# Supplementary material for: Identification of immune-related biomarkers in peripheral blood of schizophrenia using bioinformatic methods and machine learning algorithms
Source: Front Cell Neurosci. 2023 Sep 28;17:1256184. doi: 10.3389/fncel.2023.1256184 (PMC10568181; doi:10.3389/fncel.2023.1256184)
Supplement: Supplementary file 2 [file Data_Sheet_2.XLSX]

## Sheet: GEO-sets
Tag	GSM457201	GSM457202	GSM457203	GSM457204	GSM457205	GSM457206	GSM457207	GSM457208	GSM457209	GSM457210	GSM457211	GSM457212	GSM457213	GSM457214	GSM457215	GSM457216	GSM457217	GSM457218	GSM457219	GSM457220	GSM457221	GSM5046477	GSM5046478	GSM5046479	GSM5046480	GSM5046481	GSM5046482	GSM5046483	GSM5046484	GSM5046485	GSM5046486	GSM5046487	GSM5046488	GSM5046489	GSM5046490	GSM5046491	GSM5046492	GSM5046493	GSM5046494	GSM5046495	GSM5046496	GSM5046497	GSM5046498	GSM5046499	GSM5046500	GSM5046501	GSM5046502	GSM5046503	GSM5046504
A1BG	21.9066	21.396	21.1489	21.1395	21.1747	21.0146	21.5007	21.5087	21.2475	20.9223	20.5926	20.7232	20.5523	22.0218	20.9199	21.3089	21.6361	20.1186	20.4895	20.9445	20.9215	20.8322	20.8361	21.2455	21.5338	21.4589	21.303	21.4965	21.574	22.062	21.031	21.0841	21.0236	21.5264	21.0497	20.6096	21.563	20.5041	21.2474	20.6445	20.5331	20.8662	20.6324	20.7284	21.5844	20.97	20.4927	20.262	20.5888
AAAS	21.4574	24.2177	22.3125	22.7572	22.7243	23.7399	23.0493	22.8762	23.5918	22.8579	23.3161	23.9161	23.4742	22.421	23.2321	22.9931	21.9675	23.8734	24.2378	24.2925	23.8144	24.2243	24.0957	24.3879	24.4427	24.4591	22.4599	22.7637	22.8754	23.235	21.9257	22.1175	21.9271	22.7335	24.3532	23.9518	22.8468	21.4131	22.4707	24.23	24.2	24.3509	24.2605	24.3665	23.2958	22.6345	21.7335	21.418	22.1457
AACS	21.9832	22.1519	22.0126	22.7846	22.277	23.0298	22.4164	22.8564	24.0382	22.0191	22.6245	22.848	23.3634	23.2856	22.2834	22.9401	21.7175	23.5538	24.0795	24.2058	22.8542	23.477	23.1237	23.9279	24.0588	24.2214	22.0672	22.3718	22.4953	22.8322	21.5534	21.7075	21.5547	22.3406	23.8183	22.8591	22.4632	21.2328	22.0796	23.5772	23.5775	23.8929	23.7236	24.0159	23.1449	22.3959	21.5294	21.3473	21.93
AAK1	23.7744	21.9808	23.6531	24.4909	23.8962	23.4002	24.7659	22.9178	23.728	23.3246	23.4733	23.6858	23.6244	22.9133	23.5552	23.6838	24.2373	23.7695	23.3145	24.1738	23.3887	23.1207	23.1637	22.9804	22.6338	22.7698	24.2138	24.0358	23.9585	23.5736	24.2869	24.1565	24.28	24.0897	22.9132	23.2132	23.9856	24.4565	24.1645	22.8549	23.1451	22.7097	23.0867	22.7898	23.7191	24.0091	24.2252	24.4403	24.157
AAMP	24.695	26.1379	24.9444	25.0199	24.425	25.2823	24.4965	25.05	25.4977	25.0832	25.6519	25.2751	25.394	24.7556	25.3261	24.9004	24.6588	26.053	26.5752	25.206	24.7509	25.0234	25.3796	24.8368	24.8597	24.541	25.4905	25.4518	25.3841	25.2973	25.0937	25.3379	25.1112	25.4702	24.7694	25.4197	25.4084	25.0616	25.4986	25.339	25.2863	25.2154	25.2266	24.9196	25.3313	25.5029	24.8508	24.7108	25.4288
AARS	27.5806	29.044	27.7552	29.3121	28.0774	29.985	28.9077	29.7347	29.2643	30.7976	29.5805	29.5919	29.5833	28.0682	29.6475	28.763	28.5209	29.2884	30.1075	28.1504	28.7672	29.43	29.3913	29.4414	29.3314	29.382	28.6714	29.1428	29.2513	29.4357	28.289	28.8052	28.3196	29.0061	29.4206	29.3812	29.2155	27.4379	28.8591	29.432	29.4006	29.4009	29.419	29.403	29.414	29.1415	28.4681	27.3909	28.8405
AARS2	23.0431	24.4308	22.9576	23.1235	23.197	23.2791	23.4442	23.1346	23.554	22.2684	23.385	23.7532	23.464	23.9055	22.972	23.8128	22.9475	24.3027	25.9211	23.5299	22.7603	24.6659	24.5988	25.0032	25.0631	25.0816	22.6998	22.9144	22.9895	23.3325	22.09	22.0975	22.0695	22.9945	24.8502	24.2459	22.988	21.256	22.5671	24.8053	24.8082	24.9811	24.9001	24.9401	23.7427	22.8673	21.7821	21.5062	22.1143
AASDH	22.4358	24.4088	23.6933	23.4238	24.0644	25.318	23.1833	22.2157	22.3415	22.9074	26.5182	25.5358	24.8505	24.1255	23.7324	23.9473	24.5693	22.5606	23.4193	23.7118	20.7659	25.4381	25.1802	25.6382	25.6779	25.7458	22.4023	22.7387	22.8729	23.1717	21.8198	22.0043	21.8233	22.6924	25.6035	25.0132	22.8358	21.5393	22.4331	25.4843	25.5053	25.6236	25.5693	25.7031	23.5322	22.8082	21.8521	21.6853	22.3378
AASDHPPT	24.5861	23.6801	25.1044	25.508	25.2212	26.0317	25.2972	25.8673	25.2	25.2767	26.0818	25.9182	25.3336	24.7442	25.8324	24.965	24.8106	25.316	24.0787	24.7936	25.32	25.6285	25.5295	25.6403	25.628	25.6069	24.7962	25.1658	25.2917	25.4904	24.0815	24.5071	24.1057	25.0787	25.6341	25.4977	25.2509	23.7547	24.9135	25.6255	25.6184	25.6433	25.6305	25.6234	25.5136	25.1622	24.1924	23.7798	24.8439
AASS	18.0723	23.8593	17.8092	25.1034	19.5287	18.9212	19.3613	19.1121	19.4884	17.3196	20.6508	19.3237	21.4046	19.974	18.3643	19.8956	19.6958	17.9261	20.0326	18.6971	18.5381	22.4757	21.4873	21.8803	21.8836	22.2443	17.7623	18.0046	18.1161	18.2489	17.6011	17.8449	17.6209	17.8543	22.6969	22.0526	18.0624	17.8723	17.9345	22.5751	22.4803	22.4857	22.3856	23.1617	18.3118	18.2921	18.0317	17.956	18.4318
AATF	28.7098	29.0508	29.2533	28.9411	28.6634	28.3403	28.3398	28.9023	28.8745	30.4094	29.4045	28.6183	28.5854	27.669	29.3978	29.045	28.4267	28.8017	29.5391	28.2613	29.0789	28.9544	29.0261	29.0141	28.9515	28.8512	29.0312	28.9829	28.8737	28.6021	28.7513	29.0386	28.7807	29.0461	28.7981	29.068	28.9189	28.9097	29.0456	29.0357	28.9996	29.0585	29.0024	28.9707	28.9868	29.0664	28.7183	28.3643	29.0618
ABAT	21.3824	23.4741	21.6126	21.6128	20.5188	21.3	21.3563	21.2362	21.5265	20.9892	20.6324	20.7591	18.9052	21.5778	21.4193	21.504	20.8455	21.0826	22.1299	21.297	20.8534	22.045	21.9893	22.3176	22.3954	22.3982	20.9164	21.1377	21.2192	21.5835	20.46	20.5279	20.4494	21.1721	22.2093	21.7299	21.2081	19.6896	20.8451	21.9145	21.85	22.1259	21.9675	22.0575	21.402	20.6546	19.7519	19.3982	20.0411
ABCA1	27.881	25.2521	25.9755	22.6696	26.5761	24.5708	22.4339	23.9157	25.7736	28.6816	23.9438	22.6968	24.6807	22.1684	23.5959	22.8215	24.8631	23.3195	21.0148	25.4551	25.6909	26.575	26.812	27.3208	27.8939	27.6167	22.7148	22.8954	22.9668	23.6211	22.5622	22.6004	22.5525	22.9373	26.968	26.3244	22.9592	21.888	22.6455	27.4039	26.9891	27.807	27.1993	27.3554	23.7938	22.9923	22.5041	22.0993	22.4942
ABCA11P	20.3953	21.6928	20.2003	18.1468	20.383	20.7051	21.0301	20.7658	18.8854	20.1634	21.7807	20.5719	18.9088	19.9049	20.8081	20.6419	21.155	20.7041	19.4057	19.6794	19.3441	21.2469	20.9715	21.7333	21.7558	21.9986	19.5029	19.5922	19.6275	19.7005	19.2845	19.3139	19.2822	19.5992	21.5229	20.7328	19.6213	19.158	19.4856	21.3262	21.4398	21.6276	21.5865	21.7599	19.9223	19.6131	19.2607	19.2286	19.4168
ABCA2	20.9713	21.7387	20.7154	21.423	20.9899	20.4784	20.8151	20.8198	21.1805	20.8518	20.7736	20.3483	20.698	20.7479	20.305	20.7295	21.4965	21.1588	21.423	20.9059	21.2476	20.7058	21.1023	20.6882	20.8314	20.5356	20.9722	21.2167	21.2838	21.2524	20.1198	20.5379	20.1516	21.1314	20.5677	21.0834	21.258	20.5873	21.09	20.9688	20.8183	20.9097	20.7982	20.5435	21.3483	21.2045	20.2954	20.4762	21.108
ABCA3	21.5278	23.3663	21.0246	21.6448	21.3652	21.2603	21.9013	21.6886	22.1203	20.6678	20.0542	20.0933	21.0984	22.2453	21.1907	21.43	21.781	21.1773	21.3291	22.0167	20.9466	22.2521	21.9885	22.4483	22.8084	22.7729	20.6275	21.0049	21.166	21.7578	20.342	20.6232	20.357	20.8859	22.5767	21.9295	21.1091	20.0761	20.7469	22.192	21.8999	22.4115	21.9861	22.475	21.3471	20.8086	20.2649	19.9258	20.5393
ABCA5	21.6945	19.9701	23.0246	23.4813	22.9792	22.1046	23.7357	22.5449	23.2162	19.8054	22.0437	23.5019	22.9562	20.6258	22.7539	21.8783	23.6679	22.344	19.0735	21.5716	22.6068	24.1206	24.1779	23.95	23.9397	23.8651	20.7303	20.9317	21.0102	21.1978	20.1397	20.1695	20.1283	20.9877	24.042	24.2397	21.0036	19.7251	20.639	23.8951	23.8474	23.7668	23.7828	23.7416	22.4803	21.6525	20.5616	20.4641	21.0002
ABCA6	18.6705	19.7714	18.3991	18.377	18.2684	18.1938	18.4713	18.6358	18.8245	18.4627	18.6055	18.8133	18.8722	18.8735	18.6732	18.4944	18.6254	19.1939	18.976	19.0197	19.1041	19.0901	18.8217	19.4924	19.1578	19.5812	18.574	18.5756	18.5747	18.4422	18.3306	18.3001	18.3249	18.622	19.2038	18.6479	18.5829	18.308	18.5149	18.859	19.2176	19.012	19.3211	19.2395	18.7581	18.5366	18.2506	18.3444	18.3878
ABCA7	23.9256	23.6834	23.4856	22.599	23.2856	22.0174	22.3687	22.045	22.1185	22.5599	22.0104	22.5281	22.6932	22.8288	22.5521	23.0046	23.1308	23.0719	23.7742	23.267	23.2395	22.4696	22.4211	21.9573	21.8096	21.8216	23.3582	23.3795	23.3865	23.4297	23.1941	23.1205	23.1758	23.4097	22.2891	22.7222	23.3915	22.385	23.2906	22.204	22.214	21.9288	22.0748	22.1185	23.3868	23.3836	22.9894	22.7791	23.0716
ABCA9	19.1523	20.1779	19.3883	18.6399	18.3739	18.8921	19.0487	19.1504	19.344	18.92	18.8887	19.6645	19.4459	19.2546	18.7604	19.1176	19.1232	19.4542	19.5268	19.4784	18.9712	19.6586	19.3701	19.8771	19.6153	19.9728	18.8843	18.9039	18.9114	18.8501	18.7626	18.7641	18.7615	18.9105	19.7603	19.2813	18.911	18.7786	18.8739	19.5167	19.8153	19.6222	19.8812	19.9179	19.024	18.927	18.763	18.8157	18.8634
ABCB1	22.6043	23.2887	22.063	23.5354	22.9386	24.8592	22.3464	23.3554	24.349	21.1435	25.5525	24.1238	24.5407	22.6059	23.6774	23.1452	23.7795	24.5662	22.4524	22.6691	22.7295	24.4504	23.9928	24.5266	24.4839	24.6254	22.2713	22.786	22.9816	23.1186	21.2128	21.6715	21.238	22.6295	24.5733	23.939	22.9157	21.3385	22.4439	24.4122	24.4961	24.5058	24.5294	24.661	23.6797	23.0524	21.6665	21.6348	22.6794
ABCB10	23.1773	23.4431	24.3983	25.6748	25.3961	25.2043	23.8133	24.5126	24.2672	23.0975	26.1715	25.1427	24.6331	22.5763	24.4713	22.5733	23.2917	25.3289	24.0373	23.4689	23.0165	25.6766	25.5305	25.7728	25.7752	25.7926	23.1957	23.522	23.642	23.8721	22.388	22.5582	22.3846	23.5149	25.7495	25.3835	23.6152	21.9418	23.1747	25.667	25.701	25.7434	25.7319	25.7716	24.2763	23.4863	22.2404	22.0927	22.8706
ABCB4	18.9878	19.6728	19.5546	18.4603	19.9442	22.1294	20.9577	19.8068	19.3292	19.4006	21.132	19.984	19.8771	19.7681	20.8674	20.3719	17.9464	19.0266	18.6932	18.6564	19.4729	20.4626	20.1354	20.7553	20.8149	21.0239	18.7047	18.8206	18.8684	18.9674	18.5133	18.5813	18.5154	18.7989	20.7267	20.0115	18.8542	18.4422	18.7222	21.2843	21.3284	21.5541	21.4498	21.8033	19.5047	19.1886	18.8065	18.745	19.0113
ABCB6	20.7935	21.1977	20.6297	20.3353	19.6494	19.8633	20.7257	20.5074	20.3905	19.953	21.1501	19.8617	21.066	20.6115	20.0305	20.4333	19.9493	20.4812	22.4097	20.8213	21.1886	21.2682	21.6451	22.0714	22.7259	22.3214	20.0155	20.0775	20.0995	20.5261	19.9534	19.9071	19.9393	20.1511	21.564	21.1419	20.1078	19.3924	19.9161	21.5678	21.2197	22.0077	21.4187	21.389	20.3469	19.857	19.6068	19.3674	19.5336
ABCB7	24.1767	22.6127	25.0596	25.3457	24.6803	26.2128	25.0663	25.3059	25.5817	24.144	26.0855	25.8673	25.6924	24.0969	25.9253	24.714	25.3632	25.8243	23.818	25.0115	24.5387	26.0175	25.7297	26.1556	26.1492	26.2337	24.3295	24.6789	24.815	24.9878	23.5456	23.8039	23.5536	24.6168	26.1431	25.5902	24.7774	23.3425	24.3839	25.8772	25.9511	26.0151	26.0072	26.1431	25.1657	24.5232	23.372	23.2685	24.0831
ABCB8	21.0951	23.3513	20.8238	21.1685	21.1626	20.7988	21.3419	21.344	21.0758	20.9658	20.8064	21.2848	21.0288	20.892	20.8717	21.1826	20.8979	21.5276	23.548	21.5738	20.7227	22.2545	22.2519	22.5743	22.6692	22.6536	20.7106	20.9116	20.99	21.4245	20.2873	20.3262	20.2715	20.9688	22.4349	21.962	20.9836	19.4109	20.6052	22.3505	22.2733	22.5312	22.3789	22.4393	21.4873	20.7133	19.8547	19.4617	20.0515
ABCB9	20.3155	20.7487	20.1111	20.3241	20.2211	20.3636	20.8581	20.4006	20.3183	20.3505	19.2782	20.0877	19.7603	21.0238	20.2353	20.376	20.6128	19.6933	20.6758	20.3758	20.4227	20.3544	20.5316	20.5443	20.9868	20.6823	19.878	19.9789	20.0202	20.4267	19.9206	19.9812	19.9211	19.9686	20.4929	20.4225	20.0096	19.6022	19.8818	20.9314	20.5597	21.1073	20.6243	20.7654	20.397	20.116	20.0324	19.7354	19.9459
ABCC10	23.4775	23.5476	23.9467	24.6101	24.119	23.384	24.8402	23.5399	23.7561	23.494	23.2683	23.6216	23.4251	22.4907	23.1285	23.8775	23.9876	24.4282	25.8474	24.778	23.2179	25.342	25.2118	25.446	25.4568	25.4714	22.833	23.1376	23.2519	23.5071	22.1835	22.3434	22.1824	23.1216	25.4197	25.0822	23.2247	21.803	22.8269	25.3479	25.3675	25.4216	25.4033	25.4494	23.8257	23.121	22.0904	21.9271	22.5939
ABCC13	19.2803	20.4708	19.4914	21.0008	19.5604	19.2118	19.2658	18.5637	19.0847	18.8659	19.7624	19.2667	19.6247	19.7214	19.092	18.8231	19.1948	19.2883	19.5677	19.0639	20.2728	19.3017	19.2028	19.1803	19.2846	19.2541	19.2613	19.4272	19.5037	19.7564	19.248	19.4368	19.2635	19.325	19.3591	19.3166	19.4671	19.331	19.3781	19.3459	19.214	19.3244	19.1955	19.4114	19.5156	19.4998	19.4619	19.2903	19.5797
ABCC2	20.4718	18.3326	19.4794	19.4158	18.8926	19.2556	19.6283	18.5626	19.586	21.136	18.5223	21.3749	20.9897	18.3239	18.9399	19.7052	19.4945	19.0602	19.3546	18.6604	19.5669	20.502	20.3722	21.229	21.2005	21.4417	18.6247	18.6435	18.6498	18.667	18.4872	18.4653	18.4818	18.678	20.748	19.9993	18.6545	18.3693	18.5793	20.8573	21.0811	21.2603	21.2945	21.2221	18.9495	18.7045	18.4707	18.4678	18.5401
ABCC3	25.3304	26.6323	25.8743	24.2405	23.0122	25.2794	24.9854	26.2986	25.3879	22.8939	24.1926	23.8061	27.2578	24.7953	25.4144	23.9362	24.8439	25.3097	23.676	24.7368	25.8566	25.2524	25.0851	24.1001	23.8118	23.8422	24.4813	24.5029	24.522	24.1633	25.0141	25.2562	25.0583	24.1859	24.9824	25.5813	24.4614	25.6119	24.8682	25.4418	25.4051	25.0415	25.2074	25.3847	24.1999	25.2881	25.5973	25.4968	25.6132
ABCC4	22.9484	21.5893	23.1527	22.957	23.114	22.3937	22.6006	21.8494	22.6589	22.653	22.9522	22.5223	23.3918	21.5476	21.6883	22.5241	23.2695	23.8828	21.0635	22.3112	24.1253	22.8669	22.8172	22.76	22.2175	22.6297	22.8631	22.891	22.8795	22.4263	22.8895	22.8928	22.8855	22.8798	22.8688	22.8922	22.8799	21.5883	22.8354	22.8788	22.7052	22.7728	22.8189	22.8403	22.8626	22.6522	22.3606	20.792	21.8902
ABCC5	24.6415	21.9615	24.4034	24.1039	23.8812	22.9713	23.1113	22.7006	23.2044	19.8448	23.1925	23.9363	22.7681	22.3276	23.9318	23.6096	23.0182	25.009	22.1523	22.8516	23.6788	24.6215	24.6296	24.5293	24.4858	24.4676	22.3258	22.5905	22.6898	23.0786	21.7121	21.8031	21.6992	22.6315	24.58	24.6173	22.6765	20.9057	22.2475	24.5934	24.5985	24.5296	24.573	24.5422	23.4274	22.5887	21.5092	21.1686	21.899
ABCC6	20.1079	20.6017	19.8776	19.538	19.1368	18.9096	20.0318	19.4903	19.1508	19.0356	18.5812	19.0953	18.1965	20.4583	19.6781	19.8884	19.4708	19.2151	19.7646	19.6841	19.9282	20.1159	19.7297	20.7309	20.2055	20.8562	19.213	19.2066	19.2021	19.0279	18.9086	18.8663	18.9012	19.2699	20.2735	19.4639	19.2139	18.8813	19.1334	19.8209	20.3785	20.0493	20.5406	20.3878	19.4682	19.183	18.822	18.946	18.9914
ABCD1	23.4355	25.3834	23.2338	22.4487	23.1174	22.2156	22.8295	22.9425	22.9276	24.7119	22.3722	22.9792	23.2883	22.4674	22.3778	22.4744	22.6169	23.8793	24.0986	23.9026	22.9973	23.9304	23.3855	24.3838	24.3631	24.6234	22.9893	23.3746	23.5173	23.7217	22.0211	22.2612	22.0222	23.3423	24.2672	23.0744	23.4812	21.6268	22.9993	23.2176	23.4053	23.5815	23.5705	23.8902	23.5902	22.7079	21.2037	21.0909	22.0527
ABCD2	20.8888	19.4018	20.7517	22.595	21.9363	22.2727	21.9545	21.2533	21.406	19.7861	22.083	22.6503	21.9953	20.9177	22.1074	21.439	22.1111	21.123	20.2211	20.7363	21.0308	22.1405	21.5735	22.0218	22.1008	22.2559	20.1755	20.8062	21.0492	21.4434	19.5395	20.2064	19.592	20.5108	22.3182	21.7842	20.9456	19.8933	20.5336	22.1852	22.1108	22.2322	22.1121	22.4911	21.5084	21.1665	20.3604	20.0361	21.1271
ABCD3	21.9744	20.8237	22.9832	23.1663	22.7456	23.9459	22.5809	22.9611	23.2885	23.0572	23.9627	23.8031	24.1976	22.2971	23.1681	22.8844	22.6493	23.3042	21.8191	22.3446	22.1165	23.5988	23.5719	23.6136	23.5813	23.5786	22.3012	22.6133	22.7248	23.1124	21.7372	21.9069	21.732	22.6131	23.6258	23.4887	22.7012	20.874	22.2698	23.6259	23.6142	23.6075	23.6266	23.6117	23.2541	22.6371	21.6316	21.1528	22.0137
ABCD4	21.6951	24.9571	22.0151	22.5528	21.7233	22.3504	23.5389	21.7018	23.2643	20.9379	22.5341	22.8222	22.8655	22.1583	21.8366	21.8642	22.3103	23.0312	24.4874	22.2331	22.4245	24.2342	24.2076	24.2848	24.2763	24.2722	21.3943	21.6239	21.7088	22.0567	20.8769	20.9298	20.8654	21.6687	24.2753	24.0941	21.6989	20.2856	21.3111	24.2785	24.2774	24.2794	24.2886	24.2822	22.5507	21.7576	20.8291	20.5934	21.1383
ABCE1	24.5846	23.6845	25.089	25.7916	25.3789	26.3346	25.3547	25.7885	25.5844	25.0183	26.7105	26.2119	26.8746	24.4046	26.2305	25.2319	25.55	25.909	24.5805	25.2006	24.569	25.1553	25.4092	24.8835	24.6389	24.5495	25.8641	25.8638	25.8332	25.6214	25.6414	25.8163	25.649	25.8782	24.8542	25.5024	25.8477	25.3132	25.8852	25.0974	25.2149	24.8646	25.1189	24.7259	25.6158	25.8678	25.6553	25.3352	25.8576
ABCF1	28.6173	29.8325	28.3519	29.6402	28.5539	30.0884	28.8297	30.1094	31.0747	29.9875	29.9858	30.1381	29.6166	28.9608	29.8887	29.3753	29.4546	30.2747	30.921	29.7569	28.486	29.4648	29.7441	29.3046	29.0795	28.9858	29.9985	29.7727	29.6644	29.2812	30.0961	30.0477	30.101	29.8582	29.1774	29.7768	29.7022	30.04	29.9343	29.5991	29.7088	29.4323	29.6563	29.2565	29.5085	29.8957	30.0768	29.9455	30.0345
ABCF2	23.1631	24.0705	23.7788	24.1281	23.9705	24.395	23.8639	23.9695	23.8588	23.9149	24.4518	24.9066	24.7127	23.5256	24.2633	23.9545	23.5111	24.5063	24.2693	23.7452	23.5896	24.2507	24.2354	24.2465	24.2123	24.153	23.846	24.1472	24.2259	24.2745	23.2342	23.7509	23.276	24.0614	24.1729	24.2457	24.1993	23.2777	24.0024	24.2788	24.2628	24.2653	24.271	24.192	24.2476	24.0832	23.3342	22.9357	23.9484
ABCF3	23.479	23.9266	23.8438	24.1255	23.9478	24.2831	23.4045	24.0417	24.2318	24.6304	24.6542	24.4921	24.738	23.0087	24.0069	23.8187	23.4694	24.6781	25.0376	24.0561	23.5505	24.3995	24.429	24.2947	24.2182	24.1776	23.9011	24.1581	24.2445	24.3878	23.3232	23.5998	23.3302	24.1222	24.3121	24.4125	24.2211	22.6878	23.9417	24.3865	24.402	24.3095	24.3729	24.2743	24.4021	24.1227	23.2398	22.7588	23.7486
ABCG1	24.8447	24.3143	23.9968	22.2165	24.5899	22.045	22.6004	22.2349	22.9303	23.3428	21.8419	23.0303	21.8879	22.453	22.3547	22.1869	22.8507	23.3185	22.6956	23.8435	23.3618	23.5916	23.2915	23.4538	24.062	23.8635	21.6833	22.3785	22.6589	23.6358	21.4976	22.1632	21.5463	22.0555	23.9383	23.5022	22.5419	21.3052	22.0464	23.9651	23.3677	24.0775	23.3857	24.1828	23.0662	22.5805	22.0913	21.2748	22.4736
ABCG2	18.344	19.381	18.833	19.6003	19.4165	18.3468	18.4652	18.6638	18.7836	18.8238	18.9488	18.8385	18.8894	19.143	19.2864	18.5633	18.6544	18.8734	18.6891	18.723	18.9577	18.9838	18.8737	19.2051	19.2229	19.3229	18.6826	18.7536	18.7821	18.8476	18.5087	18.5293	18.5066	18.7619	19.1044	18.7629	18.7775	18.3976	18.6655	19.0258	19.0705	19.161	19.1361	19.2072	19.0315	18.7685	18.4842	18.4548	18.6037
ABHD10	23.6034	23.2337	25.0123	25.0383	25.0958	26.1676	24.4683	25.6249	24.9992	24.5795	26.1604	26.1654	25.686	23.8599	25.4218	24.6658	24.6873	25.16	23.3943	25.0104	23.844	25.478	25.4121	25.4662	25.4367	25.4008	24.3478	24.764	24.8894	25.1835	23.4681	23.8696	23.4803	24.6943	25.4702	25.3401	24.8529	22.7812	24.4085	25.4893	25.4884	25.4627	25.4826	25.4354	25.315	24.8136	23.5573	23.0581	24.3022
ABHD11	20.3249	19.4044	20.1783	19.3164	19.727	19.2552	19.194	19.5291	18.9074	21.9728	20.8899	20.399	19.4388	20.534	20.1762	20.385	19.4009	21.0519	21.1628	20.4111	20.297	20.9317	20.7877	21.9172	21.9214	22.1415	19.7386	19.8072	19.8293	19.9265	19.2069	19.11	19.184	19.9538	21.2851	20.1684	19.8502	18.7031	19.5456	20.6555	20.8996	21.1608	21.1638	21.0579	20.2423	19.4276	18.6969	18.6709	18.8945
ABHD12	22.5699	23.0917	22.7144	23.1697	22.897	23.0681	23.2398	23.0339	23.6012	21.6957	23.1869	24.1947	23.0684	22.4818	23.1142	21.8664	22.6304	24.381	23.0267	22.4516	22.7354	23.6398	23.227	23.7893	23.9183	24.0398	22.3801	22.8232	22.9898	23.3644	21.7981	22.1871	21.82	22.6822	23.9036	23.1877	22.9317	21.6392	22.5381	23.3678	23.2865	23.5583	23.3603	23.7908	23.1168	22.5662	21.6616	21.3488	22.2518
ABHD13	23.3693	21.5608	23.1792	23.5056	23.3904	23.587	23.0786	23.2281	22.3623	23.3498	22.9001	23.6327	23.0371	22.637	23.2572	22.7112	22.9686	22.7553	21.4734	22.7435	22.9285	23.3415	23.275	23.3326	23.3321	23.2727	22.5639	22.9484	23.0642	23.1903	21.719	22.2412	21.7542	22.8293	23.3012	23.2758	23.0302	21.8231	22.737	23.3416	23.3479	23.3482	23.353	23.2873	23.2128	22.919	21.9017	21.6916	22.7207
ABHD14B	24.7077	25.1675	24.6997	24.9824	25.5138	26.3232	25.8227	25.7465	25.3375	24.3095	25.7718	26.2411	25.8047	25.5985	25.6872	25.8573	25.1214	26.6876	26.4324	26.8424	25.1639	25.7952	25.8231	25.7889	25.5323	25.6424	25.8319	25.688	25.587	25.0073	25.8277	25.7836	25.8351	25.7733	25.6686	25.8125	25.6344	25.7239	25.7971	25.7712	25.8296	25.7053	25.841	25.703	25.5174	25.7597	25.8427	25.559	25.8105
ABHD15	23.7285	25.3952	23.0135	23.787	23.8572	23.3275	23.5489	24.0537	24.014	21.7618	23.843	23.5951	23.5364	23.8802	23.2899	23.1843	24.0561	24.7083	24.4188	23.9007	23.9231	24.4393	24.0348	24.4337	24.4027	24.515	23.0466	23.6021	23.8052	23.9369	22.0941	22.7052	22.1404	23.3815	24.5132	24.1089	23.7242	22.506	23.3229	24.282	24.3288	24.3352	24.3435	24.5197	23.9753	23.593	22.4149	22.326	23.4421
ABHD2	24.6951	22.9397	24.9192	23.4759	25.0871	24.022	23.8805	23.6505	24.3706	25.4266	23.1357	23.5729	23.9444	23.8729	23.8421	24.2197	24.1906	24.0972	23.7077	23.7719	24.427	23.3874	24.1271	23.4754	23.5941	23.1455	24.5631	24.3229	24.1879	24.1025	24.6071	24.633	24.6145	24.4428	23.0985	24.0072	24.2428	24.6426	24.4516	23.9589	23.8508	23.8813	23.834	23.2287	24.1935	24.4144	24.6307	24.6244	24.4641
ABHD3	28.3517	24.5941	28.133	28.2433	28.2897	26.3008	25.6471	28.0123	26.979	28.2103	28.8736	27.465	27.0527	27.1505	27.4855	27.819	27.4304	26.89	24.9235	26.6982	28.9986	28.9575	28.9927	28.7908	28.7468	28.6775	26.0983	26.5354	26.6982	27.1591	24.9989	25.1765	24.9823	26.5749	28.8735	28.9854	26.6708	23.9085	25.9985	28.8593	28.8433	28.7319	28.7862	28.711	28.0525	26.9317	25.1572	24.7662	25.9223
ABHD4	25.2597	24.7794	24.9468	23.4183	24.7226	23.9169	23.26	23.8363	23.7303	24.1576	24.5103	24.4628	24.4298	24.6567	23.5782	24.9289	24.5834	24.8111	23.5689	25.2292	25.5298	24.4065	24.5262	24.9175	25.2991	25.1399	24.2372	24.568	24.6911	25.2572	23.9763	24.1514	23.9717	24.5648	24.7622	24.1702	24.6645	22.7139	24.207	24.5886	24.1446	24.907	24.3416	24.5994	24.9686	24.1683	23.3746	22.4786	23.4477
ABHD5	27.499	24.1442	28.8008	25.3077	28.4076	25.0737	24.4002	25.7919	25.8976	25.0988	27.0677	26.3832	26.0873	25.683	26.9578	27.0955	27.097	26.3271	23.6266	26.5907	27.0594	27.8585	26.8157	28.6063	28.2274	28.8515	26.221	26.6019	26.7479	26.463	24.3252	24.4411	24.3026	26.6746	28.2892	26.1748	26.73	24.0046	26.078	26.236	27.0627	26.8397	27.3448	27.5653	26.7283	25.3388	22.7474	23.1487	24.206
ABHD6	21.5953	23.1468	22.3324	23.2555	22.1217	23.0808	21.4766	23.0525	22.9485	21.9008	23.7865	23.5123	23.8159	21.8643	21.8622	21.5999	21.2855	23.1206	22.5886	22.4347	22.4905	23.5099	22.739	23.8803	23.6554	24.2155	21.963	22.2746	22.4055	22.4115	21.3066	21.4714	21.3123	22.2093	23.8659	22.5756	22.3654	21.3226	22.0178	22.8621	23.1934	23.1407	23.3165	23.7194	22.6223	22.0299	21.1478	21.1958	21.7015
ABHD8	23.6312	25.4008	23.7792	23.3091	23.7981	24.5486	23.2362	24.1149	23.7204	24.0712	23.4374	24.1477	24.616	24.6876	23.7902	24.0181	23.6471	24.3558	25.7218	23.4268	24.116	24.4166	23.9445	24.7451	24.9985	25.1766	23.6018	24.0614	24.2526	24.7764	23.0635	23.3672	23.0778	23.933	24.8354	23.8252	24.1884	22.8287	23.7219	24.0798	23.9694	24.3662	24.0862	24.6202	24.4484	23.7189	22.8656	22.6062	23.3359
ABI1	20.9713	19.8936	21.0812	21.0543	21.041	20.9695	20.8742	20.9365	20.8364	21.2589	21.171	20.9744	20.859	20.7886	21.1948	20.9763	21.1557	20.86	19.9755	20.8844	20.9974	20.6059	20.8698	20.4826	20.4627	20.3015	21.1769	21.0133	20.944	20.823	21.3796	21.292	21.3755	21.0635	20.4342	20.9087	20.9673	21.4007	21.1317	20.7638	20.7395	20.6522	20.6936	20.462	20.8284	21.0909	21.401	21.4353	21.2178
ABI2	22.1534	21.7535	22.4267	22.3405	22.3301	22.7652	22.4503	22.1813	22.2198	21.4616	23.0753	23.12	23.049	22.194	22.3979	22.3078	22.402	22.6117	22.1111	22.6926	22.7315	22.7691	22.7586	22.7176	22.595	22.6668	22.2283	22.3945	22.4436	22.7115	22.1389	22.2147	22.1336	22.4007	22.7482	22.7694	22.4343	21.2185	22.2011	22.7353	22.7704	22.6797	22.7621	22.7461	22.6418	22.281	21.8874	21.2334	21.8527
ABI3	26.8557	29.3823	27.3524	27.9363	26.6117	26.4126	26.6253	28.0086	27.616	26.5002	28.2131	27.1991	26.1424	27.3297	26.481	26.212	26.9088	27.982	28.8578	28.02	27.7803	27.8743	27.2975	27.884	27.8266	27.8359	27.6657	27.8506	27.8864	27.8593	26.378	26.9804	26.4165	27.8199	27.8604	27.2815	27.8734	27.0347	27.7534	26.6974	27.29	26.9779	27.3623	27.7359	27.7351	27.3363	24.8599	25.4126	26.9993
ABL1	22.4882	24.3278	22.6391	22.9751	23.1818	23.3214	23.022	22.9107	23.6077	22.6804	22.9328	22.9878	23.6777	22.5147	22.7392	23.0654	22.7839	23.6979	23.5608	23.1485	22.3387	23.5944	23.4148	23.6323	23.6351	23.6574	22.6529	22.9966	23.1141	23.2614	22.0038	22.336	22.0228	22.8979	23.6425	23.3863	23.0796	21.9724	22.774	23.5169	23.5372	23.5778	23.5648	23.6423	23.2843	22.8999	21.99	21.8452	22.6343
ABL2	21.2201	19.7406	21.3933	20.6342	20.4625	21.9071	21.2863	20.7362	19.7117	20.8591	20.5318	20.4294	20.8412	19.9109	20.2801	20.6622	21.3015	20.5232	20.3582	20.8415	20.1598	21.2365	21.1931	21.31	21.4034	21.378	19.9217	20.2871	20.4203	20.9277	19.6919	19.9865	19.7062	20.1866	21.3326	21.1508	20.3767	19.1694	20.0267	21.3532	21.2495	21.395	21.2784	21.3801	20.8529	20.387	19.8755	19.3145	20.0772
ABLIM1	23.6435	23.1604	23.7377	24.0152	24.2676	24.3911	25.3191	23.8619	24.6301	23.1069	24.6762	24.8585	24.4333	24.7207	24.5795	24.5954	23.8566	24.7063	24.4919	24.515	23.7538	24.1113	23.8612	23.7598	23.2849	23.5803	24.7308	24.5293	24.4517	23.7946	24.7015	24.6093	24.7053	24.5254	23.8906	24.0743	24.4673	25.497	24.7561	23.6376	24.0463	23.4315	23.9394	23.7949	24.0216	24.5653	24.8243	25.4112	24.9711
ABLIM2	20.0639	20.5302	19.6681	19.8783	19.5953	19.6764	20.0456	19.9338	19.685	19.819	19.4854	19.3396	19.0998	20.1882	19.6677	20.1136	19.9388	19.6758	20.1943	19.722	19.4718	20.1426	19.7974	20.0628	20.057	20.2269	19.4431	19.6224	19.7028	19.8009	19.2656	19.4157	19.2766	19.5333	20.284	19.8861	19.6685	19.3747	19.5402	19.9879	19.9915	20.0191	19.9922	20.3316	19.7644	19.6418	19.3727	19.3313	19.6285
ABLIM3	22.1728	23.4864	23.5156	21.9349	22.4204	22.2069	22.669	22.7829	22.7725	21.961	22.3871	21.9174	23.202	22.2131	22.3017	22.4531	22.4172	22.858	20.9046	22.4883	22.8936	22.932	22.617	22.4175	21.6631	22.2762	22.1404	22.1866	22.2125	21.3224	22.0409	22.3403	22.0958	21.9212	22.8741	22.9257	22.1643	22.8621	22.4509	22.8486	22.92	22.57	22.9112	22.9168	21.9164	22.7449	22.9032	22.7335	22.8685
ABO	19.0961	19.608	19.207	19.0879	18.9344	19.0817	19.3671	19.1502	19.854	19.1071	18.9359	18.9123	18.3869	19.4931	19.1103	19.4118	19.1889	18.7569	19.7659	19.1704	19.2976	19.3118	18.8415	19.0037	18.8563	19.0956	19.2305	19.5472	19.7084	19.5402	18.936	19.2081	18.9583	19.3168	19.3776	19.0305	19.6235	19.6178	19.4968	18.7079	18.7809	18.6694	18.7488	18.9759	19.0465	19.1269	18.8837	18.9837	19.3391
ABR	21.9061	21.9471	22.2416	21.8386	21.6671	21.0214	21.2683	21.2165	21.49	22.2974	21.5722	21.8037	22.1081	21.2179	21.2741	22.1724	21.7016	21.7785	22.3591	21.9282	22.4322	21.138	21.6061	21.0554	21.1339	20.8213	22.1634	22.0446	21.9856	21.9381	22.1383	22.2	22.1462	22.0952	20.9234	21.6082	22.0071	22.1743	22.1234	21.5774	21.474	21.4704	21.4329	21.1008	21.9898	22.1418	22.0742	22.0661	22.184
ABT1	23.3707	23.2511	23.5155	23.6904	23.9929	24.0521	23.2937	24.2609	23.9809	24.2037	24.7733	24.2826	24.2079	23.575	23.9112	23.622	23.4355	24.2354	24.1372	23.5579	23.2921	24.1302	23.9966	24.1796	24.2192	24.2262	23.5723	23.8551	23.9471	24.1343	23.1371	23.4543	23.1564	23.7873	24.2029	23.9582	23.9156	22.8482	23.6646	24.1018	24.0417	24.1626	24.0762	24.2008	24.0698	23.7769	23.0986	22.6985	23.5357
ABTB1	32.3577	32.0698	31.8788	30.7984	32.3247	29.6932	30.1781	30.9847	30.0229	31.2606	31.1119	31.8291	30.8447	30.9031	30.8233	32.1521	31.1224	32.5354	31.7957	31.4803	32.4621	30.9527	30.8576	30.2625	29.757	29.9468	31.8813	31.7573	31.7003	31.2505	32.0295	32.0132	32.035	31.7187	30.6135	31.2567	31.7054	32.0493	31.935	30.7756	31.0202	30.3692	30.8366	30.706	31.3651	31.9308	32.1504	32.0227	32.1377
ABTB2	19.2468	19.4864	19.5081	19.299	19.7891	19.0801	19.2581	19.4536	19.9658	19.7808	18.8074	18.8129	19.1663	19.4697	19.5479	19.6081	19.2563	19.089	19.8252	19.4122	19.4428	19.876	19.5563	19.9005	19.767	20.0219	19.2184	19.3037	19.3407	19.3101	19.0563	19.1144	19.06	19.2704	19.9865	19.5659	19.3265	19.1298	19.253	19.4895	19.6043	19.5298	19.6198	19.7835	19.2695	19.1849	18.9976	19.0278	19.1501
ACAA1	28.4669	29.5356	28.2619	27.3572	28.4602	27.5687	27.9077	28.4528	28.7162	29.4418	28.2002	27.7631	28.3108	27.4804	28.0904	28.3518	27.861	28.6495	29.3176	27.3294	27.6443	28.1426	28.4728	27.674	27.7762	27.4201	28.604	28.747	28.7938	28.8224	27.6789	27.831	27.6676	28.7561	27.8774	28.6516	28.7856	27.1173	28.5633	28.4264	28.2468	28.1927	28.1273	27.9714	28.8781	28.5616	26.8849	26.9206	27.9838
ACAA2	22.1103	23.8168	23.8995	24.1086	22.9427	24.4018	23.2669	24.3215	24.2884	23.8195	24.6803	23.5746	24.8272	23.9318	24.4497	23.3802	24.2472	24.0727	23.0798	23.7214	23.5377	24.3227	24.0095	24.3324	24.3213	24.3409	23.9507	24.2171	24.2859	24.3216	23.1305	23.6448	23.1721	24.1346	24.3495	24.0321	24.2599	23.3993	24.0759	23.6111	23.7345	23.7645	23.7838	24.1741	24.0112	23.5829	22.0574	21.9359	23.3288
ACACA	21.5734	20.51	21.9552	23.0156	21.2697	21.9	22.8333	22.0551	22.5351	21.6598	22.0937	22.7038	23.9821	21.4051	21.9535	20.9126	22.4207	22.4658	22.0056	23.2522	21.5868	22.9729	22.7285	23.2453	23.3813	23.4338	21.3299	21.681	21.8209	22.2041	20.8124	21.0489	20.8191	21.6197	23.2157	22.5618	21.7801	20.4111	21.3828	22.9885	22.9138	23.1961	23.0139	23.2658	22.2355	21.5926	20.7219	20.4135	21.1502
ACACB	23.1174	23.4663	23.4254	23.5559	25.3214	24.1858	25.5436	23.1744	25.339	21.1558	22.9702	23.4902	24.9766	23.4097	23.9113	24.3313	24.1511	23.7947	24.5185	24.982	22.5378	25.2441	25.1033	25.5853	25.7388	25.7473	22.5463	22.8615	22.987	23.486	22.0907	22.2418	22.0891	22.8465	25.4933	24.8548	22.9575	21.5505	22.5366	25.6088	25.5318	25.7789	25.6209	25.7591	23.9599	23.1676	22.2787	21.9291	22.6025
ACAD10	23.3211	21.9369	23.2576	22.3623	23.0323	23.2895	23.6212	22.5836	22.6297	22.5866	23.3567	22.9843	23.7101	21.3634	23.0144	22.9954	22.2222	23.4976	24.0472	23.7304	23.5014	24.4466	24.3482	24.6412	24.6602	24.6797	22.1747	22.3967	22.4821	22.7409	21.5114	21.5507	21.4968	22.4569	24.564	24.1019	22.4748	20.8741	22.0659	24.4562	24.4908	24.5866	24.5503	24.5879	23.0783	22.2493	21.1566	20.9817	21.5655
ACAD11	21.6745	21.0743	22.2502	22.3229	22.8735	23.1607	22.7162	22.4479	23.16	21.2007	23.7545	23.9628	23.8985	21.9341	23.3705	22.088	23.1667	23.2853	23.0396	22.6554	22.0462	23.572	23.5112	23.8617	24.0343	24.0343	22.0714	22.1126	22.1293	22.207	22.0099	22.0263	22.0093	22.1136	23.7464	23.3586	22.1259	21.9285	22.0664	23.6428	23.5752	23.8288	23.6583	23.7779	22.2184	22.0915	21.9776	21.934	22.0133
ACAD8	21.1553	22.2703	21.5535	22.3619	23.3736	22.4929	21.8922	22.9763	23.1456	24.2162	24.1954	23.8337	23.0927	21.8492	23.7427	21.9602	22.2421	23.0856	22.7507	23.1415	23.5258	24.4891	24.353	24.689	24.7127	24.7424	21.7609	22.0085	22.1064	22.379	21.1857	21.2673	21.1784	22.0329	24.618	24.1344	22.091	20.7359	21.7051	24.4868	24.5104	24.6233	24.5814	24.6401	22.6596	21.8812	20.9542	20.8015	21.3262
ACAD9	24.2745	26.6827	25.4409	25.2202	24.5927	25.0508	25.7298	25.5386	27.2232	25.2195	26.1244	26.3186	28.1341	23.8681	25.7552	25.2525	24.3594	25.7792	26.4361	25.69	24.5941	26.8343	26.6101	27.0736	27.0553	27.1187	24.8404	25.0527	25.1346	25.2027	23.8924	23.909	23.8721	25.1327	26.9731	26.2743	25.1316	23.325	24.7037	26.8525	26.9682	27.0075	27.0343	27.0563	25.9744	25.0985	23.6737	23.6873	24.3448
ACADM	24.6076	24.2001	25.7225	25.895	25.7186	27.0175	24.8748	26.1816	26.1513	25.9759	27.2689	26.8654	25.9979	24.9633	26.7843	25.1362	25.6932	25.7232	24.4877	25.3987	24.9088	26.4196	26.2345	26.4727	26.5202	26.5323	24.8925	25.4233	25.6153	26.0146	24.1934	24.6873	24.2225	25.2753	26.5082	26.1969	25.5479	23.886	25.0726	26.4329	26.385	26.4922	26.4197	26.5281	26.0132	25.4623	24.4117	23.9198	25.0841
ACADS	22.1336	23.6056	22.116	21.9643	22.5314	22.2345	20.9956	23.1194	21.7838	23.2438	22.2007	21.8186	22.3252	22.9533	22.4173	22.3467	22.5663	22.9514	24.0187	23.6329	23.1312	23.2086	23.0175	23.7716	23.985	24.0476	22.0974	22.3969	22.5093	22.9443	21.5441	21.6581	21.5371	22.4127	23.5496	22.6479	22.4883	20.9343	22.0478	23.1134	23.0475	23.4725	23.2238	23.4342	22.9204	22.0507	21.114	20.841	21.4422
ACADSB	21.038	20.2303	21.8344	22.1892	22.3063	23.2189	22.1034	22.8595	22.6564	21.3609	22.9126	22.8472	23.0384	21.1844	23.2804	21.9527	21.6778	22.337	20.0949	21.1451	21.2224	23.0549	23.0329	23.0364	23.0192	22.9975	21.0362	21.3762	21.5061	21.8144	20.4407	20.6928	20.4491	21.3152	23.04	23.0022	21.4674	20.1023	21.0912	23.0419	23.0429	23.0105	23.0326	22.9845	22.1894	21.6137	20.7058	20.4489	21.2076
ACADVL	30.8907	32.7757	32.2505	31.27	31.045	31.3012	30.9143	31.3916	31.008	31.1685	30.5974	30.2479	31.7753	30.57	31.7399	30.9514	31.3195	31.4672	33.5245	32.0029	32.3443	30.3055	30.7289	29.8727	29.9387	29.6116	32.0688	31.9631	31.9129	31.8636	32.2177	32.2039	32.2178	31.9692	30.0143	30.9458	31.9245	32.1816	32.0721	30.8713	30.7057	30.6218	30.5841	30.3701	31.8939	32.1468	32.0655	32.055	32.2171
ACAP1	28.8641	31.1426	28.1242	28.9817	29.5915	27.3717	29.2748	28.5574	27.9987	28.3464	28.4353	28.3203	28.1078	27.4898	27.8734	27.5619	28.7372	28.6318	30.6521	28.3208	29.3513	27.6684	27.6934	27.346	27.0157	27.1229	29.6101	29.3856	29.2902	28.7836	29.7907	29.6628	29.7885	29.4171	27.4128	27.8794	29.3157	30.1919	29.592	27.346	27.5944	27.1258	27.4893	27.2531	28.8087	29.3568	29.7895	30.1124	29.6804
ACAP2	26.9847	23.838	27.4664	26.4833	26.6372	26.9992	25.799	26.5134	25.8119	27.6618	25.9476	26.4659	26.4567	25.204	26.5099	27.23	26.744	25.4328	23.4519	24.5359	25.3829	24.676	25.2661	24.3705	24.3133	23.9957	27.1034	26.8932	26.7962	26.6102	27.3265	27.2481	27.3248	26.9526	24.2983	25.379	26.8324	27.3419	27.0557	24.8622	24.8086	24.5834	24.6913	24.1915	26.5006	26.9199	27.3238	27.3439	27.1092
ACAP3	23.2658	25.2676	23.1634	22.4937	22.1536	22.4933	23.0977	22.6724	22.7048	22.5584	22.1999	22.529	22.4061	23.2403	22.8159	23.0318	22.762	23.4677	24.2011	23.732	22.6234	23.9363	23.9751	23.8404	23.8249	23.773	22.5376	22.7985	22.8941	23.1059	21.8852	22.0159	21.8808	22.8	23.8797	23.9857	22.8751	21.4086	22.5111	23.9725	23.9635	23.9306	23.9426	23.9078	23.1623	22.4816	21.4151	21.2367	21.9374
ACAT1	22.6237	21.9978	22.4926	24.3613	22.7802	24.0789	21.9225	23.3474	23.3981	23.8255	25.0272	24.6524	24.6384	22.5418	23.8066	22.5525	23.245	22.9494	23.4166	21.9407	22.4745	24.1821	23.0378	24.0057	23.971	24.4341	22.4385	23.3089	23.6432	23.9951	21.2856	22.2235	21.3574	22.9092	24.5209	23.3428	23.5131	21.9753	22.9217	23.2371	23.2763	23.3633	23.2889	24.2568	23.436	22.8854	21.3994	21.1491	22.7879
ACAT2	23.9515	24.3451	24.2185	25.3347	25.0691	25.347	24.2753	25.6271	25.1614	25.1241	26.8426	26.0146	26.4025	24.716	25.3469	24.6169	24.8707	25.5446	25.8052	23.9832	25.056	25.5304	25.2051	25.6876	26.074	26.039	24.457	25.0104	25.2275	25.9037	24.0032	24.5055	24.0333	24.8249	25.8791	25.1907	25.1479	23.6025	24.6634	25.4822	25.1367	25.7046	25.2238	25.8091	25.4413	24.7999	23.9813	23.3131	24.4643
ACBD3	24.8646	24.2633	25.7995	25.1276	25.3818	26.6423	25.1299	26.6236	25.7633	26.8303	26.9452	26.0833	26.1418	24.9514	26.3079	25.3715	25.0736	25.5819	23.7238	25.2789	25.4353	26.3703	26.3147	26.3364	26.2769	26.2447	24.6927	25.32	25.5246	25.9675	23.6654	24.294	23.6936	25.1764	26.3317	26.2669	25.4689	22.9136	24.8744	26.32	26.3401	26.2379	26.3246	26.1803	26.1959	25.6884	24.4041	23.69	25.1942
ACBD4	20.9904	23.5591	20.6544	20.8579	21.0866	21.4735	22.1666	21.1538	21.772	20.3675	20.8206	22.6223	22.2155	20.921	21.1297	21.5848	21.874	23.2757	24.25	23.3319	22.8219	23.482	23.3489	23.878	24.1139	24.1086	20.3831	20.5775	20.6581	21.0153	20.1381	20.2326	20.138	20.5623	23.763	23.1098	20.6381	19.8345	20.3843	24.0423	23.9154	24.272	24.0286	24.2333	21.4623	20.8684	20.3299	20.1074	20.5145
ACBD5	21.594	20.2345	22.1289	22.7525	21.7375	22.3268	21.7875	22.7296	22.2093	22.9605	23.2888	22.3621	22.3235	21.6539	22.6707	21.7689	22.162	22.6375	20.4902	21.715	21.6482	22.8591	22.8069	22.8361	22.8504	22.7919	21.4422	21.7892	21.919	21.9908	20.5954	20.8718	20.6076	21.7171	22.8347	22.7786	21.8784	20.5775	21.5164	22.859	22.8589	22.858	22.8535	22.8108	22.3187	21.8136	20.6609	20.6709	21.4434
ACBD6	23.4678	21.9473	23.5974	23.7442	23.7125	24.0121	24.0612	23.1858	23.7165	22.4823	24.4344	24.3881	24.6703	22.7145	24.1139	23.9246	23.8999	24.1586	23.4591	23.9016	22.7601	24.0802	23.5458	24.1444	24.3458	24.4906	23.1111	23.6653	23.8725	24.3421	22.5059	23.0261	22.54	23.4567	24.4028	23.595	23.7938	22.4477	23.353	23.7118	23.5487	23.8867	23.6122	24.2185	23.9107	23.3641	22.4355	22.028	23.1073
ACCS	24.0693	23.1128	21.6153	20.5711	21.4363	21.2462	23.584	21.4667	22.9295	19.5625	21.5569	21.5556	21.5732	21.7574	21.2009	21.8282	21.1528	22.979	26.6987	22.9376	22.7266	24.6063	23.8656	25.2263	24.8372	25.4274	21.1007	21.241	21.2957	21.0958	20.428	20.4364	20.4197	21.2924	24.9177	23.3907	21.2933	20.355	21.023	23.7051	24.3456	24.1117	24.5383	24.6295	21.4838	20.889	20.094	20.2428	20.5128
ACD	24.5477	27.1522	24.3963	24.4849	25.6347	24.2423	24.3968	24.9468	25.0898	24.2781	25.0198	25.3487	24.0803	25.5697	24.2831	25.0622	24.2995	25.3694	26.759	25.6147	26.0849	26.2876	25.9456	26.5763	26.8252	26.8818	24.0907	24.5846	24.7841	25.3497	23.5183	23.8781	23.5341	24.4603	26.622	25.8073	24.7207	23.1207	24.2149	26.1427	25.9753	26.4105	26.0901	26.5297	25.0738	24.2973	23.3211	22.9172	23.8279
ACE	19.2291	20.4502	18.8307	19.4281	19.3462	18.7289	19.5922	19.3462	18.7308	18.4985	17.8029	18.3364	17.5886	20.2273	18.8296	18.9879	19.2782	18.7581	20.1182	18.9088	19.0817	20.4622	18.8505	19.2866	18.9139	19.6422	18.027	18.4486	18.6618	18.5918	17.6918	18.106	17.7264	18.144	20.7068	19.6319	18.5495	18.5369	18.3812	19.4811	19.7306	19.2109	19.5162	21.0154	18.5109	18.7008	18.2396	18.3552	19.2071
ACER1	19.2407	18.7386	18.9554	18.9118	19.217	18.9724	19.6548	18.8088	19.1104	19.1281	18.8278	19.1322	18.8191	19.6207	19.1818	19.3777	19.1449	18.4501	19.662	19.5375	18.8296	19.3033	19.3443	19.5255	19.6701	19.612	18.8781	18.906	18.9165	19.0165	18.8284	18.8246	18.8252	18.9222	19.3962	19.2162	18.9172	18.6893	18.8547	19.4867	19.4205	19.6267	19.4845	19.5	19.0903	18.9215	18.8022	18.7384	18.81
ACER2	19.2593	20.2818	18.9571	20.094	19.1622	19.685	19.6635	19.7224	19.7053	19.8854	19.3679	19.148	19.5089	20.0059	18.8889	19.9053	19.6821	20.7167	20.9976	19.4498	20.4352	19.8061	20.2792	20.6301	21.3087	20.8107	19.4729	19.4691	19.4632	19.927	19.453	19.3092	19.4269	19.608	20.0243	19.7495	19.4883	18.7013	19.2973	20.3525	20.037	20.8209	20.2443	20.0667	19.9651	19.3367	19.0772	18.7971	18.9133
ACER3	25.211	23.2113	25.7941	26.7493	25.9669	26.888	25.2996	26.0165	25.6899	27.4448	25.9928	26.2602	26.9246	24.9456	26.1315	25.0605	25.2406	25.1543	23.6189	26.2865	25.528	26.4316	26.4567	26.3852	26.286	26.3138	25.8233	25.8849	25.9034	26.2098	25.3048	25.0572	25.25	26.0456	26.4788	26.2259	25.9278	23.2665	25.5316	26.4379	26.4244	26.4658	26.4649	26.4489	26.2532	25.32	23.7937	23.161	23.9142
ACIN1	27.7203	25.5472	27.348	27.508	28.0707	28.3095	27.6023	28.3512	28.3498	28.1591	28.5035	29.3226	28.6335	28.0855	28.1117	27.7475	27.6735	28.4468	26.2895	27.7516	27.7418	27.0125	27.0621	26.6839	26.5531	26.547	28.5484	28.4694	28.4346	28.2659	28.6874	28.6695	28.6901	28.4528	26.8341	27.2819	28.439	28.8225	28.5757	26.8164	26.8628	26.626	26.7683	26.6903	28.1074	28.4463	28.7143	28.7822	28.6471
ACLY	26.5353	27.1571	26.7445	27.8044	27.3741	27.9683	27.0385	27.2688	27.8854	28.9914	27.4231	27.3788	27.6925	26.7988	27.6301	27.5472	26.75	27.4401	28.0499	27.4708	27.1523	26.8396	27.3823	26.7482	26.7757	26.4523	27.9842	27.789	27.6889	27.5652	28.0945	28.075	28.0987	27.8646	26.5655	27.3738	27.7258	28.1059	27.9137	27.0844	27.0107	26.9367	26.9573	26.4973	27.5001	27.8026	28.1029	28.1008	27.9114
ACO1	23.6407	23.2392	23.8611	24.3577	23.5572	25.1627	24.4606	24.4454	23.5634	22.9241	25.261	25.6181	24.3323	23.4699	24.0685	24.0397	23.7651	24.6339	24.0444	25.2133	24.3269	24.5541	23.8511	24.7025	24.7913	25.12	23.4634	23.9813	24.203	24.588	22.8325	23.2181	22.8555	23.7926	24.9495	23.8543	24.1201	22.843	23.6575	24.3642	24.3534	24.5916	24.4354	25.1008	24.6473	23.9965	23.0033	22.8056	23.6979
ACO2	25.157	26.5527	26.3872	26.8141	25.9926	26.3919	26.1992	26.7383	25.8852	26.8785	26.7378	27.2156	26.6941	25.6034	26.2551	26.1499	25.1083	26.7082	26.859	25.9804	27.0178	26.183	26.4927	26.0974	25.9729	25.8079	26.6405	26.5967	26.5119	26.2849	26.3905	26.605	26.4072	26.629	25.9292	26.4877	26.5432	26.3525	26.6478	26.3898	26.4485	26.2735	26.4091	26.026	26.46	26.6379	26.3624	26.0536	26.639
ACOT11	19.7221	19.732	19.5249	19.3575	19.3123	19.0391	19.4505	19.1479	19.9216	19.1159	18.747	18.6326	18.9734	19.6375	19.2763	19.859	19.2837	19.2325	19.7646	19.6906	19.0193	19.6824	19.5087	19.9171	19.8764	20.0482	19.178	19.2471	19.2749	19.2984	18.9886	19.0105	18.987	19.2522	19.8157	19.3969	19.2699	18.9189	19.1652	19.5098	19.5985	19.6343	19.6606	19.7373	19.3608	19.1458	18.8855	18.885	19.0121
ACOT13	23.4733	21.8902	23.176	23.3894	23.9732	23.7991	22.547	24.1739	22.7813	24.7642	25.5425	24.8445	24.7568	22.2926	23.6907	23.5933	23.4972	24.7633	24.3353	23.2153	23.6879	24.405	23.961	24.5879	24.9674	24.9987	22.7876	23.3749	23.6198	24.3399	22.3009	22.7649	22.3278	23.174	24.8053	23.9411	23.5309	22.0239	23.003	24.3527	24.0422	24.6061	24.1378	24.7953	23.9453	23.2207	22.3437	21.8559	22.8626
ACOT2	21.022	22.6333	20.8276	21.4857	21.3118	21.5831	21.4317	21.9776	21.4925	20.7062	21.2333	21.478	21.2514	21.4314	21.2347	21.1079	21.1219	21.6078	22.1535	20.5159	20.4288	21.7261	21.3319	21.7503	21.9609	22.0671	20.9437	21.3061	21.4649	21.8854	20.6419	20.9361	20.6611	21.1566	22.0119	21.388	21.4026	20.6166	21.1008	21.3473	21.204	21.4676	21.2399	21.7235	21.3675	21.0151	20.5433	20.3286	20.8839
ACOT4	19.9058	22.2888	19.8608	19.321	21.0795	20.0259	20.2059	20.4813	21.0006	20.503	20.4863	20.6057	20.035	20.1451	20.1524	20.5986	19.5661	20.076	21.4678	20.9187	19.9542	20.7664	19.9701	20.2101	20.1602	20.4735	19.8296	20.3036	20.5309	20.732	19.5254	19.9952	19.5636	19.9927	20.9672	20.4015	20.4181	20.1447	20.1835	20.2404	20.2003	20.1372	20.1159	20.92	20.2995	20.3351	19.9246	19.8457	20.6375
ACOT7	21.7708	22.8515	21.7702	21.1903	21.1741	21.0573	21.0946	21.1989	21.3311	21.736	20.8902	19.9117	20.3882	22.0054	20.4272	21.7028	21.6923	21.422	22.4124	21.4482	21.7522	21.0234	21.2146	21.6379	22.3457	21.9859	21.4549	21.7902	21.9235	22.8543	21.2648	21.4131	21.2589	21.7968	21.3968	20.8635	21.8964	20.2488	21.4139	21.0208	20.5773	21.404	20.7403	20.9724	22.0426	21.118	20.527	19.92	20.5231
ACOT8	23.6439	24.2004	23.3803	22.8073	23.6479	23.1307	23.3768	23.1973	22.7157	24.6401	22.602	22.8935	22.6944	22.9323	23.357	23.0398	22.1995	24.1424	24.1285	23.5887	23.3825	23.9695	23.602	24.3329	24.547	24.6581	22.726	23.1281	23.2902	23.7603	22.2044	22.4572	22.2136	23.0454	24.3251	23.4205	23.2402	21.8691	22.7999	23.7485	23.6401	24.0428	23.7736	24.1879	23.5526	22.8206	21.9689	21.6954	22.3913
ACOT9	26.7546	25.8965	26.1231	26.5542	26.3059	25.4283	24.0833	26.8877	25.2889	28.9609	26.9308	26.1167	26.5691	24.4851	25.6386	24.8777	25.7211	25.063	27.191	25.6634	26.7102	27.5398	27.2781	27.594	27.5669	27.6015	25.2622	25.6303	25.7674	25.7232	24.1542	24.4141	24.1606	25.5693	27.5896	27.1699	25.7285	24.1704	25.3067	27.3554	27.4883	27.4598	27.5215	27.5832	26.0795	25.3651	23.8646	24.0113	24.863
ACOX1	21.8832	19.9366	21.5829	21.2762	21.6362	20.891	20.6474	20.9487	20.2938	21.4023	21.2323	21.5328	20.8906	21.2941	21.3231	21.536	21.3377	21.4505	20.5917	21.2523	21.7197	21.5637	21.4988	21.563	21.5612	21.5264	21.0319	21.2226	21.2852	21.3839	20.4424	20.6161	20.4425	21.2101	21.5702	21.4227	21.2698	20.0795	21.0341	21.531	21.5504	21.5675	21.5622	21.5741	21.4315	21.0725	20.1179	19.9701	20.6761
ACOX3	23.141	23.2519	23.5139	24.061	22.2304	23.5173	23.5826	23.3207	23.2615	24.2263	23.278	23.4124	23.5898	22.3284	23.156	23.5644	23.2398	22.8708	23.4981	23.8054	22.5964	23.7816	23.5504	24.5848	24.777	24.931	22.7905	23.0287	23.1221	23.4715	22.2344	22.2802	22.223	23.0834	24.1944	23.0952	23.1122	21.7063	22.6999	23.8073	23.8444	24.2796	24.0712	24.2458	23.78	22.8395	21.93	21.7588	22.2346
ACP1	23.4983	24.515	23.8575	25.3918	24.7558	25.0342	24.6798	25.1914	24.9663	23.3685	26.4026	25.7226	25.5838	24.2224	24.8286	23.872	23.8318	25.279	24.1775	24.85	24.9392	24.4902	24.6378	24.1058	23.7846	23.7762	25.132	25.0361	24.9788	24.6781	25.0979	25.1474	25.0987	25.0551	24.1885	24.7966	24.9942	24.7455	25.1276	24.5084	24.6372	24.2409	24.5322	24.2551	24.7828	25.1172	24.9633	24.6207	25.1112
ACP2	22.3223	23.4238	22.2219	23.2121	22.9478	23.065	22.5002	23.6554	22.3804	25.3927	24.1056	24.1833	23.9152	22.6179	23.2919	22.5755	22.7416	23.814	24.4751	23.5472	23.5221	24.2373	23.8743	24.3637	24.6936	24.7005	22.7777	23.3359	23.5513	24.1849	22.2943	22.7995	22.3273	23.1432	24.5669	23.8781	23.4712	21.9938	22.9943	23.6702	23.3634	23.875	23.4416	24.0453	23.258	22.6052	21.7697	21.2328	22.2844
ACP5	24.284	24.2572	24.3614	24.6248	23.7785	24.2002	22.9832	25.3673	24.7876	25.2797	26.8848	24.3167	25.3003	23.5363	24.9851	22.9402	24.3624	24.4	25.745	25.3942	24.2736	25.41	24.449	25.5759	25.4189	25.7861	24.164	24.8111	25.0257	25.0809	22.5908	23.2357	22.6261	24.6208	25.6681	24.3629	24.9597	22.9041	24.3987	24.6019	24.9626	24.908	25.0569	25.526	25.1387	24.3737	22.2368	22.3242	23.8562
ACP6	21.2315	21.6119	22.1355	21.2412	23.6728	22.8095	21.6975	21.1182	22.7812	22.0633	22.8218	22.7946	22.2697	20.8844	21.9395	22.3164	21.3088	21.8229	20.575	21.7712	20.0385	22.4961	22.6202	22.6494	23.4293	22.9711	20.7365	20.9417	21.0303	21.6164	20.7556	20.9283	20.7653	20.8724	22.796	22.588	20.9983	20.4608	20.8058	23.6106	22.8803	23.8329	22.9597	23.4825	21.5692	21.2269	21.0831	20.6613	21.0653
ACPP	22.9326	21.7287	23.846	22.4298	24.2786	24.0355	20.566	22.8689	22.1721	23.4858	22.4617	23.4402	23.8629	21.6056	22.7011	23.8584	21.5585	22.4206	20.7959	22.3744	23.3811	24.6209	23.4497	24.9884	24.3195	25.3981	22.2868	22.5263	22.6277	22.4092	21.6459	21.7728	21.6512	22.4677	25.0228	23.3281	22.5951	21.8366	22.3395	22.7906	23.3092	22.9784	23.4042	23.7831	22.1736	21.8462	21.1999	21.3488	21.6677
ACRBP	28.2061	27.5166	29.1687	26.3019	27.2255	27.3307	26.6494	27.4299	27.1519	28.164	27.8436	28.2586	27.3791	28.4498	26.7507	28.8303	27.9496	28.206	29.4005	29.5959	30.4191	28.5493	28.6113	27.8555	27.6336	27.5637	27.264	27.0355	26.948	26.479	27.9105	27.931	27.9346	26.9126	28.2717	28.8969	26.9446	28.6686	27.442	28.977	28.9759	28.7705	28.8837	28.858	27.2336	28.2323	28.9274	29.0179	28.7839
ACSBG1	20.9207	21.4311	20.005	20.1995	19.4688	19.4214	20.2126	19.8056	20.424	19.8772	19.1289	19.0375	18.5574	21.0584	19.8179	19.8008	20.1494	19.8964	20.828	20.4214	19.8222	19.1106	19.5202	19.9876	20.5647	20.1711	20.6906	20.6675	20.6487	21.4534	20.5127	20.2014	20.4573	20.9774	19.3388	18.9715	20.7053	19.0764	20.3043	19.2885	19.089	19.7108	19.286	19.1063	21.1936	19.9949	19.4176	19.0072	19.2031
ACSF2	20.0716	22.3539	21.7857	22.2469	22.3848	22.046	21.1653	22.4594	23.0372	21.1407	22.5969	22.8973	23.6427	21.6243	22.3909	21.8661	21.617	23.7222	23.7526	22.7346	21.5723	23.4575	22.731	23.4276	23.4645	23.7671	21.2192	21.7065	21.916	22.2273	20.6927	21.0828	20.719	21.4936	23.7586	22.8578	21.8313	20.855	21.4478	23.0704	23.062	23.2108	23.0995	23.7333	22.0553	21.6101	20.8222	20.6766	21.4675
ACSF3	20.6403	23.4229	21.1411	20.945	20.3947	20.9649	21.2887	21.0966	21.0387	20.4808	21.2005	21.1437	21.4042	21.5965	20.8647	21.0016	20.857	21.7698	22.3233	21.6412	21.4238	21.8899	21.6261	22.0877	22.1805	22.2352	20.7419	21.1254	21.2658	21.6254	20.1556	20.4481	20.1665	21.0432	22.0864	21.4937	21.2239	19.7577	20.8188	21.8014	21.736	21.972	21.8253	22.0626	21.5536	20.9195	19.963	19.6106	20.4834
ACSL1	32.918	27.4083	31.5361	31.4963	32.1028	30.3151	31.4188	32.481	29.8214	33.763	29.9435	29.7582	29.5852	29.3521	30.1386	30.5478	31.9311	30.4894	30.5022	29.9736	30.2377	31.1655	31.5641	30.2589	30.58	29.9647	31.465	31.5892	31.6328	31.4823	29.6237	29.3977	29.5557	31.7264	30.8317	31.8943	31.6479	28.2677	31.198	31.6719	31.2898	31.338	31.0819	31.1073	31.9023	30.9101	27.1681	27.8221	29.1748
ACSL3	23.0537	22.96	23.6521	23.2132	23.739	23.925	22.8463	23.4574	23.2395	24.6914	23.8784	23.7746	23.9436	22.0556	23.6562	23.0007	22.8797	23.1331	21.7545	23.0393	22.3191	23.9085	23.6595	23.9438	23.9916	24.0363	22.5913	23.0235	23.1874	23.4953	22.03	22.4375	22.0562	22.8752	24.0094	23.6638	23.1264	21.97	22.7624	23.8325	23.7915	23.9117	23.8223	24.0164	23.3947	22.9548	22.1277	21.8304	22.713
ACSL4	26.3522	22.1243	26.0073	25.1679	25.8584	25.269	24.8772	24.7839	25.5447	28.1233	23.3289	23.8043	23.593	23.2531	24.8475	23.561	24.4957	23.7893	22.4948	23.3348	24.3365	24.1398	24.699	23.7097	23.9224	23.3383	24.9834	25.0055	24.9823	24.9788	24.2536	24.5145	24.2623	25.0145	23.789	24.8292	24.9888	24.1546	24.9936	24.6006	24.3523	24.3681	24.2421	23.8997	24.8612	25.0047	23.7918	23.9023	24.7971
ACSL5	23.343	23.427	23.635	24.3978	24.053	24.3442	23.4701	24.4318	24.1689	23.9851	24.0631	23.9533	23.7857	23.4245	24.2152	23.8794	24.0495	23.6089	24.2849	23.59	23.6502	23.4532	23.9106	23.4811	23.5572	23.2684	24.1638	24.2319	24.2146	24.1946	23.7319	24.0507	23.7603	24.2199	23.2653	23.8566	24.2215	23.9951	24.2148	23.6967	23.6069	23.6262	23.5889	23.1968	24.1673	24.2291	23.9494	23.9343	24.2348
ACSL6	21.078	21.5796	20.8321	22.559	22.1687	22.3952	21.6227	22.4462	21.6914	20.3371	22.9366	22.2457	22.8804	21.7413	21.907	21.3464	21.7136	22.2488	21.679	21.358	21.5471	22.5059	22.3438	22.3775	22.5987	22.5403	20.4184	21.1306	21.4054	22.1465	20.2611	21.0149	20.3231	20.7744	22.6066	22.4938	21.2887	20.2706	20.8538	22.6729	22.5192	22.676	22.5118	22.6922	21.9302	21.6677	21.3409	20.5388	21.7018
ACSM1	18.9141	19.5402	18.5409	18.4193	18.3619	18.3107	18.873	18.6994	18.8398	18.6428	18.1356	18.3301	18.4989	19.108	18.7175	18.7726	18.6241	18.5368	19.026	18.5891	18.7803	18.9057	18.6475	18.9345	18.817	19.0307	18.3673	18.431	18.4585	18.4281	18.2371	18.2793	18.2397	18.4074	18.9938	18.6496	18.4482	18.2938	18.3917	18.9847	19.143	19.0383	19.1648	19.3583	18.6944	18.5905	18.3666	18.4072	18.5453
ACSM3	18.9938	19.2149	19.3472	19.961	20.0818	20.4305	19.9569	20.2857	20.8924	19.35	20.1766	20.3924	21.0385	19.3693	20.5322	20.0289	19.2859	20.0821	19.8555	19.6812	19.619	19.8893	19.7036	20.3015	20.5366	20.6005	19.6242	19.8835	19.9912	20.3959	19.2585	19.3856	19.2591	19.8595	20.1838	19.5054	19.9638	18.9138	19.6307	19.9542	19.8693	20.237	19.9927	20.2546	20.4694	19.7949	19.1471	18.9356	19.4034
ACSS1	25.8627	27.6826	26.0587	27.0721	26.3205	26.4051	26.9099	26.8166	27.3697	24.5626	26.8956	27.0963	26.865	26.6609	26.473	26.4857	25.8198	26.6547	28.2288	27.2831	26.3427	26.1049	26.396	25.7389	25.5634	25.4276	27.2096	27.2723	27.255	27.1717	26.8787	27.0518	26.8837	27.2651	25.7938	26.5546	27.2599	26.4662	27.218	26.0283	26.0763	25.7583	25.9543	25.6258	27.1085	27.2721	26.8678	26.5893	27.1635
ACSS2	23.1077	22.1328	23.4136	21.9348	22.689	22.5399	22.4045	23.2202	21.6607	25.3122	22.0764	23.4251	23.7586	22.4878	22.4517	23.0235	21.8539	23.0679	23.2009	23.5311	23.5065	23.7672	23.6329	24.0635	24.0904	24.1255	22.6133	22.806	22.8781	23.0967	21.9448	21.9574	21.9251	22.8778	23.9323	23.2936	22.8756	21.1916	22.4899	23.5886	23.6535	23.8261	23.7737	23.8251	23.1809	22.3537	21.179	20.9997	21.6341
ACTA2	26.6088	24.2737	24.2506	24.5489	23.7287	23.3452	24.6605	25.5035	23.165	27.3796	24.9495	23.1442	25.4775	22.9233	23.8513	25.6481	26.2423	24.9113	27.8289	23.8191	24.2517	25.5219	23.9598	24.5548	24.425	25.0935	23.7538	24.6829	25.1233	25.483	23.058	23.97	23.1333	24.0974	25.949	24.7108	24.9092	24.2135	24.4189	24.3546	24.3352	24.2087	24.1999	25.6925	24.6141	24.5801	23.6805	23.5574	25.0449
ACTB	40.3273	40.9207	37.029	40.5245	40.5245	41.2432	40.7371	40.5542	40.3509	39.0509	39.9386	39.6229	39.5867	40.4687	40.3835	40.1426	37.0834	39.3197	39.8219	39.5552	39.134	39.8339	40.0098	39.4472	39.3181	39.244	39.6755	39.4683	39.3898	39.1344	40.1007	39.9985	40.1044	39.4663	39.589	40.2553	39.4059	40.5654	39.6985	40.203	40.2257	39.943	40.1016	39.9278	39.3794	39.9507	40.7155	40.9509	40.3916
ACTL6A	26.0225	25.549	26.5836	26.7439	26.6585	27.541	26.3333	27.4302	27.2099	26.9873	28.8562	28.3618	28.6252	26.0607	27.8771	26.4163	26.457	27.848	26.8781	27.1913	26.3731	27.9504	27.7526	28.0345	28.0906	28.116	26.0379	26.5261	26.7177	27.1731	25.4218	25.8341	25.4458	26.3886	28.0654	27.7098	26.6517	25.1014	26.1894	28.024	27.9751	28.0871	28.01	28.1324	27.3102	26.713	25.7411	25.3151	26.3321
ACTN1	35.289	32.5314	34.1488	32.5146	34.784	33.2039	33.5442	33.6385	32.9737	34.458	32.5802	33.8472	33.8185	33.8434	33.1058	34.7581	33.4657	34.3297	33.1589	33.6931	34.8768	34.6275	33.6716	33.2357	32.1428	32.9482	33.2503	33.2279	33.2302	32.0226	33.1695	33.5215	33.2343	32.9039	34.2222	34.6168	33.172	35.4205	33.6967	34.0203	34.6786	33.3012	34.3518	34.5952	32.6053	34.068	34.6453	35.5202	35.1762
ACTN4	27.8898	26.9225	28.8018	28.1141	28.2116	27.501	27.4067	27.9443	27.4459	28.1313	27.4505	26.9339	27.0198	26.9912	27.3837	28.3759	26.7161	26.6271	27.1487	26.5977	28.4456	27.1319	28.1165	27.2098	27.2787	26.7355	27.8956	27.2221	26.9318	26.6366	28.6928	28.1497	28.6535	27.529	26.7115	27.9653	27.0534	28.3438	27.5718	28.1112	28.03	27.983	27.9993	27.1882	27.211	27.7452	28.8082	28.9117	27.9001
ACTR10	27.6586	26.5718	27.5828	28.1648	28.1442	28.2247	27.1003	27.6351	28.3378	29.3261	27.7409	27.5717	27.8967	27.5415	28.0776	27.8921	27.6935	27.6765	25.8412	27.2421	27.5472	28.0038	28.0114	27.9645	27.7623	27.8553	27.665	27.8641	27.9269	27.9862	27.4355	27.5825	27.4341	27.8548	27.99	27.9555	27.912	26.1578	27.6606	28.0179	27.9599	27.9751	27.9898	28.0081	28.0026	27.6533	26.9089	25.8173	27.0774
ACTR1A	27.8865	28.0999	28.491	28.943	28.9564	28.6945	27.7978	29.1679	28.1129	29.9929	28.4544	28.6249	28.4599	27.8381	28.2205	28.7988	27.9153	28.8473	28.8263	28.6445	29.0858	28.2049	28.5137	27.9367	27.7514	27.6257	28.9331	28.6994	28.5937	28.2613	29.1618	29.0561	29.1571	28.7605	27.9026	28.6172	28.632	29.2117	28.8855	28.4731	28.5433	28.2665	28.4593	28.1086	28.4979	28.9173	29.2117	29.1816	29.0961
ACTR1B	25.5198	26.8697	26.3754	26.6279	26.3906	26.7774	26.4735	26.8638	26.5577	25.5632	27.3603	27.281	27.1429	25.9636	26.9506	26.5397	26.1296	27.2815	27.7653	26.9133	26.5063	27.0512	27.1572	26.9086	26.8524	26.7693	26.3723	26.6928	26.794	26.9995	25.623	25.9333	25.6313	26.6517	26.9311	27.202	26.7653	25.0931	26.4142	27.0233	27.0261	26.9122	26.9768	26.8385	27.1197	26.7308	25.674	25.3312	26.3151
ACTR2	34.3499	28.9998	33.921	33.1583	33.2553	33.1783	33.0012	33.0832	32.3941	33.2058	33.4865	33.0464	32.5191	32.4431	34.0991	32.6035	32.0441	32.2794	29.9343	32.7084	32.1574	32.0933	33.034	32.0138	32.1161	31.6259	33.0483	32.4444	32.2123	32.0206	34.118	33.5157	34.0767	32.6685	31.7308	32.9824	32.2995	33.8014	32.7888	32.9369	32.765	32.729	32.6942	32.0164	32.2514	32.8648	34.3125	34.4035	33.151
ACTR3	28.8688	26.7498	29.56	29.7372	29.3726	30.6621	29.0927	29.7542	29.7542	28.9798	29.317	28.4681	28.5938	28.7616	30.1376	29.4336	29.4385	27.8526	25.4183	27.672	27.8639	28.4843	29.2622	28.4793	28.3011	28.0476	29.2719	28.5772	28.3147	27.8233	30.0857	29.3886	30.0351	28.8541	28.0934	29.137	28.4167	29.9745	28.943	29.1462	29.291	28.9507	29.2311	28.4156	28.4134	29.0252	30.2155	30.6718	29.271
ACTR3B	21.8399	20.7739	22.5049	20.8498	21.5049	22.0026	21.0966	21.2441	21.0177	21.0519	22.068	21.7349	22.2672	22.1667	21.4841	20.6761	20.5124	21.4171	20.8568	22.5429	21.9574	21.3421	21.6884	22.2616	22.729	22.4875	21.6999	21.807	21.8414	22.4395	21.4379	21.2918	21.4005	21.967	21.6936	21.0435	21.8624	20.066	21.459	21.4538	21.1731	21.9375	21.4321	21.3527	22.1857	21.1704	20.4038	19.8999	20.3112
ACTR5	23.2047	23.7524	21.9833	24.1369	23.3491	23.969	22.737	25.3585	25.4149	22.221	25.8509	25.7404	25.0717	22.8075	23.4362	23.2265	24.0994	25.4255	25.1237	24.6366	24.558	25.3826	25.2791	26.0606	26.1979	26.2741	22.8468	22.9789	23.0294	23.2784	22.4617	22.4495	22.4488	23.0521	25.6919	24.8024	23.0317	22.0153	22.7427	26.0108	26.0434	26.3601	26.2173	26.2627	24.1386	23.3069	22.5456	22.402	22.752
ACTR6	23.6338	23.0577	24.1177	25.1003	25.0282	25.5462	23.6612	24.6324	23.8877	23.9282	25.5039	25.2025	24.4786	23.2835	26.1142	24.072	24.3057	24.421	21.8863	22.359	22.8144	25.3321	24.9215	25.2494	25.3882	25.4425	22.7211	23.5221	23.8236	24.4667	22.053	22.8794	22.1165	23.1579	25.4758	25.0847	23.6976	22.2482	23.1532	25.2775	25.1286	25.3393	25.1375	25.5197	24.0932	23.589	22.6348	22.0317	23.4826
ACTR8	21.0934	21.7965	22.7501	22.5618	22.7193	23.5362	21.9431	23.669	23.3192	23.019	23.8713	23.6247	23.5909	22.0451	23.5191	22.4825	22.3345	23.1912	22.7411	22.5754	21.6366	23.5514	23.2276	23.6919	23.766	23.8454	22.0201	22.4243	22.5839	22.9266	21.4194	21.7616	21.4377	22.3148	23.7386	23.1478	22.5298	21.2017	22.1382	23.5017	23.4593	23.64	23.528	23.775	22.9448	22.3751	21.4588	21.1656	22.0305
ACVR1	24.7804	24.1308	26.1307	26.0979	25.6851	25.8449	25.7754	25.4066	25.1026	24.1849	25.7909	25.363	27.0121	24.4676	25.5796	25.2626	25.5585	26.1209	25.3894	26.3997	25.7585	25.7983	26.0437	26.1137	26.3996	26.2713	25.3432	25.6955	25.8162	26.3625	25.4028	25.6076	25.4055	25.6559	26.0578	25.854	25.7898	23.827	25.3709	25.9281	25.2727	26.1344	25.4427	25.7544	25.846	25.0504	24.571	23.1141	24.3264
ACVR1B	22.9314	20.5116	23.5513	21.4957	22.3035	21.6871	21.9221	22.1963	23.0281	23.5321	23.0871	23.0022	21.6984	21.4406	21.8373	22.0567	21.6654	22.3918	21.2065	23.4259	22.3962	23.352	22.9798	23.6723	23.6645	23.8085	21.9079	22.2141	22.3334	22.5044	21.054	21.2216	21.0494	22.2117	23.5711	22.6889	22.3076	20.6208	21.8807	22.8136	22.968	23.1209	23.1125	23.305	22.4126	21.5947	20.2642	20.169	20.9513
ACVR2A	21.8322	19.0746	23.1042	22.0997	21.9152	23.6473	23.0702	22.6427	22.2552	20.3946	22.8559	24.1197	23.9049	20.4462	22.4401	21.82	22.6092	22.9723	19.7198	22.4507	21.1157	23.9029	23.5656	24.0829	24.0566	24.174	20.8902	21.206	21.3297	21.4647	20.2324	20.3959	20.2355	21.1608	24.0492	23.3984	21.2955	20.087	20.9181	23.8411	23.9446	23.988	23.9997	24.1211	21.9204	21.2314	20.2292	20.1914	20.7912
ACVR2B	19.6325	20.4098	19.3595	19.9195	20.587	19.4865	20.3463	18.5283	21.0347	18.2402	19.3312	19.7382	20.8373	20.441	20.0105	19.7588	20.0562	21.7258	21.8431	22.2398	20.1088	21.5449	21.1508	21.7362	21.8362	21.9775	18.7054	19.0312	19.1678	19.4819	18.2931	18.5095	18.3037	18.9368	21.8015	21.0722	19.1212	18.178	18.7954	21.9422	21.9161	22.0992	21.9799	22.256	20.09	19.5123	18.7356	18.5455	19.1978
ACVRL1	19.2929	19.9486	19.3394	19.0715	19.066	19.1783	19.3625	19.357	19.2838	19.7383	18.4942	18.9596	18.8239	19.5897	19.3771	19.2378	19.3637	19.3177	19.7196	19.5475	19.251	19.9633	19.2678	19.871	19.4177	20.0177	19.304	19.4592	19.5294	19.2452	18.9307	19.0232	18.9376	19.3792	20.0884	19.3311	19.4988	19.2626	19.3917	19.0338	19.3051	19.0424	19.3027	19.5043	19.1509	19.0925	18.7853	18.9294	19.0927
ACY3	18.8532	19.5853	18.7621	18.4472	18.7208	18.8368	18.9901	18.9755	18.8191	18.6613	18.823	18.3048	18.6515	19	18.4873	18.8422	18.794	18.6245	18.8083	19.0266	19.1623	19.0336	18.9103	19.0309	19.1462	19.15	18.5846	18.7033	18.7554	18.9209	18.5093	18.6105	18.5161	18.6525	19.1402	18.9403	18.7346	18.489	18.6386	18.9942	18.9018	19.0393	18.9137	19.115	18.7817	18.6678	18.5312	18.4378	18.629
ACYP1	22.5502	26.3427	23.0306	23.8845	24.0391	23.5519	24.3754	24.0629	24.3897	20.928	23.0681	24.1196	24.311	23.2611	23.4785	22.2548	24.9305	24.5299	21.9568	23.7568	24.0833	24.9774	24.7569	25.4314	25.6988	25.7512	22.5208	22.6541	22.7091	22.9179	22.3407	22.4105	22.3415	22.6388	25.3196	24.5259	22.6946	22.1617	22.528	25.4688	25.341	25.793	25.4912	25.8108	23.142	22.778	22.4232	22.296	22.5654
ACYP2	21.9414	21.7935	21.5838	21.5896	20.9522	21.545	21.6694	21.4915	21.2451	21.0468	22.3015	22.9877	22.5764	21.5087	21.537	21.1484	21.2904	21.9984	21.5246	21.6281	21.3784	21.6364	21.24	21.7999	21.8742	22.0923	21.405	21.7486	21.8976	22.1914	20.9715	21.2035	20.9839	21.6385	21.9086	21.1997	21.8449	20.9128	21.5122	21.3971	21.3926	21.5614	21.4568	21.843	22.0912	21.5863	20.9223	20.7906	21.3423
ADA	27.5872	28.6639	27.0465	28.2699	28.8474	27.5665	27.3406	29.5512	28.9669	26.6549	30.8407	29.1111	28.9299	27.9271	29.0709	27.4571	27.89	28.9881	29.8045	28.0547	28.4358	29.5617	29.278	29.7005	29.7475	29.7984	27.6055	28.192	28.4175	28.8817	26.7013	27.1814	26.7248	28.0506	29.7151	29.1736	28.3439	26.2816	27.759	29.3836	29.3421	29.5481	29.4195	29.6615	28.6655	27.8005	26.3573	25.8811	27.215
ADAL	18.5295	19.589	18.5208	19.6616	20.6382	20.6321	20.2945	19.267	20.0177	18.9462	20.5751	20.3099	20.6819	19.3832	20.4031	20.5801	19.7168	20.4098	19.8472	19.2456	18.6707	20.7539	20.0982	21.0581	20.7374	21.3437	19.2074	19.3612	19.4257	19.3522	18.8158	18.8962	18.8183	19.3309	21.0341	19.9848	19.4063	18.8716	19.2317	20.3536	20.7292	20.5583	20.8297	21.145	19.6707	19.3458	18.807	18.8877	19.1643
ADAM10	27.1795	24.7696	27.0943	26.7088	26.8084	27.7832	26.4151	27.6521	26.7821	26.7058	26.6584	26.3926	26.5356	26.2043	27.69	27.0144	26.7457	26.2225	23.5866	25.568	26.6857	25.7573	25.9311	25.0848	24.944	24.8161	27.2663	27.1247	27.0697	26.857	27.5908	27.5748	27.5984	27.0821	25.4255	26.3178	27.0737	27.8333	27.3292	25.5566	25.5128	25.1649	25.3201	25.2033	26.4994	27.1312	27.6827	27.7624	27.5206
ADAM12	20.4815	21.0569	20.2351	20.0847	19.4672	20.2801	19.9723	20.1364	19.806	19.0959	19.2591	20.5059	18.5859	21.1482	19.659	21.1613	20.5099	20.7448	19.5361	19.2516	20.8885	19.885	19.5611	21.1165	20.3885	21.2626	19.8763	19.7471	19.6909	19.2822	19.0922	18.8719	19.0589	20.018	20.1075	19.0558	19.7472	18.7972	19.5451	20.227	21.2815	20.7974	21.6963	21.0755	21.4393	20.2336	19.049	19.4166	19.4483
ADAM15	23.1129	23.8556	23.713	22.6409	23.1491	23.5752	22.3769	23.0554	22.7098	23.2413	23.3502	23.9644	23.9387	23.1911	22.6853	23.4983	22.9425	24.1787	24.5641	24.2389	23.324	23.7658	23.7876	23.6715	23.7915	23.5791	23.4949	23.658	23.7122	23.57	22.3407	22.593	22.346	23.6371	23.6902	23.7325	23.6991	22.6784	23.5164	23.7303	23.8336	23.8017	23.8252	23.7906	23.6868	23.3116	21.5103	22.0572	22.9045
ADAM17	23.781	21.7108	23.9154	24.1103	23.5246	23.6352	22.8887	23.9677	23.3326	25.0636	23.9686	24.1622	24.5246	22.716	24.1742	24.2975	23.8682	22.8966	22.4642	23.4308	23.618	24.4164	24.337	24.41	24.4153	24.3713	23.1768	23.4473	23.5511	23.6148	22.3369	22.503	22.3349	23.4358	24.4179	24.2485	23.529	22.0746	23.1656	24.3923	24.4157	24.4213	24.427	24.4145	23.9243	23.3399	22.1237	22.1254	22.8339
ADAM19	31.4147	30.5415	31.4501	30.0971	32.1549	30.5347	30.504	29.387	31.1929	28.0132	30.004	29.6684	29.996	30.2824	31.0733	31.0226	30.6004	30.6663	29.8523	30.7338	31.6723	30.2668	30.3588	29.9775	29.5981	29.6959	30.8528	31.119	31.1823	31.327	30.5142	30.7874	30.5237	31.069	29.9916	30.4933	31.1632	29.6401	30.9008	29.1719	29.4808	28.8792	29.3634	28.9709	31.134	31.3151	31.2049	30.8773	31.288
ADAM22	18.6818	19.4117	19.1096	21.0346	19.0975	19.2935	18.5434	17.9027	19.5451	17.4903	20.7829	20.3975	21.1275	18.6032	18.4978	18.8392	19.8351	19.4874	19.5534	18.8198	18.3884	20.6647	20.1621	20.3841	20.683	20.7274	18.0622	18.2518	18.3362	18.5623	17.9721	18.1579	17.9866	18.1505	20.948	20.4475	18.299	18.038	18.1758	21.1375	20.7844	21.1637	20.7581	21.5822	18.5667	18.4637	18.2854	18.1276	18.4841
ADAM23	21.5768	19.2552	18.5077	18.0526	21.6003	18.3335	22.0106	18.7407	19.8365	18.0528	19.3511	20.7135	19.4751	20.3371	21.2828	20.9635	21.0761	18.9902	19.6987	19.0587	19.8826	22.0789	19.4867	20.4512	19.5036	20.9374	18.0501	18.4025	18.5776	18.3229	17.6979	17.9924	17.7217	18.1417	22.3052	20.5367	18.4843	18.5314	18.3558	21.6103	22.5012	21.1265	22.1955	23.6722	18.9799	19.2529	18.5241	18.8912	19.9382
ADAM28	23.452	22.4393	23.4976	22.1852	23.8634	26.3149	25.1416	23.8076	25.4	21.5953	24.0452	23.4556	23.6095	21.6795	24.233	23.9521	23.7368	23.3202	21.9842	22.7999	24.0311	24.8625	25.0816	24.8221	24.9462	24.7152	21.9471	22.4588	22.6575	22.4179	20.733	21.1109	20.7555	22.2821	24.766	25.082	22.5842	21.2436	22.138	24.6858	24.4891	24.6175	24.4596	24.2376	24.2317	23.736	22.1929	22.5472	23.4704
ADAM8	29.0163	29.7696	28.2102	27.9062	29.8981	26.5187	27.5798	28.0953	28.2178	29.2229	26.7486	27.052	27.5402	27.5125	26.7119	28.6264	27.9715	28.684	29.1868	28.4797	29.3735	26.9972	27.6152	26.8229	26.8225	26.4514	29.0459	28.9745	28.9179	28.8214	28.8304	28.9908	28.8405	29.0114	26.6461	27.6428	28.9381	28.8452	29.0275	27.2631	27.191	27.0582	27.1121	26.5695	28.7778	28.9889	28.8743	28.8038	29.0331
ADAM9	22.0016	23.7837	22.4362	21.2006	21.9506	21.7425	21.4778	22.4911	22.3148	24.8808	21.6047	21.4828	21.7272	21.6452	21.0782	21.7386	21.3348	22.4616	21.9705	22.8523	22.0282	22.7652	23.0401	23.534	23.7416	23.6639	22.3412	22.4457	22.4795	23.0402	21.9653	21.785	21.9221	22.6344	23.0941	22.3769	22.5082	20.2883	22.056	22.4256	22.2065	22.9388	22.4942	22.3869	22.4874	21.2915	20.2144	19.5943	20.1615
ADAMTS1	20.7239	22.7752	20.2389	18.4505	19.2757	21.0305	21.5616	20.2827	23.3216	19.6175	22.2055	20.2451	20.8457	21.1705	20.597	20.7119	20.1081	22.8582	18.7817	20.8142	21.3646	23.0045	22.1368	22.8769	23.0669	23.3746	19.8297	20.2327	20.4123	20.7716	19.4793	19.817	19.5031	20.0461	23.4357	22.3486	20.338	19.5937	20.0311	21.6694	21.5303	21.7976	21.5554	22.4018	19.94	19.6686	19.2154	19.0671	19.6022
ADAMTS10	21.512	24.3004	22.2544	20.528	20.1419	20.717	23.6057	21.1392	22.7737	19.0954	21.8962	21.7728	21.3418	22.6494	21.2978	21.6252	22.2441	22.3258	24.757	23.0433	21.6449	24.1281	24.1278	24.4985	24.5666	24.5713	20.6305	20.745	20.787	21.0914	20.2699	20.2298	20.2532	20.8403	24.312	23.7358	20.795	19.7257	20.4981	24.269	24.2585	24.4654	24.3656	24.3688	21.4361	20.649	20.0029	19.8417	20.1293
ADAMTS13	20.4636	21.1515	19.9643	19.7317	19.9728	19.8836	20.0973	19.9751	20.1582	20.1807	18.7913	19.4268	19.0912	20.7715	20.219	20.3642	19.993	19.6986	20.0884	20.0147	19.8921	20.5208	20.3459	20.8108	20.7063	20.9209	19.6458	19.6689	19.6776	19.6623	19.5312	19.5285	19.529	19.6824	20.6434	20.1998	19.6781	19.4912	19.6265	20.4853	20.6526	20.6368	20.735	20.7542	19.8124	19.6737	19.5073	19.5253	19.583
ADAMTS17	19.3345	20.1548	18.9188	19.2494	18.9667	18.7109	19.803	19.0834	19.0518	19.2449	18.44	18.8125	18.5655	19.5345	19.1879	19.3946	19.3498	18.9179	19.8311	19.3063	19.1891	19.3184	19.481	19.672	20.0134	19.8018	18.8167	18.8646	18.8822	19.1415	18.7812	18.7674	18.7743	18.8992	19.4599	19.2632	18.8846	18.4582	18.7678	19.8142	19.6016	20.0599	19.7084	19.7201	19.2913	18.9578	18.7785	18.5973	18.7316
ADAMTS4	19.6735	19.9816	19.2804	19.0818	18.8646	19.0166	19.4493	19.3142	19.0969	19.1743	18.8869	18.3163	18.3981	19.9222	19.1614	19.499	19.3478	19.3685	19.7183	19.3615	19.3003	19.5087	19.6929	19.7745	20.0716	19.8552	18.918	18.9293	18.9331	19.0481	18.9248	18.9115	18.9213	18.9468	19.6012	19.5182	18.9354	18.7785	18.8946	19.9144	19.7163	20.0945	19.7946	19.7734	19.0896	18.9606	18.9139	18.8323	18.8735
ADAMTS5	18.4687	18.5763	19.1949	18.5102	19.199	19.2295	18.6887	18.4202	18.1443	17.9329	18.0363	18.6181	18.7802	18.8622	18.502	18.4584	18.6017	19.5065	18.0105	18.6203	18.8895	19.4655	18.5887	19.2657	18.7289	19.4326	18.3361	18.4792	18.5455	18.296	18.0325	18.1207	18.0395	18.3964	19.6024	18.7087	18.5148	18.3558	18.4286	18.6186	19.0822	18.6104	19.06	19.4428	18.4506	18.4129	18.0601	18.2352	18.4484
ADAMTS6	19.1766	19.0976	19.9895	18.5453	18.8319	18.7023	19.9292	19.1588	19.3066	19.1103	19.338	18.0002	19.6543	20.076	18.0413	18.6189	18.9059	18.9595	19.8933	19.7951	18.6385	19.6881	19.7066	20.0201	20.2373	20.1756	18.5033	18.5433	18.559	18.6672	18.4413	18.4483	18.439	18.5537	19.8501	19.5217	18.5576	18.3127	18.4864	20.26	20.1442	20.5122	20.2573	20.3385	18.875	18.6694	18.511	18.4358	18.5379
ADAMTSL4	21.8559	24.637	22.277	19.3973	21.5403	20.4785	20.8955	21.0001	19.5875	21.4772	19.7729	20.6557	21.0687	21.7488	19.8852	21.1988	21.0588	21.6233	23.2594	22.623	21.6296	23.433	23.1368	23.4466	23.4668	23.4154	21.0076	21.0533	21.0627	20.3369	19.486	19.3076	19.45	21.2702	23.4744	22.6696	21.0983	19.3155	20.6942	22.8929	23.3849	23.1858	23.4394	23.4087	21.3404	20.2478	18.5995	19.0962	19.3961
ADAMTSL5	19.7507	20.8883	19.2804	19.8429	19.8997	19.8845	20.3966	19.6703	19.5906	18.8215	19.1737	19.431	19.2812	20.5289	19.6687	19.5243	20.3924	19.619	20.8189	19.7837	20.5516	20.4467	20.5347	20.229	20.8237	20.4081	19.1625	19.2993	19.3626	19.7722	19.2563	19.4303	19.27	19.2199	20.5945	20.7864	19.3333	19.1828	19.2512	20.9992	20.3244	20.9769	20.2956	20.7877	19.4232	19.3814	19.4714	19.1777	19.4231
ADAP1	32.0856	32.7447	32.3191	31.3864	30.8896	31.1209	30.3794	31.2432	30.7326	32.3082	31.466	31.5852	31.6707	30.8352	30.1451	31.6088	30.7973	32.0908	33.244	32.1387	31.2997	32.2171	31.8172	32.2416	32.2022	32.2097	31.6222	31.9601	32.0624	32.0281	30.2299	30.8065	30.2648	31.8753	32.2296	31.7613	32.0326	30.7009	31.7527	31.4735	31.8227	31.674	31.878	32.1291	31.8301	31.2371	28.9831	29.2976	30.7935
ADAP2	27.0727	26.5811	28.0253	26.5474	24.8657	28.2885	26.1249	27.9536	27.1463	29.4987	27.6394	28.1515	29.1532	26.5868	27.4037	25.6438	26.8473	27.6064	28.6122	27.5709	27.114	28.976	27.6912	29.3721	28.8158	29.6239	27.1867	27.6702	27.851	27.4417	25.3755	25.7108	25.3847	27.59	29.3189	27.4171	27.7988	25.782	27.2503	27.2429	28.0933	27.6329	28.2528	28.6814	27.6062	26.6358	24.4	24.8932	25.9627
ADAR	25.5803	24.9	25.0128	25.211	25.5691	24.85	24.1464	24.9737	24.9011	26.4754	24.6216	25.1946	25.0423	24.6684	24.8988	25.1768	25.0786	24.4556	25.3001	24.4868	24.9612	24.5456	24.7126	24.4653	24.3551	24.3257	25.5088	25.2675	25.1744	24.9216	25.7657	25.564	25.7543	25.3427	24.4057	24.7348	25.2069	25.902	25.4264	24.5491	24.631	24.4563	24.5931	24.3803	24.999	25.3003	25.7294	25.9418	25.4708
ADARB1	26.7619	27.7531	27.39	28.5716	28.3252	28.0222	28.6813	27.5661	28.9054	26.2771	27.8803	26.4819	26.9373	26.6846	28.2188	27.5937	27.5239	27.0482	28.6288	27.354	27.1388	28.255	28.305	28.2282	28.0251	28.0977	26.5812	27.2876	27.5247	28.1421	26.1788	26.8912	26.2277	27.0594	28.1437	28.2997	27.436	25.4533	26.8823	28.0571	28.2302	27.9682	28.2086	27.9689	28.0603	27.6254	26.9693	25.8765	27.3327
ADARB2	19.2204	19.7102	19.4351	18.7363	18.7158	18.7235	19.1956	18.883	18.8524	18.7545	18.8514	18.3231	18.1071	19.3356	18.7188	19.8527	18.8234	18.4679	18.8652	19.3587	18.7555	19.6156	19.034	19.9269	19.2225	20.0225	19.1627	19.1826	19.1895	18.8449	18.7452	18.7342	18.7423	19.2136	19.7234	18.9471	19.1934	18.9169	19.1213	18.6235	18.8493	18.6538	18.8766	18.8692	18.7297	18.6551	18.5171	18.5779	18.603
ADAT1	26.4001	24.2271	26.1854	26.0818	27.3268	25.396	23.508	26.1381	26.1495	25.0172	26.1883	26.1549	26.5167	24.9379	25.877	26.0267	25.106	26.8534	25.4405	24.5388	27.6279	27.3222	26.7222	27.3317	27.3311	27.5399	24.284	24.8609	25.0992	25.3862	23.5467	24.0268	23.5783	24.6272	27.5172	26.797	25.005	23.7457	24.5441	27.3054	27.3304	27.3988	27.3592	27.6866	25.6926	25.1721	24.0686	23.9052	24.9562
ADAT2	19.9525	22.1027	19.4705	19.781	20.8343	22.4305	20.6663	21.1641	23.3279	19.0984	23.8785	23.1926	23.4643	21.5162	22.7859	21.0215	22.2528	23.1073	21.3106	20.8389	20.5326	23.8828	23.8535	24.0171	24.0237	24.019	20.1553	20.2868	20.3356	20.5841	19.711	19.6793	19.6946	20.3798	23.964	23.6301	20.3418	19.1996	20.0242	23.9697	23.9805	24.0179	24.0077	24.0094	21.2072	20.3556	19.5679	19.4362	19.7752
ADAT3	20.3814	21.6129	20.099	20.2207	20.1912	20.0319	20.6126	20.111	20.3198	19.9855	20.1485	20.0441	19.2425	20.6438	20.385	20.0516	20.3389	19.8502	20.7895	20.455	20.4062	20.3576	20.2747	20.689	20.98	20.9359	20.1327	20.3528	20.444	20.8733	19.8897	20.0063	19.8907	20.3294	20.6012	20.1093	20.4203	19.5313	20.1422	20.2331	20.0916	20.4482	20.183	20.3849	20.5421	20.0411	19.5971	19.3664	19.7443
ADCK1	21.8114	22.2879	22.0796	21.9778	20.8776	22.2741	22.1782	22.4702	22.1869	21.6682	21.6772	22.3596	22.2905	22.7962	21.9986	22.2623	21.0238	24.7291	23.5846	23.8498	23.2167	23.0964	23.0801	24.0112	24.2225	24.2935	21.6277	21.6984	21.7236	21.9127	21.3329	21.2858	21.3185	21.783	23.4344	22.561	21.7332	20.9175	21.5141	23.5032	23.5486	24.009	23.8032	23.7649	22.3645	21.7199	21.1868	21.0843	21.2968
ADCK2	25.2924	27.6021	25.2676	25.628	25.2376	25.972	25.5674	26.1035	26.3315	25.5247	27.0911	26.5065	27.2117	26.4742	25.6675	25.9184	25.0524	26.0353	27.1603	24.7183	25.3169	26.4837	25.5012	26.6507	26.506	27.0275	25.5977	26.1875	26.4125	26.5637	24.4331	24.9897	24.4679	25.9881	26.8553	25.4812	26.3303	24.6918	25.8169	25.7212	25.9634	25.9706	26.0601	26.6921	26.5572	25.8623	24.2967	24.2673	25.4975
ADCK5	21.5014	23.5544	20.6243	20.527	20.9457	19.9496	20.4423	21.3496	20.9967	20.4133	21.1337	20.3158	20.3745	21.9063	20.5537	21.0303	20.4677	22.3246	23.5707	20.9938	21.78	22.911	22.9061	23.6432	23.8677	23.8714	19.9951	20.0639	20.0896	20.2678	19.805	19.7907	19.7966	20.11	23.237	22.3948	20.0923	19.5005	19.9302	23.2093	23.1666	23.6076	23.3692	23.3993	20.4648	20.0328	19.6793	19.5784	19.7514
ADCY3	24.8444	25.4244	24.6362	24.5829	25.0466	24.9863	24.8739	25.2236	24.9703	29.4761	24.8557	24.9417	25.2305	24.4851	24.8903	25.0266	24.8339	25.0069	25.2782	24.7464	24.82	26.1036	26.2119	26.2383	26.537	26.3969	24.0419	24.5219	24.7015	25.7137	24.0937	24.4748	24.1138	24.381	26.2897	26.1656	24.6397	23.1216	24.1888	26.3835	25.985	26.4633	26.046	26.3154	25.0776	24.4311	24.1168	23.0324	24.0468
ADCY4	22.55	22.1335	22.3253	20.9842	22.3273	19.9477	21.2559	21.1249	21.5276	23.0237	20.6411	21.0058	21.0878	22.5996	21.3694	21.7652	21.6841	21.2007	23.3503	21.8389	22.2783	22.905	22.5087	23.3827	23.171	23.6217	21.0132	21.0688	21.091	21.0675	20.8127	20.8241	20.8106	21.0794	23.1488	22.2874	21.0882	20.7697	20.9945	22.6632	22.9574	22.9117	23.0899	23.2057	21.2507	21.0346	20.758	20.7863	20.8986
ADCY7	24.1663	25.0385	25.0738	25.2416	24.0878	23.9938	24.756	23.9859	24.4245	24.6248	24.3835	23.9556	24.3126	24.0958	23.6731	24.6248	23.5092	24.6062	26.2914	25.6921	25.239	23.2942	23.6261	23.0934	23.1507	22.9466	25.3676	25.2157	25.1541	25.1115	25.6759	25.6099	25.6744	25.2386	23.1272	23.7484	25.1723	25.7148	25.352	23.4392	23.3116	23.2854	23.2439	23.0796	24.9082	25.2476	25.7037	25.7036	25.4486
ADCY9	21.9725	22.7194	23.2305	23.8784	21.9098	23.0056	22.7922	22.5958	23.7935	20.6963	22.2357	23.6845	23.0389	22.9986	20.9355	21.8503	22.1723	22.9967	23.4824	23.9659	23.1212	23.9527	23.4336	24.0649	24.1651	24.3593	21.7328	22.1938	22.3851	22.7537	21.1903	21.5404	21.2111	22.0303	24.2415	23.4299	22.314	21.1598	21.9041	23.6683	23.6256	23.847	23.6906	24.1784	22.5721	22.0159	21.1831	20.9787	21.7521
ADD1	33.8931	34.9963	34.1197	33.8808	33.7863	33.0198	33.942	33.1293	34.8163	33.7458	34.0015	33.7496	34.5937	32.9434	32.513	33.3334	33.2718	33.3387	34.1652	34.7888	34.2215	33.0989	33.5521	33.0218	32.8193	32.7085	34.6738	34.2101	34.02	33.5496	35.099	34.7349	35.0769	34.3895	32.8031	33.5212	34.0914	35.1704	34.4858	33.1817	33.3407	33.0167	33.2818	32.7529	33.7397	34.2531	34.9719	35.2648	34.4817
ADD2	21.107	23.7904	20.6595	20.862	20.1803	21.1952	21.027	21.2702	20.6839	20.9233	20.9658	20.3889	21.2291	21.7244	20.8006	20.8133	20.0624	20.3612	21.6482	19.6264	20.981	21.3851	21.3839	21.5709	22.3003	21.9457	19.8918	20.2078	20.3446	21.1235	19.8295	20.0843	19.8437	20.1016	21.7364	21.343	20.2954	19.4651	19.9973	22.2551	21.6115	22.5075	21.7005	22.2802	20.9952	20.4808	20.1621	19.6497	20.2392
ADD3	24.5894	24.0452	24.9251	25.9339	25.0171	26.0715	25.2297	25.5852	25.9081	24.2273	25.0525	24.9324	25.0584	25.1052	25.7053	24.8958	25.8766	25.12	23.9239	24.6375	24.7554	24.4212	24.4767	24.3311	24.1826	24.22	25.6972	25.5017	25.4241	25.1165	25.8337	25.6872	25.8266	25.5554	24.306	24.5145	25.4497	26.0481	25.6436	24.3072	24.4282	24.2254	24.3925	24.2395	25.1834	25.475	25.7741	26.0154	25.6485
ADH5	24.2413	23.8351	24.1714	24.7563	24.4764	24.5932	24.7337	24.7846	24.3086	23.9237	25.1537	25.1734	24.4871	24.7152	24.4783	24.3199	24.4967	24.5281	24.0568	24.5938	24.6826	24.4829	24.5914	24.4178	24.1716	24.2235	24.7765	24.6782	24.6133	24.2869	24.7612	24.7654	24.7655	24.7289	24.309	24.5909	24.642	24.6671	24.7563	24.3946	24.5647	24.2919	24.5344	24.2504	24.46	24.6814	24.7881	24.6391	24.755
ADHFE1	21.5085	22.74	22.8247	23.4993	26.0717	23.4977	24.669	24.0529	25.8288	20.1757	25.5971	25.8143	25.7501	21.467	23.6631	24.0948	23.9669	24.6557	24.6598	23.6578	22.8104	26.6143	25.9223	27.1203	26.7929	27.315	22.2834	22.3687	22.4023	22.3203	21.9415	21.9618	21.9387	22.3816	26.8983	25.5546	22.3975	21.9163	22.2588	26.3387	26.8435	26.6631	26.9837	27.1176	22.7198	22.3891	21.9115	21.9938	22.1793
ADI1	24.3557	23.794	24.7202	23.5947	24.7711	24.4205	24.0002	24.2755	24.6561	24.4721	25.2321	25.1356	25.2191	24.01	25.2578	24.0675	23.912	25.1583	24.3022	24.4899	24.0677	24.5916	24.4858	23.9626	23.5992	23.7357	24.6625	24.5759	24.5453	24.1616	24.8439	24.875	24.8576	24.4961	24.3661	24.7974	24.5376	24.9254	24.7612	24.369	24.4941	24.0064	24.3296	24.3363	24.0322	24.7075	25.0017	24.9728	24.9956
ADIPOR1	34.9187	34.0865	35.4225	37.7771	37.8376	34.9971	33.2862	34.7197	33.9769	35.8067	34.9223	35.3037	35.4127	33.8676	35.0488	34.0544	33.8446	35.1994	31.3213	33.6581	35.2894	34.6276	34.8036	33.8692	33.3542	33.4014	35.086	34.6317	34.4489	33.6353	35.6535	35.4363	35.6553	34.655	34.1115	35.2123	34.493	36.4595	35.0973	34.8616	35.1272	34.3743	34.9062	34.5169	34.1516	35.2747	36.2917	36.7621	35.9657
ADIPOR2	28.6448	27.6662	28.9687	28.9691	28.698	28.8379	27.9871	28.6122	28.6317	29.0426	29.3186	29.0251	29.0644	27.5475	28.6283	27.9211	28.1128	28.8665	28.206	28.6609	28.9239	28.4727	28.5565	28.016	27.7427	27.7382	28.9006	28.7664	28.7083	28.4013	29.0276	29.0108	29.0285	28.7611	28.207	28.7579	28.7196	28.8705	28.9159	28.4791	28.5644	28.2049	28.4529	28.2808	28.4521	28.905	28.9939	28.8215	29.0449
ADK	23.0734	22.631	24.3393	23.4064	24.6931	24.4542	24.861	23.5232	22.7754	21.6595	23.9847	23.8012	23.587	24.1191	24.2392	22.9782	23.1953	23.7552	21.8907	22.9739	23.1987	24.1152	23.8235	24.0963	24.494	24.4131	22.42	23.026	23.2587	24.0011	22.1057	22.6994	22.149	22.7824	24.3981	23.9371	23.1706	21.8705	22.7195	24.3006	23.9058	24.4136	23.9431	24.5186	23.5918	23.1014	22.5041	21.7843	22.9192
ADM	30.1304	29.9227	28.3354	27.5784	27.7462	26.9524	28.0127	29.7801	27.941	34.6004	27.4935	27.2581	27.3703	25.688	27.1817	28.0768	27.055	25.9755	30.3616	27.9476	28.2138	29.2643	29.1014	29.6437	30.0093	29.9751	27.2985	27.473	27.5459	27.8584	27.1194	27.2224	27.1222	27.4423	29.592	28.921	27.5247	26.8987	27.3213	29.6603	29.4366	29.9661	29.565	29.9317	27.9598	27.5531	27.1812	26.9935	27.323
ADNP	26.3426	25.5828	26.9651	26.9368	26.5392	27.1156	26.5556	25.3993	27.3922	25.4326	25.9655	26.1052	26.347	26.4589	26.7422	27.1272	27.2137	25.9446	24.4192	25.9099	26.1839	25.7599	26.0852	25.5098	25.3299	25.1964	26.9832	26.7569	26.6591	26.368	27.222	27.1007	27.2171	26.8193	25.4632	26.1813	26.6913	27.3031	26.9326	25.6937	25.7706	25.469	25.6759	25.2795	26.2799	26.7301	27.1804	27.2798	26.9521
ADNP2	25.0402	23.5976	25.1996	26.0363	25.326	25.8201	25.0747	25.3316	25.4206	26.2626	25.4574	26.5651	26.1438	24.731	25.7227	24.5881	25.5605	25.2779	23.6216	25.3201	25.0555	26.0055	25.6509	26.0645	26.1339	26.2111	24.5129	25.0039	25.188	25.5384	23.8785	24.3321	23.9095	24.8337	26.1643	25.6529	25.1239	23.8125	24.7109	25.942	25.892	26.0442	25.9375	26.199	25.5065	24.9972	24.0625	23.7402	24.7283
ADO	23.5632	23.5454	24.22	25.0381	24.5892	25.5738	23.8041	23.7638	24.1763	24.2812	25.9867	26.7531	24.5563	24.9249	24.9676	24.4818	23.454	25.7039	23.2613	24.2684	25.0241	25.3751	24.9687	25.5566	25.6299	25.7241	23.6107	24.2046	24.4283	24.872	22.6895	23.1898	22.7149	24.0545	25.5999	24.846	24.3534	22.367	23.7777	25.4124	25.3827	25.5824	25.4535	25.7112	25.0642	24.3224	22.9567	22.5351	23.8092
ADORA2B	20.7322	21.5439	22.2302	20.0262	20.6471	22.0682	20.9089	21.3964	20.3769	20.5802	20.3356	21.0018	21.1268	21.4418	20.4689	20.9583	20.4594	20.2942	20.2175	21.0219	21.3552	21.5754	21.1196	21.7417	21.793	22.0532	20.8673	21.1902	21.3267	21.5691	20.4307	20.6598	20.4433	21.0856	21.8654	21.0809	21.2783	20.3968	20.9721	20.6249	20.639	20.766	20.6949	21.032	20.7932	20.4207	19.8894	19.7987	20.2367
ADORA3	21.94	19.9703	21.396	21.3518	21.9488	21.6033	21.3656	22.2422	23.4379	20.5701	20.9775	20.5392	22.1166	20.9587	21.414	22.5055	20.3076	21.4657	21.8174	22.2368	20.6937	22.0235	21.2276	22.6292	21.7595	22.834	21.6125	21.6899	21.718	21.1648	20.771	20.7464	20.7622	21.7646	22.2532	21.0024	21.7252	20.9365	21.5105	21.0563	21.767	21.2421	21.9034	21.8975	21.7763	21.2862	20.4584	20.7911	20.9646
ADPGK	29.0905	26.28	29.237	28.5684	29.1261	28.8018	29.2911	28.7888	28.2895	29.7953	29.1612	28.9571	28.6832	28.4966	29.067	28.9852	28.524	29.1771	28.7416	28.9853	28.9795	28.3288	28.5002	27.7377	27.7645	27.5389	29.3795	29.4257	29.4424	29.4565	28.9431	28.8996	28.9243	29.4519	28.0963	28.8153	29.4453	28.2125	29.3168	28.229	28.0545	27.9114	27.8893	27.8812	29.4199	29.4345	28.6825	28.6515	29.0891
ADPRH	21.333	21.8624	21.5572	21.6825	21.2013	22.2635	20.7306	22.0948	21.2108	23.1132	22.3512	20.869	22.4813	21.37	22.0232	21.8122	20.3674	22.9855	22.6339	21.0098	20.6499	22.6617	21.2378	22.5145	22.0239	22.8974	21.4063	22.0872	22.3435	22.166	20.0318	20.7233	20.0829	21.7773	22.9801	21.4776	22.2358	21.0284	21.7801	21.0563	21.6012	21.1707	21.6152	22.431	21.8671	21.4177	19.7868	20.0886	21.3319
ADPRHL2	25.8875	27.0783	25.7819	24.9301	26.2442	25.3252	24.8342	26.1187	25.2081	26.9439	25.9738	26.5696	25.4761	25.5172	24.683	25.7889	25.0672	26.6352	27.9656	26.1295	25.8631	26.6655	26.368	27.0603	27.1712	27.2632	25.2881	25.6483	25.7813	26.162	24.5962	24.8269	24.5976	25.6133	26.9586	26.1027	25.7476	24.0389	25.2998	26.6011	26.5776	26.8852	26.716	26.9672	26.2466	25.4553	24.3237	24.0059	24.871
ADRA2A	19.953	20.6372	20.1838	20.0947	20.1364	19.5364	20.0329	20.1943	19.9939	19.448	19.5715	19.0922	18.6791	20.5389	19.4747	19.7925	19.4019	19.4233	19.5163	20.2373	20.6939	19.8258	19.6728	19.996	20.2724	20.2396	19.7814	20.0798	20.2061	20.7002	19.5406	19.7566	19.5513	19.9941	20.0576	19.6124	20.1631	19.284	19.8651	19.5362	19.3674	19.687	19.4254	19.7098	20.0669	19.641	19.2193	18.9563	19.4181
ADRB1	18.8449	18.853	18.7545	18.6015	18.5047	18.5882	18.8992	18.7965	18.7974	18.4405	18.2152	18.5352	18.0188	19.1771	18.479	18.6904	18.6729	18.6471	18.686	18.5548	18.5834	18.9491	18.8098	18.8262	18.9502	18.9301	18.5472	18.6902	18.7555	18.96	18.5116	18.6621	18.5235	18.608	19.0346	18.9278	18.7254	18.5656	18.6397	18.5845	18.4888	18.5788	18.4787	18.6564	18.4506	18.4214	18.3709	18.2824	18.4476
ADRB2	27.9421	29.0461	27.5456	28.9804	27.2194	27.2767	27.5571	27.5034	28.1273	25.9271	26.9551	25.7107	26.6457	28.1739	26.4745	28.0445	27.2372	27.2118	26.0202	26.7621	28.3386	28.9857	27.7684	28.8276	28.4951	29.0711	26.2661	27.148	27.4841	27.3704	24.6417	25.633	24.7188	26.7189	29.1484	28.1184	27.3406	25.9947	26.7883	27.9475	28.3656	28.0133	28.3532	29.0141	27.1992	26.7523	24.8497	25.154	26.757
ADRM1	28.5477	30.5782	28.7211	28.7282	28.8988	28.5257	28.4063	29.5126	28.8771	30.1244	29.2972	29.5007	28.9524	28.4251	29.3316	29.1575	28.3968	29.9193	30.7197	29.7918	30.0557	29.5647	29.4242	29.5781	29.5471	29.5126	29.2075	29.4886	29.5401	29.5651	28.5865	29.0179	28.6102	29.4201	29.5655	29.3706	29.5277	28.1414	29.3146	29.486	29.4166	29.5542	29.4728	29.5922	29.5701	29.3059	28.2237	27.555	28.9643
ADSL	29.9824	29.9699	29.5839	30.4041	30.1781	31.7329	30.9567	31.4883	30.7961	30.0119	31.0749	31.6181	31.6766	30.715	31.5969	30.6211	30.7621	31.2916	31.6295	30.3867	30.278	31.1883	31.1511	31.1846	31.1032	31.1139	30.5777	30.9158	31.0088	31.1944	30.0882	30.4508	30.1056	30.846	31.183	31.0947	30.9863	29.2468	30.6736	31.1861	31.1419	31.1926	31.1625	31.1921	31.142	30.7358	29.8056	28.9232	30.2915
ADSS	25.7265	24.4926	26.2949	26.7245	26.0696	26.9402	25.3426	26.1948	25.7255	26.6413	26.8255	26.633	26.2974	25.0046	26.6797	25.5909	26.5933	25.2237	23.7118	25.1355	24.1177	25.4719	25.9393	25.1743	25.2225	24.825	26.1896	26.3015	26.2879	26.2601	25.469	25.8113	25.4873	26.2799	25.1489	26.0276	26.2955	25.3292	26.2297	25.7519	25.6373	25.546	25.5455	25.1521	26.2038	26.2656	25.3085	25.1851	26.0884
ADSSL1	20.3648	20.6451	20.0071	19.4481	19.9304	19.6481	20.0566	20.2222	20.3161	19.6366	19.1883	19.6505	19.308	20.599	19.9551	20.3747	19.7186	20.1195	20.249	20.2358	20.1334	20.3758	20.2155	20.8847	20.7833	21.0334	19.9817	20.022	20.0356	20.015	19.6472	19.6038	19.6362	20.0932	20.5513	19.9475	20.0452	19.4433	19.887	19.9901	20.165	20.1976	20.2795	20.2425	20.0651	19.6889	19.3007	19.327	19.4386
AEBP1	22.2377	24.8287	21.9826	21.3943	21.0984	21.6713	22.5817	21.4605	21.526	20.9387	21.3337	21.8431	21.6374	22.6019	22.099	22.3903	21.0547	21.3439	23.9767	22.2787	21.4292	22.1125	22.8947	23.2518	23.9384	23.4481	21.1673	21.1642	21.1542	22.0929	21.1954	20.9078	21.1431	21.433	22.4756	22.083	21.2032	19.6169	20.8183	23.5631	23.091	24.0168	23.3677	23.1401	22.7076	21.5221	20.9848	20.2493	20.5298
AEBP2	23.7259	23.2051	24.4211	25.4138	24.138	24.7164	25.1605	24.3185	24.1405	23.492	24.2262	24.7266	24.2098	23.5473	25.1347	23.3724	24.2388	24.3039	22.368	23.9577	23.5916	24.8766	24.7658	24.9112	24.9529	24.9563	23.3097	23.7463	23.904	24.3371	22.857	23.2379	22.8797	23.6064	24.94	24.752	23.8478	22.5762	23.4613	24.8974	24.8456	24.9386	24.8723	24.9538	24.2615	23.7737	23.0306	22.5869	23.4772
AEN	24.5861	27.2554	24.0354	25.634	25.974	25.9623	24.9915	25.9268	25.2502	23.9474	24.5371	25.1235	25.9365	24.7958	24.5251	24.4616	24.4436	25.4987	26.7946	25.5004	25.7373	26.0873	26.0015	26.296	26.6654	26.5544	24.0481	24.5224	24.7081	25.4758	23.788	24.1657	23.8076	24.3928	26.368	25.9244	24.6446	23.1893	24.1868	26.5675	26.2379	26.7114	26.3156	26.6499	25.4371	24.808	24.1797	23.4704	24.4191
AES	23.5396	24.7306	23.3257	24.22	23.8883	24.1634	24.1352	24.0108	24.237	22.8353	24.2677	24.0882	24.1791	24.2101	24.021	23.6885	23.8944	24.4071	24.4839	24.2734	24.1204	24.0296	24.1801	24.0012	23.7171	23.7914	24.3335	24.0094	23.8854	23.4607	24.5012	24.1948	24.4798	24.1325	23.8354	24.1421	23.9326	24.7131	24.1889	24.019	24.2907	23.9198	24.2561	23.8837	23.8106	24.1167	24.4642	24.9099	24.2533
AFAP1	22.2508	23.2367	22.1565	22.3418	22.0246	21.4941	22.2451	21.7859	21.9266	21.1602	21.8897	21.55	20.9234	23.0482	22.0377	21.924	22.4777	21.9537	23.0185	21.999	22.4975	22.2134	21.6338	22.4138	22.4144	22.5856	22.2259	22.5009	22.5812	22.6605	21.4277	21.8133	21.4484	22.4395	22.4455	21.4696	22.5629	21.2874	22.3153	21.6238	21.7283	21.8937	21.8424	22.2477	22.597	22.2073	20.8922	20.6817	21.8399
AFAP1L2	20.3601	22.3981	20.4933	20.3722	20.9809	20.5114	20.1669	20.8338	20.8435	19.8493	19.8686	19.5038	19.8662	21.2632	20.5759	20.1005	19.6878	20.3745	21.4348	20.1722	20.9056	20.9288	20.7333	21.8358	21.8859	22.1104	20.3885	20.5334	20.5866	20.7741	19.7519	19.6945	19.7298	20.6616	21.2982	20.1932	20.598	19.1671	20.2107	20.605	20.7819	21.0767	21.024	21.0232	20.9908	20.0478	19.145	19.0751	19.4168
AFF1	24.8527	24.3239	24.4975	24.5931	24.8417	24.4061	24.4305	24.3009	24.4057	25.928	24.2169	24.346	24.5411	24.3572	24.2253	24.6113	24.7505	24.2334	24.9735	24.7228	24.4754	24.2459	24.4554	24.1281	24.0811	23.9676	24.7896	24.9082	24.9416	24.9688	24.4634	24.648	24.4743	24.8841	24.0953	24.497	24.9322	24.3402	24.8307	24.1557	24.1565	24.039	24.1101	23.888	24.9487	24.9504	24.6609	24.541	24.8857
AFF2	18.8629	18.7619	18.9709	19.1326	19.1952	18.9628	19.0555	18.7534	19.3193	19.0579	18.5519	18.9459	18.9122	19.6087	18.8203	19.6713	19.203	18.5569	19.2717	19.0933	19.2131	18.9315	19.0451	19.4181	19.5816	19.521	19.1334	19.1295	19.1243	19.3004	18.9589	18.8532	18.9397	19.2428	19.0617	18.7621	19.1448	18.5129	18.9899	18.9951	18.983	19.2254	19.0989	18.9986	19.4159	18.937	18.6203	18.5292	18.6143
AFF3	20.4761	20.5383	21.4733	19.2044	20.6354	22.4751	22.7356	20.4956	20.7967	20.3337	22.1495	20.5816	20.3609	20.7743	21.4228	21.194	19.9059	20.4119	20.0883	20.3362	20.2058	21.3921	21.3035	21.5791	21.65	21.6539	19.6396	19.9371	20.0467	20.4732	19.1635	19.3291	19.162	19.9222	21.5326	21.1398	20.0207	18.5163	19.6331	21.7215	21.7169	21.7064	21.7205	21.7082	21.4241	20.9719	20.2372	19.8814	20.5347
AFF4	22.5732	21.2384	23.7865	23.0255	23.2507	23.2666	22.5424	22.2442	22.7788	24.0324	23.1434	23.039	23.5073	22.0483	23.1235	23.2663	23.0768	23.3237	22.1906	22.3005	21.6097	22.1784	22.462	21.9185	21.7512	21.6306	23.5295	23.4302	23.3724	23.1945	23.5285	23.5553	23.5303	23.4547	21.9012	22.57	23.3912	23.4344	23.5133	21.955	22.0322	21.7271	21.9337	21.5684	23.0342	23.3494	23.5585	23.5191	23.4831
AFG3L1P	24.6906	24.372	23.2165	23.1215	23.3885	21.5789	23.4853	23.0582	23.3655	23.0581	21.5053	21.0061	20.8426	24.6278	22.7115	23.34	22.6238	21.751	22.5772	22.1356	22.8677	24.3896	24.3978	24.3761	24.3375	24.3422	21.9653	22.0663	22.0982	22.4707	21.4647	21.3321	21.4309	22.2282	24.4144	24.2736	22.1199	20.4405	21.7245	24.4073	24.4084	24.3593	24.3918	24.4007	23.0933	22.1602	21.1728	20.8793	21.3131
AFG3L2	26.2929	27.5137	26.7307	27.4192	26.9264	27.264	26.7701	27.7114	27.8198	26.5864	28.4045	27.5872	28.6016	26.8308	27.2836	26.6094	27.0407	27.051	28.003	26.9188	26.6016	27.7568	27.4903	27.8016	27.7949	27.8215	26.929	27.2932	27.4046	27.5163	25.9585	26.3903	25.9825	27.1972	27.8109	27.4288	27.367	25.9648	27.0383	27.605	27.6763	27.7024	27.7067	27.805	27.5585	27.1346	25.8221	25.7252	26.7903
AFTPH	25.8483	24.5471	26.1685	25.9345	26.0806	26.1344	25.4985	25.9544	25.6066	26.6603	25.9527	26.0129	26.1957	25.5378	25.6924	25.7653	25.8116	26.0423	24.9938	25.7058	25.9201	25.3615	25.7059	25.1938	25.1869	24.9711	26.2253	26.1228	26.0681	25.9815	26.2127	26.2536	26.2147	26.1539	25.1468	25.7605	26.0861	26.185	26.1988	25.5086	25.4592	25.3581	25.3943	25.1059	25.92	26.1467	26.2123	26.1674	26.2292
AGA	23.0118	22.9217	24.6066	25.0292	25.2152	25.6336	24.3891	24.8774	24.9328	23.0695	26.242	26.0699	25.4292	23.3917	25.6861	25.3298	24.3016	24.8796	23.6867	23.84	24.3788	25.6537	25.4129	25.8268	25.961	25.985	23.7732	24.2411	24.424	24.9384	23.1885	23.5705	23.2058	24.124	25.8533	25.3048	24.3667	22.7335	23.8954	25.5686	25.4477	25.7431	25.5314	25.8106	24.7025	23.99	22.9894	22.5012	23.5397
AGAP1	20.7347	21.7021	21.4775	22.7476	21.6048	20.843	21.0771	21.1787	22.7972	19.3996	21.741	20.0577	19.6605	21.5906	19.1723	21.244	21.9224	21.9515	22.1044	20.4397	22.4231	23.267	20.3343	22.6763	21.0174	23.2508	20.4882	21.3758	21.7753	20.6498	18.8008	19.3861	18.8461	20.8814	23.6834	20.8195	21.5927	20.5113	21.0449	20.3878	21.8388	20.3803	21.7711	23.1148	21.1542	20.8625	18.9054	19.7082	21.0166
AGAP2	22.7765	22.8833	22.5459	22.4834	22.5823	21.9847	22.5766	22.2933	22.4357	22.7254	22.1199	22.2755	22.1219	22.317	22.0596	22.5179	22.5618	22.4692	23.1115	22.3422	22.9378	22.3339	22.4918	22.289	22.0417	22.068	22.6578	22.7696	22.7482	22.576	22.4846	22.6988	22.5052	22.7403	22.1379	22.4787	22.7562	22.3014	22.723	22.2712	22.4486	22.1567	22.4152	22.0742	22.6834	22.7696	22.5959	22.2239	22.7302
AGAP3	24.4144	25.9939	23.7322	23.4188	23.2813	23.3352	23.9887	24.0081	23.746	23.3343	22.8791	23.4604	24.361	24.9245	23.5508	24.0106	24.0344	24.085	26.0873	25.1371	23.7909	25.2785	24.9097	25.451	25.4235	25.5444	23.4208	23.7684	23.8983	24.0141	22.533	22.7693	22.5383	23.7198	25.4277	24.7423	23.8621	22.3501	23.456	24.9977	25.1322	25.1809	25.2122	25.3715	24.1659	23.4676	22.1879	22.1572	22.9703
AGBL2	18.3372	18.9171	18.1967	18.4576	18.6098	19.3221	19.8604	19.2495	19.7898	19.853	20.2389	20.437	21.6106	19.4945	19.2433	18.1136	18.7841	19.9018	19.3305	18.9104	19.5335	20.2647	20.1284	20.7285	20.7274	20.9075	18.625	18.6463	18.6544	18.6732	18.5409	18.5374	18.5386	18.6599	20.4544	19.8906	18.6551	18.4767	18.6058	20.5553	20.6884	20.8372	20.8338	20.8615	18.8443	18.6971	18.5496	18.5426	18.6014
AGBL3	18.7226	17.6362	18.0107	17.4553	18.3053	19.0118	18.4037	18.1243	18.3815	17.4752	19.9025	19.7337	18.8925	17.2588	19.3264	18.776	17.6517	19.4727	19.7869	18.9228	18.448	19.2518	19.0714	19.8717	19.6468	20.0115	18.0159	18.0164	18.0153	17.9727	17.8623	17.831	17.8565	18.0576	19.4212	18.7738	18.0226	17.7834	17.9636	19.3651	19.7233	19.665	19.9058	19.7574	18.2826	18.0608	17.8317	17.87	17.912
AGBL5	20.432	21.2154	20.2881	20.3661	21.4465	20.7426	20.8015	21.3928	21.4283	21.0693	21.0745	21.1512	21.5545	21.0466	20.8096	21.5281	21.0122	22.4105	21.9902	21.7978	21.6751	21.4405	21.6815	21.8954	22.551	22.1807	20.974	21.3063	21.4369	22.3026	20.9279	21.1223	20.9283	21.2798	21.7677	21.4186	21.4043	19.8773	20.9789	21.4535	20.8593	21.763	21.0146	21.306	21.4127	20.6329	20.1883	19.436	20.0984
AGER	22.4265	23.0398	22.4063	20.4014	21.5324	18.8232	20.5255	20.6327	20.0909	21.3379	20.9115	20.6773	21.2115	20.982	21.4606	21.6338	21.2	20.8941	22.8931	23.4408	24.3189	23.3406	23.4294	23.4491	23.4141	23.4262	20.7067	20.5933	20.5387	20.8452	20.1863	19.7813	20.122	20.9528	23.4259	23.0866	20.6132	18.8855	20.2311	23.4706	23.4763	23.4522	23.4715	23.471	21.8179	20.571	19.5362	19.3387	19.4973
AGFG1	22.7734	21.1531	22.9395	23.0707	22.8977	23.3883	22.8837	23.0563	22.7091	23.5733	23.1308	22.9853	23.1507	22.7354	23.0523	22.8276	22.7913	23.0228	21.9263	22.905	22.8292	22.3713	22.6762	22.0907	22.07	21.8595	23.2637	23.1757	23.127	23.0431	23.2579	23.2885	23.2586	23.1894	22.1412	22.7948	23.1405	23.1683	23.254	22.5429	22.4822	22.3505	22.3944	22.1662	22.9829	23.2272	23.1864	23.1355	23.2969
AGFG2	20.5802	21.4667	20.0612	22.0166	21.566	21.0862	20.92	21.2363	21.1943	19.2231	21.1144	21.2548	20.7713	20.5836	21.322	20.8278	20.7496	20.7969	22.2391	21.2247	20.6723	21.6552	21.1544	21.3917	21.5758	21.6496	19.9934	20.6569	20.9094	21.3866	19.5721	20.3191	19.6368	20.3053	21.8097	21.4673	20.7951	20.0104	20.4229	21.5573	21.3293	21.5539	21.2958	21.8471	20.9461	20.7395	20.199	19.738	20.8482
AGGF1	23.4411	22.6017	24.0722	23.681	24.1342	24.182	23.5472	24.1276	23.8844	24.1248	24.405	24.3047	24.4826	23.3054	24.1136	23.6242	23.5815	24.2265	22.6732	23.6371	23.5866	24.0469	24.1669	23.9792	23.9669	23.8457	23.5895	23.9098	24.0095	24.1047	22.7957	23.257	22.8246	23.8294	23.9327	24.1717	23.9769	22.7434	23.7138	24.1075	24.0967	24.0521	24.0755	23.9063	24.1314	23.8734	22.8822	22.6392	23.6402
AGK	21.4224	20.8683	21.5756	23.2521	22.5101	22.1506	22.4046	22.484	23.1261	21.5487	24.2189	23.9206	23.3993	20.5995	22.3758	22.6995	22.7456	22.6405	21.7864	22.5544	21.3828	23.4296	23.1376	23.5474	23.5692	23.652	21.5411	21.9555	22.1174	22.3989	20.8185	21.1646	20.8352	21.8506	23.5673	23.0507	22.0637	20.6497	21.6519	23.3204	23.3375	23.4432	23.3905	23.5741	22.4519	21.8397	20.7676	20.5507	21.4578
AGL	23.0609	22.5145	23.6255	24.521	24.2197	24.8123	23.7293	24.0393	24.703	23.5166	24.8903	24.7412	25.0466	22.9376	24.0666	23.8196	24.1023	24.3273	23.3567	23.6495	23.5588	24.615	24.6384	24.5719	24.5111	24.502	23.2528	23.6556	23.795	24.1784	22.7489	23.0871	22.7654	23.5553	24.562	24.6452	23.7494	22.3127	23.3545	24.5534	24.5864	24.4986	24.5701	24.4743	24.2967	23.8672	23.0839	22.63	23.5158
AGMAT	20.8246	20.8871	19.7278	19.6537	20.428	21.3388	21.2158	20.6774	21.1819	19.685	21.0512	21.9866	21.7968	21.853	21.055	20.7397	20.7268	21.2287	22.3419	20.7199	20.7314	20.652	21.0879	21.158	22.1574	21.5135	20.5088	20.8863	21.0356	22.263	20.6285	20.8586	20.6312	20.8444	21.0337	20.807	20.9961	19.4821	20.5301	21.2835	20.452	21.6473	20.606	20.9527	21.4509	20.6029	20.3045	19.3839	20.0701
AGPAT1	25.5915	26.5388	25.9333	24.3498	25.1081	25.1555	25.1172	25.0036	24.7042	25.7079	25.3126	25.4251	26.179	24.7866	24.8972	25.6946	24.8989	26.287	25.4175	26.4632	25.9137	25.6832	25.4134	25.1139	24.453	24.887	25.3588	25.2519	25.2051	24.4173	25.4222	25.4709	25.4414	25.1423	25.4851	25.736	25.1955	25.8621	25.4919	25.7352	25.8798	25.4846	25.8267	25.8255	25.2391	25.8	25.8984	25.559	25.8512
AGPAT2	23.7249	23.879	24.1669	23.6509	24.065	23.2941	23.2365	24.7383	23.122	26.2629	23.5443	23.9289	23.9121	23.3986	23.8403	24.0333	22.7606	24.2808	24.4267	24.4755	24.3596	24.8722	23.7353	25.1136	24.7377	25.4308	23.9423	24.4609	24.6618	24.5302	22.5324	23.001	22.5569	24.3155	25.2189	23.6389	24.5925	22.9516	24.1019	23.3531	23.8965	23.638	24.006	24.5643	24.3215	23.5724	21.7086	21.9812	23.1273
AGPAT3	23.0415	23.0156	23.5943	23.7702	22.5106	23.2113	22.8693	23.6939	23.399	24.827	23.1206	23.868	23.5873	22.8507	23.3142	22.9788	23.0364	23.0241	24.368	24.1605	23.1531	22.7696	23.3433	22.683	22.7006	22.3672	23.8056	23.5315	23.3978	23.2247	24.0684	23.9473	24.0652	23.638	22.4765	23.3306	23.4474	24.0425	23.7021	23.3555	23.3004	23.2165	23.2482	22.7866	23.4708	23.7875	24.0974	24.0876	23.9006
AGPAT4	22.1423	23.4392	23.0983	23.7161	22.7984	21.6666	22.6	22.2365	21.7189	19.4987	23.9725	22.9001	21.8313	20.7386	22.0492	22.0973	23.5737	23.0039	22.1859	23.0138	22.6874	24.2389	24.0434	24.3055	24.294	24.2929	21.6254	21.8465	21.9258	21.781	20.561	20.5827	20.5453	21.9163	24.2904	23.8162	21.9215	20.2983	21.5049	24.0979	24.238	24.2206	24.274	24.2875	22.443	21.5597	20.119	20.3079	20.8574
AGPAT5	24.0534	24.2608	23.9888	24.6227	23.9241	25.4954	24.3906	24.3621	25.3926	24.0953	25.7018	25.3262	25.935	24.3651	24.5398	24.3134	24.4514	24.4848	24.0764	24.5379	24.0102	24.9667	24.9251	25.0712	25.125	25.1148	23.9742	24.3341	24.4475	24.8615	23.6114	23.8885	23.6199	24.2675	25.0627	24.8458	24.4154	22.8429	24.0323	25.1128	25.068	25.1225	25.096	25.1288	24.9654	24.6004	23.9955	23.3728	24.2274
AGPS	23.9159	22.9443	24.4867	24.7633	24.0804	25.3442	24.133	24.8525	24.6345	25.055	24.5337	24.909	24.8392	23.4482	24.7679	24.1688	24.4052	24.1613	23.2024	23.7652	23.7365	24.4538	24.5793	24.4477	24.4449	24.2785	24.1876	24.5172	24.5632	24.5854	23.3167	23.9774	23.3722	24.4083	24.3041	24.5958	24.5471	23.6196	24.3699	24.5892	24.5849	24.5692	24.5787	24.3999	24.5647	24.378	23.2837	23.0121	24.2423
AGTPBP1	28.2187	25.5132	28.9533	28.0207	28.7809	27.94	27.9794	27.6941	27.3233	28.5031	27.1255	27.6051	27.0125	27.6495	28.1738	28.0634	28.6908	27.2037	24.4004	27.0544	27.4316	26.6284	27.464	26.2665	26.6153	25.8856	28.2692	28.2764	28.2559	28.2691	27.5404	27.8368	27.5543	28.2878	26.2629	27.5953	28.2622	27.7271	28.2851	27.2792	26.8632	27.026	26.7442	26.3228	28.1417	28.3049	27.3107	27.5546	28.2025
AGTRAP	29.0378	28.6728	28.9012	27.5505	28.4375	29.1273	27.7986	28.1601	27.2531	30.5798	27.8257	28.9603	27.9539	27.4596	28.1361	27.9727	28.0344	28.7032	29.5254	28.6041	28.5832	28.6451	28.7257	28.3106	28.3745	28.0968	28.7287	28.6896	28.6735	28.6433	28.3143	28.3911	28.3022	28.6833	28.489	28.6112	28.6767	27.817	28.7215	28.6125	28.6992	28.7224	28.7273	28.7016	28.6821	28.5534	26.8249	26.8483	27.9552
AHCTF1	22.3788	21.8672	21.8331	21.4947	21.369	20.5382	21.0933	20.7245	20.9544	20.8361	20.8831	21.3257	20.9546	21.419	21.1318	21.0022	21.3343	21.3758	21.2396	21.4889	21.654	21.3947	21.5206	21.2589	21.0972	21.0674	21.1579	21.4573	21.5411	21.6852	20.6553	21.0098	20.673	21.3894	21.2305	21.5675	21.5209	20.1221	21.2565	21.2747	21.3609	21.1319	21.3094	21.067	21.7011	21.5284	20.8938	20.3795	21.2911
AHCY	26.5548	27.8022	26.4736	26.5528	26.0647	26.2955	26.8316	26.1658	27.3155	26.919	28.0391	27.9307	27.7994	27.6401	26.7546	26.9308	27.2706	28.3211	27.6833	27.6761	26.506	27.4513	26.6413	27.4732	27.4776	27.7326	27.0801	27.5664	27.7179	27.8667	26.0961	26.7799	26.1455	27.4031	27.7004	26.7387	27.6686	26.3795	27.3234	26.5867	26.6347	26.791	26.6993	27.3998	27.5813	27.1274	25.7277	25.4616	26.8965
AHCYL1	30.3031	29.3712	30.8255	30.8157	30.7008	31.2049	30.0709	30.9803	30.9414	31.7604	31.4857	31.4659	31.3313	29.7812	31.4787	31.1465	30.1832	31.0832	29.9704	30.5791	30.3821	30.4392	30.8596	30.2326	30.2065	29.8989	31.0573	31.197	31.1957	31.1568	30.4247	30.7969	30.4502	31.1694	30.1388	30.908	31.2042	30.3182	31.1301	30.7074	30.6647	30.5383	30.5955	30.1978	31.1586	31.1543	30.2945	30.0639	30.9923
AHCYL2	22.623	21.9535	23.1133	23.9162	23.3699	25.2327	23.7865	24.1933	24.6914	24.5957	24.4849	25.9372	24.9156	22.994	24.2903	24.5042	23.4855	24.9377	23.0276	24.2019	23.5243	25.604	25.4186	25.7181	25.8045	25.8267	22.6793	23.0815	23.2405	23.7092	22.227	22.5104	22.24	22.9736	25.7432	25.3427	23.1889	21.9412	22.7844	25.657	25.5892	25.7612	25.6365	25.8019	23.745	23.1211	22.3228	21.9991	22.7485
AHDC1	21.5897	22.9596	21.8072	20.8996	21.32	21.5895	21.4542	20.9314	21.5526	20.0376	22.2155	20.4769	21.4301	22.7217	20.5714	21.2753	21.2931	21.8828	22.4807	22.2583	21.7363	21.9892	22.3002	22.5498	23.0902	22.7896	20.8018	21.0779	21.1814	22.0677	20.7422	20.8375	20.7313	21.1112	22.3094	21.942	21.1654	19.5123	20.7275	22.6085	22.1223	22.9052	22.2876	22.4526	21.8599	21.0148	20.4969	19.6735	20.3384
AHI1	18.5543	19.3957	20.298	20.8312	18.4613	20.878	20.0036	19.8415	20.0383	16.9819	21.7144	21.2967	20.8893	18.7344	19.9749	19.8622	20.7169	18.6608	18.893	17.8431	19.7746	20.4018	20.6482	21.0578	21.6201	21.3098	18.5779	18.6329	18.6537	18.9022	18.5225	18.5157	18.5161	18.6641	20.6811	20.249	18.6549	18.2074	18.5324	21.8895	21.5174	22.3139	21.7317	21.7834	19.3483	18.9486	18.7175	18.517	18.6878
AHNAK	27.1725	28.7884	28.3743	28.0028	27.6065	27.5913	28.1114	27.5634	27.8258	24.2811	26.694	26.7364	26.593	27.3204	27.5944	27.2948	28.9008	27.5685	27.8514	28.4474	26.9398	26.1411	26.8722	26.3584	26.5532	26.1499	28.5814	28.1008	27.9127	27.9345	29.3317	28.7757	29.283	28.3576	25.988	26.6368	27.9965	28.5617	28.2677	26.524	26.3599	26.529	26.3862	25.9048	27.8375	27.9841	28.8042	28.6965	27.9003
AHR	36.1544	33.3723	36.4646	36.0638	36.238	38.1967	35.4031	37.2829	35.6414	35.1351	36.2793	37.1063	37.5636	34.8741	36.5255	36.4256	37.2922	36.1579	33.5664	37.3343	35.3969	36.1633	36.73	35.7822	36.3175	35.5012	36.5305	36.6958	36.7209	36.5028	34.5035	34.8868	34.5045	36.685	35.8961	36.7655	36.7147	35.2442	36.5336	36.7425	36.4293	36.6675	36.3431	36.1549	36.7443	36.3893	33.13	34.5338	35.8239
AHRR	19.78	20.1455	19.9028	18.2167	19.1561	18.4628	19.6612	19.378	19.0127	19.6698	18.4104	19.9147	18.6442	19.8827	18.7272	18.75	18.939	18.806	20.1483	19.1637	19.3978	20.2444	19.1915	20.0187	19.4145	20.2471	18.4479	18.5745	18.6321	18.4572	18.1883	18.2758	18.1952	18.5042	20.4321	19.3413	18.606	18.4475	18.5264	20.003	20.7572	20.0029	20.7259	21.461	18.9623	18.8932	18.4399	18.6352	18.9245
AHSA1	27.3852	28.5434	26.8222	27.577	26.6963	28.3285	27.2174	27.8602	28.6585	26.9417	28.5335	28.3689	28.0173	27.551	28.2958	27.89	27.199	27.8346	28.116	27.1672	27.9494	27.8419	27.9905	27.78	27.6056	27.5657	27.7658	27.9917	28.0362	27.9109	27.3368	27.7496	27.3673	27.9522	27.6529	27.9896	28.0198	27.0475	27.8799	27.87	27.9662	27.7755	27.9365	27.6508	27.9994	27.9675	27.4165	26.811	27.8332
AHSA2	23.9688	24.2191	25.1695	26.0684	25.0675	25.7536	25.2097	24.8728	25.9173	23.1626	25.7868	25.1058	25.6277	24.3388	26.2895	25.1065	25.5088	25.9671	23.7682	24.4307	23.7465	25.7318	26.1941	25.3995	25.6425	25.1962	24.4521	24.8537	25.0052	24.7785	22.86	23.0846	22.8565	24.8394	25.5139	26.3432	24.972	22.8479	24.4332	25.841	25.5132	25.6322	25.4076	25.2328	26.0317	25.1316	23.0342	23.4196	24.4133
AHSP	26.805	31.8329	28.9544	39.0006	32.536	28.9078	28.2294	28.6494	28.0116	27.6553	29.7216	30.9016	30.6803	28.866	30.0899	27.0243	29.1062	30.5882	27.7652	26.7737	31.5232	28.561	28.3182	29.968	29.8594	30.3574	28.4307	28.5215	28.549	28.6044	27.5069	27.3295	27.4676	28.7655	29.01	27.5761	28.5858	26.6998	28.1112	30.784	31.406	31.7885	31.9548	31.6961	32.5193	30.4043	28.4263	28.4517	29.0063
AIF1	30.4113	27.876	31.0065	27.884	30.1889	30.0963	28.6329	29.7879	29.0204	31.6758	30.7683	30.1069	29.8101	28.7637	29.1756	29.2768	29.3447	29.2079	27.6991	30.4647	30.642	28.7292	29.9605	28.2263	28.8162	27.884	28.894	28.4883	28.3345	28.685	30.4538	30.1997	30.4501	28.5371	28.3358	30.2561	28.3752	30.188	28.8639	31.0312	30.3083	30.6963	30.1351	29.7442	29.215	30.1293	31.8654	31.5085	30.7259
AIF1L	19.7426	20.1703	19.2748	19.1512	19.407	19.4938	19.8419	19.4659	19.7359	19.5364	19.1478	19.2018	18.8956	19.9813	19.5903	19.5254	19.7301	19.4511	19.6278	19.6541	19.7076	19.8667	19.5668	19.4613	19.5288	19.5435	19.1721	19.2913	19.3532	19.4829	19.1712	19.3368	19.185	19.1981	19.9168	19.9424	19.3191	19.3865	19.2829	19.8742	19.6745	19.7208	19.5931	20.0996	19.3092	19.4086	19.4499	19.3462	19.6296
AIFM1	22.069	23.5711	21.7982	22.8882	22.2323	22.4749	22.6579	22.8839	23.5506	23.1657	23.7269	23.3116	23.4544	21.9531	22.5005	21.9742	22.2899	23.4108	23.8612	23.3491	23.2431	23.5324	23.2369	23.6512	23.7965	23.841	22.2634	22.6892	22.8509	23.278	21.7976	22.1753	21.82	22.551	23.7396	23.2085	22.7948	21.5647	22.4185	23.3919	23.241	23.5398	23.3078	23.6733	22.9899	22.4712	21.7061	21.298	22.1843
AIFM2	20.45	21.4089	20.2214	20.6097	20.3707	19.9979	21.1133	20.242	20.0876	19.439	18.8702	19.2898	19.6816	20.4713	19.8254	20.1574	21.2301	19.0658	21.0973	20.102	20.2719	21.0751	21.0094	21.6287	21.9107	21.9002	19.3641	19.4658	19.5064	19.7179	19.1927	19.221	19.1889	19.4806	21.3713	20.7051	19.5004	18.939	19.336	21.4807	21.3711	21.8353	21.5359	21.7008	19.9234	19.5218	19.1781	19.0516	19.2709
AIFM3	21.0833	23.2834	21.5514	20.7992	19.7172	20.0212	20.2132	20.675	20.7794	20.5156	19.5939	20.4723	19.8335	21.4455	21.0209	20.3757	19.4264	21.1519	22.6794	20.6325	20.8125	22.3595	21.2364	23.3424	22.011	23.5919	20.3391	20.3647	20.3724	19.9709	19.7381	19.7011	19.7299	20.4351	22.6804	20.8744	20.383	19.8362	20.2454	20.9385	21.9969	21.2123	22.2153	22.1117	20.4065	20.0645	19.498	19.7332	19.8277
AIG1	22.6302	21.9551	22.6709	22.734	22.646	23.294	22.4614	23.4831	23.3471	24.58	23.5649	23.0879	23.6556	22.1071	22.6536	23.1092	22.6693	22.7588	22.2824	22.3798	23.5262	22.3353	22.6104	23.1692	23.522	23.3774	23.1296	23.264	23.3134	23.6837	22.8632	22.8193	22.8384	23.3539	22.7324	21.976	23.3189	21.3891	22.9693	22.7963	22.477	23.2078	22.7323	22.7637	23.6885	23.0842	22.2679	21.5433	22.2415
AIM2	27.0991	23.2399	24.9214	26.7863	25.3156	25.6077	23.7749	25.4125	24.8769	31.2723	26.1462	25.6994	25.6115	24.5028	24.9764	24.7063	26.0502	24.898	26.8576	25.1621	24.1713	27.3073	25.1475	26.4387	25.8097	27.0183	23.3462	24.181	24.5713	24.4714	22.4719	23.1745	22.5279	23.6683	27.6831	25.9745	24.3871	23.6469	23.9222	26.9955	27.4395	26.8722	27.3082	28.6629	25.4052	25.2781	23.8049	24.0329	25.6879
AIMP1	23.4279	22.9556	23.4468	23.7721	23.7667	23.6451	23.5349	23.8148	23.5786	23.7914	24.6452	24.338	24.4933	23.4872	24.0138	23.7239	24.0463	24.1953	23.3658	23.1392	23.5563	24.0427	24.0364	24.0173	24.0285	23.9545	23.5472	23.8117	23.8801	23.9456	22.8566	23.2275	22.8807	23.729	23.9909	24.034	23.8556	22.9688	23.6517	24.0601	24.0611	24.0575	24.0566	23.9964	23.9613	23.7292	22.8533	22.7774	23.5554
AIMP2	26.3475	27.5743	26.6023	26.8782	26.265	27.4593	26.3052	26.7174	27.0156	26.1208	28.7537	27.8517	27.829	27.6042	27.212	26.8609	26.458	27.8906	28.503	27.8062	26.5626	27.8478	27.0003	28.3414	28.131	28.7143	27.0122	27.4515	27.6286	27.6747	25.9879	26.2282	25.9938	27.3801	28.2654	26.7488	27.5811	25.9184	27.066	26.8205	27.1792	27.1749	27.3392	27.7665	27.632	26.7597	25.4455	25.4912	26.2359
AIP	29.2396	30.2451	28.7759	29.1746	29.3879	29.7149	28.8229	30.01	29.8159	29.5649	30.4156	30.3811	30.556	28.8514	29.9714	29.8785	29.127	30.4837	31.3238	29.6701	29.8856	29.8303	29.9549	29.7109	29.4196	29.4653	30.0604	29.8555	29.7512	29.2633	30.1226	30.0536	30.1195	29.9318	29.6194	29.9802	29.7873	30.0545	30	29.8537	30.004	29.7228	29.9672	29.6984	29.6234	29.972	30.1207	29.9231	30.0881
AK1	21.0014	27.961	22.3868	23.8399	23.6086	21.0441	23.2516	22.3406	23.3425	19.8057	23.1907	23.9836	24.0535	22.2693	24.727	23.4578	24.2984	24.7856	24.2769	23.6079	24.3709	26.0805	25.8506	26.4824	26.4921	26.5961	21.7146	21.833	21.8795	21.9877	21.3585	21.3715	21.3514	21.8709	26.3023	25.477	21.8764	21.111	21.656	26.2689	26.362	26.478	26.4624	26.5108	22.526	21.9373	21.3384	21.2935	21.5677
AK2	24.5046	23.4409	24.7983	24.5187	24.0217	25.0508	24.4741	24.5138	24.6125	24.4035	25.1982	25.0991	24.8739	24.1326	24.264	24.7232	23.6658	24.6005	23.8877	24.4557	24.008	24.0645	24.4212	23.8931	23.8706	23.6511	24.8037	24.6318	24.5559	24.4087	24.969	24.9158	24.9675	24.6853	23.8348	24.4746	24.5812	24.9781	24.7599	24.2896	24.2517	24.137	24.1886	23.8812	24.4144	24.7236	24.9795	24.9709	24.8552
AK3	25.6916	24.3274	25.176	26.4265	25.8769	26.9826	26.0808	26.6088	26.6187	25.6823	26.0803	26.8663	26.7738	24.4072	26.2411	25.4714	25.8148	26.2371	24.5097	25.2997	26.4396	26.3276	26.316	26.2256	25.9781	26.1028	25.5918	25.9106	26.0143	26.3205	25.3325	25.5409	25.3314	25.8944	26.279	26.3083	25.9896	23.6537	25.5869	26.1925	26.3046	26.0426	26.2819	26.1843	26.3157	25.9738	25.3243	24.1709	25.41
AK5	20.937	21.4683	22.3927	21.6124	20.5541	21.8254	22.1111	20.2036	21.885	19.7352	22.3756	22.4468	23.3585	21.5564	20.6743	21.3481	20.3045	22.1164	21.7033	21.3263	21.0612	20.6475	21.1949	21.7304	22.495	22.03	20.9684	21.1375	21.1985	22.1609	20.8155	20.7022	20.7778	21.316	21.08	20.4758	21.217	19.1833	20.708	22.1422	21.631	22.6759	21.9191	21.8961	22.76	21.6162	20.8535	19.9874	20.5947
AKAP1	22.362	21.9442	22.1208	22.9695	22.1554	23.4558	23.9845	22.7035	23.7948	21.3801	23.6868	24.0801	23.9213	22.7754	23.5238	23.1701	23.1208	23.7639	24.8479	23.6544	22.8391	24.0988	24.045	24.2945	24.3441	24.3474	22.2481	22.5006	22.598	22.9992	21.7691	21.8798	21.7617	22.5167	24.2264	23.855	22.5802	21.0714	22.1984	24.3024	24.2718	24.3642	24.3135	24.3488	23.4773	22.7913	21.9482	21.5875	22.2415
AKAP10	24.5272	20.8956	24.3395	24.8283	24.3394	24.2688	23.6956	24.0781	23.9005	24.2476	23.5888	24.4795	24.2459	23.5468	24.3674	24.0807	24.5893	22.8518	22.0861	23.3855	24.2654	24.8207	24.864	24.6578	24.6275	24.5619	23.2573	23.5582	23.6712	23.9486	22.3608	22.4587	22.3449	23.6094	24.7424	24.8739	23.6582	21.493	23.1564	24.7817	24.7583	24.6775	24.7092	24.6596	24.4124	23.6374	22.198	21.9403	22.8224
AKAP11	24.9668	23.1824	26.1433	26.9875	26.3239	27.1614	26.8318	26.3153	26.3306	24.9021	26.8226	26.5399	26.9235	25.6883	26.6472	25.6022	26.2617	26.3367	24.0774	25.3114	25.6063	24.9699	25.5079	24.8949	24.7746	24.5317	26.6541	26.7421	26.7189	26.6214	26.2809	26.5793	26.3034	26.7273	24.6364	25.4727	26.7277	26.2999	26.7097	24.896	24.9625	24.7176	24.9006	24.2746	26.5567	26.7158	26.5739	26.4074	26.7429
AKAP12	18.8831	19.1655	19.2003	18.7395	19.2206	18.3599	18.5317	18.6691	19.0415	18.9866	18.6753	19.1125	18.8807	19.2646	19.0811	18.9337	19.6531	19.2587	19.8396	19.3414	18.763	19.4916	19.1628	19.0504	19.176	19.1714	18.5816	18.7268	18.7995	18.9803	18.578	18.7677	18.5938	18.6201	19.5773	19.5668	18.7609	18.774	18.7066	19.4821	19.2252	19.3376	19.1446	19.7097	18.7445	18.8196	18.8396	18.7113	19.0051
AKAP13	24.6804	21.8417	24.4816	24.4912	24.1037	23.9183	24.8841	23.5983	24.2171	24.6336	23.6013	23.3989	22.9423	23.6938	23.9034	23.734	24.4792	23.2238	22.7726	23.6801	23.6098	23.044	23.4803	23.0012	22.9413	22.772	24.5198	24.0969	23.9347	23.6634	25.0818	24.68	25.0545	24.2547	22.8297	23.4459	23.9958	25.0267	24.336	23.2351	23.2626	23.1171	23.2222	22.8257	23.7596	24.1703	24.969	25.1865	24.3596
AKAP3	19.6332	20.7527	19.2621	19.0493	19.3222	19.9265	19.7235	19.7026	19.8544	20.9734	20.1905	20.0405	20.3757	19.4328	19.7068	20.1329	20.5603	18.9314	19.2059	19.4674	19.5748	19.9985	19.9099	20.0971	20.402	20.3047	19.4152	19.6161	19.7028	20.0946	19.3139	19.4704	19.3226	19.5483	20.191	19.8903	19.6716	19.1454	19.483	20.0936	19.8636	20.2201	19.9071	20.2013	19.8518	19.5688	19.3289	19.1013	19.4352
AKAP5	19.2589	19.9563	19.9539	18.8448	20.5635	20.3588	19.5784	20.1205	18.6623	18.8901	21.6833	20.9433	19.7216	19.6565	19.4638	19.7433	19.7645	21.1449	19.8716	20.3519	19.7617	20.8219	19.6254	21.0903	20.2106	21.4231	19.4725	19.7166	19.8206	19.3621	18.676	18.795	18.6815	19.652	21.1413	19.5536	19.7863	19.0413	19.5324	19.8645	20.7245	20.037	20.8208	21.2385	20.1229	19.687	18.6827	19.0367	19.4586
AKAP6	19.569	19.3764	19.0091	18.3967	18.6566	18.7121	19.1482	18.537	19.6042	18.9286	18.3698	18.1969	18.491	19.407	19.6682	18.0645	19.5575	18.8465	19.7045	18.5572	19.9503	19.095	19.1858	19.4758	19.6813	19.5923	18.4787	18.5038	18.5124	18.6494	18.4016	18.375	18.3946	18.5428	19.2274	18.9588	18.5175	18.1759	18.4267	19.8686	19.7694	20.1622	19.9081	19.8703	19.1279	18.7866	18.5514	18.4417	18.5515
AKAP7	22.911	23.1669	23.8832	23.8275	24.6277	23.6787	23.4097	21.9175	23.3849	23.021	24.1565	24.4823	24.3874	22.678	23.0515	22.0233	23.4554	24.3433	22.0644	23.0926	23.0937	23.9055	23.2684	24.0186	24.1286	24.3779	22.5941	23.1741	23.3875	23.7841	21.8482	22.3558	21.8794	22.9639	24.2463	23.2845	23.3074	21.8431	22.827	23.716	23.6655	23.9183	23.737	24.3307	23.7405	23.144	22.0352	21.7341	22.8362
AKAP8	25.446	26.3564	25.0491	25.5243	24.8568	24.8988	25.6742	25.8017	26.0885	25.9342	25.74	25.2758	25.7567	24.7429	25.263	24.9409	25.706	26.0803	26.5174	25.7276	26.2508	26.3588	26.3695	26.1848	26.1159	26.0998	25.2193	25.4041	25.4701	25.7766	24.6527	24.64	24.6295	25.4879	26.2896	26.4185	25.4713	23.6629	25.0799	26.2811	26.284	26.1696	26.2309	26.213	26.099	25.4578	24.4185	24.094	24.7237
AKAP8L	24.6976	24.6254	24.7655	25.0541	25.0269	24.1351	24.5153	24.904	24.7327	25.0246	25.2152	25.366	25.5336	23.8578	25.3367	24.6526	24.399	25.6282	25.4582	25.4506	25.5692	25.0267	25.223	24.5983	24.491	24.3329	25.1117	25.3517	25.4372	25.586	24.2733	24.4805	24.2663	25.353	24.7677	25.399	25.4237	23.2632	25.0762	24.9872	24.9636	24.7173	24.8437	24.6449	25.6559	25.3054	23.9723	23.5416	24.7174
AKAP9	20.8648	19.7738	21.4463	21.5851	21.3031	21.7015	20.953	21.0263	21.2192	21.5632	21.8441	21.6199	21.8514	20.4004	21.4601	21.1263	21.726	21.3095	20.2315	20.664	20.3046	20.5522	20.7028	20.3056	20.2349	20.1526	21.6216	21.6428	21.6368	21.6116	21.4881	21.5434	21.4878	21.6434	20.3826	20.8285	21.6382	21.2896	21.6213	20.4004	20.3974	20.2338	20.3199	20.1812	21.5282	21.6328	21.5273	21.4484	21.6201
AKIRIN1	27.9785	26.3357	27.3281	26.9567	28.6594	26.8168	26.0247	27.1564	27.4676	27.848	27.5897	29.3331	28.1467	26.2889	27.0903	27.148	27.0748	27.1578	25.7425	26.2192	26.4508	26.4528	26.8747	26.3061	26.0014	25.9116	27.9196	27.7177	27.6088	27.2442	27.9452	27.9284	27.9507	27.7986	26.0881	26.8819	27.6484	27.9022	27.8515	26.5082	26.717	26.2921	26.6428	26.0459	27.4125	27.7618	27.9654	27.8511	27.876
AKIRIN2	29.4533	27.2699	28.7164	28.2799	29.0912	27.47	26.2046	28.0941	27.5632	29.2214	27.8892	27.7932	27.7519	26.1672	27.3848	27.3224	28.0893	27.7529	27.2475	27.9314	27.9981	28.0686	28.0632	27.7644	27.4672	27.5593	28.0851	28.1218	28.1054	27.9003	27.926	27.9896	27.9206	28.1181	27.9183	28.1278	28.1082	26.9355	28.0712	28.115	28.1027	28.0274	28.1251	28.0942	28.1009	27.8862	26.9813	26.0013	27.2328
AKNA	29.0836	29.0378	28.4649	28.6602	28.9802	27.6694	28.0845	27.6427	28.6338	27.8016	27.5037	27.6174	27.1787	27.4967	26.8618	28.2693	28.4556	28.5181	28.901	29.143	29.365	27.5364	27.8133	27.3311	27.1691	27.0978	28.9415	28.5665	28.4239	28.0407	29.4424	29.1381	29.4278	28.6613	27.2916	27.9076	28.47	29.763	28.8432	27.5769	27.6735	27.3907	27.5934	27.2739	28.1167	28.6735	29.4934	29.8459	29.029
AKR1A1	29.9434	30.8213	29.2857	29.6677	29.1838	29.5191	29.5052	30.2135	30.6854	30.8321	30.7989	29.8521	30.8901	29.2994	29.3924	29.0222	29.5092	31.2608	31.7282	29.9655	30.0822	30.5956	30.4129	30.5844	30.5902	30.5293	29.8625	30.2381	30.3502	30.4399	28.7828	29.3375	28.8166	30.1471	30.5724	30.3781	30.3113	28.8505	29.9932	30.4423	30.4966	30.5274	30.5309	30.5941	30.3986	29.9475	28.372	28.2344	29.5844
AKR1B1	29.7828	31.7577	30.0918	30.0309	29.9799	31.0561	29.801	29.6472	30.7007	29.6191	30.8712	30.9661	31.5215	31.5708	30.6695	30.7767	30.0391	31.4509	32.0041	30.636	30.6242	30.9425	30.8151	30.9352	30.9103	30.9081	30.3825	30.8124	30.8958	30.8953	29.8885	30.5214	29.9418	30.6761	30.9092	30.8747	30.8761	29.7767	30.6455	30.9042	30.7777	30.9346	30.7991	30.9256	30.9084	30.7043	30.0321	29.17	30.5884
AKR1C1	19.1305	18.511	19.0837	19.1096	18.5138	18.7581	18.8433	18.5576	18.4527	19.0454	17.6199	19.062	19.081	19.0724	19.1135	19.3476	18.35	19.0137	19.1238	18.749	19.0186	18.8579	19.2753	19.3193	19.8282	19.3692	18.6581	18.6184	18.6014	18.8185	18.7354	18.625	18.7189	18.6965	18.9391	18.9329	18.6178	18.3484	18.5622	19.3472	19.0839	19.643	19.206	19.0186	18.8554	18.5991	18.565	18.4196	18.4234
AKR1C3	23.1956	26.9388	24.6372	24.8861	25.0466	23.9549	25.7791	24.6699	25.8719	23.4313	28.4523	25.542	27.8285	23.952	25.4275	24.6541	22.3067	28.0094	24.5152	25.6506	26.051	27.1319	24.5616	27.2004	26.1988	28.0112	24.8852	26.022	26.4941	26.1051	22.7708	23.5695	22.8225	25.5582	27.8753	24.7089	26.3086	23.8358	25.381	24.0368	24.9882	24.3414	25.0946	26.4563	25.5546	24.5154	22.098	22.4882	24.121
AKR1E2	18.5969	18.8391	18.5704	18.8826	18.5822	19.0229	19.2155	18.4005	18.7081	18.5629	18.14	18.5678	19.4123	18.7035	18.4235	18.7165	18.1113	18.4796	18.7403	19.0832	18.1481	19.0353	19.0781	19.1316	19.3777	19.2396	18.4117	18.472	18.4974	18.6715	18.4051	18.4486	18.4069	18.4573	19.1395	19.034	18.4893	18.2968	18.4248	19.0249	18.8579	19.1053	18.8872	19.0013	18.4823	18.3837	18.3317	18.2379	18.3303
AKR7A2	29.0594	30.7181	29.8036	29.6275	30.3042	29.9678	29.9571	30.9867	29.8361	29.3102	30.1658	30.3171	28.7943	30.6846	29.2742	28.3172	28.955	30.0532	30.2738	30.5557	29.9024	30.2829	29.3612	30.1467	30.3199	30.5861	29.599	30.3691	30.6342	31.0144	28.7268	29.6003	28.7947	30.0409	30.6443	29.6369	30.5389	29.067	30.0242	29.2057	29.0084	29.3604	29.0375	30.0739	30.209	29.6549	28.417	27.9056	29.5157
AKR7A3	20.9542	21.347	20.8759	21.0032	20.3948	20.4687	21.0647	20.6706	20.8032	20.6496	20.1922	20.1844	20.3939	20.9366	20.9363	20.824	20.9648	19.8098	20.7235	20.5147	20.082	20.8312	20.9995	21.2918	21.4193	21.331	20.4548	20.4257	20.4136	20.4434	20.4183	20.3599	20.4098	20.4754	20.9035	20.7331	20.4242	20.2682	20.3938	21.0626	21.0792	21.2975	21.2041	20.9956	20.573	20.4196	20.3362	20.3165	20.3129
AKT1	23.9886	24.9553	24.0392	23.9898	24.2642	23.3419	23.2701	23.9842	24.2456	23.0714	24.4027	23.7342	24.434	23.9791	23.7736	23.9972	23.88	24.5457	24.688	24.4469	24.6414	23.4973	23.9548	23.3397	23.4244	23.0949	24.4255	24.2147	24.1246	24.0565	24.7263	24.6229	24.7209	24.2818	23.2632	23.999	24.1552	24.7037	24.3647	23.945	23.825	23.8079	23.768	23.4629	24.1085	24.4138	24.7899	24.7947	24.5546
AKT1S1	20.3703	22.2913	20.1205	20.0042	20.012	19.7508	19.7154	19.928	20.0367	20.5917	20.2145	20.4267	20.322	20.8887	19.597	20.143	19.4653	20.9211	21.9044	20.8704	21.1451	21.2065	20.7429	21.6212	21.5994	21.8807	20.0572	20.3856	20.51	20.6818	19.2945	19.4685	19.2953	20.3555	21.5119	20.481	20.4795	19.0314	20.065	20.6945	20.8541	20.9963	20.99	21.2585	20.6683	19.9166	18.8381	18.7692	19.4079
AKT2	21.7283	22.4639	21.5877	21.4573	21.6909	21.4325	21.546	21.839	21.9511	22.2319	21.814	22.107	22.163	21.5073	21.2354	21.5023	21.3591	22.239	22.8922	22.7184	22.8452	21.4421	21.6238	21.2555	21.0424	21.0197	22.3835	22.254	22.188	21.9464	22.4689	22.4155	22.4677	22.288	21.2203	21.6993	22.2096	22.4709	22.3534	21.4525	21.5753	21.2849	21.5099	21.2251	22.0424	22.303	22.4759	22.4567	22.4125
AKT3	22.6049	22.9634	23.2227	23.5856	23.1528	23.851	23.0505	23.4046	23.5751	22.2615	23.5965	23.5305	23.7156	22.8354	23.4501	23.1511	23.5988	23.1662	22.5901	22.7207	22.6766	23.1529	23.4182	23.1197	23.0367	22.9018	23.0856	23.4093	23.4961	23.5718	22.4147	22.9548	22.4561	23.3103	22.96	23.3971	23.4631	22.4249	23.241	23.1773	23.2299	23.0858	23.1988	22.8387	23.5707	23.4466	22.7978	22.4188	23.3496
AKTIP	24.8431	21.5502	24.596	23.5451	25.277	24.6238	22.9707	24.1709	23.2341	25.6746	25.5205	26.1847	25.0481	24.5269	25.0755	24.7412	24.1499	24.857	24.1399	23.7909	25.2651	25.5063	25.5559	25.6619	25.7036	25.6956	23.5954	23.8881	24.0032	24.7225	23.3625	23.4897	23.3551	23.9032	25.6151	25.42	23.9815	22.2173	23.5439	25.6556	25.557	25.6983	25.6105	25.6539	24.6753	23.8681	23.191	22.4396	23.2281
ALAD	22.4738	24.4487	22.9308	23.5478	23.1513	23.3913	23.5171	23.2785	23.2021	23.2308	23.2526	23.0763	23.6764	22.9759	22.8934	23.4258	22.5301	23.6401	24.2088	23.3384	23.6201	23.7254	23.7398	23.7001	23.6978	23.6437	22.9678	23.2694	23.374	23.4888	22.3519	22.6807	22.3709	23.1886	23.681	23.736	23.3373	22.3342	23.0783	23.7423	23.7394	23.7275	23.7353	23.6662	23.5388	23.2428	22.425	22.281	23.0261
ALAS1	22.7672	22.9047	23.2668	23.114	23.3082	22.4768	21.7025	23.1323	23.1765	23.9092	23.4262	23.5961	23.8324	22.1484	22.5969	22.9258	23.2607	23.6377	24.3718	23.5963	23.6284	23.7518	23.2988	23.8513	23.9154	24.0532	22.6055	23.0501	23.2238	23.5283	21.9739	22.388	21.9999	22.9003	23.9661	23.2933	23.1599	21.9376	22.7745	23.5379	23.5035	23.6888	23.5665	23.9455	23.4134	22.9172	21.996	21.7327	22.6514
ALAS2	23.7704	30.9123	27.0005	34.534	28.689	23.868	23.4152	24.7876	26.865	23.7432	26.0726	25.1023	27.5603	26.3748	30.6682	23.2469	25.4168	26.5295	23.4195	23.949	29.7968	22.8791	26.9976	27.1117	29.8316	27.4643	24.9882	24.3419	24.0589	27.3972	26.3146	24.6704	26.0926	25.5854	23.8091	23.9497	24.3353	19.2356	23.3274	30.0095	28.3233	30.7665	29.166	27.7953	30.0625	27.2345	26.8573	23.5594	23.6888
ALCAM	22.1272	20.3849	21.2833	21.3922	21.7064	23.8242	20.1239	20.6097	20.4158	23.5304	21.5437	21.1848	22.5557	20.3669	22.549	22.5428	21.6302	20.7864	20.4387	21.7603	20.9531	22.7079	21.8897	22.6727	22.4658	22.8388	20.2464	20.8496	21.0848	21.0137	19.1042	19.6769	19.1449	20.5891	22.8483	22.0266	20.9883	19.8032	20.5564	22.5471	22.7441	22.6195	22.7564	22.982	21.6854	21.2656	19.8749	20.0646	21.1445
ALDH16A1	24.2443	26.5675	24.4453	24.2588	24.0066	24.302	24.9309	24.576	24.3802	23.9699	24.1785	24.1353	23.7784	24.6443	23.9007	24.1682	24.5305	24.675	25.1748	24.1298	24.4625	24.7461	24.7729	24.5491	24.4419	24.3968	24.4762	24.6488	24.7046	24.7922	23.9544	24.1288	23.9507	24.6457	24.6315	24.7653	24.6923	23.0248	24.4599	24.7473	24.756	24.6334	24.7181	24.6337	24.7862	24.5518	23.5321	22.9787	24.0398
ALDH18A1	22.8098	23.042	22.7694	25.0646	24.1384	25.0385	24.079	24.8088	24.8806	23.4199	24.9168	25.1469	25.0204	23.6163	24.2427	24.1762	23.7074	24.2698	24.6293	23.7633	23.9176	24.639	24.1986	24.5905	24.7723	24.829	23.1884	23.9052	24.1497	24.6391	22.5849	23.3301	22.641	23.5995	24.844	24.3462	24.0501	22.6353	23.5614	24.7169	24.5348	24.795	24.5582	24.9621	24.5203	24.1152	23.2778	22.6681	23.9796
ALDH1A1	24.0726	24.7019	25.5555	25.8236	23.8637	26.9785	23.6137	25.2328	24.222	25.7144	27.279	27.2363	25.1054	25.5248	28.4818	26.9349	26.2992	27.7352	27.2849	28.7201	25.7336	27.5324	24.8543	28.5049	26.4369	28.7768	27.601	27.8279	27.9125	25.9054	24.2042	24.1505	24.1711	27.9675	27.9797	24.1126	27.9199	25.4779	27.3827	23.3959	25.9261	23.94	26.2469	26.3022	27.0949	25.7415	22.2285	23.8471	24.6005
ALDH1B1	19.7295	21.3372	19.5785	20.7	20.3068	20.6935	21.2167	20.9575	21.5616	19.8582	21.2618	20.6678	21.4756	20.7015	20.5408	20.7544	20.3308	20.9609	20.2482	20.8995	20.5701	20.9975	20.4245	20.9687	21.0849	21.3227	20.1122	20.5483	20.7401	21.11	19.7046	20.0508	19.7279	20.3563	21.3132	20.5253	20.6624	19.7943	20.3147	20.7338	20.6526	20.8578	20.685	21.3122	20.8912	20.4837	19.8365	19.6552	20.3533
ALDH2	27.6799	28.9906	30.0643	28.5953	29.5955	29.3783	28.844	28.401	27.3395	28.7781	28.9633	29.9602	27.9385	28.5531	28.8251	29.0278	28.5041	30.6941	29.6671	30.6457	28.174	28.7237	29.4284	28.1127	29.197	27.7919	29.2206	29.0672	29.003	29.4613	28.5628	28.6827	28.5473	29.0462	28.4083	29.2756	29.0138	29.3145	29.2613	29.2788	29.1398	29.4272	29.0318	28.9009	29.0358	29.4257	26.6543	28.8712	29.3771
ALDH3A2	23.2383	22.5481	24.18	23.5745	23.7516	24.5197	23.946	24.1291	24.3822	23.1574	24.2342	24.7437	24.3584	23.7666	24.4324	23.7148	23.5602	24.325	22.8342	24.5584	23.6657	24.4704	24.4161	24.4249	24.4538	24.3758	23.6522	23.8792	23.9477	23.9318	22.7816	22.9319	22.7789	23.8723	24.4477	24.3464	23.9324	22.631	23.6398	24.4521	24.4738	24.4754	24.4664	24.4476	24.192	23.733	22.4997	22.6133	23.2772
ALDH3B1	21.979	23.1359	22.4472	21.5216	22.0891	21.8011	22.1199	22.4896	21.2488	23.1254	21.6527	21.9063	22.0366	22.2617	22.059	22.2841	21.5645	22.0748	22.9766	22.6556	22.1744	22.6037	22.1422	22.689	22.5925	22.6779	22.5409	22.6064	22.6231	22.463	21.6495	21.6932	21.637	22.6168	22.6655	21.8375	22.6214	21.7887	22.5098	21.5715	22.246	21.898	22.3478	22.4102	22.5291	22.1093	20.36	20.9905	21.5758
ALDH5A1	22.8815	25.7022	23.477	25.5353	24.3333	24.8566	24.3038	24.5025	25.7166	23.2795	25.5193	25.6153	26.3496	24.6749	24.1333	24.3621	24.4337	25.1578	24.7482	23.7338	23.5114	25.2203	25.1584	25.5827	25.8565	25.7852	23.4009	23.8375	24.003	24.7572	22.9671	23.2594	22.972	23.7838	25.5139	24.9152	23.9581	22.0007	23.4362	25.8321	25.6519	25.9748	25.7385	25.9163	25.2	24.3985	23.5209	22.8048	23.7943
ALDH6A1	19.8744	19.7117	20.5803	20.7984	21.7283	22.533	21.2964	22.0374	22.6716	20.2305	22.6885	22.4029	22.2808	20.7928	21.9369	22.0101	20.6964	22.4161	20.1688	21.8256	20.855	22.2905	21.819	22.5903	22.7044	22.9056	20.3319	20.6733	20.8151	21.1413	19.8648	20.0785	19.8739	20.5866	22.6259	21.6808	20.769	19.7077	20.4103	22.5321	22.5156	22.7778	22.6192	23.0211	21.5584	20.9117	20.0899	19.9119	20.5545
ALDH7A1	18.9656	20.1826	19.522	19.1755	19.6886	20.1344	20.1892	19.2698	19.1733	18.8598	19.4577	19.0611	19.1943	20.0837	19.4944	19.8264	19.4693	18.4057	19.3658	19.7618	20.2645	19.5142	19.8612	20.0189	20.4746	20.1187	19.149	19.1411	19.1356	19.4179	19.1704	19.0832	19.1551	19.2202	19.6467	19.52	19.1503	18.7341	19.0494	20.2421	19.9669	20.579	20.116	19.9758	19.6675	19.2601	19.1217	18.9169	18.9827
ALDH8A1	19.5531	19.4979	19.3569	18.8081	18.2919	18.5308	20.255	18.5934	18.5859	19.3026	17.9919	18.9574	18.7718	19.7867	18.4947	19.5838	19.3616	19.2087	19.7446	19.1435	19.3959	19.3926	19.8136	19.5873	20.2982	19.7082	18.5182	18.5622	18.5802	18.9119	18.6321	18.658	18.6315	18.5614	19.5168	19.6809	18.5762	18.377	18.5152	20.4003	19.7208	20.612	19.7893	19.9016	18.8415	18.682	18.7448	18.4835	18.5858
ALDH9A1	33.1906	33.2182	32.085	33.1339	32.578	32.3756	33.1132	32.774	33.0369	33.8648	32.2503	32.7182	32.3281	35.187	33.2233	33.5863	32.6748	33.1399	34.4263	33.1558	34.4296	32.9433	33.4029	32.8378	32.9165	32.5217	33.4722	33.3117	33.206	33.1066	33.2271	33.4413	33.2436	33.3873	32.6673	33.4049	33.2511	33.3366	33.4423	33.3676	33.2939	33.2791	33.2568	32.8749	33.1977	33.4518	33.0702	33.014	33.4973
ALDOA	24.9342	25.6712	24.6339	24.6616	24.8358	24.5351	24.7967	24.5983	25.0971	24.9244	24.3758	24.3816	24.3201	25.6654	25.0764	24.6638	24.7821	24.6349	25.1896	25.0024	24.9465	24.9266	25.1281	24.7908	24.6953	24.6347	24.7202	24.5266	24.4526	24.2643	24.9927	24.833	24.985	24.576	24.7626	25.1903	24.4766	25.1476	24.6687	25.2913	25.3477	25.1558	25.2896	25.0554	24.5653	24.8723	25.3454	25.5351	25.0682
ALDOC	26.1105	27.667	26.6776	25.9048	26.1815	29.2997	26.933	27.8705	27.9672	26.8491	27.3918	27.4848	28.2639	26.8359	27.5068	27.4453	26.2148	28.1434	27.6426	28.2942	26.7924	27.1104	26.6255	27.0916	27.707	27.608	26.9432	27.7201	28.0234	28.8864	26.5025	27.2497	26.555	27.4023	27.5756	26.784	27.9026	26.2053	27.3142	26.7883	26.1812	27.0042	26.2455	27.2156	27.9219	27.2539	26.419	25.4704	27.0111
ALG1	21.4706	22.6431	21.7642	22.29	22.1721	23.126	21.8855	23.3048	22.566	21.6727	23.2121	23.4754	22.1482	21.6349	22.3839	22.0818	21.5052	22.3642	22.7388	22.2932	22.5163	22.8458	22.3982	22.9176	23.165	23.2463	21.8626	22.3935	22.5944	23.1051	21.332	21.8338	21.3657	22.1952	23.1582	22.4366	22.5177	21.2017	22.0886	22.4429	22.231	22.6188	22.295	22.88	22.5285	21.9902	21.1377	20.6795	21.7283
ALG12	22.643	22.7042	22.2925	22.157	22.1675	21.8088	22.4704	22.548	21.9826	23.6812	22.619	23.2148	22.6963	21.9851	21.7322	22.7193	21.7179	23.0005	24.1711	23.4825	23.5629	23.5294	23.2979	23.7875	23.9554	23.9892	21.8453	22.2144	22.3607	22.7893	21.3622	21.6212	21.3711	22.1414	23.7775	23.149	22.3161	20.9532	21.9136	23.5368	23.4264	23.7438	23.521	23.8008	22.7358	22.0951	21.2591	20.9105	21.6682
ALG13	23.7667	21.4692	23.6509	24.5489	24.4559	24.0357	24.3038	23.6335	23.6806	24.6474	23.951	24.4587	24.8333	22.5872	24.6161	23.4242	23.9573	24.0283	22.274	24.0591	24.1216	24.8391	24.8547	24.6743	24.5296	24.5639	22.9759	23.2976	23.4238	23.9865	22.5682	22.7426	22.5656	23.2846	24.7328	24.9312	23.3961	21.7003	22.9616	24.628	24.7146	24.5004	24.6577	24.5611	24.2935	23.5799	22.7669	22.2206	23.0123
ALG14	20.914	20.921	20.8198	21.2242	20.5983	21.04	20.8158	21.4391	20.6529	21.5401	22.2309	21.6622	21.8821	20.4631	21.2004	20.4576	21.0476	20.9933	21.1978	21.2574	20.2429	21.0763	20.7685	21.352	21.3818	21.5966	20.8302	21.0653	21.1633	21.3448	20.4163	20.5489	20.4199	21.0244	21.3138	20.647	21.1348	20.276	20.861	20.9998	21.0551	21.198	21.1438	21.3984	21.5448	21.028	20.3814	20.299	20.7329
ALG2	23.5502	22.7299	23.1323	23.9422	23.9737	24.8797	23.4468	24.4276	24.4731	23.2821	24.7459	24.8347	24.4529	23.7927	24.3696	24.2321	24.1541	24.0612	23.0162	24.5662	23.8209	24.5763	24.4032	24.7108	24.7268	24.7647	23.4972	23.7783	23.8831	24.0998	22.8969	23.0793	22.8986	23.751	24.6813	24.262	23.8559	22.5184	23.5104	24.5968	24.6102	24.689	24.6524	24.7266	24.3184	23.7952	22.8644	22.6784	23.3606
ALG3	25.7907	25.9442	25.3134	25.8904	25.9578	26.5541	26.056	27.3286	25.85	24.6238	26.7246	27.1482	27.1271	25.8727	25.8932	26.1257	25.2754	26.487	26.617	27.1385	25.353	26.9673	26.528	27.413	27.5532	27.7494	25.6001	26.0456	26.2128	26.6203	24.8338	25.1143	24.8404	25.9779	27.3448	26.2665	26.1653	24.4074	25.6509	26.5787	26.5735	26.9219	26.7264	27.1136	26.463	25.5777	24.3881	24.1264	24.991
ALG5	21.8965	21.7532	22.2165	23.4034	22.1332	23.3051	22.9112	23.1209	22.9147	20.8233	24.3875	23.2814	24.286	23.3815	22.7928	21.8149	22.9359	23.6725	21.9741	22.9344	21.9353	23.5288	22.7081	23.6614	23.7916	24.1043	22.1445	22.8596	23.1256	23.6028	21.1749	21.8368	21.2172	22.6003	23.9567	22.7355	23.0255	21.1951	22.4381	22.7902	22.7352	23.0442	22.8318	23.6	23.0801	22.3234	20.8901	20.5205	21.9345
ALG6	24.6559	21.2992	25.5021	25.744	25.9892	26.4797	24.6844	25.4653	24.6735	25.548	26.8184	26.8177	26.3718	24.1983	25.9669	25.156	25.002	25.3325	22.2741	25.1081	24.6892	26.6623	26.4507	26.8824	26.9123	26.9738	23.9636	24.293	24.4231	24.725	23.2697	23.431	23.2676	24.2792	26.821	26.2265	24.3956	22.8331	23.9498	26.745	26.7695	26.8828	26.8408	26.9263	25.2033	24.4134	23.2861	23.0907	23.8179
ALG8	25.544	24.3028	25.9032	26.2366	25.8601	27.009	25.8927	26.9679	26.0339	25.7812	27.3731	27.1974	26.9432	26.2932	26.9084	25.7345	26.2909	26.3047	24.14	25.9945	25.9675	26.8406	26.3235	27.036	27.1635	27.3561	25.4336	25.9327	26.1319	26.5189	24.7543	25.1574	24.7768	25.7827	27.1633	26.2626	26.0626	24.6063	25.5996	26.5742	26.5261	26.7974	26.613	27.1017	26.3709	25.7281	24.6823	24.4014	25.3559
ALG9	22.6334	21.2444	22.5033	24.5351	24.1106	24.6202	24.0922	24.3959	24.3941	23.0878	25.4805	25.0397	24.9376	23.051	24.6059	23.7743	23.6222	23.6562	22.2122	24.0141	23.8427	25.07	24.7157	25.2377	25.4358	25.5134	22.5668	22.9716	23.1441	23.619	22.1585	22.4562	22.1748	22.842	25.3532	24.6691	23.0827	21.9803	22.6974	25.1953	25.056	25.3798	25.1304	25.5441	23.6632	23.0781	22.346	22.0506	22.7766
ALKBH1	22.869	21.688	23.4794	24.3955	24.3354	24.8512	23.6388	24.441	24.614	23.9921	25.2355	25.3334	24.8348	23.0551	24.3926	24.1924	23.4599	24.1857	22.7895	24.2714	24.9343	24.7968	24.6408	25.2395	25.5528	25.5308	23.2462	23.5736	23.7052	24.2593	22.8529	23.0258	22.8543	23.5402	25.1264	24.3756	23.6724	22.3336	23.2586	24.9578	24.7704	25.2644	24.912	25.2043	24.2435	23.4686	22.714	22.3627	22.9776
ALKBH2	21.5817	22.6695	21.3248	22.3498	21.9881	22.5055	22.3108	22.7536	23.847	21.2513	23.9798	23.3744	22.9522	21.9726	23.2156	22.3307	21.8799	23.5929	22.8472	23.3627	23.1946	23.007	22.9311	23.547	23.9472	23.8752	21.8133	22.0278	22.1158	22.573	21.5547	21.6493	21.5528	22.0228	23.3536	22.643	22.0961	21.1414	21.7999	23.6237	23.3937	23.9999	23.5666	23.8421	22.9113	22.2194	21.6458	21.3688	21.8059
ALKBH3	22.993	24.7465	22.8795	24.5739	23.7267	24.633	24.0267	24.7511	24.8731	23.9749	25.5154	25.0919	24.6871	23.8696	25.1046	24.5419	24.9666	24.3614	23.8472	24.3856	24.8489	25.2882	24.8204	25.4359	25.6573	25.7751	23.5774	24.0951	24.3002	24.8146	23.0384	23.4447	23.062	23.9166	25.6172	24.7981	24.2251	22.8813	23.7639	25.0234	24.8731	25.2355	24.9524	25.4922	24.4661	23.8285	22.9617	22.6277	23.5122
ALKBH4	21.6362	23.5822	22.4063	21.7029	22.2885	21.3724	22.0065	21.8208	21.5568	22.1775	22.2533	21.9389	22.2566	22.2255	21.3497	22.2258	22.0506	22.8625	23.2344	22.1157	21.1049	22.1678	21.8219	22.5014	22.7709	22.867	21.8733	22.2979	22.4714	22.991	21.3788	21.6586	21.3904	22.1933	22.5335	21.6841	22.4172	21.0584	21.9692	21.8498	21.7178	22.1188	21.828	22.2614	22.5874	21.8771	21.0759	20.7867	21.4819
ALKBH5	33.2782	34.2369	32.8078	33.5124	32.8124	33.6354	33.191	33.4856	34.173	32.8295	33.6224	33.8301	33.8409	33.7004	33.1758	33.2796	33.1438	34.1503	34.5392	33.4589	34.2836	33.3998	33.5575	33.1311	32.8339	32.8467	34.0173	33.8603	33.7857	33.4355	34.1018	34.0673	34.1005	33.9008	33.1324	33.6589	33.8085	34.0289	33.991	33.2571	33.4245	33.0223	33.3352	33.01	33.4683	33.8685	34.1006	34.0484	34.0379
ALKBH6	22.7093	25.7252	23.5588	23.4155	24.9764	23.4675	23.5206	23.4083	23.67	25.4588	24.747	24.8416	24.7392	22.9017	22.9298	23.7039	22.2378	24.243	25.3312	23.9072	24.7949	25.5635	25.6513	26.3059	26.6073	26.5336	22.8577	22.9574	22.9946	23.3303	22.6199	22.5928	22.6065	23.0311	25.8856	25.125	22.9998	22.1188	22.7556	25.9793	25.8579	26.3765	26.0602	26.0808	23.6023	22.9301	22.4389	22.2478	22.4994
ALKBH7	23.9303	25.1519	22.5075	23.1343	23.47	24.2581	23.3634	23.8512	23.8225	22.0399	24.3021	24.8244	24.4297	23.249	23.4852	22.7405	23.5408	24.5002	25.7032	24.6168	24.1087	23.2545	22.706	23.1481	23.6871	23.6409	24.0852	24.6752	24.8688	25.2524	23.6846	24.3438	23.7351	24.439	23.6835	22.9266	24.7932	23.5791	24.4081	22.6433	22.0904	22.8029	22.1264	23.1172	24.6293	24.1844	23.4605	22.6711	24.0407
ALKBH8	22.8385	21.3349	22.4117	23.9465	22.9079	23.7065	23.0503	23.6197	23.0152	22.2254	24.0245	24.7643	24.6947	22.3227	24.0798	23.0269	23.2698	24.698	22.1623	22.4648	23.027	24.1688	23.7383	24.3469	24.3707	24.5166	22.3042	22.7205	22.881	23.1366	21.5586	21.8863	21.5736	22.6204	24.3759	23.6353	22.8284	21.4088	22.4108	24.1635	24.2082	24.3244	24.2743	24.5068	23.4419	22.8282	21.7417	21.559	22.4372
ALMS1	22.1521	21.3348	23.4919	24.0493	23.4569	24.1386	23.9211	22.9172	23.9515	22.3053	23.8536	24.1996	25.0694	22.3921	24.2678	23.3493	23.8557	23.9343	22.5082	23.223	22.7979	24.3632	24.2468	24.3613	24.4011	24.4051	22.1899	22.7513	22.9618	23.5004	21.7316	22.28	21.7714	22.5208	24.403	24.2816	22.8787	21.6575	22.458	24.3973	24.3583	24.4083	24.3666	24.408	23.4496	23.0052	22.3042	21.7958	22.8345
ALOX12	25.2896	25.4453	25.7169	23.4884	23.9233	23.4754	24.6821	22.7828	23.9	23.2451	24.2788	20.1954	22.7445	25.1791	23.0531	23.6974	23.5675	23.7713	24.2248	25.469	25.2811	23.0408	24.2753	24.614	24.7834	24.722	24.7347	24.7102	24.6953	24.7347	24.739	24.548	24.7079	24.7896	23.663	22.9156	24.7272	21.7161	24.4923	23.82	22.9792	24.4857	23.5582	22.9798	24.8048	24.1273	23.2658	21.4193	22.1335
ALOX15B	19.4115	19.4669	18.7501	18.7536	18.8679	18.658	19.1245	18.8137	18.8678	18.7198	18.584	18.7161	18.3719	19.1576	18.9478	19.2763	18.868	18.9582	19.4625	19.2485	18.8719	19.2841	18.8547	19.5259	19.081	19.6282	19.1051	19.1584	19.179	18.8737	18.6674	18.6684	18.6646	19.1804	19.3924	18.7692	19.1785	18.8028	19.0722	18.6665	18.968	18.7306	19.0141	19.0348	19.0057	18.8202	18.4507	18.6132	18.699
ALOX5	24.0508	22.2018	24.0528	23.1453	24.0291	22.8415	23.6861	22.9962	22.7476	24.4092	22.9113	23.2625	23.3782	23.5215	23.254	23.458	23.4047	23.219	23.533	23.1525	23.6892	22.9279	23.5517	22.6617	23.1278	22.4664	23.7827	23.8579	23.8706	23.721	22.666	22.8618	22.6672	23.8549	22.7344	23.6426	23.8674	23.1732	23.7852	23.4494	22.9704	23.3056	22.8923	22.7213	23.8703	23.8257	22.3958	23.1598	23.6467
ALOX5AP	39.8257	37.0247	40.5552	38.7836	40.3568	37.8509	40.0245	39.7842	38.7991	39.6406	39.1704	38.956	37.5613	39.4895	39.0381	39.1577	38.9666	39.3059	38.0082	39.1019	40.4232	39.0207	39.3713	39.1607	39.1602	38.9163	39.3767	39.2078	39.066	38.8584	39.0569	39.3608	39.0904	39.3304	38.7931	39.3267	39.1372	39.3213	39.3238	39.3746	39.3769	39.3639	39.3779	39.0978	39.2612	39.3561	39.0153	38.8093	39.3589
ALPK1	28.758	23.9405	26.8526	25.1925	27.4235	26.0997	26.3434	27.5679	24.8141	30.4095	25.5084	27.7473	26.3958	24.158	25.6619	26.8015	27.1377	25.3753	26.5394	25.3921	26.2808	28.399	28.2182	28.6508	28.6676	28.7115	25.0896	25.4025	25.5201	25.8305	24.3095	24.4063	24.2987	25.4391	28.5566	27.9344	25.5017	23.7354	25.0098	28.4462	28.4938	28.5999	28.5643	28.6286	26.3694	25.3857	24.1199	23.9451	24.6424
ALPK2	19.1765	19.388	18.645	19.2053	19.3553	18.4581	18.885	18.7163	18.8735	18.5467	18.2636	18.8155	17.7311	19.1741	18.548	18.6654	18.8907	18.4893	19.2278	18.7633	19.0195	19.7061	18.6965	18.8731	18.6321	19.0087	18.3859	18.5408	18.6258	18.5273	18.2709	18.4139	18.2825	18.4157	19.788	19.1598	18.5778	18.7145	18.5352	18.8959	19.1047	18.7343	18.9648	19.8357	18.4825	18.6181	18.4596	18.5653	18.9351
ALPL	30.3957	28.0585	28.9846	29.1591	30.953	28.953	28.7972	30.7435	27.7774	33.9701	27.0423	30.153	31.053	29.4232	27.6072	30.3282	31.04	26.915	27.8592	28.8035	28.4361	29.0932	29.6738	29.475	30.3675	29.6083	28.7785	28.8288	28.8472	29.5221	29.0203	28.9926	29.0095	28.8734	29.2401	29.3836	28.8512	28.3501	28.7168	30.4769	29.6701	30.8482	29.8016	29.8017	29.6015	29.1415	29.2231	28.6677	28.8376
ALS2	20.4561	19.226	22.4624	21.6373	20.9388	22.5946	20.5974	20.4607	22.5755	21.0315	22.1807	22.5095	23.1874	18.552	21.3899	22.6695	22.0825	22.8767	20.7018	21.6626	20.638	23.4658	22.8	23.7316	23.5592	23.9544	20.2374	20.5353	20.6608	20.6614	19.6121	19.7718	19.6178	20.47	23.7294	22.6476	20.6222	19.6384	20.2935	23.0296	23.3149	23.2639	23.4178	23.7239	20.9752	20.4044	19.535	19.5858	20.087
ALS2CL	22.074	23.1148	21.044	20.0878	20.2797	20.8674	22.616	20.9838	20.4191	20.0821	20.0979	22.0574	20.6174	22.7069	21.1491	21.9244	21.7694	22.2471	24.3398	22.0426	20.9369	23.7446	24.0635	24.1357	24.3592	24.2309	19.9997	20.1209	20.1678	20.9246	20.0534	20.0505	20.0408	20.1779	23.95	23.7983	20.168	19.2876	19.9169	24.1445	23.8172	24.2794	23.9356	23.9752	20.6246	19.9981	19.785	19.3359	19.6014
ALS2CR12	18.7406	19.4411	19.71	20.5529	20.8703	18.9392	19.0694	18.6049	19.0333	18.5034	19.406	19.2309	19.4767	18.5744	19.0031	18.7002	18.8109	19.2578	19.1406	18.5812	18.9547	19.6362	19.814	20.0767	20.3746	20.1934	18.7266	18.7363	18.7389	18.8572	18.6934	18.6641	18.6872	18.7704	19.7729	19.5421	18.7443	18.5025	18.6825	20.0022	19.8671	20.2653	19.9887	19.9222	18.944	18.7429	18.6331	18.5585	18.6087
AMBRA1	23.7876	23.532	23.3212	23.845	23.4611	23.3353	24.2773	23.0719	23.4447	24.1241	23.1859	23.141	23.2525	22.617	23.2252	23.1819	23.2987	23.0023	23.6831	23.8028	24.0954	23.7448	23.4336	23.7345	23.8644	23.8999	22.9608	23.4365	23.5808	23.8686	22.489	23.0043	22.5272	23.2477	23.8935	23.5076	23.5234	22.4824	23.1998	23.7052	23.5653	23.7759	23.5914	23.917	23.723	23.4291	22.7661	22.3251	23.2898
AMD1	28.7259	25.7399	28.6358	28.2158	28.4461	28.6154	27.0246	28.2443	27.673	26.1856	28.7883	27.6967	28.1895	27.3909	29.1632	28.244	27.9344	27.3853	25.2664	27.4657	28.1052	27.3859	28.1133	27.0006	27.1809	26.6002	28.0777	27.6844	27.5216	27.4398	28.82	28.6285	28.8127	27.7703	26.9989	28.2687	27.5741	28.8332	28.004	28.0067	27.7416	27.729	27.6211	27.1887	27.2855	28.0051	28.9883	28.9772	28.4034
AMDHD1	20.6013	20.0391	20.3489	19.1861	19.5446	20.7445	18.5766	19.7961	20.5733	18.9262	19.538	18.9811	20.3801	20.4667	19.7087	18.9486	19.7324	20.6529	19.9632	19.0725	20.3061	20.3847	19.9706	20.9208	20.5651	21.1152	19.2932	19.3487	19.3693	19.2396	18.9202	18.9068	18.914	19.3915	20.5966	19.7184	19.3726	18.8677	19.2336	20.4072	20.8916	20.6881	21.058	21.0717	19.9175	19.5021	18.9433	19.0625	19.2239
AMDHD2	23.4886	25.6558	23.2497	22.938	23.0373	22.52	22.7126	22.4697	22.5954	20.7513	22.1152	21.6634	20.9881	22.9761	22.2849	22.1312	22.5924	23.6001	24.1987	22.7479	22.7264	24.5271	24.1503	24.6551	24.7928	24.8885	21.2635	21.6425	21.8043	22.2199	20.8679	21.1447	20.8834	21.5153	24.7677	24.1218	21.7456	20.7587	21.3931	24.5998	24.4991	24.7461	24.5648	24.9187	22.2826	21.7414	21.0483	20.8128	21.4813
AMFR	22.6913	22.0865	23.4661	24.5456	23.9643	25.3772	22.8267	24.6482	23.139	23.5637	24.546	23.8312	24.6331	23.5712	24.7865	23.6635	22.9621	24.7158	23.9656	23.0851	22.6103	23.6499	23.9049	23.2492	23.1254	22.9218	24.1257	24.1717	24.1494	24.0411	23.6901	23.8872	23.6928	24.1781	23.3608	24.0358	24.1552	23.1309	24.1306	23.6381	23.6248	23.3736	23.5045	23.2139	23.9134	24.1785	23.5891	23.2855	24.0374
AMIGO1	22.55	22.5299	20.1039	21.7823	21.4153	22.4008	22.5155	21.8137	21.5705	20.4624	22.5276	22.9833	22.985	23.2357	22.2088	22.931	21.7113	22.4169	22.991	21.1137	21.6995	22.3124	22.3875	22.5879	23.3039	22.9491	20.984	21.4223	21.6083	22.6139	20.9075	21.2443	20.9239	21.2968	22.6812	22.2772	21.5452	20.2552	21.106	23.1806	22.558	23.4237	22.6662	23.1555	22.4628	21.7551	21.3041	20.5283	21.3592
AMIGO2	23.2417	23.0452	22.0205	24.4569	23.6655	25.3515	24.2352	24.326	24.4359	23.0033	23.9354	23.8817	25.1942	23.4984	23.2186	23.2554	23.0674	24.6216	22.9193	23.0146	23.8877	24.4347	24.5922	24.719	24.7776	24.7597	23.2172	23.37	23.4262	24.0812	23.0474	22.9882	23.0207	23.4888	24.5872	24.3349	23.4353	21.5899	23.033	24.6831	24.5545	24.7603	24.6303	24.6354	24.1073	23.257	22.5975	21.86	22.4563
AMMECR1	20.9895	23.3944	21.2586	22.1994	21.4588	21.0577	22.0378	21.9069	22.1152	19.3906	21.4954	21.1216	20.5638	21.9515	21.029	21.0076	21.7189	21.3966	22.0514	20.9385	20.507	22.539	22.2412	22.5312	22.7442	22.7447	19.9882	20.5664	20.7976	21.4195	19.5959	20.1348	19.6349	20.3279	22.731	22.3209	20.7051	19.4766	20.2617	22.7412	22.5474	22.8057	22.5714	22.9081	21.3497	20.8837	20.2035	19.6505	20.7043
AMMECR1L	23.908	21.9529	23.821	24.2498	24.1397	24.3144	23.2261	23.7513	24.5399	25.208	25.5089	24.7713	26.0075	23.0614	23.8416	24.8417	23.7715	24.0482	24.2193	24.1945	24.2084	25.1838	25.1123	25.2535	25.2715	25.2684	23.2014	23.5491	23.6836	24.1139	22.6525	22.8872	22.656	23.506	25.2462	25.0269	23.6501	22.0615	23.2281	25.2551	25.2465	25.2674	25.2571	25.2656	24.4836	23.8253	22.9149	22.5188	23.3258
AMN	20.0042	21.1557	19.4304	19.7873	19.4569	19.3862	20.0225	19.7942	19.7109	19.4408	19.2576	19.2986	18.792	20.6183	19.5758	19.818	19.8797	19.4608	20.563	19.5569	19.8144	19.9166	20.0983	20.376	20.617	20.469	19.3594	19.3561	19.3532	19.4751	19.3113	19.2581	19.3018	19.4098	20.0395	19.8121	19.363	19.0686	19.2916	20.519	20.4179	20.8127	20.5597	20.4328	19.7873	19.4838	19.318	19.2282	19.28
AMOT	19.8657	21.154	19.3555	20.2405	19.579	20.772	20.2517	20.162	20.5177	19.4793	20.6018	20.352	20.005	20.4573	18.9634	19.788	20.2816	19.6531	20.5637	19.397	19.8162	20.6012	20.114	20.3915	20.6624	20.7299	19.2437	19.621	19.7929	20.2561	19.0386	19.3883	19.0645	19.4267	20.8897	20.3433	19.7179	19.14	19.4558	20.6213	20.3386	20.6728	20.3302	21.073	19.963	19.7262	19.3494	19.0842	19.7246
AMOTL1	20.0976	20.6641	19.7741	19.3553	19.2209	19.3021	19.9913	19.4675	19.8183	19.0249	19.3408	19.1875	19.0981	20.4731	19.4329	19.8376	19.5434	19.8565	19.3449	19.8714	19.8597	20.5124	19.5315	20.4471	19.8461	20.696	19.5658	19.8246	19.9398	19.5758	18.9508	19.1205	18.963	19.7039	20.7319	19.6039	19.8919	19.4173	19.6956	19.289	19.7229	19.3285	19.7325	20.0893	19.5328	19.3703	18.7587	18.994	19.3315
AMPD2	24.1826	24.7	24.3806	22.9604	24.2762	23.5622	23.1265	23.7497	23.5745	23.4608	23.8258	23.6653	24.308	23.6988	23.4873	24.1157	23.4506	23.6884	24.018	23.9571	24.4923	23.4693	23.6517	23.0272	23.0308	22.8354	24.2415	24.2475	24.2412	24.2289	24.0179	24.029	24.0088	24.2418	23.2629	23.8776	24.2415	23.6085	24.2273	23.718	23.609	23.493	23.4979	23.4351	24.2051	24.1937	23.457	23.382	23.8908
AMPD3	23.5336	21.4563	23.6993	22.8351	23.8508	23.4741	23.6348	23.6916	24.0851	24.3797	22.7474	23.4068	23.286	23.1412	22.8149	23.8938	23.8201	23.3893	22.6724	23.4132	23.766	24.0497	24.0354	24.0278	24.0035	23.9854	22.6914	23.0274	23.1559	23.4584	22.1618	22.4149	22.1716	22.9617	24.0293	24.0159	23.1167	21.8028	22.7562	24.0237	24.0332	23.9877	24.0174	23.9588	23.7066	23.2787	22.4753	22.1826	22.9231
AMT	23.8453	24.255	23.7492	22.2449	22.9855	22.1385	24.0028	22.0958	23.3747	22.6045	23.3725	23.1254	23.1981	24.0207	23.1081	22.986	23.6195	23.923	25.4891	24.1017	22.6151	25.9149	25.3192	26.5656	26.2715	26.7722	21.8599	21.9293	21.9558	21.8816	21.5043	21.5007	21.4984	21.9646	26.22	24.8313	21.9565	21.4177	21.8086	25.8049	26.2966	26.1823	26.4756	26.5281	22.3738	21.9735	21.4608	21.5377	21.7136
AMY2B	20.8851	18.9559	21.9463	22.0215	22.2015	22.9413	21.9789	21.7348	22.5292	21.9235	23.8228	24.0287	24.7024	21.1811	24.5786	22.7727	22.8896	22.6808	19.8168	21.8213	19.6142	24.9126	24.5885	25.0864	25.0212	25.0997	20.5576	20.6449	20.6766	20.4735	19.917	19.8803	19.9043	20.7334	25.0122	24.1838	20.6855	19.7792	20.4379	24.9209	25.0773	25.0379	25.0927	25.0918	21.6355	20.8607	19.9062	20.0899	20.3552
AMZ2	30.5144	28.7749	30.3639	30.9602	30.8987	30.5525	29.6209	30.8867	30.726	29.942	30.949	30.545	29.9436	30.4681	31.0708	30.4385	30.1127	29.8151	29.5572	29.076	29.5433	30.571	30.6994	30.5813	30.5177	30.437	29.6908	30.2707	30.4264	30.6414	28.8454	29.6476	28.9086	30.0516	30.4395	30.6861	30.3643	29.0086	30.0004	30.6217	30.6643	30.5816	30.6535	30.4111	30.5506	30.2654	29.3184	28.7478	30.1229
ANAPC1	24.464	23.6361	24.7765	25.8534	25.9416	27.0203	26.0777	25.2909	25.8528	23.5449	25.9857	25.7454	25.8046	26.1699	25.1188	25.0492	25.7749	25.3255	24.7883	24.8389	24.8126	26.1801	26.1319	26.2165	26.2296	26.2334	24.3358	24.8144	24.9885	25.5673	23.93	24.3247	23.9504	24.6791	26.2245	26.1058	24.9293	23.3834	24.4765	26.2316	26.2039	26.2289	26.2133	26.2279	25.5796	25.0165	24.266	23.6386	24.6354
ANAPC10	21.9687	21.1796	23.0296	23.0083	23.4935	22.8891	21.6686	23.1806	22.8193	23.2247	24.1949	23.1589	23.6586	21.714	23.6915	22.0773	22.8866	22.983	22.9362	22.7725	22.1892	23.7225	22.8705	23.7614	23.69	24.1884	22.2234	22.6779	22.8782	23.0839	21.6482	21.9798	21.6696	22.4906	24.1115	22.9404	22.8006	21.816	22.4181	22.8779	22.9828	23.0376	23.0349	23.7056	22.7464	22.3002	21.5284	21.4681	22.1344
ANAPC11	20.0091	20.2736	19.7483	19.6917	19.3429	20.0244	19.5596	20.1958	19.8653	20.6869	21.295	21.3823	20.818	19.9915	20.2313	20.4851	20.1426	21.0577	20.8561	20.4749	21.4153	20.2975	19.8039	20.4884	20.586	20.7878	20.4291	20.8318	20.9789	21.2555	19.8309	20.179	19.8496	20.7088	20.6009	19.7391	20.9288	19.7043	20.563	19.696	19.6696	19.9162	19.761	20.2287	20.8905	20.3474	19.412	19.1542	20.0343
ANAPC13	31.5586	30.7135	30.7684	30.6604	31.537	32.479	30.3484	31.4302	30.814	33.2487	33.1317	31.717	32.27	30.7021	31.7542	30.9307	31.2784	31.4607	30.4269	32.095	33.1678	31.9981	31.415	32.1637	32.1913	32.3162	31.3631	31.8623	32.0016	32.1992	30.2236	30.8571	30.2625	31.7249	32.2165	31.3068	31.9581	30.0463	31.5398	31.5445	31.5832	31.7886	31.6822	32.0989	32.0854	31.5151	29.7765	29.3831	31.036
ANAPC16	28.4924	26.9961	28.1426	28.3822	28.6871	28.9048	28.8291	28.6046	28.6489	28.1965	29.8224	28.5365	29.049	27.6501	29.5181	29.0395	28.4007	28.3981	26.4691	28.6542	28.2043	28.2555	28.434	27.8073	27.4764	27.4743	28.9241	28.6292	28.5036	28.0002	29.2871	29.1198	29.2847	28.6687	27.9112	28.659	28.5369	29.698	28.9023	28.1715	28.3471	27.855	28.2065	27.8819	28.0624	28.7609	29.4287	29.7129	29.1736
ANAPC2	23.035	24.2485	23.2275	22.8237	22.9532	22.2223	23.2427	22.7633	22.506	22.7412	22.0292	21.9647	21.2317	24.2079	22.1943	22.396	22.217	22.2336	22.5768	22.4794	23.8496	23.5218	23.4851	23.5078	23.4992	23.4705	22.3309	22.5762	22.6707	22.8562	21.7079	21.8372	21.7039	22.5751	23.5198	23.4222	22.6505	21.2568	22.307	23.5013	23.5091	23.5266	23.5201	23.5254	22.9256	22.3075	21.2927	21.1227	21.7952
ANAPC4	28.5061	27.7971	27.3306	26.9737	26.4875	26.1843	27.4747	26.8243	27.6576	26.6282	25.9797	26.8364	24.0941	27.3573	27.1425	26.489	26.4592	27.2496	26.7515	27.7179	27.1518	27.9768	28.1689	27.8783	27.9043	27.7396	25.9465	26.4595	26.6587	26.8422	24.8827	25.3222	24.9035	26.3278	27.8519	28.1951	26.5923	24.8655	26.0873	28.0204	27.9641	27.9342	27.9257	27.7443	27.2826	26.5876	25.1287	25.0414	26.1337
ANAPC5	30.3815	31.6556	31.1858	31.8041	31.8804	31.3893	31.1509	31.7335	32.5523	30.9613	32.8889	32.3912	32.5634	31.5198	31.6862	31.229	31.8037	32.4335	32.4912	31.6253	32.0293	31.2852	31.3394	30.7609	30.4717	30.4966	32.2201	32.0618	31.9996	31.6673	32.4536	32.4145	32.4582	32.0415	30.9998	31.6258	32.0091	32.7389	32.2579	31.2733	31.3868	30.9602	31.2427	31.0962	31.723	32.2571	32.6504	32.7619	32.5611
ANG	22.289	21.3082	22.1962	20.4409	21.1919	21.8576	20.4937	21.9753	20.5755	20.9427	21.386	22.2077	21.5112	20.9765	20.8758	21.0826	19.8154	23.8667	20.822	21.5049	21.4693	21.8078	21.264	22.4902	22.062	22.7458	21.4511	21.5802	21.6285	21.3919	20.6929	20.6768	20.681	21.6583	22.0934	20.9444	21.6322	20.5784	21.3393	21.0716	21.531	21.3531	21.6931	21.728	21.7587	21.1034	20.244	20.4116	20.6763
ANGEL1	22.5671	23.3093	23.033	23.547	23.1008	25.1506	24.7996	24.3894	23.3175	22.419	24.2121	24.9346	24.796	23.4522	23.8215	23.2443	23.2239	24.6054	24.3967	24.823	23.8195	24.7263	24.5707	24.9779	25.0766	25.0968	23.074	23.3827	23.4995	23.8995	22.5332	22.7213	22.533	23.3598	24.9162	24.3629	23.4718	21.9427	23.0748	24.853	24.7991	25.0065	24.8861	25.0126	24.1117	23.4134	22.4867	22.1299	22.8846
ANGEL2	24.3486	21.994	24.938	25.6183	25.2023	25.7492	24.943	25.5872	25.24	24.7344	26.4632	26.1033	26.3574	23.8847	25.5508	24.8323	25.3579	25.2909	23.2573	24.6813	24.4556	25.7229	25.8813	25.3457	25.3172	25.1466	24.5602	24.945	25.0673	25.324	23.3088	23.4648	23.2899	24.9925	25.5259	26.0283	25.0503	22.2722	24.4565	25.5557	25.4761	25.3141	25.3562	25.2366	25.9285	25.2041	23.3874	23.1418	24.3034
ANGPT1	20.1532	19.3264	20.412	19.1963	19.1464	19.0886	19.483	18.8524	19.3052	17.8246	19.8106	19.9858	19.8355	19.8925	19.8373	19.5011	19.4778	20.1284	18.7926	19.7792	20.964	18.8626	18.7255	19.1415	19.2265	19.3169	19.4235	19.623	19.7042	19.9561	19.0581	19.14	19.056	19.6205	19.0383	18.5856	19.6864	18.7813	19.4083	19.1617	19.1653	19.3659	19.2593	19.4105	20.6298	19.9416	19.2436	19.0994	19.5312
ANGPTL6	20.1488	20.9566	19.9931	20.0277	19.9146	19.9926	20.1995	20.0844	19.9348	19.9693	19.8712	19.4036	19.3802	20.8743	20.0081	19.9828	21.1474	19.9437	20.3606	19.9739	20.0658	20.38	20.4217	20.6976	20.826	20.7949	19.7729	19.7925	19.7994	19.8805	19.7034	19.6868	19.6987	19.8192	20.4942	20.2358	19.8026	19.5572	19.7373	20.6705	20.6381	20.8615	20.7314	20.7121	20.0569	19.8476	19.6939	19.6425	19.7095
ANK1	21.2203	23.0469	21.2792	23.3831	21.6429	21.4876	21.3497	21.2274	21.3294	20.7457	20.864	20.8114	21.3961	21.3841	20.9469	20.885	21.2417	21.4318	20.9066	21.0415	21.6753	20.3422	21.2997	21.3696	22.0624	21.5883	21.1721	21.3181	21.3701	22.1184	21.4293	21.3368	21.4034	21.4556	20.7808	20.6323	21.3861	19.1163	20.9428	21.9144	21.2837	22.1242	21.5081	21.4903	22.1618	21.6597	21.453	20.1799	20.828
ANK3	22.6033	21.2787	20.6756	24.1304	23.6559	22.8391	24.6697	21.5203	22.6659	20.6389	20.6124	22.4694	23.4674	21.7161	23.2531	22.2365	22.1424	22.7037	23.0776	23.081	21.49	23.6525	23.3529	23.5356	23.6974	23.7082	20.7574	21.5069	21.7963	22.5045	20.3187	21.1057	20.3845	21.1469	23.7651	23.5188	21.6768	20.4928	21.1987	23.7514	23.6065	23.7742	23.603	23.8579	22.2866	21.9129	21.2701	20.6141	21.8984
ANKDD1A	23.0586	21.7397	23.1898	21.7255	23.1525	20.384	23.5495	20.8579	21.0132	26.426	21.8612	20.475	20.7138	22.4422	22.5819	22.5953	22.0208	22.1343	22.1216	21.2697	21.0249	24.7209	23.2965	24.1252	23.7596	24.5797	21.0603	21.303	21.4159	21.4067	20.7972	21.0039	20.8135	21.1599	25.0982	23.7439	21.3631	21.1109	21.2206	23.1011	23.3315	23.0615	23.2697	24.2269	21.1279	21.0804	20.7836	20.8161	21.1446
ANKFY1	22.077	20.8752	21.7804	21.9456	21.5451	21.7365	21.7051	21.7743	21.587	23.2232	21.4803	21.8335	21.9196	21.2436	21.7788	21.8245	21.2717	21.3139	22.6343	21.9919	21.7377	21.2796	21.5386	20.9966	20.9856	20.7908	22.1955	22.2251	22.2156	22.1976	21.9374	22.0319	21.9381	22.2275	21.0754	21.6725	22.218	21.7239	22.1969	21.3502	21.2802	21.1631	21.1926	21.0061	22.1314	22.2236	21.8584	21.7678	22.1327
ANKH	20.782	20.8312	20.8574	21.6194	21.7494	21.7451	21.339	21.3951	21.3405	20.2388	21.4979	21.5236	21.6791	20.969	21.3526	21.1255	21.0237	21.5338	21.2823	21.1408	21.2062	21.4318	21.4628	21.4192	21.2437	21.2991	21.0499	21.3675	21.4301	21.3963	20.7998	21.2153	20.8368	21.2721	21.325	21.455	21.4158	20.4576	21.231	21.3418	21.4498	21.2796	21.4435	21.2439	21.4594	21.41	21.101	20.4447	21.3121
ANKLE1	19.989	20.5231	19.1579	19.0668	18.7745	18.6839	19.3266	19.1158	19.5762	19.7039	18.9184	18.7899	18.3357	19.9082	18.9634	19.7015	19.6918	19.2349	20.6676	19.5252	19.1586	20.1712	19.7626	20.5184	20.2777	20.7202	18.9783	19.0611	19.0947	19.0339	18.6916	18.7178	18.6901	19.065	20.374	19.6101	19.0883	18.6784	18.9655	19.7781	20.0519	19.9524	20.1451	20.2695	19.1992	18.9505	18.5876	18.6429	18.7948
ANKMY1	22.9189	24.3256	22.7676	23.4054	22.2167	22.3916	23.7331	23.5127	23.7253	21.6351	22.7606	22.934	21.9794	23.2402	22.3501	23.1276	23.7093	23.6651	25.474	23.1938	23.0525	24.9297	24.6189	25.3699	25.4411	25.58	21.8531	22.1193	22.227	22.5049	21.3153	21.4213	21.3121	22.1188	25.2211	24.3122	22.2039	20.9745	21.8289	25.0049	25.0561	25.2948	25.196	25.3826	22.9239	22.1286	21.2403	21.104	21.6264
ANKMY2	22.7599	22.9263	24.1341	25.2991	24.6839	24.8869	22.8413	24.9384	25.2907	25.0463	25.7698	25.3408	25.9207	23.0219	25.4205	23.4546	24.3579	25.2367	22.8495	23.6145	23.6394	25.7448	25.2484	25.7952	25.8888	26.0459	23.135	23.6461	23.8496	24.2472	22.582	22.9941	22.6082	23.4475	25.9815	25.2886	23.7719	22.5983	23.3498	25.606	25.5406	25.7493	25.5884	26.0381	24.1539	23.6255	22.754	22.5043	23.3904
ANKRA2	27.0696	23.6425	26.9486	27.8061	28.1146	28.1404	26.0381	27.9504	27.1651	26.7961	29.8735	28.4181	29.9909	25.8942	28.5706	26.5083	27.0267	28.0296	24.8426	25.822	27.4391	29.4412	29.311	29.6001	29.6165	29.6379	25.7113	25.9512	26.0459	26.3099	25.1576	25.2299	25.1505	25.9778	29.5471	29.1056	26.0306	24.7592	25.656	29.547	29.5674	29.6197	29.5994	29.6306	27.0137	26.1681	25.2069	25.0691	25.5958
ANKRD10	25.7961	23.9226	25.5773	25.7598	25.7329	26.2011	26.6173	25.5956	25.8495	25.4754	25.6237	25.7241	25.6946	24.9624	26.0029	25.0013	26.2874	25.3926	23.569	24.9296	25.4588	25.1188	25.3177	24.526	24.5179	24.2908	25.9915	26.101	26.1418	26.2164	25.2766	25.2648	25.2477	26.1527	24.8597	25.6312	26.1424	24.2957	25.8787	24.9424	24.7936	24.6024	24.6188	24.5592	26.3491	26.169	25.0689	24.9511	25.6427
ANKRD11	23.5146	24.3133	23.6591	22.939	23.0455	22.6559	23.5176	22.1779	23.2792	23.0915	22.9288	22.73	23.4761	23.1404	22.4931	23.1446	23.3064	23.1685	24.2331	22.9543	23.4685	22.6637	22.7756	22.3668	22.2456	22.1941	23.668	23.6279	23.61	23.5229	23.664	23.676	23.6636	23.6277	22.4791	22.9277	23.6137	23.5242	23.6697	22.5839	22.6125	22.3916	22.5218	22.3899	23.4541	23.6347	23.6451	23.576	23.6838
ANKRD12	25.9878	22.2063	26.3513	27.1536	26.4633	26.5285	26.0305	25.4891	26.0971	27.0155	26.002	25.6633	26.3592	24.5028	26.0093	26.1552	27.2519	25.8747	22.1663	25.0788	25.743	24.197	24.4223	23.9565	23.6011	23.6449	27.0859	26.8979	26.8099	26.4274	27.2098	27.099	27.2053	26.954	23.8762	24.5172	26.8429	27.2911	27.0399	23.693	23.9638	23.4737	23.8694	23.4469	26.3054	26.719	27.0697	27.2363	26.9167
ANKRD13A	33.3021	31.7977	33.2982	32.9989	33.6961	32.2704	32.1953	32.7242	32.5373	34.9978	32.2031	32.7925	32.7884	32.7265	33.0469	33.2371	33.5435	32.4628	33.0475	32.0935	32.8031	32.0665	32.6072	31.931	31.9948	31.6406	33.573	33.3999	33.3207	33.2341	33.7293	33.6861	33.7273	33.4639	31.7945	32.6291	33.3504	33.7199	33.5179	32.2165	32.0987	32.0516	32.0322	31.594	33.0486	33.3536	33.7075	33.7132	33.4811
ANKRD13B	19.8852	20.6944	19.7059	20.054	19.5737	19.3322	19.7249	19.6036	19.6718	19.5063	18.9844	19.069	18.6994	20.4459	19.5559	19.5105	19.7083	19.2266	20.0426	19.5011	19.6318	20.2129	19.9337	20.0971	20.1446	20.2411	19.1591	19.2556	19.2994	19.379	19.0897	19.1779	19.0964	19.2038	20.3338	20.0476	19.2799	19.1463	19.2163	20.2262	20.1632	20.2372	20.1533	20.5059	19.3713	19.3195	19.2008	19.1559	19.329
ANKRD13C	22.3334	21.2325	23.1401	23.6908	23.2523	24.0792	23.1734	23.7029	23.4121	22.6289	24.1884	24.1595	24.0504	22.3451	23.3934	22.9522	23.5742	23.3476	21.3881	23.1145	22.4163	24.0108	23.889	24.0297	24.0362	24.0356	22.2649	22.6768	22.8391	23.1185	21.6148	21.9721	21.6349	22.5589	24.0376	23.8659	22.783	21.4877	22.3954	24.0172	24.0168	24.0335	24.0234	24.033	23.3125	22.8123	21.8739	21.6396	22.4969
ANKRD13D	23.2808	23.7974	23.2583	22.7847	23.4573	22.1637	22.6236	22.7032	22.6808	23.0636	22.7507	22.8128	22.9803	22.547	22.5673	22.9679	22.7964	23.1588	23.6499	23.5471	23.6961	22.9352	22.9885	22.5125	22.4491	22.3656	23.3294	23.3875	23.4075	23.4934	22.9018	22.8393	22.8812	23.4393	22.7726	23.2235	23.4125	22.0038	23.2182	22.8807	22.8248	22.6553	22.7132	22.7169	23.5829	23.3245	22.4393	22.2534	22.7718
ANKRD16	20.6102	20.973	20.1866	20.8657	21.4241	21.4428	21.7469	21.3608	21.7412	19.3913	21.4854	20.7637	21.1868	20.6855	20.9155	20.5023	21.1178	21.8009	21.9238	21.3879	20.5204	21.5464	21.4949	21.9669	22.2482	22.2111	20.4785	20.5961	20.6437	20.8914	20.3133	20.3581	20.3109	20.6014	21.7919	21.2754	20.6345	20.0518	20.4608	21.8325	21.7028	22.1194	21.8293	22.0003	21.0182	20.6212	20.285	20.1362	20.3778
ANKRD17	25.0378	23.4677	25.4278	25.3089	25.322	25.6497	25.2627	25.0095	25.2827	25.5278	25.7938	25.6939	26.0189	24.3385	25.2517	25.3253	25.4175	25.3542	24.3995	25.2125	24.5313	24.6335	24.8293	24.3791	24.2053	24.1397	25.6992	25.6755	25.6469	25.5242	25.5927	25.6646	25.5955	25.6814	24.4021	24.9462	25.657	25.3911	25.7021	24.4949	24.5714	24.2908	24.485	24.2169	25.4615	25.6622	25.6213	25.4858	25.6994
ANKRD18A	18.4875	19.1579	18.4828	19.5724	18.8298	18.7712	19.6232	18.7378	19.3039	18.8912	19.2096	18.9977	19.9504	18.5973	19.2909	19.1147	19.9762	18.4151	19.0369	19.2482	19.7857	19.7308	19.2887	19.5643	19.4913	19.7263	18.6212	18.748	18.8062	18.8353	18.4932	18.6029	18.5017	18.6768	19.864	19.4319	18.7797	18.6245	18.7004	19.6355	19.6915	19.6328	19.6719	20.1005	18.905	18.8519	18.6484	18.6459	18.8799
ANKRD22	21.3365	19.7638	21.7082	21.8364	21.0122	20.345	19.6985	20.6989	20.2116	27.5554	20.7212	21.6253	20.2391	19.829	20.6381	20.2378	20.2479	19.3833	24.1823	20.3897	20.7109	21.333	21.8135	22.2624	23.1222	22.5581	21.8707	22.0088	22.058	23.0557	21.773	21.666	21.7403	22.1733	21.6754	21.2237	22.0765	20.4263	21.6449	20.2627	19.9635	20.6129	20.1174	20.0946	20.8683	20.1192	19.7575	19.373	19.6227
ANKRD23	20.1456	22.0511	19.8457	19.6207	19.6554	19.3466	20.2727	18.3561	19.0404	18.8068	20.1374	19.1105	18.8821	19.9014	19.8088	20.3883	19.862	20.1182	21.2548	19.5301	20.2425	21.2159	20.6629	21.3639	21.2522	21.648	18.9649	19.0681	19.1124	19.1388	18.7952	18.8635	18.7989	19.0342	21.4827	20.6337	19.0967	18.821	18.9989	21.0257	21.188	21.1878	21.2543	21.6749	19.2463	19.0922	18.8363	18.8353	19.0173
ANKRD26	20.027	19.219	21.3684	20.8135	20.3949	20.7109	21.7003	19.9026	20.2097	19.0387	21.9142	22.716	23.0155	19.7401	20.408	19.7005	19.976	21.1522	19.1509	20.2419	20.8311	21.9465	21.7889	22.1713	22.5219	22.4454	19.2685	19.5584	19.6814	20.2124	19.0639	19.2656	19.0734	19.4773	22.2326	21.6938	19.6403	18.7868	19.344	22.3363	22.0608	22.5405	22.1491	22.5217	20.237	19.7139	19.2403	18.9121	19.4386
ANKRD27	23.3728	22.2827	23.5355	24.3957	24.232	24.0913	23.9402	24.2017	24.4902	24.5096	24.2502	24.198	24.7951	24.0119	24.2673	23.7987	24.0139	24.5966	23.6907	24.7498	24.1729	24.5471	24.4681	24.5565	24.5473	24.5368	23.5984	23.9822	24.111	24.3225	23.0045	23.4275	23.0322	23.8698	24.5462	24.4638	24.068	22.8835	23.7553	24.5381	24.5304	24.5556	24.537	24.5413	24.3011	23.9594	23.1432	22.8038	23.7309
ANKRD28	21.0685	21.3844	21.3543	21.1988	21.4396	21.5528	21.321	21.4347	21.8426	21.3154	21.3773	21.6446	22.0052	20.8062	21.0523	21.5587	22.3941	21.3334	20.6192	21.0673	21.0406	21.3126	21.4078	20.735	20.7059	20.5288	21.6777	21.6621	21.6566	21.6048	21.5463	21.5093	21.5336	21.6313	21.1086	21.6251	21.6539	20.887	21.6904	21.4194	21.3244	21.1726	21.1963	21.2045	21.484	21.6775	20.9556	20.8502	21.334
ANKRD35	20.2686	20.4261	20.3502	19.318	19.3507	19.408	19.7908	20.3716	19.2271	19.8389	19.4207	19.0988	18.9454	20.3921	19.8071	19.8911	20.1777	19.4679	19.7527	20.0774	19.9414	20.081	19.5276	19.6457	19.5948	19.8027	19.5015	19.8299	19.9917	20.1033	19.3068	19.6473	19.3351	19.6015	20.1974	19.8555	19.9086	19.8223	19.765	19.527	19.5094	19.4453	19.4492	19.925	19.5968	19.6732	19.4612	19.4293	19.9213
ANKRD36B	23.2487	24.4846	27.1795	25.7366	24.8561	22.4231	23.9941	23.445	22.6303	23.7473	23.5799	23.6579	27.2342	23.6647	25.5609	22.9182	23.8306	22.4815	24.3235	28.3508	24.3872	26.9575	26.0237	26.3418	26.6536	26.8348	22.8118	23.0906	23.2166	23.4931	22.6751	22.9589	22.6979	22.9285	27.3224	26.6063	23.1578	22.863	22.9953	26.5775	26.1749	26.5235	26.0925	27.3084	23.1678	23.0987	22.8877	22.7255	23.1803
ANKRD37	21.0811	21.7535	21.3104	19.9489	20.9539	20.4646	20.6201	20.6816	21.0754	21.5162	20.6308	20.749	21.8609	20.9031	21.3173	20.1478	20.5899	21.2643	21.6888	20.831	20.4444	21.2931	21.1428	21.6106	21.6569	21.7792	20.4777	20.5631	20.5974	20.6887	20.2829	20.3088	20.2805	20.5717	21.4703	20.9769	20.5917	20.1477	20.4589	21.5373	21.5865	21.7476	21.6876	21.8011	21.0239	20.69	20.3376	20.2906	20.4807
ANKRD39	20.9309	22.703	21.1068	21.8633	21.5894	21.2328	21.9892	21.8531	21.6728	21.1977	22.2884	21.9398	20.5894	21.9433	21.3681	21.2742	20.8136	21.6596	21.691	21.0019	21.2349	22.1751	21.6442	22.0484	22.1465	22.3536	20.8127	21.1174	21.2523	21.5038	20.5506	20.8197	20.5701	20.9697	22.4414	21.7971	21.195	20.6762	20.9749	22.0447	21.9504	22.1129	21.9564	22.5854	21.4015	21.1787	20.7641	20.6276	21.1446
ANKRD40	20.9464	23.3578	22.0138	22.7305	22.2511	22.7624	23.0492	22.7608	23.263	22.6443	23.0324	22.5467	23.4062	22.364	22.2985	22.4385	22.6061	23.1407	23.2928	22.6886	23.0717	23.2766	23.2488	23.2807	23.262	23.2531	22.2135	22.4938	22.5921	22.8735	21.7518	21.9437	21.7552	22.4621	23.2851	23.2052	22.5656	21.2538	22.2361	23.2911	23.2835	23.2769	23.2898	23.2749	22.9688	22.5228	21.752	21.418	22.1192
ANKRD42	20.2542	20.202	18.5449	19.3156	21.1579	20.7921	19.0773	19.5872	18.524	21.5859	19.4042	22.4537	21.1794	18.9912	19.7853	17.1388	19.521	19.2436	20.4158	21.7471	20.7092	21.6667	20.8883	21.785	21.632	22.0781	18.7165	19.0599	19.2075	19.2735	18.1804	18.4081	18.1938	18.9351	21.9513	20.884	19.1526	18.3109	18.842	21.4169	21.6253	21.5903	21.6903	22.156	19.6263	19.1596	18.3436	18.3548	18.9485
ANKRD44	25.6338	22.8947	25.7092	25.6359	25.5767	24.8122	25.688	24.7719	25.0975	25.2647	24.7349	25.2553	25.0211	24.0292	25.1465	25.338	25.5963	24.3366	24.0125	25.1069	24.5881	24.161	24.2991	23.9397	23.8653	23.8082	25.624	25.5352	25.4988	25.3774	25.7495	25.717	25.7496	25.5411	24.0052	24.4362	25.5085	25.8197	25.6245	23.9967	24.0081	23.8528	23.9403	23.8198	25.1926	25.4631	25.7213	25.772	25.6216
ANKRD46	23.6907	22.4601	23.897	24.6628	23.5736	23.9505	24.0063	23.6675	23.9088	22.5285	25.009	25.0571	24.4115	24.6361	24.2928	22.4735	23.3747	23.6556	20.7205	23.9304	23.4307	24.032	23.9341	24.4878	25.1837	24.9485	22.7266	23.3651	23.6059	24.6804	22.3097	22.7958	22.3306	23.2257	24.5231	23.7195	23.529	21.2701	22.8704	24.4552	23.8696	24.8308	24.0341	24.6342	24.258	23.2557	22.2646	21.2395	22.5938
ANKRD49	25.8573	22.3746	25.0532	25.3123	26.2195	24.9577	24.8855	26.2774	25.4455	27.0918	28.1466	27.661	26.1747	25.6462	25.9172	25.6475	25.9299	27.4743	23.1913	27.0503	27.2107	27.5659	27.6125	27.3691	27.323	27.2615	24.7184	25.0185	25.1357	25.4986	23.8051	23.869	23.7845	25.096	27.4754	27.6669	25.1248	22.8487	24.5764	27.4206	27.3996	27.2772	27.3291	27.2782	26.4995	25.4487	23.9741	23.6879	24.5603
ANKRD50	22.3929	20.3038	24.2725	22.407	21.467	22.8949	21.9005	23.0849	21.953	23.2118	24.0543	24.038	24.5486	21.7548	22.6655	23.0877	21.6939	24.2643	20.9151	24.3732	21.6139	24.6226	23.4415	25.2641	24.4967	25.4945	22.4806	22.6983	22.7836	22.1442	21.1894	21.2091	21.1787	22.7673	24.9478	22.9688	22.7779	21.3408	22.3707	22.8187	23.8948	23.2436	24.1018	24.2141	22.5884	21.7881	20.5167	20.8982	21.2742
ANKRD54	20.4079	21.8485	19.7967	19.9348	19.4637	19.688	20.4379	20.0412	19.9593	19.5059	20.3391	19.7512	18.7144	20.8776	20.048	20.2268	20.0291	19.7032	21.5542	20.3323	20.951	21.2646	21.0533	21.6913	21.9202	21.9628	19.365	19.6097	19.7106	20.0921	19.0302	19.1516	19.031	19.5861	21.5826	20.8036	19.6847	18.7042	19.3727	21.21	21.0971	21.5116	21.2369	21.5191	20.0128	19.4174	18.8426	18.6461	19.0656
ANKRD55	23.002	20.1994	23.3704	20.9662	23.0358	24.3279	24.303	23.2894	23.7044	21.8653	23.2664	24.2179	24.6352	22.1991	21.3992	23.1609	22.801	22.6842	22.6629	24.1259	21.0441	22.5668	24.202	23.2473	25.5695	23.5979	21.5453	21.7431	21.8221	23.8568	22.3673	22.4524	22.3572	21.7693	22.9331	23.696	21.8101	20.7468	21.4941	25.3451	23.2595	25.8407	23.477	23.701	22.9411	22.0972	22.6188	21.1276	21.5794
ANKRD6	20.7283	21.0345	20.5956	20.1768	20.88	20.8552	20.0907	20.5714	20.4569	19.5855	21.3693	20.658	21.5342	20.9335	19.6812	21.2251	20.0116	21.2402	20.0533	20.9461	21.585	21.7141	21.4384	21.9245	22.1926	22.2388	19.7609	19.9292	20.0012	20.2403	19.5993	19.7183	19.6053	19.8791	22.013	21.3698	19.9765	19.4919	19.8092	21.9737	21.7952	22.1955	21.8819	22.3236	20.298	20.0083	19.6975	19.5548	19.862
ANKRD9	20.9403	23.1426	20.8857	21.1497	20.5478	20.564	20.5369	21.1965	20.8394	19.7274	19.283	19.2119	19.1972	21.3107	20.5399	20.5068	20.6302	20.6982	20.8279	21.3666	21.3504	19.4097	20.4061	20.997	21.8133	21.1929	21.5982	21.4718	21.406	22.2298	21.5719	21.0712	21.4991	21.8549	19.7907	19.296	21.4898	19.1336	21.0708	20.0097	19.5511	20.7699	19.9419	19.4544	22.0687	20.6973	19.9499	19.1463	19.3365
ANKS1A	26.4267	25.612	26.0999	24.3199	25.8053	24.3529	24.4096	24.4683	25.1325	27.9402	25.5133	24.8074	24.8604	24.3332	24.3798	25.6197	24.9552	24.9725	26.236	26.3424	25.7067	26.6305	26.3652	26.9792	27.0073	27.11	24.693	24.9794	25.0895	25.3303	23.9444	24.0599	23.9366	24.9985	26.8511	26.0572	25.0712	23.422	24.639	26.4003	26.4825	26.6756	26.6106	26.756	25.4284	24.5893	23.4253	23.2748	23.9455
ANKS3	21.1397	23.7237	19.635	20.3868	20.3512	20.543	22.3413	21.3516	21.1777	20.0094	19.5509	19.8624	17.5708	21.6165	21.5768	20.5027	21.0436	20.2946	22.0177	20.8796	20.9047	22.4301	22.5831	23.4958	23.6387	23.6676	19.5882	19.5822	19.5757	19.6943	19.3334	19.2194	19.313	19.7094	22.7615	21.7755	19.599	18.8898	19.4273	23.0015	23.1106	23.504	23.3766	23.1444	20.2488	19.6205	19.1548	19.0895	19.1996
ANKS6	20.5083	20.0809	18.9307	20.4396	19.8356	20.3215	21.1485	18.8593	20.5124	18.0889	18.6562	20.2653	21.4416	19.8739	20.169	19.3849	20.2224	20.5819	20.9225	19.2889	20.1454	21.0868	21.0966	21.5815	21.9192	21.8204	18.7865	18.9857	19.0654	19.5534	18.5574	18.6306	18.5529	18.9972	21.3827	20.7823	19.0505	18.0776	18.7535	21.7165	21.5073	22.0002	21.6487	21.822	19.9347	19.2289	18.6685	18.3546	18.7795
ANKZF1	25.4657	27.5407	26.1506	25.53	26.7056	26.1217	26.07	26.5048	26.4988	24.9158	26.7563	27.0054	26.918	25.1455	26.7778	26.4955	25.8436	26.8809	27.8243	25.7585	24.9481	26.5121	26.7395	26.088	26.0053	25.8332	26.1524	26.5649	26.6932	27.0118	25.0529	25.2861	25.0437	26.5723	26.2547	26.9577	26.6682	24.1206	26.1039	26.4195	26.3766	26.1463	26.2473	26.0629	27.3659	26.6082	24.9	24.5353	25.7401
ANLN	18.5555	18.6423	18.799	19.0597	19.0647	18.6629	18.6482	18.8554	18.6221	19.4261	19.3514	19.1381	19.4961	18.8597	18.5586	19.1492	18.744	19.4484	18.7741	18.9223	18.7244	19.311	19.2322	19.3115	19.474	19.4283	18.7259	18.8211	18.8626	19.0282	18.6868	18.7703	18.6923	18.7808	19.4158	19.2604	18.8461	18.6466	18.7688	19.1259	19.0131	19.1656	19.0235	19.1885	18.7596	18.6802	18.6042	18.5197	18.6523
ANO10	22.2933	21.0756	22.9966	22.6563	22.4797	22.1209	22.1648	22.3855	21.3058	23.9348	22.523	23.3615	23.2549	21.2511	21.9659	22.5272	21.903	22.3385	21.4813	22.6017	22.9043	22.8353	21.8061	22.9497	22.6432	23.354	22.2646	22.813	23.0423	23.0257	21.2981	21.6884	21.322	22.6106	23.215	21.8258	22.9555	21.637	22.4806	21.6319	21.9494	21.8071	22.015	22.6262	22.7268	22.1341	20.9616	21.0505	21.8776
ANO5	18.862	19.0491	19.4811	18.7238	19.0135	19.7546	20.1341	19.6447	18.6705	19.6806	19.5478	20.0875	20.4927	19.1997	19.3422	19.4032	18.4344	19.8165	19.382	19.8508	20.1628	20.2554	19.794	20.5256	20.1426	20.668	19.1668	19.2091	19.2261	19.114	18.9541	18.9636	18.9531	19.2143	20.4021	19.6802	19.2234	18.9973	19.1563	19.7043	20.0573	19.8182	20.1249	20.1964	19.2317	19.1012	18.8719	18.9463	19.0195
ANP32A	26.0184	25.7448	26.0298	24.6825	25.175	24.8446	24.8542	25.7311	25.1205	26.3199	26.587	25.4243	25.0719	24.7221	24.9669	24.4934	25.1482	26.268	26.111	25.0855	26.2249	25.0509	25.5941	24.8358	24.7614	24.4763	25.8668	25.4708	25.3039	24.9925	26.4005	26.1217	26.3858	25.5966	24.7024	25.6526	25.3648	26.4618	25.7454	25.4843	25.4725	25.2716	25.3905	24.898	25.1875	25.7531	26.5405	26.6771	26.0332
ANP32B	34.6358	35.3532	35.788	34.854	35.833	36.8679	35.9031	35.1101	34.7378	33.6143	36.7094	35.6316	36.5867	35.7524	36.0228	34.2998	35.3199	35.3856	33.5108	36.0738	34.9522	35.4307	35.5447	35.0579	34.504	34.6766	35.6747	35.1994	35.0125	34.2079	36.0066	35.6604	35.9925	35.3094	35.0317	35.7152	35.0715	36.6653	35.5713	35.4834	35.9163	35.1686	35.7824	35.2974	34.8538	35.6474	36.3741	36.9727	36.1255
ANP32E	23.0216	23.8529	23.9596	23.9758	23.8337	24.4324	23.3532	24.1295	23.954	24.4438	24.1883	23.802	24.1135	23.3766	24.1243	23.5198	23.9648	23.6576	22.793	23.4298	23.2003	23.5322	23.7947	23.5122	23.3304	23.2847	24.2116	24.0153	23.918	23.6139	24.3277	24.1999	24.3199	24.1011	23.3274	23.7535	23.9592	24.3442	24.1343	23.4921	23.641	23.3917	23.6115	23.2166	23.7257	23.9855	24.2549	24.3474	24.0703
ANPEP	30.8243	27.2953	31.3045	29.8912	32.0894	27.5607	30.0862	30.1748	28.6262	28.8162	28.5057	31.3779	30.389	30.4224	29.5262	29.877	27.4791	30.1687	29.3426	31.7956	32.0441	30.8362	30.7121	30.4798	30.0109	30.2952	30.0461	30.3182	30.395	30.8827	29.8502	29.8798	29.8202	30.3898	30.6901	30.8893	30.3917	27.2058	29.8921	30.8761	30.9301	30.7125	30.9131	30.8993	30.397	29.0601	27.6842	25.8313	27.4289
ANTXR2	29.0791	26.9621	29.4542	29.2579	29.1371	28.8385	28.2577	28.2374	28.1576	28.6077	27.9145	28.5317	29.03	27.3283	28.0122	28.8635	29.3785	27.7585	26.6965	28.5903	27.5967	28.0181	28.5199	28.1102	27.9924	27.7684	28.8322	28.6932	28.5844	28.3222	28.6101	28.8254	28.6356	28.7865	27.7167	28.4156	28.6349	28.7412	28.7894	28.2246	28.309	28.1413	28.2925	27.6593	28.4746	28.6963	28.7699	28.6247	28.7423
ANXA1	32.8844	31.7091	34.1203	35.0805	34.1759	36.1109	33.5905	35.2742	33.9049	34.469	33.7183	33.4023	33.3104	32.8236	34.469	33.7006	34.5353	33.093	30.2407	33.3629	33.078	31.9517	33.5965	32.092	32.8109	31.7309	34.435	33.7017	33.4184	33.8948	36.0827	35.4295	36.0343	34.0365	31.65	33.3544	33.5347	34.837	34.0345	33.5842	32.7942	33.4735	32.7812	32.0142	33.7443	34.2263	36.1479	35.6043	34.3207
ANXA11	32.5468	31.0396	32.1016	31.8699	32.9276	31.314	32.2458	32.1361	32.0777	32.4652	31.3084	31.9639	31.2983	32.0163	31.5025	30.487	31.7175	31.9073	31.9871	32.6423	33.3642	31.8075	32.3231	31.5546	31.3971	31.1919	32.2182	31.7426	31.5543	31.1413	32.8369	32.4892	32.8198	31.8822	31.4436	32.4094	31.6179	33.0135	32.0759	32.2306	32.2909	31.9796	32.1873	31.6743	31.4426	32.1196	33.0657	33.3081	32.4938
ANXA2	22.5885	23.697	23.9171	24.1086	22.1265	23.6236	23.262	24.1952	22.6496	23.9371	23.0429	23.6976	23.196	21.4326	23.8411	22.3461	23.4457	23.9584	24.1366	25.0502	23.384	22.3384	23.7532	22.3165	22.8172	21.9047	23.6114	22.9577	22.6981	22.8794	24.8906	24.3874	24.8579	23.2194	21.963	23.6527	22.7982	24.2353	23.3139	24.1033	23.5569	23.927	23.4993	22.7247	23.2537	23.8588	25.3382	25.1108	24.0876
ANXA3	23.0751	19.1999	20.6286	22.2069	22.4642	21.5883	21.9036	23.456	19.5966	26.9331	20.8991	22.3769	21.3282	20.1709	20.1797	21.7494	21.6543	20.3133	21.4045	20.148	20.055	19.4188	20.2488	21.3659	22.1316	21.5662	22.1384	21.7133	21.5327	22.3132	21.6728	20.7342	21.5316	22.5251	19.7592	19.0572	21.7024	19.071	21.1521	21.0237	20.9103	22.1644	21.4895	20.5823	25.2148	22.19	20.7574	20.2161	20.2339
ANXA4	23.93	24.0245	24.2177	24.5214	23.3812	24.5117	23.3496	25.5564	24.4536	24.9477	24.9933	24.6359	25.5791	23.1623	24.0388	23.7789	24.0385	24.4184	23.8096	24.1922	24.6825	24.8951	24.5706	24.8918	24.8401	24.9138	23.8885	24.3332	24.4816	24.4746	22.8474	23.4068	22.888	24.161	24.9139	24.6358	24.4221	23.4426	24.1203	24.6455	24.7653	24.7012	24.7777	24.9034	24.4433	24.1132	22.8468	22.9732	23.9856
ANXA5	31.0522	29.1548	32.2299	32.5437	31.1525	33.0229	30.5147	32.9943	30.2405	33.252	32.5165	31.8634	32.4205	31.0692	33.0209	30.5972	31.611	31.8921	30.2551	32.1169	31.181	30.8562	32.3084	30.8294	31.3652	30.3725	31.8541	31.1735	30.8996	31.0851	33.1142	32.616	33.0825	31.448	30.4395	32.2122	31.0051	32.4746	31.5459	32.4711	31.9416	32.3005	31.8838	31.0807	31.2933	31.9206	33.4299	33.1946	32.1582
ANXA6	25.6046	26.5116	25.5483	26.9518	25.7956	27.0639	26.4913	27.5206	27.1799	25.4369	27.8283	27.4644	26.7003	26.1725	26.7054	25.8772	26.4336	27.2028	26.9426	26.3357	25.4257	26.4699	27.0837	26.7923	26.5001	26.4232	27.1817	26.5175	26.2661	25.7283	27.585	26.8495	27.5213	26.8567	26.1932	26.7296	26.3753	27.2502	26.7618	26.639	26.976	26.6208	27.0084	26.1784	26.2583	26.5074	27.0586	27.5818	26.44
ANXA7	24.4333	23.9538	24.4757	24.7396	24.8268	25.0261	24.5031	24.9925	24.8168	24.9924	24.8437	24.7858	24.9478	24.6254	25.0768	24.637	24.8159	24.7191	24.1255	24.5989	24.7146	24.5595	24.7211	24.4203	24.2949	24.2365	24.9361	24.804	24.7402	24.5364	25.0298	24.98	25.0286	24.8413	24.3867	24.7652	24.7611	25.0375	24.9021	24.6358	24.695	24.5187	24.6495	24.4325	24.6356	24.8774	25.0418	25.0147	24.9782
ANXA9	19.7815	19.8737	19.527	19.078	19.2628	19.0714	19.8577	19.6898	19.5132	19.5998	19.0775	19.0474	19.1589	19.9956	19.5538	19.8227	19.3795	19.6251	19.3249	19.6889	19.1959	19.4748	19.5499	19.9838	20.0349	20.0637	19.5209	19.4838	19.4661	19.5142	19.3307	19.2172	19.3126	19.5993	19.5849	19.2714	19.4892	18.9981	19.3779	19.5269	19.6012	19.7512	19.7241	19.5718	19.7711	19.3623	19.0699	19.0488	19.0858
AOAH	29.4723	27.2334	29.7536	28.8531	28.8473	29.5683	28.0453	30.0276	28.2434	28.0275	29.3321	30.0018	28.4908	27.449	28.195	29.3531	28.8662	28.4043	27.1622	29.4069	28.2339	27.6359	28.6592	27.2382	27.777	26.8351	28.9409	28.6207	28.4803	28.7143	29.5839	29.4909	29.5826	28.6956	27.2459	28.8002	28.5229	29.4823	28.8817	29.0367	28.5534	28.8243	28.4429	28.0633	28.8031	29.2794	29.4738	29.5929	29.4873
AOC2	19.7153	19.2651	19.7299	18.8655	19.4128	18.6112	19.0309	18.2487	19.0885	18.9494	19.6668	19.3489	19.5313	19.4941	18.885	19.7893	19.1674	19.1256	19.3486	19.5191	20.535	19.6322	19.657	19.8103	19.9566	19.8985	18.9112	18.9308	18.9385	18.995	18.8881	18.8932	18.8872	18.9343	19.7242	19.5567	18.9375	18.8237	18.9048	20.0556	19.9577	20.1976	20.0213	20.0779	19.1036	19.0099	18.9418	18.8983	18.9498
AOC3	20.539	19.8176	20.8363	19.6372	20.2888	19.1998	19.4952	18.6885	19.5111	19.5072	19.9427	19.5905	20.0617	20.0992	19.7275	20.8361	19.9119	19.7972	19.8514	19.7381	20.9328	20.2094	20.3861	20.5937	20.8185	20.6626	19.555	19.5487	19.5453	19.604	19.5389	19.5074	19.5337	19.5772	20.2998	20.1464	19.5509	19.409	19.5189	20.6179	20.526	20.8598	20.641	20.5146	19.7083	19.5796	19.5135	19.4702	19.4876
AP1AR	22.7288	21.1158	23.0763	23.5354	22.9749	24.542	22.4491	23.4134	23.3968	24.1697	24.5264	24.2413	24.0925	22.2813	24.3617	22.631	23.1267	23.1696	21.6487	23.0961	22.9945	24.105	23.9198	24.3467	24.3653	24.4216	22.5238	22.7739	22.8668	23.087	21.8255	21.9277	21.8159	22.798	24.2592	23.6538	22.8514	21.2743	22.465	24.1887	24.2353	24.331	24.306	24.3628	23.5862	22.8617	21.7593	21.6022	22.2747
AP1B1	25.2951	26.3595	26.4788	26.1462	25.4402	26.513	26.0745	25.4525	25.7443	26.5819	25.8885	26.4503	26.3829	25.5385	26.3209	25.5926	25.3882	26.9732	26.9927	27.1255	25.7218	25.8139	25.9698	25.2291	25.0724	24.9479	26.432	26.3019	26.2453	26.0232	26.6692	26.6525	26.6708	26.2729	25.5152	26.2503	26.252	26.6464	26.4751	25.9676	25.9509	25.6509	25.8036	25.6719	25.9985	26.5113	26.6649	26.5796	26.6951
AP1G1	27.4192	25.2955	27.5401	27.7545	27.6368	28.0621	27.2753	27.4587	27.7049	28.2819	27.2664	27.3447	27.3046	27.0429	27.7295	27.8838	27.3732	27.2505	25.7611	27.299	27.6292	26.6915	26.9873	26.4256	26.3678	26.1826	27.96	27.8504	27.7968	27.6826	28.0591	28.0399	28.0585	27.8709	26.4493	27.104	27.8129	28.0369	27.9436	26.6302	26.6007	26.4227	26.5085	26.2329	27.5056	27.8067	28.0498	28.0607	27.9498
AP1G2	27.076	27.2729	27.7038	28.2292	28.0611	27.6942	28.8034	28.0586	28.1903	28.5451	27.6636	28.368	28.2565	27.4393	28.0957	28.0695	28.2174	28.3471	30.1575	29.2449	28.0975	27.6052	27.9472	27.2617	27.203	26.9765	28.4931	28.7958	28.8777	29.0308	27.6414	27.9684	27.6491	28.7498	27.3192	28.1046	28.8547	27.1429	28.5279	27.3503	27.2996	27.0862	27.1844	26.8695	29.1863	28.9862	28.0673	27.8034	28.6629
AP1M1	29.3412	30.5538	30.336	30.0827	30.7181	30.1943	30.5677	30.2775	30.2514	30.9039	30.7649	31.0962	31.0897	30.6504	29.6482	30.6474	29.0817	31.4685	31.6349	30.4891	30.906	30.5816	30.7068	30.5102	30.3745	30.2961	30.6531	30.6977	30.6673	30.445	30.3183	30.6035	30.3441	30.7233	30.4055	30.7109	30.6782	30.1277	30.6949	30.6985	30.7227	30.6648	30.7098	30.5519	30.666	30.6746	30.0733	29.5433	30.5489
AP1M2	19.4318	19.9121	19.6321	19.2233	18.9514	19.5326	19.7304	20.0862	22.193	19.9408	20.3204	19.8442	20.1848	20.0264	20.3775	19.7284	19.3102	19.8542	20.2124	19.0889	20.3151	19.2922	19.5724	19.6896	20.1827	19.8255	20.4933	20.6017	20.6412	21.5206	20.5479	20.4868	20.5262	20.7077	19.442	19.3139	20.6515	19.5536	20.3501	19.1562	18.934	19.3418	19.0135	19.0096	20.3209	19.7309	19.5224	19.1366	19.3445
AP1S1	21.0066	22.9041	22.4056	21.4908	21.6546	21.9726	21.6626	22.1397	21.5031	22.532	23.1814	22.4829	21.8287	22.508	22.2714	22.3022	21.7263	21.6868	23.8116	22.6189	22.9227	22.3018	21.9739	22.7408	23.0887	23.1308	21.7465	22.2237	22.4129	23.0381	21.1787	21.4943	21.1895	22.1296	22.7228	21.7547	22.3551	20.6644	21.8314	22.3002	22.0939	22.6501	22.2425	22.719	22.8799	22.02	21.0112	20.5767	21.4743
AP1S2	30.4983	29.9032	31.4545	31.1383	30.6806	33.4444	30.5595	33.1179	29.7138	28.6684	31.6945	31.3034	30.0927	31.2788	31.0187	29.8832	30.9902	31.9457	29.0184	32.1861	31.9662	30.3666	31.1134	29.6059	29.6664	29.1363	30.6937	30.2039	30.0091	29.7615	31.8151	31.5848	31.8161	30.2338	29.8374	31.5062	30.0557	32.1952	30.6991	31.8423	31.6013	31.4106	31.3987	31.0076	30.4913	31.5963	32.9932	33.0637	32.2717
AP1S3	19.4382	19.5202	19.4819	19.2344	18.7469	19.5806	18.4945	18.993	18.6999	19.584	20.583	18.4413	19.9414	18.9295	20.3587	18.9095	18.9316	19.2839	18.5754	18.7916	19.6879	20.1153	19.2679	19.6527	19.5681	19.9597	18.3883	18.6956	18.8398	18.9501	18.1342	18.4258	18.1582	18.5089	20.3607	19.6281	18.7711	18.4901	18.5985	19.898	19.9164	19.8346	19.8451	20.7614	18.974	18.922	18.532	18.4926	19.0623
AP2A1	21.8908	23.0927	22.1675	22.2436	22.1951	21.5081	21.9154	21.7532	21.7066	22.0542	21.584	21.7988	22.1402	22.1195	21.4433	21.8319	21.7624	22.3656	22.8787	22.2723	22.4864	21.7025	22.1036	21.5381	21.5539	21.2447	22.3435	22.2145	22.134	22.0215	22.2233	22.3422	22.2335	22.263	21.439	22.137	22.1653	22.2241	22.3235	22.1929	22.1406	22.0784	22.0944	21.8066	22.2146	22.3642	21.884	21.778	22.3243
AP2A2	24.987	26.0685	25.0844	25.029	24.6501	24.9384	25.3085	24.958	24.71	24.786	24.8287	25.6144	25.3356	23.7244	24.3662	24.6549	24.8351	25.0037	25.7978	25.4415	25.3122	25.5591	25.5998	25.4132	25.3272	25.303	24.8029	25.0648	25.1451	25.3975	24.1989	24.3651	24.1922	25.0666	25.4731	25.6244	25.1285	23.2908	24.7735	25.556	25.5715	25.4669	25.5372	25.4737	25.4284	24.8856	23.7603	23.2744	24.2548
AP2B1	24.7772	24.0381	25.3503	26.4304	26.0795	25.7537	26.0495	26.3154	26.1564	26.0314	25.0641	25.1818	25.4019	24.6871	25.4447	25.5171	25.7568	24.8656	23.8305	25.0818	25.4449	24.9345	25.5256	25.0813	24.7892	24.6798	26.2286	25.6778	25.4392	24.8401	26.5946	26.1065	26.5592	25.9405	24.5932	25.3162	25.5372	26.5022	25.9417	25.068	25.3476	24.9641	25.3332	24.5414	25.2731	25.6819	26.3076	26.6684	25.7631
AP2M1	28.6926	29.5811	30.3088	30.6951	29.8948	30.6974	29.5421	29.7381	29.6146	28.7145	30.0367	30.0258	30.3461	28.5713	30.634	30.301	28.2275	30.3531	30.0678	29.7075	29.4171	29.6862	29.7872	29.2575	28.6284	28.8262	29.9847	29.5178	29.3204	28.3878	30.3026	30	30.2912	29.6232	29.2602	29.9841	29.3805	30.9453	29.894	29.9932	30.3812	29.6705	30.2523	29.8103	29.4099	30.2167	30.8839	31.4009	30.6671
AP2S1	30.7673	33.3518	31.778	31.0082	30.3627	31.9501	31.5638	31.6273	30.9777	31.3408	31.6409	31.6867	31.8575	31.999	31.5012	31.4832	31.446	32.6759	32.823	33.0782	32.3867	32.0801	32.132	31.8265	31.7573	31.6296	31.663	31.426	31.3228	31.0322	32.0294	31.9643	32.0311	31.4287	31.9349	32.0683	31.3471	32.13	31.6813	32.0623	32.0727	32.1315	32.1112	32.1143	31.3973	31.9402	32.0413	31.9073	32.1188
AP3B1	28.205	26.914	28.9179	28.3584	28.3097	29.2604	28.231	28.4431	27.8881	29.0339	28.6525	28.5642	28.4917	27.1077	28.4893	28.0982	28.9507	27.9769	26.4758	27.8063	27.7004	28.6026	28.5568	28.6	28.5884	28.5156	27.709	28.223	28.373	28.5456	26.7654	27.519	26.8221	28.0445	28.5324	28.5756	28.3148	26.9228	27.9635	28.6249	28.6218	28.6079	28.6266	28.5091	28.5033	28.2156	27.1676	26.7121	28.0442
AP3D1	26.7007	27.8806	26.8193	26.6716	26.4445	26.5962	26.7566	26.3788	26.8622	27.1182	26.4986	26.4927	26.8053	26.9349	26.2188	26.6833	26.576	27.1936	28.3657	26.7632	26.8993	26.2793	26.6057	26.0443	25.9998	25.7975	27.2966	27.2181	27.1742	27.0737	27.2455	27.2981	27.2495	27.2395	26.0399	26.7038	27.1912	27.1671	27.2894	26.4605	26.4276	26.2771	26.3475	26.0683	27.0576	27.2668	27.1881	27.112	27.3172
AP3M1	27.7659	26.0814	28.4135	28.4082	28.5576	28.6328	28.3391	28.2974	28.2253	28.092	28.6809	28.8679	28.5721	28.236	28.6565	28.3082	28.1094	28.1752	26.7443	28.3101	28.1126	28.0867	28.4634	28.0706	28.0015	27.794	28.0415	28.4769	28.5827	28.6739	27.1392	27.8509	27.1922	28.3303	27.8354	28.4228	28.5416	27.3194	28.2654	28.2111	28.2408	28.1129	28.21	27.7471	28.6633	28.486	27.5603	27.1657	28.3571
AP3M2	22.7393	21.4163	23.1223	23.2472	24.1281	25.5057	24.9241	24.7159	23.6223	22.494	24.4611	25.5953	26.4235	22.2768	24.4421	23.2965	24.9913	23.5091	23.12	23.2049	22.5697	25.6973	25.6534	25.6305	25.8763	25.7784	21.733	22.2608	22.4909	23.5325	21.7513	22.2803	21.7899	22.0061	25.8071	25.7469	22.3933	21.4911	22.0123	25.9261	25.7522	25.9323	25.755	25.9277	23.1698	22.7751	22.5666	21.7349	22.7085
AP3S1	26.676	25.3191	27.6151	26.9141	27.3315	27.6539	26.5439	27.2687	26.339	27.7944	27.3449	27.619	28.0585	26.0812	27.4461	27.1462	27.293	27.3832	24.9214	26.9643	27.2543	27.5077	27.1366	27.5069	27.522	27.5673	26.7467	27.2441	27.3775	27.5167	25.8026	26.5823	25.8667	27.0792	27.5629	27.2116	27.3399	26.0656	27.0198	27.1309	27.092	27.2393	27.1236	27.4962	27.2689	26.8479	25.4881	24.9726	26.6576
AP4B1	26.1277	27.3943	27.4552	28.0141	27.8908	27.9933	27.7783	27.7926	28.0089	26.2066	29.5047	28.3797	28.9495	27.0018	27.9488	27.6851	27.7794	29.0499	28.7851	28.3014	26.9911	29.1323	29.1517	29.0303	28.9833	28.9604	27.0204	27.2964	27.3996	27.7707	26.4108	26.519	26.4016	27.3203	29.0801	29.1596	27.382	25.6605	26.9591	29.0953	29.0994	29.0228	29.0662	29.0277	28.1398	27.3469	26.2908	25.9663	26.7059
AP4E1	20.7489	19.1875	22.163	22.8367	22.1338	23.1104	22.2472	21.4066	21.5953	21.7232	22.6072	22.3675	22.5836	22.0718	22.0821	21.1557	21.8606	22.2729	19.7427	21.2169	21.0875	22.8421	22.6974	22.9728	22.9893	23.0108	20.9033	21.1986	21.307	21.5708	20.2148	20.3781	20.2117	21.1914	22.9405	22.5346	21.2827	19.7275	20.886	22.8752	22.894	22.9599	22.9383	22.9847	21.9491	21.2391	20.1564	19.9546	20.6901
AP4M1	20.4548	22.1215	21.1205	20.7834	21.6523	20.6874	21.1073	21.6101	20.056	21.0444	20.2355	21.9231	21.0505	21.2437	21.0616	21.1502	19.9827	21.6888	21.879	20.2408	20.2985	22.0142	21.4749	22.5555	22.3448	22.8453	20.3926	20.5402	20.6001	20.5815	19.9528	20.0007	19.9501	20.5471	22.3382	21.2111	20.5886	19.8666	20.3701	21.6834	22.0177	21.9957	22.1748	22.3827	20.9289	20.4548	19.8406	19.8842	20.165
AP4S1	22.6064	20.8149	22.3846	22.3551	22.5038	22.3363	23.2132	21.8147	22.5655	22.6704	22.556	22.6964	22.3205	21.5944	22.5677	21.8606	22.8543	22.681	20.5687	23.1353	23.3195	22.6637	22.3913	22.8332	23.1555	23.1373	21.6046	22.0709	22.2496	22.8234	21.1954	21.5974	21.2176	21.9281	22.9677	22.3479	22.186	20.8277	21.7629	22.8759	22.6144	23.0738	22.6975	23.1503	22.7256	22.1535	21.4233	20.8935	21.8323
APAF1	31.8646	27.6269	32.1577	30.5975	30.9953	30.8261	30.0927	30.0292	29.84	30.4435	30.2458	30.3062	29.7236	30.039	30.8152	31.2038	31.1441	30.349	27.987	30.5461	31.4983	29.7077	30.2166	29.0795	29.2188	28.7334	31.0884	31.1842	31.2054	31.218	30.2924	30.4335	30.2828	31.1878	29.3458	30.5152	31.2016	29.7712	31.0615	29.9156	29.6267	29.5488	29.4427	29.2195	31.1289	31.1653	29.9355	29.9718	30.8009
APBA1	20.3441	20.5485	19.9192	19.7287	19.7083	19.472	20.1033	20.1519	20.1032	19.8586	19.1334	19.3076	19.7117	20.3554	19.8492	20.0464	19.7384	19.6869	20.7631	19.9866	19.8789	20.4914	20.0735	20.6532	20.3942	20.8017	19.694	19.7846	19.8225	19.7202	19.4227	19.4651	19.424	19.7678	20.6353	20.0115	19.8113	19.4921	19.7071	20.0556	20.3104	20.1494	20.3579	20.5008	19.8438	19.6687	19.3485	19.4254	19.57
APBA2	23.4687	23.4768	21.929	23.797	23.0624	23.9206	24.1043	23.551	24.0987	22.297	23.7313	24.0151	24.2614	23.6031	23.4815	23.2915	23.239	23.9526	24.4827	23.8945	23.3606	23.9719	23.8953	23.6445	23.4046	23.5242	23.7434	23.7908	23.8056	23.9924	23.5265	23.3946	23.4961	23.879	23.883	24.0151	23.8208	21.7828	23.5713	23.8914	23.9447	23.707	23.8738	23.9087	24.0008	23.551	22.6649	21.9149	22.5852
APBA3	26.268	28.033	25.3194	25.7363	26.4913	25.0929	26.0234	26.1396	25.6332	27.057	25.6949	26.109	25.5831	26.2206	24.536	26.1228	25.5438	25.7106	28.2571	26.795	27.1246	27.2824	27.1565	27.5062	27.7335	27.6968	24.9689	25.393	25.554	26.1903	24.6074	24.9119	24.6206	25.291	27.5203	27.0323	25.5035	24.0725	25.0644	27.5565	27.3536	27.7078	27.4384	27.6878	26.1991	25.5289	24.7889	24.2507	25.0963
APBB1	22.0216	22.6941	21.2241	21.8601	21.7802	22.2634	22.2952	21.9727	22.2647	21.0847	21.9029	22.3424	22.5941	22.4509	21.9511	22.1649	22.0495	22.5334	23.0498	22.4293	22.1698	22.3917	22.4864	22.469	22.3372	22.4775	21.8175	22.0802	22.173	22.4737	22.0699	22.2083	22.0736	22.0435	22.4619	22.4658	22.1478	20.7023	21.8538	22.4635	22.3748	22.41	22.4116	22.4698	22.3749	22.0151	21.9912	20.7191	21.6265
APBB1IP	32.9138	30.3196	31.9518	30.9563	31.9892	31.5981	31.6042	31.3357	31.3313	33.2199	30.9964	30.8671	30.9437	31.0975	30.7112	30.6844	32.1656	30.6157	29.8823	31.0559	32.6583	30.7315	31.3374	30.6541	30.4375	30.2183	32.082	31.5993	31.3962	30.9164	32.5393	32.1663	32.5163	31.7882	30.3335	31.2856	31.4729	32.5599	31.8795	31.0973	31.2384	30.9079	31.1742	30.4885	31.2928	31.8108	32.5391	32.7682	32.0256
APBB2	19.2274	18.7903	19.0089	18.6753	19.3275	19.4392	19.2036	19.0762	18.7103	19.5885	19.1727	18.2728	18.4603	19.6243	19.0513	19.5397	18.7054	18.593	18.8237	18.7882	18.6587	18.7537	18.8389	18.9483	19.0794	18.995	18.6137	18.617	18.6173	18.7059	18.5918	18.5646	18.5865	18.6457	18.8097	18.7181	18.6222	18.4372	18.5767	19.6175	19.5054	19.8342	19.6078	19.5358	19.3441	19.0458	18.8911	18.782	18.8456
APBB3	29.3549	27.2794	27.6051	24.7983	27.8942	25.8927	28.2253	26.58	26.2834	27.6089	27.1375	27.3765	27.3625	25.0531	26.3468	25.913	25.6903	28.0605	28.6252	27.9078	27.546	29.7794	29.6101	29.8678	29.8576	29.856	25.5279	25.6559	25.7043	25.6306	24.8919	24.8711	24.8789	25.7397	29.8407	29.3483	25.709	24.6509	25.4106	29.7862	29.8536	29.8524	29.8684	29.8699	26.5911	25.7684	24.8099	24.9004	25.2252
APC	23.5864	22.2866	23.7022	23.4801	23.7684	23.6728	22.9617	23.428	23.1763	23.7818	23.6398	23.5199	23.6998	23.0167	23.4589	23.5274	23.4518	23.3789	22.3645	23.0615	23.0035	23.6182	23.6596	23.4729	23.3594	23.3604	23.1392	23.3662	23.4361	23.6626	22.7432	22.9134	22.7438	23.3507	23.5188	23.7211	23.4186	22.0612	23.1445	23.5308	23.5788	23.4181	23.5363	23.4351	23.7105	23.3932	22.728	22.286	23.0221
APCDD1	19.8921	20.3226	19.6198	19.1807	19.6129	19.838	20.499	20.1149	19.337	19.5543	18.4445	19.1412	19.4424	20.4291	19.3073	20.2168	19.4901	19.0781	19.6045	19.5304	19.0451	19.8511	19.6423	20.5717	20.2472	20.6958	19.4466	19.4192	19.4048	19.247	19.0451	18.9494	19.0292	19.5402	20.0236	19.3027	19.4283	18.8649	19.2959	19.7993	20.2405	20.1067	20.4344	20.2201	19.933	19.4186	18.8898	19.0101	19.0724
APEH	28.1354	29.6165	28.3431	28.7055	28.6652	29.3301	28.4442	29.3728	28.5838	29.2706	29.4738	29.456	29.2321	28.334	28.6681	28.8959	28.2709	29.4137	30.0744	28.8019	28.4748	28.9494	29.2055	28.8946	28.8714	28.6649	28.9691	29.1939	29.2364	29.2029	28.2061	28.7368	28.2442	29.1456	28.7488	29.2024	29.2206	28.3039	29.0816	29.1172	29.1104	29.0445	29.0844	28.7704	29.2159	29.165	28.288	28.0063	29.0287
APEX1	30.9103	31.6729	31.2248	30.6572	30.3165	32.1089	31.493	32.6009	32.7793	31.1561	32.7431	32.82	32.2627	31.2054	32.0571	31.3575	31.4727	31.7765	31.1628	32.7735	32.6255	31.2543	31.6465	30.9536	30.8309	30.6187	32.3318	32.1443	32.0548	31.8245	32.4729	32.4344	32.4713	32.1924	30.9282	31.7589	32.087	32.4227	32.2991	31.3733	31.39	31.1286	31.2883	30.8895	31.7881	32.2013	32.4608	32.4114	32.3753
APEX2	23.8169	24.827	24.3744	24.4691	24.673	24.4405	24.3882	25.1238	25.0492	26.1837	25.0279	25.4355	25.7105	23.7843	24.3717	24.4513	23.7892	25.5449	26.3613	25.8641	24.834	25.8073	25.2146	25.9946	26.0919	26.3273	24.2293	24.7836	24.9865	25.3719	23.4512	23.9153	23.4772	24.6022	26.1452	25.1707	24.9136	23.3583	24.4231	25.2734	25.2473	25.5056	25.3361	25.8869	25.0161	24.3353	23.1741	22.9008	23.9532
APH1A	29.2916	29.1527	29.6189	29.2801	28.9096	29.8704	28.7749	29.9298	29.2869	30.8476	29.9656	30.1808	30.0357	28.9559	29.059	29.1636	28.9861	30.2185	30.2549	30.1543	29.8919	29.3154	29.798	29.1819	29.1191	28.8502	29.9746	29.6501	29.5027	29.2196	30.2864	30.1185	30.2776	29.7738	29.008	29.8093	29.5557	30.2917	29.8622	29.7067	29.7058	29.5476	29.6453	29.1908	29.4402	29.8676	30.3327	30.3607	30.0441
APH1B	26.826	23.9584	26.5006	26.4133	27.1893	27.1363	26.4815	27.5278	25.7555	29.1041	27.6122	27.8769	26.9483	26.6945	27.3658	27.1022	25.7887	26.7868	25.2748	26.2987	26.4482	27.8166	27.4596	27.8797	27.8397	27.9149	26.0079	26.5217	26.7195	26.7956	24.8283	25.2745	24.8519	26.3863	27.8908	27.4005	26.6528	24.947	26.1597	27.5799	27.7013	27.6968	27.7433	27.8771	26.9503	26.2542	24.6221	24.653	25.7969
API5	26.7016	25.6919	26.336	27.7434	26.7908	27.7828	27.1867	27.5342	27.1768	26.9418	28.0919	28.1163	27.5346	27.1228	28.2576	26.8459	26.1933	27.0198	23.4896	27.1342	27.1304	26.4322	27.0148	26.3987	26.1789	25.9752	27.7837	27.3265	27.1214	26.6525	28.1634	27.8337	28.1421	27.5175	26.0521	26.9411	27.2021	28.1595	27.5922	26.6074	26.7619	26.4326	26.7084	25.998	26.8806	27.3694	28.0357	28.242	27.556
APIP	22.4166	23.3986	25.2193	23.8576	23.9894	25.3797	24.6074	24.4853	25.0447	24.3863	26.1476	24.6878	26.999	23.2708	24.6042	24.4347	25.2559	23.8065	24.0914	24.3986	24.6553	25.3743	24.4468	25.3946	25.3025	25.7708	23.5135	24.1316	24.3878	24.5929	22.6302	23.1382	22.6643	23.8834	25.7182	24.5401	24.2871	22.9276	23.7914	25.0656	25.2104	25.2394	25.2622	25.9191	24.8391	24.2614	22.997	22.9179	24.0293
APLF	18.6147	18.7601	19.2014	19.3104	19.2769	19.323	18.792	19.3785	19.1437	18.4091	20.1429	20.3623	19.9058	18.7792	19.2776	19.6629	19.1841	19.9368	18.5831	19.3606	18.6912	19.8498	19.5332	19.8519	19.9507	20.0719	18.6291	18.7919	18.8622	19.0151	18.4761	18.6103	18.4851	18.7236	20.0472	19.5811	18.8347	18.4912	18.7026	19.95	19.8732	20.043	19.8997	20.3169	19.0711	18.8963	18.632	18.5406	18.8348
APLP2	29.0672	27.4356	30.0976	28.2976	29.0927	30.0789	29.0608	29.3918	28.6898	29.5867	28.8179	29.4293	28.5116	29.0566	29.6794	29.4527	28.7043	30.2019	28.1691	29.1744	29.3267	28.1552	29.0457	27.8412	28.2554	27.6043	29.442	29.1148	28.9871	29.264	30.4851	30.314	30.4808	29.1666	27.8871	29.2362	29.0231	30.2829	29.4009	29.0383	28.4737	28.7763	28.3629	28.0799	28.8442	29.4887	30.7765	30.5067	29.9031
APOBEC3A	26.5771	23.269	24.42	24.1143	27.395	22.5198	22.2689	24.7218	22.5112	28.4494	21.8992	23.9941	24.621	23.2396	24.8524	24.0811	26.1152	24.8506	26.7463	25.2556	26.221	26.7647	27.2884	27.9662	28.5461	28.2523	23.4422	23.6282	23.6938	24.8072	23.1435	22.9953	23.0994	23.8593	27.257	26.4255	23.7205	21.4745	23.1258	27.13	26.6477	27.7698	26.9969	26.9419	24.402	22.9087	22.0303	21.3801	21.8821
APOBEC3B	18.286	23.129	22.8807	20.1323	20.4736	21.1943	18.9595	19.8337	21.1173	21.6834	23.4649	19.721	20.4272	18.9857	19.8939	19.2659	20.3376	20.2598	21.7867	19.6189	21.2082	20.7316	20.6262	20.8927	21.065	21.0633	20.6347	20.8169	20.8936	21.192	20.4533	20.5696	20.4577	20.7756	20.8952	20.5569	20.8696	20.27	20.6704	20.3771	20.2976	20.483	20.3405	20.4945	20.6502	20.3714	20.0983	19.9634	20.2179
APOBEC3C	24.3043	24.2739	25.1597	26.2354	25.5444	25.6227	24.254	25.7312	26.2945	25.1954	26.2473	25.9227	25.9384	24.1587	25.7784	25.1888	25.1589	25.7236	25.31	24.5632	25.0264	25.8413	25.167	25.738	25.6887	25.893	24.891	25.5364	25.6971	25.8106	23.694	24.7328	23.7819	25.2551	25.928	25.4298	25.6292	24.634	25.2991	25.3291	25.3843	25.3791	25.3751	25.8661	25.5767	25.2942	23.9602	23.7764	25.2933
APOBEC3D	19.0635	21.5333	20.0685	22.1602	21.065	20.7416	20.1992	21.0339	22.2009	20.7598	21.4676	20.2102	20.5896	19.7989	21.2638	20.2226	20.9544	19.8197	22.8175	19.9054	20.7349	22.2132	22.0963	22.2253	22.3072	22.3022	19.382	19.8658	20.0604	20.6417	19.0645	19.4935	19.0928	19.6781	22.2902	22.1215	19.9897	18.8876	19.5954	22.2886	22.2071	22.3157	22.2219	22.3367	20.5304	20.0742	19.4769	18.9895	19.8735
APOBEC3F	20.9805	23.3668	20.9512	22.4203	22.0555	22.4112	21.1264	22.2514	23.0535	23.0054	22.5179	21.9436	22.9205	21.5288	22.2841	20.8655	21.9147	21.6583	23.5726	21.3393	21.9474	22.9003	22.7013	22.9866	23.2006	23.1752	21.2063	21.6718	21.8483	22.4366	20.8552	21.2749	20.8826	21.5132	23.0952	22.6916	21.7836	20.4999	21.3814	22.9693	22.7371	23.0855	22.7925	23.1321	22.1492	21.6235	20.969	20.3965	21.3421
APOBEC3G	28.5034	29.5129	29.6185	30.9605	30.2242	29.2691	28.1857	29.5727	30.2264	30.0426	31.0673	29.327	29.6224	27.4482	29.822	28.4027	30.0898	28.3398	30.7638	28.9735	29.4735	29.0746	29.5657	29.1067	28.9254	28.7374	29.8926	29.5768	29.4078	28.9945	30.0393	29.8993	30.0334	29.7241	28.744	29.4711	29.4748	30.0268	29.7548	29.5983	29.6958	29.4953	29.674	29.1536	29.5924	29.862	30.0202	29.8979	29.9286
APOL1	23.1607	22.9236	22.8068	23.4113	22.8394	22.297	22.3921	22.8279	22.6687	25.1507	22.8344	22.8889	22.7647	22.6005	23.0238	22.8161	22.9435	22.6949	24.2396	22.5094	22.7517	23.3376	22.8488	23.1846	23.2582	23.3411	22.839	23.3079	23.3663	23.3385	22.1245	23.0063	22.2255	23.1164	23.3787	23.1573	23.3421	22.8211	23.1787	22.8163	22.5808	22.821	22.5313	23.2834	23.1898	23.0194	22.1905	21.5973	23.1046
APOL2	23.0674	22.3617	22.7448	22.844	22.7599	22.3013	22.3382	22.9648	22.534	23.7623	22.3157	22.5343	22.5687	22.7046	22.9087	22.6045	22.7648	22.1778	22.7338	22.4848	22.2704	22.7572	22.8307	22.5989	22.4602	22.4487	22.6995	22.8503	22.8965	22.9449	22.379	22.5633	22.3832	22.8327	22.6281	22.8832	22.8837	21.8327	22.7213	22.795	22.8448	22.6923	22.8045	22.6878	22.9361	22.7221	22.0575	21.5633	22.4014
APOL3	27.0485	26.0616	27.0147	28.8372	27.5312	27.5941	27.7326	27.3759	27.7289	28.7362	28.1287	27.8666	27.7247	27.2883	28.3513	27.5435	28.0854	28.1386	29.5174	29.5926	27.37	27.3844	28.2509	27.29	27.5303	26.9121	28.2983	27.8636	27.6819	27.6693	28.9223	28.6832	28.9086	28.0289	27.0387	28.2317	27.7493	28.732	28.1253	28.0788	27.8068	27.9162	27.7468	27.1797	27.5766	28.0735	28.9402	28.897	28.2903
APOL4	19.6485	19.8681	19.4707	19.4698	19.2478	19.2326	19.3557	19.5061	19.5266	21.6663	18.9532	19.5742	18.4495	19.3725	19.4416	19.2714	19.1804	19.4031	20.4895	19.0987	19.0856	19.5733	19.1831	19.9381	19.5428	20.066	19.7127	19.7779	19.8018	19.4852	19.1268	19.1071	19.1191	19.8355	19.7138	19.0297	19.8069	19.1684	19.6335	19.0866	19.441	19.2161	19.5249	19.5253	19.8818	19.481	18.8613	19.067	19.2158
APOL6	23.9481	24.4969	23.6268	24.6745	23.8224	23.6729	23.2899	24.0582	23.9846	25.7281	23.9768	23.9366	24.0958	23.6966	24.0155	23.5684	23.8257	23.7016	25.1896	23.5048	23.3324	23.4865	24.0245	23.5131	23.47	23.254	24.5286	24.1045	23.9344	23.6802	24.9942	24.6325	24.9689	24.2865	23.2572	23.9282	24.0023	24.8548	24.3236	23.8524	23.8757	23.7511	23.8485	23.3562	23.9164	24.2716	24.9451	25.0925	24.3879
APOLD1	19.6202	19.5486	19.6265	19.1585	19.8953	19.2676	20.4945	19.2351	19.3966	19.1667	19.3949	19.989	18.4446	19.761	19.6286	19.7509	19.536	19.8859	18.5632	20.1684	19.096	19.8805	19.841	20.3336	20.4023	20.4806	19.2534	19.2949	19.3096	19.3954	19.0599	19.032	19.0514	19.3447	20.046	19.5876	19.3153	18.8335	19.1861	19.8741	19.9268	20.1018	20.043	20.0248	19.5361	19.1934	18.8899	18.8506	18.9649
APOM	20.6584	20.2676	20.7663	20.0519	20.9571	20.2644	20.3248	20.1103	20.8759	20.6418	20.3654	20.0659	20.1723	21.1513	20.0389	20.4865	20.2364	19.574	20.7188	20.0606	19.7585	20.7735	20.5744	21.0202	21.0757	21.2042	20.1307	20.2662	20.3219	20.4556	19.8956	19.9635	19.8964	20.2502	20.959	20.4568	20.3072	19.7746	20.1385	20.5258	20.5448	20.6794	20.6147	20.773	20.3611	20.0626	19.7244	19.6674	19.8877
APOO	21.5335	21.6232	21.2589	22.0018	21.6341	21.6355	21.2126	22.1627	22.0802	22.6457	21.9167	23.0737	22.6337	21.0562	21.9735	21.4823	21.941	21.8024	21.6831	21.4317	22.222	22.2451	21.8543	22.4163	22.4671	22.6942	21.4773	21.7347	21.8449	22.0477	21.1272	21.3014	21.1362	21.6557	22.5048	21.8055	21.8066	21.0816	21.5537	21.9906	22.0064	22.1527	22.0713	22.4288	21.9872	21.5986	21.0718	20.9799	21.4049
APOOL	20.8575	21.3991	22.6422	23.4487	22.5765	23.9048	22.8204	23.0122	23.9214	22.0217	23.9831	23.8578	25.9636	22.2125	23.4973	23.1624	23.0779	23.0466	21.2635	22.7086	22.8079	24.4048	23.7547	24.5883	24.4544	24.8113	21.7467	22.1229	22.2819	22.3382	21.0548	21.2949	21.0667	22.0127	24.6503	23.6806	22.2281	21.1358	21.8546	24.3039	24.5048	24.4834	24.5806	24.8787	22.92	22.3288	21.2769	21.3032	22.0017
APP	23.4422	23.4325	23.9536	23.3171	23.4077	24.7149	23.9312	23.8274	23.4146	23.203	23.8073	23.642	24.0239	22.994	23.932	23.4695	22.9353	24.2313	23.3749	23.9765	23.8613	23.8716	23.6364	23.2585	22.955	23.1173	23.4373	23.386	23.3702	22.9935	23.6015	23.7084	23.6256	23.2712	23.6521	24.0559	23.3531	24.4656	23.6049	23.8451	24.0094	23.5257	23.8473	23.915	23.1855	23.8366	24.3015	24.5928	24.3672
APPBP2	23.8059	22.0893	23.7462	23.9165	23.9556	24.0567	23.5495	23.8197	23.8355	24.0313	23.9917	24.2468	24.0307	23.5816	24.1106	23.8511	23.8215	23.733	22.8308	23.5498	23.7317	24.1185	24.1484	24.081	24.0465	24.0161	23.3311	23.6298	23.7333	23.928	22.8239	23.1186	22.8394	23.5616	24.0686	24.147	23.6991	22.5666	23.4193	24.0978	24.1088	24.0563	24.0944	24.0128	23.9964	23.7164	23.0191	22.729	23.4708
APPL1	24.4226	24.1111	24.9527	24.942	24.7987	25.6385	24.9066	25.0354	24.7944	24.6663	25.3218	25.1648	24.8663	24.4381	25.297	24.8527	24.8244	24.9286	23.9455	24.5614	24.2263	24.6788	24.966	24.5739	24.497	24.3202	25.0793	25.1164	25.093	24.9734	24.7245	24.9813	24.7438	25.1357	24.4573	24.9775	25.1013	24.6578	25.1108	24.6503	24.674	24.5155	24.623	24.2445	24.8822	25.0965	24.9373	24.7628	25.1354
APPL2	25.9232	24.0022	26.1542	25.6779	25.8661	25.6157	25.354	24.3428	25.7488	25.1784	25.0353	25.4122	26.2758	25.3841	25.9119	26.7332	25.5884	25.3958	23.6798	26.0381	27.0629	26.8888	26.8312	26.9211	26.9124	26.9062	24.5095	24.8517	24.9865	25.3594	23.8863	24.1018	23.8884	24.8159	26.9178	26.7547	24.9514	23.3685	24.5274	26.9092	26.906	26.9171	26.9165	26.9127	25.6746	24.9584	23.9385	23.6223	24.4285
APRT	29.7263	31.8989	29.3311	29.4162	29.6902	29.844	30.1964	30.3609	29.8452	29.5264	29.8151	30.5143	29.7529	31.106	30.0142	30.0281	29.1439	30.8513	32.1035	29.6664	30.0009	30.2417	30.4652	30.263	30.2502	30.0481	30.3528	30.0582	29.8971	29.6463	30.4237	30.4149	30.4326	30.2022	30.0469	30.445	29.9651	30.4581	30.2301	30.4478	30.4482	30.4277	30.443	30.2003	29.9689	30.2544	30.4164	30.3539	30.3178
APTX	23.0991	23.087	23.6756	23.3578	23.0201	24.3307	23.813	23.9531	24.715	23.2282	24.7155	22.2852	23.935	23.7469	23.9804	23.31	24.333	24.2283	23.5591	24.0161	23.8104	24.5971	24.0945	24.8124	24.8415	25.0638	22.9288	23.3521	23.5172	23.773	22.2236	22.5409	22.2386	23.2436	24.8704	23.999	23.4619	22.1155	23.0433	24.4372	24.4893	24.6526	24.5799	24.9482	23.9217	23.3069	22.2542	22.0966	22.9278
AQP1	19.5871	19.8463	18.9736	19.1546	18.645	18.723	18.8944	19.1339	18.84	18.6972	18.6474	18.869	18.7574	19.8679	19.0406	18.9379	19.0967	18.7259	19.0828	18.5645	18.9145	18.459	18.8048	18.8473	19.297	18.9101	19.042	18.9988	18.978	19.4968	19.1861	19.0033	19.1567	19.1412	18.5445	18.5236	19.0064	18.3938	18.8652	19.008	18.7346	19.278	18.8467	18.7109	19.6827	19.0836	18.9818	18.6156	18.6738
AQP10	23.3419	23.0884	23.7764	19.683	21.6822	21.3945	22.3507	20.0529	19.9694	21.8805	21.7699	20.1442	20.8302	22.985	21.2261	22.0161	24.1027	22.6829	21.0734	23.5082	23.3949	19.6274	20.6294	21.4703	22.5621	21.7559	23.5598	23.408	23.3331	24.394	23.4156	22.7549	23.3154	23.9119	20.0499	19.4335	23.4408	20.2705	22.8507	20.2313	19.7908	21.1277	20.2165	19.7152	24.2666	22.4037	21.2967	20.3085	20.6057
AQP3	22.9026	23.8603	21.9144	23.3808	23.4498	22.9289	23.3421	23.097	22.9508	22.0834	23.278	23.9565	23.4709	23.596	23.452	23.44	23.6083	23.753	23.6034	23.3631	23.1572	23.3624	23.4878	23.5025	23.2282	23.3504	23.1425	23.5176	23.5556	23.2426	23.0889	23.5145	23.1423	23.3737	23.2053	23.3347	23.5483	23.1181	23.4314	23.0193	23.3968	23.0143	23.411	22.8845	23.4635	23.5292	23.5601	23.2348	23.5166
AQP9	37.6409	32.9641	36.2592	35.5784	37.3427	35.6972	35.2073	36.0651	35.2289	37.4271	34.2366	35.3761	33.5338	34.777	35.6261	36.2959	37.0611	34.7674	33.6604	33.8004	35.4403	37.3793	36.3344	37.9745	37.6309	38.0671	36.0148	36.2814	36.3797	35.733	33.6207	33.5184	33.5697	36.4747	37.6876	35.4235	36.3932	33.2152	35.713	35.184	36.4604	35.9632	36.7809	36.8141	36.0875	34.3912	30.8909	31.7747	32.8624
AQR	24.7542	23.4134	25.3528	25.627	25.3074	25.9523	25.3229	25.5388	25.5102	25.6068	25.3673	25.8345	25.7144	24.974	25.7213	25.3927	25.4214	25.2686	23.846	25.1694	25.2186	25.5328	25.7105	25.5247	25.4792	25.3734	24.8096	25.3194	25.4489	25.6338	23.9845	24.6697	24.0381	25.1324	25.3984	25.6948	25.399	24.1024	25.0643	25.5953	25.6213	25.538	25.6078	25.3536	25.5978	25.3261	24.3624	23.9368	25.1519
AR	19.715	20.3871	19.3615	19.5367	18.9787	19.2883	19.3934	19.2497	19.4645	19.2455	18.9255	18.5729	19.5807	19.6078	19.4047	19.2991	19.0122	19.2809	19.4618	19.7147	19.9858	18.895	19.2836	19.3391	19.8266	19.4147	19.6808	19.6431	19.6238	20.2395	19.8346	19.6378	19.8022	19.8017	18.9999	18.9657	19.6546	18.8911	19.4819	19.1669	18.9189	19.4035	19.0204	18.9066	19.9152	19.3533	19.2448	18.885	18.9561
ARAF	28.3838	28.9851	28.4742	28.3507	29.0935	28.4188	28.517	28.585	28.883	29.2899	28.5488	28.7477	28.999	28.3078	28.1721	29.0049	27.5458	28.7167	30.2147	29.6818	30.1672	28.451	28.6646	27.9786	27.7518	27.6532	29.2702	29.145	29.0811	28.8346	29.2991	29.3307	29.2989	29.1523	28.1296	28.8661	29.0975	29.0581	29.2723	28.574	28.6299	28.2826	28.4973	28.2499	28.885	29.2683	29.1526	28.928	29.3021
ARAP1	27.3208	27.5086	27.5459	25.7087	26.4608	24.9235	25.7038	25.4435	25.6617	26.3411	25.4561	25.7415	26.3775	25.958	26.0246	26.7857	26.9724	26.6799	27.8628	26.9133	27.0542	25.4352	25.7809	24.9228	24.9408	24.7003	26.8177	26.608	26.5286	26.3963	27.3828	27.3306	27.3898	26.5784	25.1489	26.125	26.54	27.6871	26.8733	25.9069	25.7328	25.5768	25.5744	25.4267	26.3593	27.0418	27.8249	27.861	27.4759
ARAP2	22.2835	21.8452	22.7132	24.0344	23.1812	22.7843	22.0745	23.2002	23.1525	23.7888	23.6918	22.8132	22.7904	21.6712	22.9528	22.3209	23.2359	23.0018	21.7352	22.0807	22.1148	21.8801	22.5361	21.9062	22.0456	21.6215	23.1785	23.325	23.3475	23.3398	22.5007	22.9614	22.5407	23.2844	21.6265	22.4561	23.342	22.904	23.2676	22.1785	22.0315	22.0862	22.004	21.4789	23.3183	23.3384	22.8552	22.8687	23.3185
ARAP3	29.9114	30.2661	31.1134	27.7605	30.7874	27.8205	27.4025	28.4967	28.4668	28.6208	28.843	29.5727	30.366	27.6489	27.4201	29.1937	29.5738	29.5703	28.8791	30.4727	31.4875	31.4181	30.6809	31.8171	31.5694	31.9209	28.4647	28.7496	28.8616	28.4795	27.0068	27.0499	26.9906	28.8288	31.6449	30.2077	28.8521	26.8884	28.329	30.5905	31.2288	30.9999	31.3886	31.4772	29.2329	28.1288	26.3275	26.6757	27.3182
ARCN1	30.6024	29.4661	30.9026	31.5401	31.2095	31.9268	30.4805	30.956	31.2497	32.1483	31.5253	31.347	31.1115	30.5706	31.7197	30.9626	31.5531	31.5043	29.9314	30.5819	30.9702	30.628	31.0869	30.5534	30.3999	30.2201	31.6186	31.2672	31.1145	30.76	31.9192	31.6936	31.9066	31.4092	30.3245	31.0605	31.1718	31.9348	31.4803	30.8421	30.9324	30.6851	30.8808	30.3615	30.954	31.3745	31.891	32.0257	31.5403
ARF1	33.4521	31.6292	33.3658	33.0145	33.3302	32.7373	32.651	33.2435	32.5222	32.8731	33.0995	33.0153	32.648	32.3548	32.6731	32.6927	32.4728	33.4035	31.6426	32.8384	33.0522	32.6907	32.7999	32.1235	31.9386	31.8985	32.7165	32.5073	32.4297	32.0957	33.2178	33.1662	33.2311	32.4615	32.3904	33.189	32.4379	33.9887	32.8026	32.9641	33.0068	32.6109	32.8319	32.7042	32.2671	33.037	33.9929	34.3002	33.6822
ARF3	30.357	29.3005	29.8966	29.3089	29.8044	29.3777	28.6325	29.4994	29.3905	30.939	29.6884	29.9331	29.3939	29.513	29.6642	29.2117	29.2792	29.6947	30.2582	31.2083	30.1839	29.8326	30.1065	29.5697	29.1787	29.19	29.7721	29.289	29.0921	28.4131	30.1917	29.8447	30.1737	29.4319	29.4698	30.197	29.1581	30.5615	29.6331	30.3085	30.5392	30.0758	30.4497	30.0037	29.3017	29.9854	30.6851	31.0807	30.3386
ARF4	30.6783	28.5887	30.8616	30.5657	31.2819	30.9139	29.8992	30.7888	29.7903	31.6974	31.1548	31.2564	31.101	29.9796	30.6381	30.1418	30.6225	30.2708	28.1488	30.7477	30.3883	30.3849	30.6051	30.1456	30.0041	29.8599	30.7289	30.5851	30.5042	30.2348	30.6917	30.7618	30.6946	30.6248	30.1365	30.6751	30.5353	30.5012	30.7154	30.5766	30.607	30.42	30.5549	30.3036	30.4041	30.7238	30.504	30.2227	30.7382
ARF5	30.6703	32.5444	31.0806	30.4386	31.2532	30.7356	30.1965	30.7786	30.2186	31.3444	30.988	31.2374	31.2606	30.9139	30.2618	30.8226	30.7427	31.6186	32.1862	31.3435	31.8795	30.8122	31.1116	30.3712	30.284	30.0674	31.2454	31.0217	30.9202	30.6767	31.5869	31.5197	31.5869	31.0422	30.5025	31.2907	30.9451	31.6874	31.243	31.2275	31.1911	31.0012	31.0936	30.8667	30.8884	31.4029	31.6854	31.6461	31.6335
ARF6	24.0499	23.4594	24.2056	25.2932	24.4993	24.7208	24.0827	25.0619	23.4804	23.9084	25.1867	24.1735	23.8565	23.4265	23.6326	23.7708	23.2054	24.3333	23.787	23.8211	23.9128	23.5456	24.099	23.5054	23.4734	23.2361	24.7083	24.2772	24.1048	23.853	25.245	24.8917	25.2222	24.4455	23.2956	24.0514	24.171	25.1546	24.5231	23.7965	23.7908	23.6626	23.7461	23.2768	23.9078	24.3354	25.1319	25.2746	24.5218
ARFGAP1	25.4804	26.9164	25.5825	25.3019	25.2362	24.6231	25.1975	24.8926	25.1249	25.5559	24.9219	25.0462	24.9136	25.6214	25.0066	25.5687	24.8844	25.4835	26.6223	25.3797	25.6384	25.1298	25.3129	24.603	24.4492	24.3214	25.8222	25.8975	25.9173	25.8982	25.4105	25.4955	25.4031	25.9021	24.8367	25.548	25.914	24.5857	25.7926	25.0906	25.0833	24.7702	24.9323	24.7582	25.8301	25.8733	25.0901	24.7412	25.5223
ARFGAP2	25.7633	27.184	26.1477	27.0429	26.3721	26.7308	26.0909	27.5869	26.7876	27.0256	27.1546	26.8613	26.6798	25.3222	26.4148	26.2905	26.1174	26.852	27.1795	26.4558	27.3686	26.2291	26.4353	25.8863	25.6475	25.5954	27.0934	26.9173	26.8376	26.5279	27.2708	27.1959	27.2689	26.9499	25.9388	26.593	26.8601	27.2949	27.0733	26.2935	26.3987	26.0453	26.2935	26.0019	26.6227	27.0413	27.3016	27.2713	27.2254
ARFGAP3	26.6422	24.1785	26.1429	26.3246	26.3595	26.9003	25.471	27.0453	26.2044	26.8358	27.1656	26.62	26.4416	25.439	26.553	26.233	26.2419	26.5855	24.6631	25.3571	25.9157	26.7318	26.756	26.688	26.7146	26.5864	25.7531	26.1889	26.3254	26.4204	24.5485	25.1024	24.5818	26.0644	26.6508	26.7494	26.2775	24.7339	25.9032	26.7864	26.7703	26.7686	26.7632	26.6562	26.5016	26.0617	24.5225	24.4852	25.7298
ARFGEF1	26.9052	24.5228	27.352	27.8204	27.4807	27.756	27.3644	27.2271	27.2643	27.3857	26.711	26.9673	26.9637	26.8955	27.3855	27.1553	27.746	26.7826	24.6337	26.7066	26.7801	26.2547	26.6983	26.1805	25.9605	25.8249	27.5361	27.5162	27.4454	27.2238	27.3444	27.5236	27.3598	27.5412	25.9308	26.667	27.4731	27.303	27.5547	26.2939	26.4487	26.1189	26.3933	25.8099	27.2984	27.5142	27.4605	27.2455	27.5456
ARFGEF2	21.1851	20.9708	21.5787	22.0541	21.5524	22.4276	22.0982	21.8414	22.2269	22.0025	22.0113	22.2115	22.457	21.6512	22.1689	21.8441	22.0609	22.1271	22.0127	21.9656	21.6627	21.9826	22.1063	21.7973	21.7167	21.6446	21.8796	22.0924	22.1526	22.2854	21.3713	21.5873	21.3759	22.0712	21.836	22.1819	22.1361	20.8756	21.9004	21.9169	21.9333	21.7767	21.874	21.719	22.344	22.124	21.4136	21.1099	21.8356
ARFIP1	23.0964	20.8812	23.7061	22.4997	23.6488	22.227	21.494	22.7779	21.988	24.1123	23.8197	24.0346	23.5995	21.7956	23.5168	22.8515	23.1156	23.225	21.8254	22.0596	22.9683	23.5117	22.9211	23.7081	23.6089	23.834	22.1559	22.5847	22.7433	22.789	21.0261	21.3602	21.0386	22.505	23.6995	22.7377	22.6952	21.0111	22.2338	23.4155	23.5993	23.5917	23.6676	23.8298	23.3744	22.7572	21.2533	21.3147	22.2725
ARFIP2	23.2787	23.8869	22.7803	23.5691	23.61	23.9398	23.9905	24.2378	23.7399	23.5127	23.7086	23.9324	23.6912	22.2314	23.6328	24.0114	22.3795	24.1669	24.9138	23.4198	23.1774	24.5387	24.3342	24.6808	24.7192	24.7555	22.8577	23.2203	23.3546	23.6725	22.1951	22.4616	22.2024	23.158	24.6646	24.2102	23.3157	21.8036	22.9062	24.5316	24.5292	24.6446	24.5904	24.7056	23.8356	23.1775	22.1404	21.8667	22.7068
ARFRP1	23.7595	25.0661	23.464	23.892	23.5546	23.3917	24.5037	23.511	23.7546	23.9386	23.9166	23.3537	23.3986	23.7954	23.7306	23.4661	23.3722	23.406	24.6808	23.6815	23.7042	24.1263	24.0788	24.1815	24.1641	24.1624	23.6436	23.8462	23.916	24.0892	23.2367	23.4173	23.2376	23.8289	24.1708	23.9858	23.903	22.5928	23.6503	24.1001	24.0663	24.1589	24.1021	24.1571	24.0369	23.6416	22.823	22.369	23.1933
ARG1	20.7305	19.2291	20.7301	24.4222	23.5773	21.5949	19.9407	21.2983	17.8285	20.6879	19.6569	20.2275	20.482	19.8626	20.3036	22.0767	19.4401	19.5093	18.0442	21.7064	20.8851	20.5164	20.7868	20.7653	21.17	20.8398	20.2557	20.2756	20.2823	20.567	20.3326	20.3061	20.3257	20.3073	20.6031	20.6096	20.2864	19.9997	20.213	21.214	20.8744	21.4246	20.9573	20.9335	20.702	20.4455	20.4223	20.1849	20.2686
ARG2	20.1255	19.9481	20.9489	20.9514	21.6326	20.0431	19.9641	20.9789	20.1604	20.3222	21.3778	19.498	20.7492	20.9829	20.5771	20.0661	21.0049	21.0162	19.541	20.5042	21.1804	20.0653	20.8777	20.9166	22.0342	21.0798	20.7649	20.7226	20.6988	21.8044	21.0813	20.7815	21.0302	20.9638	20.272	20.2553	20.7447	19.5754	20.4651	20.5605	20.0267	21.0254	20.2124	20.0198	21.0497	20.1945	20.0823	19.5068	19.6237
ARGLU1	31.3407	27.7175	31.0384	32.012	32.516	32.4976	31.6398	32.4461	31.7817	29.7981	32.8368	32.3305	32.2193	30.448	33.1518	31.0259	31.5013	30.9259	27.7402	30.2451	30.7515	29.0381	29.7799	28.6395	28.8918	28.3782	32.5319	32.7925	32.8779	32.825	31.1593	31.4891	31.1635	32.7684	28.7331	30.0334	32.8556	31.1314	32.5497	28.9832	28.6093	28.7037	28.4869	28.2321	33.0893	32.9993	31.7325	31.9693	32.728
ARHGAP1	30.7726	31.1268	31.0672	30.8771	30.979	30.7162	30.7367	30.8277	31.0856	32.056	31.0952	30.7397	31.1269	30.6224	30.1239	31.3518	29.9832	31.7186	32.5997	31.5979	31.735	30.6373	30.9967	30.3894	30.2065	30.0343	31.5311	31.4093	31.3377	31.0897	31.4468	31.537	31.4567	31.4582	30.3067	31.0729	31.3623	31.301	31.513	30.9627	31.022	30.7689	30.9466	30.5559	31.2887	31.5247	31.2696	30.9784	31.5182
ARHGAP10	21.5174	22.0718	22.9023	23.2355	22.4851	22.4518	22.0406	22.0661	23.4582	20.3926	22.201	21.9282	22.9223	21.0286	22.0642	22.0978	22.5257	22.5669	21.4241	22.2695	22.1148	23.0874	22.462	23.1531	23.3116	23.5617	21.7205	22.1807	22.3816	22.8008	21.2619	21.6131	21.2842	21.998	23.4615	22.5161	22.3042	21.2772	21.9125	22.2083	22.1215	22.3741	22.1747	22.7846	22.0156	21.5743	20.9512	20.772	21.4023
ARHGAP11A	20.0181	19.4868	20.2183	20.6647	20.7841	20.8183	20.1712	20.5468	19.5678	20.8611	21.7232	21.1942	21.1275	22.403	20.7064	20.187	20.2737	21.3063	19.9376	20.4989	19.8908	20.868	20.8677	21.297	21.8039	21.6153	19.9743	20.1945	20.2854	20.8183	19.7991	19.9167	19.7999	20.1724	21.179	20.6479	20.2621	19.3752	19.982	21.2685	20.949	21.5962	21.0826	21.3735	20.7799	20.2027	19.7706	19.4514	19.8636
ARHGAP12	21.785	21.3374	23.5633	24.5122	23.1867	24.2433	23.244	23.1433	23.7162	23.2423	24.1144	23.4659	23.0386	22.302	24.194	22.6966	23.5454	22.9275	21.2768	22.2221	22.8809	24.0498	24.019	24.0629	24.0439	24.0353	22.2069	22.4917	22.5943	22.9799	21.6585	21.7926	21.6519	22.5	24.0736	23.9399	22.574	20.9387	22.1684	24.0603	24.0638	24.02	24.0551	24.0246	23.5037	22.8543	21.9184	21.5716	22.2807
ARHGAP15	29.8444	27.3443	29.6342	29.7648	30.3626	30.354	30.0854	29.8373	29.4091	29.2977	29.5538	29.4649	29.6714	28.1265	30.1016	29.0393	30.2814	28.86	27.0994	28.806	29.4593	29.2193	29.4977	29.0164	28.7169	28.6782	29.8958	29.6221	29.4991	29.0209	30.0928	29.9443	30.0851	29.7145	28.9004	29.5465	29.5428	30.154	29.8182	29.0972	29.2913	28.8774	29.215	28.7394	29.0977	29.6027	30.0375	30.1506	29.8225
ARHGAP17	28.4464	29.7532	28.0633	29.7797	29.1941	29.6998	30.6683	28.2763	29.7825	30.9917	29.2616	29.1577	30.0341	29.7255	29.7421	29.041	29.1306	29.6614	30.6973	29.5779	30.115	29.6118	29.9114	29.4069	29.2991	29.1054	29.5562	29.9099	30.0074	30.1089	28.6281	29.1529	28.6568	29.8457	29.3511	29.9609	29.9754	28.2369	29.6647	29.4658	29.4802	29.2495	29.4	28.9866	30.0868	30.0477	29.1433	28.7469	29.8261
ARHGAP18	22.0301	21.5815	22.7954	22.2503	22.4939	22.6087	22.0868	22.703	22.6745	22.4333	23.1165	22.3831	23.0345	21.8054	22.4866	22.0233	22.3785	22.6654	20.993	22.2026	22.3547	22.5307	22.5331	22.28	22.1105	22.1207	22.4932	22.4178	22.387	22.148	22.5107	22.5107	22.5062	22.3821	22.4614	22.4392	22.3872	21.9029	22.5138	22.4916	22.4728	22.5165	22.5195	22.5376	22.3335	22.5058	21.8622	21.3446	22.087
ARHGAP19	24.28	25.4332	25.0408	24.1514	25.1296	23.9089	23.1544	24.4313	24.3536	24.2722	25.3798	24.427	24.8818	23.2229	23.3438	26.2974	22.6856	26.7166	23.4726	23.0758	24.7144	25.8383	25.3979	25.84	25.9242	26.031	23.0504	23.632	23.8541	24.2745	22.442	22.9532	22.4765	23.3914	26.0136	25.4762	23.766	22.5257	23.3189	25.7698	25.7033	25.8582	25.7357	26.0787	24.1913	23.6916	22.7657	22.4585	23.4922
ARHGAP21	24.6472	25.3764	26.0782	25.0526	24.9572	25.6556	25.8074	25.0546	26.0424	23.6006	25.2799	24.963	26.2825	24.7834	25.0684	25.0626	25.6223	26.4163	24.3089	25.7615	25.7219	25.1147	25.2333	24.7233	24.3693	24.4191	25.4389	25.1622	25.0456	24.5144	25.7104	25.5795	25.7083	25.2004	24.8095	25.4197	25.0767	26.0248	25.4184	25.4733	25.6309	25.2359	25.5395	25.2994	25.1575	25.6994	26.0689	26.1551	25.9645
ARHGAP22	19.6547	20.0054	19.7249	19.5312	18.6331	18.5323	19.4129	18.7536	19.2871	19.1835	19.0665	19.1907	18.4738	19.2837	19.2592	18.9845	19.7238	19.3985	19.994	19.7674	19.1627	19.606	19.2866	20.0459	19.7585	20.1975	19.0278	19.0761	19.0937	18.9632	18.6565	18.6377	18.6496	19.1222	19.7727	19.0809	19.0981	18.5978	18.9642	19.509	19.8747	19.7213	20.0018	19.9974	19.5075	19.1285	18.6116	18.7255	18.8687
ARHGAP24	21.9334	21.0983	23.7967	22.4036	22.7402	24.8233	23.8853	22.8381	20.0714	23.5055	23.5798	23.7877	23.6799	22.3483	23.0632	22.6745	22.3241	22.5579	20.8927	22.3597	22.2205	23.8264	22.66	23.8925	23.462	24.2177	21.3349	21.7963	21.9927	21.8102	20.4566	20.7608	20.4756	21.6154	24.1318	22.7041	21.9171	20.8609	21.5241	23.7797	24.2445	23.9434	24.2991	24.7905	23.0232	22.4769	21.089	21.3306	22.2345
ARHGAP25	22.0304	20.6978	21.2899	20.9486	20.8366	20.9077	20.5763	20.0804	20.6451	20.9155	21.6145	21.4857	21.018	20.3626	20.4863	21.1892	20.8082	21.1039	20.4063	21.1416	21.0581	20.5187	20.7992	20.4693	20.3764	20.2866	21.4289	21.2122	21.1201	20.9005	21.648	21.4793	21.6377	21.2962	20.3458	20.7859	21.1556	21.6683	21.3438	20.5245	20.588	20.4276	20.5538	20.2523	20.9097	21.1768	21.5431	21.6672	21.2918
ARHGAP26	26.3068	24.0827	26.3428	25.3092	25.8391	24.5337	25.459	24.5852	24.3323	25.6588	24.0505	24.8033	24.4368	23.9414	24.8365	25.2894	26.5792	24.0548	24.3246	25.0606	25.2032	24.3376	25.1111	24.0815	24.4338	23.7376	25.4819	25.5417	25.5194	25.5366	24.5289	24.9465	24.5494	25.5439	24.0066	25.177	25.5268	24.8874	25.5054	25.1391	24.8188	24.9779	24.7366	24.3354	25.5197	25.4662	23.9048	24.276	25.2647
ARHGAP27	25.1303	25.9911	24.552	23.0338	24.4984	23.0478	23.0179	23.1443	23.2499	25.2389	22.7007	23.6041	23.2619	22.9047	22.8577	23.9267	23.8034	24.0602	25.5021	24.4827	25.6714	22.6435	23.0071	21.9259	22.0578	21.7065	24.8875	24.848	24.8276	24.8304	24.9201	24.9044	24.9127	24.8087	22.3333	23.453	24.8249	24.6757	24.9293	22.8879	22.5578	22.4903	22.3581	22.3355	24.5866	24.9109	24.6804	24.727	24.9267
ARHGAP29	18.3946	18.8174	19.0206	18.2838	18.5734	18.5133	18.0668	18.4596	18.5552	19.5143	18.5631	19.4985	19.3074	18.5036	19.114	18.5169	18.2865	18.5484	18.9071	18.7828	18.308	19.0457	19.1344	19.6305	19.6449	19.6986	18.6356	18.5964	18.5792	18.5874	18.5053	18.42	18.4923	18.6817	19.1584	18.8117	18.5969	18.2933	18.5313	18.8211	18.9115	19.0155	19.0224	18.8605	18.5844	18.3811	18.2362	18.2356	18.2429
ARHGAP30	33.1387	34.4755	33.9375	33.2984	33.5912	32.3985	32.596	33.3094	32.781	34.1277	33.5852	32.2535	32.6064	32.0504	32.9585	32.7267	32.9712	33.5058	34.3269	33.1938	33.3303	32.3875	32.8942	32.3679	32.2922	32.1031	33.8574	33.373	33.1881	32.8768	34.4749	33.9994	34.4418	33.5622	32.1451	32.8306	33.2591	34.3783	33.6352	32.7648	32.8119	32.6393	32.7713	32.2871	33.182	33.6266	34.5084	34.7699	33.8139
ARHGAP32	21.3102	21.0724	21.928	21.1627	20.9603	21.937	22.2125	21.4471	22.0483	20.9958	21.6688	22.1046	23.4027	21.7172	21.1474	22.1044	21.3659	23.125	21.0456	22.6914	22.154	21.8069	21.6564	22.5944	22.7156	22.8224	21.7097	21.9084	21.9755	22.2745	21.0036	20.9718	20.9763	22.0112	22.1682	21.0975	21.9796	20.0135	21.5429	21.8683	21.9442	22.3162	22.1661	22.2198	22.6354	21.6843	20.4186	20.169	20.838
ARHGAP33	22.9557	24.2399	22.7478	22.4598	22.6249	21.398	23.4299	22.6285	22.8623	21.9963	20.9858	20.4804	19.7189	23.8076	22.4075	22.5591	22.588	21.2766	24.5342	23.2895	22.5307	24.4688	24.074	24.9071	24.983	25.2035	21.2488	21.3411	21.3789	21.4636	21.0839	21.1311	21.0845	21.3302	24.8016	23.8467	21.3688	21.004	21.2544	24.3233	24.3764	24.6286	24.5178	24.8231	21.5155	21.2972	21.039	20.9987	21.1663
ARHGAP4	30.5201	33.0731	30.8537	30.3938	31.2834	29.971	31.3263	30.4356	30.0185	29.9899	30.5234	30.1726	29.8412	30.1436	30.3419	30.2429	30.4611	31.3652	32.4816	31.3207	31.668	29.5363	29.6486	29.1681	29.1073	29.0329	31.5639	31.4555	31.4144	31.262	31.8582	31.8469	31.8657	31.4201	29.3518	29.911	31.4168	32.1138	31.6189	29.5226	29.4847	29.3069	29.378	29.3209	31.0629	31.5458	32.0161	32.0794	31.8631
ARHGAP42	18.3002	18.9202	17.8614	18.4775	18.64	18.5307	18.6404	18.3818	18.2045	18.1733	19.41	18.8395	18.4595	18.883	19.2011	18.1374	18.526	18.7211	18.7646	18.2255	18.9379	18.9539	18.7442	18.8172	18.9027	18.9375	18.1438	18.2338	18.2752	18.3734	18.1013	18.1912	18.1084	18.1824	19.0523	18.8709	18.2562	18.1527	18.2014	19.1755	19.0511	19.1669	19.0318	19.3892	18.4101	18.3744	18.2872	18.2174	18.4021
ARHGAP5	21.5968	20.683	21.8688	22.24	21.7389	22.7284	22.4392	21.945	22.0298	21.6043	21.8909	22.1227	22.2529	21.864	22.552	22.0015	22.3796	21.7129	20.8953	21.877	22.0083	22.0759	22.2809	22.0916	22.0074	21.9161	21.5769	22.0519	22.1695	22.3075	20.8805	21.5672	20.9467	21.8856	21.9184	22.2431	22.1322	21.0037	21.8509	21.8382	21.926	21.7548	21.9069	21.4759	22.3047	22.2951	21.9195	21.5836	22.27
ARHGAP6	22.2579	22.5095	22.8927	20.8392	22.1185	22.1831	22.4745	22.7156	22.2988	20.8862	21.1205	21.7337	22.7087	22.5588	21.5861	22.3205	21.9422	22.2619	21.0535	22.8498	23.8861	21.5514	21.6805	22.6698	23.0358	22.9623	22.7098	22.9026	22.9562	23.3686	22.1479	22.0717	22.1126	23.0135	22.0531	20.8658	22.9646	20.5208	22.4969	21.4166	21.23	22.0644	21.5688	21.5941	23.2532	22.1739	20.8196	20.1715	21.0217
ARHGAP9	36.5653	35.7892	36.7243	34.9186	36.5247	33.3886	35.1344	33.9917	34.9953	34.9421	34.3987	35.2942	33.7716	34.9087	35.0873	35.8974	35.7936	35.3183	35.3444	36.0166	35.6972	34.1701	34.2592	33.7257	33.476	33.4925	36.0912	35.9789	35.9336	35.6821	36.2222	36.1889	36.2234	35.9773	33.8915	34.5235	35.9443	36.3029	36.1016	34.0359	34.1659	33.7528	34.0309	33.8425	35.6592	36.0345	36.28	36.309	36.2192
ARHGDIA	27.7863	30.5599	27.0981	28.0453	28.1865	26.5893	27.954	28.4802	27.3899	28.1732	27.7676	27.2947	28.0863	29.4625	26.6907	28.2079	27.3057	29.077	30.6597	27.5608	29.1184	27.841	28.704	27.8298	27.7045	27.3785	28.3841	27.6851	27.4173	26.9713	29.2411	28.571	29.1951	27.964	27.4316	28.5827	27.521	29.0808	28.0572	28.8403	28.9205	28.6377	28.8583	28.0105	27.7514	28.3898	29.6166	29.943	28.644
ARHGDIB	38.3271	37.5669	37.8254	38.3113	38.2146	38.3128	37.9567	38.342	38.1624	37.5747	37.8743	37.6218	37.5138	37.0562	37.8881	37.8054	38.054	36.8658	35.9375	37.8021	38.1826	37.7493	37.8507	37.4552	37.1633	37.2203	37.8029	37.5226	37.4145	36.9685	38.0909	37.8985	38.0854	37.57	37.4921	38.0098	37.4454	38.5955	37.7636	37.9747	38.1892	37.7488	38.0859	37.8084	37.426	37.9713	38.5691	39.0043	38.3445
ARHGEF1	25.7765	27.4176	25.9594	24.9601	25.7505	24.4824	26.3162	24.899	25.078	25.3069	24.6797	24.9107	25.0067	25.0757	25.2805	25.271	25.9579	25.8963	27.8452	25.7296	25.6532	24.5442	24.5887	24.2387	24.1288	24.1166	26.2801	26.1286	26.0721	25.8045	26.6088	26.5798	26.6175	26.0925	24.3853	24.7962	26.0776	27.0659	26.3443	24.4622	24.4927	24.2836	24.4042	24.343	25.6631	26.2174	26.8148	26.9992	26.6445
ARHGEF10	19.8718	20.3271	20.6528	18.1946	19.6522	19.7486	19.8525	20.9617	19.1561	19.6723	19.4259	19.4601	20.6746	20.2688	19.0302	19.4119	19.182	20.1672	20.6924	19.6881	19.4274	19.9212	20.3986	20.5591	21.3817	20.7751	19.1099	19.1686	19.1896	19.7161	19.1585	19.1175	19.1453	19.2327	20.155	19.9787	19.1965	18.539	19.023	21.0674	20.4861	21.5345	20.6839	20.6627	19.8943	19.3433	19.166	18.7903	18.9811
ARHGEF10L	21.3673	22.4111	21.9769	20.0335	19.4881	20.9393	20.999	20.8987	20.207	20.1418	20.5045	21.396	21.3514	21.9304	21.2416	21.4575	21.3983	21.9669	22.8207	21.8074	20.7652	22.4737	21.8299	22.8249	22.5784	22.8679	21.2384	21.3244	21.3526	20.7662	19.74	19.5894	19.7052	21.4878	22.6389	21.2522	21.3758	19.5792	21.0024	21.5775	22.3605	21.9982	22.5038	22.4526	21.6419	20.687	18.7607	19.3581	19.7988
ARHGEF11	22.8705	22.5084	23.2011	21.8551	22.198	22.057	21.7092	21.4116	20.4916	23.8628	22.142	22.3805	22.9418	21.7337	21.913	22.8172	21.8248	22.4148	23.3972	22.871	21.9056	23.2058	23.2032	23.1587	23.1068	23.1139	21.9077	22.1196	22.1946	22.5718	21.5003	21.558	21.4884	22.1582	23.1933	23.1633	22.1857	20.6647	21.8293	23.204	23.1943	23.1925	23.2073	23.2011	22.4843	21.7726	20.9342	20.5181	21.1564
ARHGEF12	20.3899	21.0903	21.1731	22.0097	21.4509	21.0462	20.6445	20.9033	21.1575	20.0414	21.1213	20.575	21.0364	20.6041	21.1346	20.7188	21.3707	21.2036	20.2668	20.7597	21.012	21.0407	20.8512	20.5012	20.0918	20.3139	20.8776	20.7874	20.7556	20.2777	21.0157	21.0605	21.032	20.7035	20.8329	21.184	20.7479	21.6568	20.9963	21.0209	21.2027	20.7425	21.072	21.0759	20.592	21.1873	21.5389	21.7475	21.5724
ARHGEF17	20.2491	20.7244	20.1742	20.0402	19.9889	19.7845	20.2048	20.3222	20.1782	20.2833	19.6014	19.8548	19.3724	20.6402	20.0997	20.3584	20.1924	19.593	20.5272	20.0727	20.4582	20.284	20.3132	20.6578	20.6457	20.7103	19.9228	19.9058	19.898	19.8972	19.841	19.7971	19.8342	19.9497	20.3599	20.1179	19.907	19.7273	19.8681	20.4947	20.6064	20.6926	20.7204	20.5679	20.1343	19.9517	19.8084	19.8127	19.8252
ARHGEF18	34.2848	34.3869	34.2665	33.6869	34.7007	34.1228	34.9423	33.9176	34.6932	32.7299	33.9143	33.7961	33.5133	34.7115	34.7519	34.7186	33.7762	33.7004	35.4698	34.3373	34.2663	33.7672	33.7371	33.4772	32.9706	33.1991	35.0366	34.7965	34.6967	34.1065	35.1345	34.9721	35.1284	34.8482	33.4783	33.8787	34.7285	35.5018	34.9924	33.2149	33.6291	32.9821	33.5258	33.1868	34.1893	34.6787	35.0149	35.3991	34.9551
ARHGEF19	22.3647	23.694	21.1331	21.9474	21.0686	21.3901	22.2797	21.6773	21.3267	22.2847	22.8142	21.3847	20.6505	22.7217	22.2084	23.1002	22.0172	22.3109	23.7522	21.7327	21.9649	23.1003	23.2682	23.7659	24.3124	24.0605	21.1383	21.2696	21.3217	21.7598	21.0146	21.0466	21.0084	21.2955	23.45	22.8629	21.3153	20.5585	21.0932	23.6356	23.2768	24.0367	23.4693	23.6299	21.7701	21.24	20.8966	20.6354	20.908
ARHGEF2	31.407	31.0866	31.6707	30.7657	31.2702	30.9666	30.2575	31.0822	30.5507	32.4691	30.8211	31.2309	31.4251	30.5369	30.4653	31.4625	30.7534	31.382	32.2833	31.078	30.9506	30.6751	30.9427	30.3726	30.2108	30.1029	31.7064	31.4804	31.3887	31.1141	32.0065	31.8789	32.0023	31.5238	30.3974	31.079	31.417	32.1725	31.6717	30.6132	30.6707	30.3762	30.5708	30.2614	31.0105	31.4811	32.0041	32.1372	31.7515
ARHGEF25	19.7334	20.4552	19.367	19.4188	19.3712	19.3638	19.6144	19.3936	19.7326	19.2158	19.2306	18.7745	18.6066	19.8416	19.4317	19.1433	19.6605	19.4368	19.6608	19.3205	19.431	19.8819	19.6037	19.7455	19.7256	19.8536	19.0611	19.127	19.157	19.1843	19.0048	19.0669	19.0098	19.0887	19.9704	19.7156	19.1431	19.0731	19.1045	19.9513	19.9524	19.9381	19.9314	20.2713	19.2432	19.2228	19.1279	19.115	19.2465
ARHGEF3	29.1147	30.6198	29.876	32.0492	30.5937	31.475	31.0242	31.0767	31.3839	31.9973	32.4291	32.3058	33.1109	30.0203	30.8092	29.9829	30.7837	32.1221	31.2028	30.7626	30.5218	30.5699	31.2472	30.6203	30.247	30.1078	31.9789	31.3356	31.0569	30.3178	32.4629	31.9119	32.4265	31.6221	30.116	31.0901	31.1734	32.4562	31.6777	30.862	31.1742	30.6843	31.128	30.2134	30.9299	31.5132	32.3168	32.7397	31.6955
ARHGEF4	19.9396	20.0236	18.9652	18.641	18.9682	18.9515	19.5077	19.0715	19.1578	19.3569	18.7922	18.9544	18.3694	20.1783	19.1731	19.4242	19.2634	18.9828	19.5696	19.5833	19.0756	19.5741	19.5025	20.1478	20.0451	20.2607	19.0237	19.0139	19.0075	18.9757	18.79	18.7218	18.7782	19.0957	19.7224	19.1975	19.0228	18.6005	18.9209	19.5657	19.7806	19.8221	19.9275	19.7855	19.3125	18.9589	18.6362	18.6662	18.7207
ARHGEF40	24.7369	26.9109	25.7023	22.5057	24.5813	23.4896	23.0232	22.5357	22.9521	24.3227	21.7812	23.4662	23.9052	23.8558	23.0035	26.2621	24.5664	23.4706	23.6871	24.0546	25.4197	26.3631	25.9458	26.7047	26.5999	26.7079	23.5415	23.4949	23.4659	22.8423	22.0956	21.8112	22.0462	23.8279	26.5212	25.1473	23.5318	21.6251	23.0942	25.7379	26.4025	26.1987	26.5368	26.4054	24.1394	22.8277	21.2088	21.6212	21.8408
ARHGEF5	19.9253	20.7556	20.3266	19.8755	19.4046	19.9818	19.7972	20.2999	19.8147	19.6701	19.0854	19.731	19.7941	20.4908	20.6594	20.4785	20.1377	19.9704	19.4177	20.0947	20.1266	20.2351	20.1769	20.4012	20.6138	20.5638	19.5708	19.6936	19.7446	19.9802	19.4685	19.5464	19.4711	19.6681	20.3926	20.1003	19.7291	19.31	19.5917	20.4863	20.3402	20.6335	20.399	20.593	20.0369	19.7729	19.5399	19.3886	19.6231
ARHGEF6	32.6861	31.1132	32.7784	34.1097	33.7206	34.2151	33.437	33.8019	34.6013	32.584	32.8806	33.1809	33.3763	32.6123	33.9726	33.5348	33.5272	33.1226	32.2241	32.3708	31.9122	32.0318	32.4766	32.0342	31.9128	31.7727	33.9744	33.6964	33.5783	33.3196	34.2058	34.0017	34.1929	33.8146	31.7962	32.4007	33.6244	34.1815	33.8478	32.2177	32.3154	32.1077	32.2831	31.8065	33.4799	33.7497	34.1448	34.2625	33.8423
ARHGEF7	20.5665	20.5126	21.1618	21.4358	20.7551	20.9667	21.4945	20.8578	20.9744	20.6035	20.5613	20.7156	21.0035	21.2233	21.1132	20.8974	21.1563	20.8315	20.1039	21.1143	21.034	20.8184	20.9153	20.4997	20.4291	20.3451	21.147	21.2143	21.24	21.2734	20.8117	20.8571	20.8036	21.2263	20.6542	21.0615	21.2367	20.2231	21.1126	20.663	20.6418	20.4647	20.5454	20.4623	21.2246	21.2466	20.7821	20.6043	21.0311
ARID1A	21.6308	21.1301	21.5257	21.2498	21.6674	21.1042	21.31	20.5066	21.4572	21.7661	20.8781	20.9829	21.6243	21.3924	20.4605	21.8891	21.5948	21.162	22.2838	21.8598	21.8397	20.9358	21.0301	20.6901	20.5632	20.5434	21.8159	21.7115	21.6677	21.4987	21.9585	21.9144	21.9588	21.717	20.7672	21.1674	21.678	22.0882	21.8184	20.8574	20.9144	20.6942	20.8374	20.7043	21.4491	21.7329	21.9941	22.0694	21.9037
ARID1B	23.2523	22.6836	23.1144	23.5106	23.5559	23.3836	23.5047	22.7762	23.1629	23.0044	22.9112	23.1787	22.9817	22.6287	22.7195	23.4547	23.3939	23.2238	22.917	23.9273	23.0737	22.9209	23.1291	22.8178	22.6903	22.616	23.4772	23.4728	23.4427	23.3181	23.3505	23.4597	23.3576	23.4849	22.7311	23.146	23.4574	23.2549	23.4968	22.8216	22.9047	22.6986	22.8563	22.5521	23.2828	23.4459	23.4491	23.3319	23.4848
ARID3A	28.8939	29.8741	28.6615	27.7877	29.2556	26.6232	27.314	27.1879	26.9552	29.0755	27.3436	27.5411	27.0295	29.2033	27.0058	27.8497	27.8239	28.6023	30.307	28.7166	29.9999	29.9502	29.3068	30.3651	30.4752	30.7824	27.1881	27.5502	27.7047	28.0251	26.6624	26.8802	26.6711	27.4629	30.3929	29.1185	27.6553	26.5058	27.265	29.3818	29.4122	29.7337	29.5653	30.113	27.8497	27.2138	26.4394	26.3039	26.8759
ARID3B	28.0716	24.972	27.4172	26.722	27.3552	26.2376	27.3991	25.9648	25.8189	26.5572	25.5598	26.8868	26.3259	26.5057	26.68	27.1993	27.9048	25.993	24.8	27.0868	27.1387	27.4705	27.4415	27.7147	27.9118	27.8597	25.8928	26.2692	26.4152	27.0727	25.5748	25.8197	25.5803	26.2124	27.6803	27.2685	26.3771	24.7438	25.9366	27.5241	27.2779	27.7018	27.3895	27.6114	26.7082	25.9629	25.2109	24.5318	25.4286
ARID4A	24.2243	22.785	24.601	24.3954	24.52	24.31	23.9754	24.1864	23.9987	24.7775	23.8993	24.001	24.0849	23.4158	24.5918	24.1407	24.5913	23.7787	22.1131	23.3163	23.7649	24.3451	24.5304	24.2508	24.2317	24.098	23.4972	23.9348	24.0823	24.2772	22.6203	23.0774	22.645	23.8275	24.2069	24.5517	24.0317	22.5099	23.6407	24.3154	24.2984	24.2192	24.2592	24.0407	24.4748	24.1177	23.0381	22.7986	23.822
ARID4B	21.7458	20.4814	21.908	21.6432	21.9085	21.6829	21.2324	21.5735	20.9477	22.1562	21.7776	21.6745	21.6484	20.5794	21.8376	21.4118	21.8257	21.2139	20.119	20.6359	20.7644	20.8595	21.0953	20.7155	20.5847	20.4965	21.8984	21.8327	21.7927	21.6577	21.8767	21.9129	21.8787	21.8578	20.652	21.1415	21.8094	21.8119	21.889	20.696	20.7706	20.5454	20.7084	20.3937	21.566	21.7716	21.913	21.8771	21.8546
ARID5A	23.3314	24.4231	22.8985	22.9307	23.1936	22.7691	23.0812	23.1685	23.3246	24.4336	22.937	23.0002	23.1675	22.6712	23.0472	23.2559	23.0324	23.5026	23.904	23.2862	23.4443	23.6387	23.6154	23.6177	23.5796	23.5664	23.1066	23.3117	23.3832	23.5403	22.6643	22.8579	22.6667	23.2899	23.626	23.5664	23.3675	22.1186	23.1218	23.6326	23.6242	23.6317	23.6371	23.6288	23.5286	23.1828	22.3843	22.0075	22.7912
ARIH1	22.8177	22.0772	23.1641	23.4257	23.1941	23.2185	22.6214	22.9661	23.4031	23.7361	22.5019	22.6098	22.6767	22.618	23.2824	22.7215	23.1019	22.7178	21.4005	22.3156	22.8648	22.3124	22.7083	22.2701	22.1538	21.9945	23.3362	23.2286	23.1543	22.9704	23.2844	23.3481	23.2968	23.2837	22.0625	22.6755	23.1853	23.2883	23.3099	22.3842	22.4572	22.2557	22.4179	21.9534	23.0045	23.2181	23.3319	23.2652	23.2803
ARIH2	25.7331	25.9877	26.7661	27.2359	26.4699	26.9198	25.975	26.6989	27.0129	26.4437	27.9456	27.1729	27.3843	25.6542	27.0175	26.2855	26.6169	27.5512	26.9881	26.7414	26.69	26.2231	26.4548	25.8358	25.7358	25.5836	27.1892	27.279	27.296	27.3012	26.8033	26.9304	26.8012	27.2775	25.9676	26.6534	27.2921	26.3007	27.1839	26.276	26.2534	26.0283	26.1417	25.9421	27.2835	27.2435	26.5737	26.3142	26.9771
ARL1	23.3938	22.5912	23.7174	24.4113	23.8675	24.8882	23.871	24.4644	24.2609	23.8313	24.7741	24.8181	24.1057	23.2137	24.7473	23.6294	23.9012	23.9768	22.8804	23.715	23.9572	24.3799	23.9978	24.3846	24.4082	24.4871	23.4277	23.948	24.0939	24.296	22.6071	23.2514	22.6573	23.7525	24.4746	24.0591	24.0368	22.7906	23.6884	24.276	24.2558	24.3481	24.2776	24.4966	24.2649	23.9557	22.9621	22.6417	23.7869
ARL10	21.5693	20.1693	19.4334	19.1964	20.0984	20.4248	20.6268	19.1743	19.5947	18.8318	19.2444	19.6422	19.367	20.4334	19.3091	19.8388	20.6361	18.9624	20.6669	19.0591	19.7163	20.9889	20.3524	20.864	20.8046	21.1552	18.9407	19.1046	19.1762	19.242	18.7579	18.8949	18.7678	19.0249	21.2408	20.492	19.1457	18.8696	19.0284	20.9279	20.9894	20.993	20.9946	21.6326	19.3495	19.2261	18.9379	18.913	19.2081
ARL11	25.1094	20.5335	24.5876	22.6676	24.6733	23.4041	23.0817	22.7817	22.8529	25.7709	24.5212	23.7939	23.384	23.059	22.7441	23.8033	23.8659	24.2187	22.9384	23.4865	24.7153	24.8036	24.3761	25.5156	25.3834	25.7198	23.0871	23.288	23.3582	23.3561	22.1486	22.123	22.1272	23.3966	25.1325	23.8406	23.3626	21.6719	22.9192	24.4561	24.8135	24.8805	25.0167	25.0648	23.949	22.9349	21.619	21.6814	22.1744
ARL13B	20.3686	19.5019	21.2925	21.0892	21.3228	21.4978	19.7545	21.3674	20.6722	22.7141	22.9228	22.348	22.071	20.9497	21.7925	21.0222	21.7247	21.0142	19.3693	21.4393	20.668	22.2665	21.7751	22.6163	22.6218	22.9126	20.1946	20.4024	20.4899	20.6297	19.833	19.9479	19.8366	20.3622	22.5865	21.604	20.4638	19.7416	20.2262	22.4149	22.5244	22.6824	22.6412	22.9778	21.0493	20.5615	19.9525	19.8935	20.2918
ARL15	21.5924	19.7046	22.1993	22.3541	22.1648	21.0901	21.4405	21.5434	21.4018	21.4436	22.6069	22.3308	22.0792	20.5746	21.3332	21.1733	21.3852	21.532	20.4975	21.6831	21.8268	21.9665	21.9485	22.3342	22.6313	22.5413	21.3096	21.6252	21.7448	22.3013	21.0138	21.2082	21.0154	21.5949	22.2471	21.7171	21.714	20.2191	21.3229	21.7608	21.4641	22.0376	21.5989	21.876	21.7353	21.0215	20.3087	19.705	20.4948
ARL17A	23.1102	19.1959	23.7891	21.9529	25.7428	21.9702	25.9857	21.8784	21.1627	22.4842	22.7223	21.6842	22.2026	22.6431	25.1196	21.2978	23.4422	22.4296	19.0374	25.712	21.5589	24.6913	24.5013	24.8673	25.562	25.3235	21.1257	21.2952	21.3679	21.6962	21.0511	21.1874	21.059	21.2349	25.1127	24.4866	21.3411	20.9161	21.1869	25.1339	24.5669	25.4058	24.6585	25.3594	21.552	21.3208	21.1268	20.9223	21.2148
ARL2BP	25.1559	25.1009	26.0112	26.4888	26.3544	27.448	26.2948	27.3506	27.6404	26.6161	27.2594	27.9771	27.427	26.8742	27.5214	27.0769	27.478	27.3197	26.3582	27.1089	26.6024	26.8437	27.0497	26.8768	26.7533	26.6533	26.9949	27.0394	26.9772	26.7149	26.6366	27.0033	26.6804	27.0737	26.6371	27.0248	27.0172	26.7459	27.0656	26.9525	27.0243	26.8977	27.0197	26.655	26.9244	27.0549	26.8205	26.4613	27.076
ARL3	21.6111	20.4178	21.7525	21.2408	21.2915	21.3608	20.6814	21.733	20.5	21.5864	20.9567	21.8119	22.6	20.3892	21.0349	21.5209	21.2738	22.0913	19.8619	21.6712	21.3292	22.1504	21.29	21.9303	21.8822	22.3155	20.5819	21.0254	21.2282	21.4406	20.1424	20.5104	20.1697	20.7991	22.4732	21.522	21.1401	20.445	20.8273	21.4816	21.5146	21.5392	21.5094	22.2822	21.1249	20.8623	20.2489	20.1742	20.8504
ARL4A	24.0278	23.138	24.3447	26.8249	24.9338	23.21	24.622	24.3289	22.7426	23.1666	22.5081	23.6291	22.5099	24.4617	24.1348	23.2525	23.6771	23.3141	22.0845	22.2231	23.7972	24.9543	23.4337	24.8049	24.59	25.406	22.0922	22.8653	23.205	23.4363	21.1384	21.7369	21.18	22.5102	25.4712	23.6951	23.0642	21.6262	22.4769	24.528	24.7691	24.7141	24.8095	25.9407	23.8847	23.214	21.7392	21.6897	23.0397
ARL4C	25.5397	26.7469	25.4473	26.4844	26.1684	26.3357	25.8668	26.6155	26.0771	23.7108	26.4113	26.0989	25.6415	25.3431	25.7762	25.5584	26.0439	25.9423	25.889	25.1389	25.1159	25.1566	25.6226	25.1702	25.0963	24.9295	26.4675	26.0355	25.8667	25.58	26.9416	26.5501	26.9144	26.2149	24.9417	25.5404	25.933	26.8368	26.2599	25.3931	25.448	25.2945	25.4197	24.9704	25.7686	26.1311	26.8277	27.0298	26.2628
ARL4D	20.067	21.0631	19.9489	19.9954	19.9868	19.7459	20.1584	19.7301	20.4473	20.2888	20.3591	19.8055	19.7284	20.3285	19.6255	20.2684	19.6926	20.1352	20.6138	19.7068	19.8309	20.1399	19.833	20.1155	20.1369	20.2841	19.7015	19.9133	20.0056	20.1484	19.4818	19.6529	19.4936	19.8184	20.2895	19.8875	19.9679	19.5568	19.8031	20.1687	20.158	20.228	20.1724	20.5067	20.2683	20.0642	19.6957	19.6215	20.0033
ARL5B	22.1	19.3506	21.9652	22.6899	22.3691	23.2824	22.8868	23.112	22.1843	25.503	22.8918	23.1887	22.8319	21.935	23.0048	21.9974	21.4297	22.0053	20.1002	21.8955	22.7095	23.8309	23.4401	24.0851	24.1861	24.3404	21.0132	21.3175	21.446	21.7452	20.5998	20.7876	20.6076	21.2422	24.1112	23.3131	21.4053	20.4503	21.0815	24.0493	24.0308	24.257	24.1263	24.4455	22.1425	21.5476	20.809	20.6458	21.2201
ARL6	18.8103	18.7386	19.0178	19.4905	19.4447	19.939	19.0008	19.5222	18.871	18.5774	20.335	19.7443	19.9723	18.9434	19.4492	19.0623	19.2636	19.4	18.4049	18.6909	19.1794	19.7349	19.5059	19.7447	19.8694	19.9292	18.7037	18.8481	18.911	19.0761	18.5861	18.7038	18.5938	18.7882	19.9008	19.5416	18.8864	18.5771	18.7673	19.8437	19.7408	19.9259	19.7647	20.1034	19.0913	18.9304	18.7129	18.6131	18.8712
ARL6IP1	30.9444	29.3772	31.2303	33.2186	32.5933	32.5152	31.5049	33.0438	32.6511	31.2531	32.3451	32.4397	31.9016	32.1035	32.1766	31.4782	31.1805	32.076	29.7232	31.2272	32.3604	31.5564	32.3213	31.5945	31.4869	31.1406	32.3462	31.7462	31.4767	31.0108	32.9665	32.4704	32.9351	32.0048	31.1528	32.1961	31.584	32.8072	32.0634	32.0328	32.0978	31.8809	32.0563	31.2774	31.3866	31.9332	32.8659	33.0815	32.1115
ARL6IP4	24.086	25.2319	24.0026	23.9291	23.7892	24.0643	24.3181	24.4454	24.5446	23.9051	24.571	24.5	24.2093	24.1417	24.3907	23.8709	24.0727	24.596	25.0451	24.4091	24.537	24.0311	24.3394	23.9497	23.8636	23.7268	24.5788	24.337	24.2316	24.0015	24.8129	24.6619	24.8051	24.4273	23.826	24.3414	24.272	24.8319	24.4929	24.3281	24.3671	24.2195	24.3281	24.0138	24.2579	24.5466	24.8856	24.9505	24.67
ARL6IP5	32.3309	29.6012	33.1375	33.1794	33.6409	34.0779	32.402	34.0977	32.3723	34.5319	34.706	34.1667	34.3093	31.9939	34.0801	32.6378	32.7962	32.9065	29.9515	32.87	32.3038	32.8303	33.6369	32.8876	32.6434	32.419	33.3653	32.6217	32.3392	31.7781	34.1365	33.3801	34.0798	32.9324	32.4172	33.4541	32.4512	34.0006	32.994	33.4543	33.678	33.2729	33.6299	32.7178	32.4348	33.0276	34.1579	34.6881	33.2296
ARL6IP6	26.5814	22.1258	26.686	27.3831	28.1125	27.0889	25.9326	26.4788	26.1537	26.3803	27.5129	26.6449	26.5178	25.9342	27.057	26.6064	26.0198	25.1292	24.5819	26.0718	25.2359	27.5684	26.7932	27.794	27.8745	28.1891	24.8603	25.5522	25.8165	26.266	23.866	24.412	23.8959	25.3296	27.9725	26.73	25.7222	23.7882	25.093	27.3779	27.3938	27.6597	27.507	28.1207	26.4148	25.5583	24.0585	23.7673	25.0725
ARL8A	23.1013	23.2972	23.3073	23.0623	23.5239	22.6039	22.5518	22.9827	23.3363	24.754	23.3518	23.3001	23.7716	23.2822	23.0532	23.576	22.9096	23.4281	23.7156	23.7624	23.6765	23.7159	23.6029	23.7302	23.7322	23.7024	23.2269	23.426	23.4937	23.5582	22.5483	22.7561	22.5517	23.4027	23.7357	23.5118	23.4803	22.2907	23.2454	23.6504	23.6883	23.712	23.712	23.7395	23.6265	23.2928	22.2506	22.1587	22.9201
ARL8B	27.829	25.4216	29.1906	28.6174	28.8879	29.6973	28.0868	28.8842	27.7731	28.8954	29.1856	28.7301	28.5383	28.4662	29.2243	28.499	28.6723	28.2921	26.361	28.0157	28.0543	27.9388	28.3929	27.6055	27.5637	27.2418	28.8211	28.6014	28.4954	28.299	28.982	28.96	28.9847	28.6553	27.5861	28.504	28.5321	28.94	28.7848	28.2254	28.164	27.9842	28.0599	27.6508	28.2723	28.7289	28.9428	28.8956	28.9185
ARMC1	25.2624	24.529	25.7132	26.5798	26.167	27.103	26.4177	26.9859	26.5328	25.4469	27.4878	27.1324	26.5099	25.6601	26.8713	25.8108	26.0341	25.8958	24.1273	26.0283	25.6868	26.8404	26.5631	26.8805	26.9152	26.9623	25.2938	25.8543	26.0524	26.3899	24.5063	25.053	24.5407	25.6654	26.9332	26.5635	25.9792	24.4384	25.5149	26.7901	26.7599	26.8686	26.7907	26.9589	26.3671	25.8503	24.7351	24.3621	25.5368
ARMC10	22.4986	24.4672	24.1987	22.9509	22.741	23.2682	22.675	23.9037	22.982	24.2941	23.2792	23.9725	25.0656	22.5523	23.7951	23.6365	22.9928	24.105	23.4186	23.1488	23.0654	24.0355	24.0791	24.4099	24.5785	24.5316	22.9954	23.2229	23.3104	23.8221	22.6797	22.7499	22.6691	23.2597	24.2569	23.7827	23.2992	21.7335	22.9233	24.221	24.0511	24.4212	24.1812	24.2729	23.7848	23.0475	22.3131	21.7873	22.4358
ARMC2	19.809	18.5342	19.8039	19.7374	20.0655	18.6935	18.6631	18.7484	19.335	20.5689	19.1694	20.0746	20.7206	18.2642	19.501	20.0449	19.6039	19.2732	18.7927	19.6438	19.9153	20.5209	20.0904	20.6923	20.6244	20.943	18.9165	19.039	19.0902	19.1341	18.7068	18.786	18.7107	19.0034	20.7562	20.039	19.0728	18.7143	18.9508	20.111	20.2179	20.2487	20.2767	20.5737	19.1104	18.9268	18.6419	18.6332	18.8309
ARMC5	22.5126	24.3041	22.0556	21.9891	21.6229	21.0216	22.4416	21.8647	22.3165	21.1261	20.4784	20.83	20.3458	23.4311	21.953	22.3554	22.4323	21.9414	23.2877	22.0083	21.9649	23.1276	22.9265	23.6943	23.8269	23.9351	21.2757	21.4858	21.5696	21.8713	20.8091	20.8629	20.801	21.5203	23.4387	22.5437	21.558	20.3769	21.2112	23.0535	23.0704	23.3982	23.2349	23.3888	22.0072	21.2519	20.5052	20.3574	20.7654
ARMC6	22.0999	24.4303	22.3921	22.8254	22.0865	23.4112	22.9529	23.2627	23.0606	22.175	23.1286	22.6126	22.7729	22.6868	23.0434	23.0865	22.3847	23.6945	24.58	23.4851	23.2713	23.7584	23.4496	24.0558	24.2386	24.3144	22.5138	22.9069	23.0523	23.4687	21.9479	22.2342	21.9588	22.8264	24.0522	23.2932	23.0075	21.552	22.5883	23.4796	23.3815	23.7303	23.4947	23.85	23.1875	22.5072	21.5729	21.2427	22.0551
ARMC7	23.8099	25.5361	23.6273	23.7194	23.9776	22.9797	23.7134	23.8479	24.3864	24.4063	24.0411	23.2935	23.7153	25.1524	23.7374	23.3684	23.7402	24.4482	24.7079	24.7992	24.8503	24.0567	23.9281	24.5769	24.9701	24.9093	23.8758	24.2536	24.3999	25.0106	23.4011	23.6381	23.4022	24.2206	24.4388	23.6221	24.3628	22.5407	23.886	24.0668	23.7989	24.4265	23.9719	24.3046	24.7562	23.9072	22.9446	22.3496	23.2763
ARMC8	22.2292	21.2009	22.4833	22.6385	22.6553	22.68	22.1653	22.4625	22.3246	22.9524	22.6559	22.6499	22.8738	21.8452	22.5936	22.2989	22.3242	22.4572	21.3747	22.1909	22.3244	22.5168	22.5744	22.2971	22.1354	22.1293	22.3963	22.56	22.6081	22.6956	22.0117	22.1725	22.0103	22.5535	22.3752	22.6552	22.5968	21.1861	22.3914	22.4764	22.534	22.329	22.4728	22.3549	22.6945	22.5003	21.7514	21.2077	22.0949
ARMCX1	20.9485	21.8126	20.3902	19.9551	19.9162	20.7123	20.7544	20.2472	21.1505	20.4902	20.8726	20.0105	21.3833	20.9563	20.7684	20.7695	20.2479	20.7212	20.4776	20.8705	20.2719	20.967	20.7154	21.6306	21.3443	21.7891	20.6438	20.6557	20.6566	20.506	20.1598	20.0763	20.1437	20.7678	21.1584	20.3842	20.6759	19.9567	20.4986	20.6479	21.0021	20.9147	21.1601	21.0475	20.9446	20.4295	19.8489	19.9583	20.0718
ARMCX2	21.0841	22.9507	21.3744	21.1049	20.5169	21.8949	22.0986	21.0263	21.9924	20.5693	20.8671	21.2723	21.0557	22.0562	21.9235	22.1681	20.9766	21.9114	22.9054	22.4561	21.5777	21.9921	22.2088	22.8187	23.2644	23.06	20.8072	20.8537	20.8693	21.1504	20.6618	20.6049	20.6473	20.934	22.2758	21.7188	20.8801	20.1924	20.701	23.0174	22.8256	23.5331	23.0767	22.9974	21.7101	21.0923	20.6942	20.5007	20.6843
ARMCX3	23.719	23.3482	23.835	23.6246	23.5282	24.3625	23.9722	23.8519	24.0128	23.9839	24.3403	24.1633	24.0043	23.8012	24.0222	23.5957	23.5772	23.9788	23.1984	23.5181	23.5384	23.9105	23.9466	23.6636	23.5079	23.5015	23.9801	24.0018	23.9902	23.8838	23.8133	23.8575	23.8093	23.9989	23.782	24.0028	23.9921	23.1671	23.9697	23.9337	23.9679	23.8038	23.9124	23.8519	23.915	23.9626	23.4117	22.9822	23.6605
ARMCX5	19.7745	21.8298	20.0101	20.6323	20.2711	21.746	20.5756	21.5597	20.9199	20.4632	21.1753	22.2297	22.7469	21.1058	22.7094	20.5695	20.4402	22.9149	21.7825	20.4542	21.7552	22.7074	22.1884	23.003	22.9973	23.275	20.172	20.4613	20.5831	20.7597	19.6857	19.8504	19.6917	20.3978	23.0011	22.0339	20.5452	19.5936	20.2266	22.5062	22.6134	22.7536	22.7234	23.0647	20.9595	20.3954	19.6522	19.5858	20.0821
ARMCX6	24.9888	27.7966	24.7701	25.0781	25.3178	26.6969	26.1485	26.1425	27.1562	25.9959	25.6933	25.3384	25.1175	26.0679	26.2613	25.5716	25.3777	26.2194	26.2859	25.6008	25.5924	26.4836	26.1388	26.869	27.2283	27.2687	25.1803	25.6181	25.7991	26.4282	24.7186	25.0065	24.7305	25.5112	26.9006	25.9639	25.7411	24.3377	25.2754	26.3413	26.1153	26.6683	26.251	26.7621	26.0981	25.328	24.5226	24.1717	24.9036
ARNT	21.4855	21.6595	22.0225	21.6411	22.0181	22.1246	21.2755	21.7363	22.0619	22.5066	21.9207	22.1803	22.4376	21.0486	21.5528	21.8366	21.5834	22.2956	21.6844	22.1348	21.6236	21.6912	21.8622	21.4021	21.2563	21.1583	22.1452	22.1668	22.1516	22.0506	21.9208	22.0266	21.9232	22.1716	21.4685	21.9703	22.1556	21.5223	22.1494	21.7135	21.7429	21.5165	21.6642	21.4504	22.0317	22.1777	21.7748	21.497	22.05
ARNTL	23.4678	21.0031	23.8767	24.4855	25.3045	24.2176	23.2713	24.1552	24.216	24.2042	24.4552	23.6898	24.2312	23.7755	24.5771	24.9368	24.2598	24.0096	22.2063	23.357	24.4243	24.936	24.8863	24.9281	24.9428	24.8837	22.965	23.4176	23.5918	23.6072	22.0158	22.4577	22.0452	23.2533	24.8986	24.8914	23.5292	22.3758	23.1571	24.95	24.9368	24.942	24.9334	24.8513	24.0288	23.5859	22.4062	22.4909	23.368
ARNTL2	18.8173	19.6123	18.6441	18.9344	18.5531	18.6808	18.7181	18.9127	19.1189	19.4885	18.757	19.0905	20.1076	18.9003	19.1085	18.6271	19.0203	19.0149	19.2942	18.6511	18.8359	19.358	19.2507	19.4168	19.6118	19.5756	18.6477	18.7808	18.8385	19.065	18.5667	18.6714	18.5729	18.733	19.5049	19.2476	18.8172	18.4863	18.6963	19.3569	19.21	19.4437	19.2396	19.4732	18.8988	18.7285	18.5638	18.4371	18.6518
ARPC1A	26.7935	26.0379	27.08	25.8927	27.1045	26.3085	25.9576	27.0638	25.6763	27.1912	27.4055	28.1026	27.9656	27.1111	26.2912	25.6885	26.987	27.3814	25.3943	25.8354	26.076	27.3097	27.2324	27.339	27.3314	27.3107	26.4057	26.666	26.7556	26.9602	25.6901	25.8482	25.6836	26.6689	27.3448	27.1031	26.7372	25.0115	26.3721	27.2408	27.2508	27.3191	27.2923	27.3276	26.9612	26.3162	25.0557	24.7748	25.6599
ARPC1B	31.7905	32.6087	33.452	31.8508	31.9249	32.2687	32.2591	32.783	31.7676	33.3907	32.5688	32.2116	33.4723	31.2271	32.6535	32.2282	31.1909	33.275	33.1487	32.7665	32.4526	32.7334	32.5264	31.9659	31.4151	31.6663	32.0369	31.7867	31.6937	30.988	32.3202	32.269	32.3372	31.7243	32.3349	33.0389	31.7021	33.6522	32.1501	33.0329	33.4496	32.5606	33.2051	33.0421	31.7399	32.7222	33.5912	34.4092	33.5654
ARPC2	37.8224	36.519	37.9555	37.7492	37.8503	38.0975	37.2481	38.1297	37.4011	37.593	38.057	37.375	37.3977	37.1317	37.9813	37.9069	37.7509	37.4199	36.0731	37.4849	37.6155	37.0618	37.59	37.0604	37.0852	36.8373	37.7885	37.4101	37.2661	37.1156	38.3797	37.9896	38.3513	37.561	36.8602	37.5232	37.3221	38.1706	37.609	37.6678	37.6137	37.563	37.5825	37.1523	37.454	37.7961	38.6117	38.7151	37.9322
ARPC5	34.6598	33.5742	33.6309	32.9196	34.2132	32.6132	33.2255	33.5334	32.6017	34.9947	33.8099	33.7997	32.4908	33.3815	33.9964	33.6617	33.1275	33.18	31.9598	32.8202	32.9763	33.2443	33.669	32.6974	32.4899	32.3275	33.2662	32.8318	32.6684	32.2207	34.0629	33.7723	34.0585	32.8834	32.8166	34.0009	32.7116	34.7224	33.2348	33.9681	34.0213	33.5488	33.827	33.4031	32.7102	33.6588	35.0524	35.4856	34.3591
ARPC5L	27.926	28.7823	28.2463	29.1099	28.0065	29.2117	27.5696	28.5969	28.9122	27.9683	28.1711	28.0131	29.0935	27.9999	27.6639	27.5806	28.363	28.7823	28.4019	27.2807	27.5627	28.6244	28.4048	28.6251	28.6687	28.6734	27.8475	28.3422	28.4798	28.6523	27.2017	27.8738	27.2616	28.1819	28.6778	28.4639	28.439	27.14	28.1122	28.5459	28.4491	28.6117	28.4687	28.6665	28.5291	28.226	27.3541	26.6404	28.0526
ARPP19	25.5232	23.8555	25.7718	25.9937	25.8426	26.2086	25.6243	26.0492	25.5049	25.2067	25.8606	25.8127	25.4539	25.6292	25.914	25.3573	25.7789	25.3225	23.5558	25.396	25.682	24.998	25.1678	24.7694	24.5162	24.5154	26.0696	25.879	25.7931	25.4813	26.2304	26.1205	26.2265	25.9257	24.7484	25.2631	25.8202	26.3573	26.026	24.8796	25.0391	24.6839	24.9602	24.6469	25.5186	25.89	26.2218	26.3505	26.08
ARRB1	25.8186	26.2182	26.913	25.1658	25.2675	26.9152	25.2033	26.2831	26.8031	23.8307	26.7555	26.595	27.1706	25.9011	25.8709	26.716	25.6968	26.7306	26.4762	26.874	26.7357	25.8171	26.1924	25.2453	25.133	24.8708	26.1756	25.852	25.7152	25.3897	26.8027	26.6523	26.8038	25.8695	25.4351	26.4686	25.7478	27.161	26.1824	26.5549	26.5021	26.2399	26.3553	26.0878	25.8752	26.6315	27.4309	27.5304	27.0864
ARRB2	24.9837	25.1185	25.279	24.1935	25.1133	23.8974	23.9946	24.6201	24.641	26.0841	24.0167	24.2546	24.2415	24.091	24.2497	24.6745	24.5307	25.0274	24.9759	25.0332	25.0102	23.8676	24.286	23.731	23.8505	23.586	24.9579	24.7253	24.6345	24.6524	25.4968	25.3453	25.4901	24.782	23.7133	24.3561	24.6634	25.4298	24.9011	24.4172	24.2259	24.2805	24.1694	23.9589	24.7347	25.1069	25.773	25.72	25.3235
ARRDC1	24.0314	24.702	24.4351	23.6334	24.4709	23.4745	23.7639	24.1525	23.8893	25.2014	24.1795	24.3745	23.999	24.1445	23.5851	23.9959	23.0596	24.4762	25.9886	24.4286	25.0074	24.923	24.9384	24.8178	24.8126	24.7506	24.0263	24.233	24.3016	24.4314	23.2954	23.3629	23.2824	24.2708	24.877	24.8983	24.2941	22.686	23.9545	24.9365	24.9281	24.9083	24.9147	24.8916	24.5754	23.9614	22.7391	22.6098	23.3057
ARRDC2	26.3757	27.4999	26.7795	26.4138	26.45	25.6601	26.4059	26.0168	26.0723	26.1843	26.5492	26.9721	26.6479	26.1386	26.1594	25.8343	26.5687	27.1486	27.8088	27.3075	27.4484	26.0406	26.3195	25.5753	25.6291	25.3459	27.134	27.1467	27.1389	27.1303	26.845	26.8816	26.8381	27.1429	25.8012	26.5598	27.1399	26.5036	27.1232	26.0496	25.8813	25.7804	25.7423	25.6272	26.9669	27.1459	26.7282	26.7113	27.0452
ARRDC3	26.7985	24.3847	27.5222	26.1988	27.528	26.7807	25.4055	26.564	25.4902	26.058	27.1046	27.3142	26.709	26.1587	26.4821	26.7713	26.5457	25.9975	23.0864	25.7402	26.6028	24.8438	25.906	24.6383	25.1118	24.2529	26.9077	26.6258	26.4972	26.6303	27.3112	27.2425	27.3088	26.7232	24.4715	25.9452	26.5469	27.2227	26.8223	25.9481	25.4802	25.7561	25.3981	24.8721	26.5521	26.9186	27.2909	27.317	27.0736
ARRDC4	24.6085	25.9581	24.0013	21.9815	22.543	23.1083	22.9897	23.4673	22.633	23.0246	21.8289	23.1171	22.2647	24.0054	22.0798	24.309	23.334	22.7217	24.7039	24.4484	24.8809	25.0033	24.3731	25.3247	25.1128	25.3491	23.2529	23.343	23.3716	22.7117	21.6106	21.4444	21.572	23.5303	25.1607	23.7513	23.4002	21.4163	22.979	24.2782	25.0015	24.6958	25.1233	25.0744	23.8913	22.8223	20.7484	21.3767	21.8412
ARSA	24.3616	25.5017	24.2644	23.4725	24.2088	23.0834	22.5323	23.5834	22.4765	24.8877	23.7583	22.638	23.5513	23.5795	23.0432	23.3412	23.763	24.2226	25.7169	24.4945	25.6597	24.9124	24.9813	24.7609	24.7587	24.6596	23.5516	23.8781	23.9894	24.1871	22.6069	22.7765	22.5998	23.8843	24.8259	25.002	23.967	22.0372	23.51	24.9848	24.969	24.9335	24.9393	24.893	24.2119	23.3431	21.8135	21.66	22.5973
ARSB	20.1263	19.8632	20.1599	20.3267	19.6989	20.6227	19.1117	20.2683	20.7943	23.527	20.1731	20.9544	21.3813	19.7105	20.1013	20.8033	19.0352	19.9148	21.7059	20.7567	19.9779	21.9883	21.2025	22.3878	22.0532	22.6303	19.7545	20.0273	20.139	19.9693	18.9429	19.0573	18.9433	20.003	22.2787	20.9428	20.1113	18.983	19.7602	21.1517	21.6462	21.4527	21.7801	22.033	20.2788	19.637	18.6442	18.795	19.2503
ARSD	21.3362	22.6996	20.9113	20.658	20.2167	21.3122	20.5594	21.1452	20.4308	21.9462	21.6916	20.1508	20.8851	21.9097	20.1466	20.3817	21.7764	21.7294	23.3619	21.1728	20.2634	22.3792	21.9442	22.6989	22.682	22.8824	20.7935	21.1305	21.2575	21.4265	20.0135	20.2191	20.0168	21.0871	22.632	21.7303	21.225	19.7667	20.8203	21.6672	21.8095	21.9421	21.9327	22.2088	21.1369	20.4071	19.3208	19.2452	19.915
ARSG	25.4747	22.1997	25.7345	23.7951	25.5344	23.8975	25.1158	24.219	23.5541	24.4938	23.4921	23.8864	23.687	23.3236	23.8688	25.3816	23.8303	25.1906	22.8251	25.1167	24.9471	26.1478	24.9451	26.1116	25.7583	26.477	23.1867	23.6803	23.8937	23.8312	22.4212	22.7698	22.4449	23.4627	26.473	25.0846	23.8071	22.8309	23.4187	25.0973	25.5053	25.2516	25.5449	26.2415	23.8302	23.4027	22.4133	22.521	23.2688
ARSK	20.3287	19.6945	20.4735	21.2315	21.3291	22.1257	20.9737	21.2861	21.5172	19.331	22.6048	22.7878	21.9291	20.5908	21.467	21.1559	20.8327	21.6498	20.7122	20.8358	20.2481	21.7062	21.584	21.9447	22.3663	22.2516	20.146	20.3442	20.4284	20.8155	20.0141	20.1534	20.0206	20.2901	22.0011	21.4905	20.4005	19.805	20.1966	22.412	22.0769	22.6581	22.1747	22.6031	21.0001	20.6016	20.2626	20.0041	20.3955
ARV1	22.1843	21.9549	23.368	23.9232	23.746	24.4475	23.1359	23.7823	23.6703	24.9419	25.1742	25.0052	25.1011	23.1719	24.4712	23.2348	23.2454	24.6919	22.5224	22.7094	23.238	24.7703	24.2383	24.9997	25.156	25.3499	22.7547	23.1657	23.3402	23.7479	22.2692	22.5552	22.2843	23.0379	25.1295	24.1656	23.2787	22.1482	22.8824	24.5776	24.501	24.8222	24.6047	25.1327	23.6527	23.047	22.2633	22.0562	22.7415
ARVCF	20.4232	21.343	19.9338	19.6597	19.643	18.9085	20.0667	19.8291	20.1257	18.9139	19.2501	19.0229	18.0041	20.5236	19.5549	19.9255	19.7719	19.8392	20.8982	19.652	19.5671	20.8158	20.2266	20.8811	20.7488	21.1628	19.0564	19.2158	19.2843	19.3142	18.805	18.9217	18.8123	19.155	21.0728	20.2451	19.2582	18.8827	19.1202	20.531	20.6917	20.6553	20.7375	21.1964	19.4227	19.2311	18.8689	18.8739	19.1505
ASAH1	25.2526	23.9051	25.0604	24.4939	25.0618	24.9477	24.3645	24.9298	24.5618	24.8987	25.4089	24.6531	24.219	24.902	25.0928	24.6549	24.9525	24.9055	23.0518	24.5141	24.4832	24.1817	24.6465	23.8131	23.9673	23.6156	24.7037	24.4953	24.413	24.4383	25.3184	25.2387	25.3206	24.4967	23.9434	24.8608	24.4307	25.4165	24.7222	24.874	24.6162	24.6421	24.504	24.331	24.4663	25.0035	25.7573	25.6992	25.3382
ASAP1	32.76	29.3186	31.6951	31.8308	31.977	31.6282	31.2484	31.463	31.6283	32.7094	29.7754	30.7868	31.8725	31.7818	31.2375	32.6942	32.5129	30.7417	28.8834	31.2766	31.6535	30.9821	31.2952	30.5282	30.3803	30.1684	31.8687	31.8561	31.8348	31.6857	31.58	31.7114	31.582	31.8628	30.636	31.4754	31.8404	31.1329	31.8747	31.4032	31.4033	31.1602	31.2923	31.0204	31.8148	31.8176	30.8621	30.4491	31.4938
ASAP2	21.7521	23.0264	23.3511	20.6238	21.9265	22.1885	21.3681	21.7857	22.8647	21.1299	22.2409	21.3972	23.4082	21.6528	21.7029	22.5204	22.1025	22.9306	22.1247	22.4959	22.5543	22.0102	22.1171	22.805	23.1505	23.0433	22.2731	22.5308	22.6231	23.1463	21.8253	21.8743	21.8032	22.601	22.4334	21.5392	22.6161	20.4108	22.1343	22.0291	21.7265	22.5112	21.9874	22.1365	22.9341	21.9576	20.8578	20.1115	21.014
ASAP3	20.815	21.0055	20.184	20.1459	19.8513	19.8717	20.4396	20.3462	20.3385	20.4471	20.062	20.1044	19.1014	21.173	20.1166	20.46	20.2663	19.9976	21.6072	20.2119	19.8968	20.7792	20.7932	20.906	21.2728	21.0898	19.7837	19.9097	19.9633	20.2731	19.7521	19.8477	19.7568	19.8732	20.9522	20.7464	19.9452	19.5793	19.8188	21.0401	20.7529	21.1792	20.802	21.0474	20.1311	19.9202	19.7863	19.5908	19.8116
ASB13	23.0387	23.3259	23.7956	22.9085	23.4433	24.1395	23.5003	23.992	23.2543	23.4013	24.0564	25.0343	24.4386	23.7423	23.4027	23.1075	22.401	24.7764	24.0987	25.3869	23.6565	24.7416	23.4126	24.722	24.2865	25.1136	23.346	23.985	24.2415	24.1166	22.1755	22.6825	22.2098	23.7202	25.0925	23.542	24.1452	22.8096	23.6511	23.3458	23.8319	23.5078	23.8783	24.638	23.9536	23.4017	21.9755	22.1728	23.2102
ASB2	20.5914	21.452	20.2728	20.0268	22.1259	20.2539	20.4191	21.3491	21.2374	19.7478	20.1149	20.5035	20.9568	21.0867	20.6284	20.7368	20.4369	20.3868	21.5301	20.5907	20.7448	21.5638	20.3851	21.494	20.7042	21.7636	20.3012	20.5453	20.6532	20.2046	19.6403	19.7914	19.6509	20.4322	21.8016	20.4587	20.6085	20.1575	20.4241	20.6158	21.3781	20.6679	21.3925	21.9175	20.7885	20.5841	19.7495	20.1201	20.5351
ASB3	19.1057	18.6772	19.6098	19.828	19.7172	19.8153	19.4138	19.1973	19.8437	19.7769	20.4884	20.3827	20.2763	19.2708	19.8674	19.4737	19.8744	20.2388	19.4244	19.8969	19.4081	19.9788	20.0759	20.2087	20.5307	20.3464	19.2927	19.3665	19.3966	19.6511	19.2683	19.3019	19.2672	19.3666	20.1213	19.9441	19.3903	19.0491	19.2857	20.3146	20.0862	20.4846	20.1568	20.2644	19.6337	19.3976	19.2687	19.1059	19.2539
ASB6	22.0597	22.1089	22.4301	22.8053	22.9373	23.2523	22.2237	22.2348	22.8859	22.9568	22.3069	23.1596	22.4547	22.2406	22.4623	22.9565	21.8215	23.6425	24.1686	23.2398	23.3327	23.6085	23.6081	23.6561	23.6336	23.6369	22.1494	22.3228	22.3847	22.7558	21.7199	21.7179	21.7017	22.3961	23.6509	23.4898	22.3846	20.8024	22.0266	23.6633	23.657	23.6444	23.6605	23.657	23.1265	22.4343	21.6021	21.2422	21.7912
ASB7	21.9548	22.2006	22.5964	23.3932	22.5338	21.9023	21.9663	22.3922	21.5285	23.0804	22.7736	23.216	21.8322	20.9848	22.0722	21.3625	20.7641	21.6913	22.1477	22.3278	23.1772	22.8401	22.5629	22.8721	22.945	22.9925	21.3724	21.8792	22.0694	22.4627	20.816	21.3039	20.8493	21.6908	22.9615	22.5933	21.9966	20.7513	21.5914	22.8393	22.7591	22.9082	22.7877	23.011	22.3902	21.9391	21.1197	20.7234	21.7206
ASB8	25.8119	24.915	25.9283	25.9725	26.8393	25.8856	25.2669	26.5208	26.5186	26.8133	26.5949	26.9312	26.9842	25.9117	25.734	26.3763	26.0077	26.7357	26.0768	25.7253	27.269	26.5903	26.5285	26.546	26.5049	26.453	26.1589	26.3934	26.4509	26.5574	25.4873	25.7691	25.4929	26.3724	26.5598	26.4308	26.4352	24.8668	26.1814	26.5593	26.5582	26.5841	26.5805	26.5675	26.5576	26.2302	25.0817	24.655	25.7811
ASCC2	32.1389	35.426	33.1466	37.5169	35.708	33.6251	32.4478	32.927	34.4216	33.1702	33.6606	33.2269	33.3642	32.4955	33.4679	33.1894	32.6005	34.458	34.4086	33.1658	34.5419	33.6375	33.8724	33.1849	33.0488	32.8507	34.1609	34.2022	34.1815	34.0742	33.7577	33.9199	33.7567	34.2054	33.339	34.0377	34.1864	33.1119	34.1598	33.6695	33.66	33.39	33.5328	33.2774	33.9883	34.208	33.5227	33.1611	33.9855
ASCC3	23.9992	22.7452	24.4803	25.5406	24.7233	25.3452	24.6409	24.8806	24.9478	24.9377	25.1496	25.354	25.4979	24.0505	25.1947	24.6571	25.0894	24.9996	23.7517	24.7311	24.133	25.1514	25.1776	25.1854	25.1622	25.1189	23.8768	24.5763	24.7721	25.0497	23.1472	24.0498	23.2258	24.267	25.0775	25.2	24.688	23.6092	24.314	25.175	25.1916	25.1628	25.1924	25.0214	24.9139	24.6871	23.9462	23.4312	24.6835
ASCL2	23.9437	26.724	24.0989	25.2249	22.8186	22.6896	23.4605	23.7343	24.4002	24.4219	23.71	23.0596	21.8706	24.4029	22.654	23.4069	23.7001	23.5933	25.5547	22.9872	23.5327	25.8726	23.0955	25.8209	24.0433	26.307	23.5502	24.3042	24.6212	23.3049	21.5298	21.9691	21.5597	23.975	26.305	23.2504	24.4926	22.9944	23.9093	22.7359	24.3604	22.8841	24.4095	25.3714	23.8945	23.3022	21.1939	22.0517	23.1175
ASF1A	24.9065	24.8866	25.2947	26.2827	26.6033	27.0236	25.7167	26.7366	25.9278	24.5725	27.4335	27.0942	27.0229	24.7818	27.5207	25.4136	26.6732	26.0551	24.0823	25.2868	25.0699	26.4053	26.1787	26.4236	26.4303	26.401	25.4142	25.9724	26.1422	26.349	24.3344	25.1393	24.3929	25.8028	26.416	26.1912	26.0786	24.3224	25.6635	26.3827	26.3696	26.4184	26.3823	26.3994	26.3398	25.993	24.7906	24.2217	25.7468
ASF1B	23.1255	22.3307	24.1645	22.2564	23.6127	22.0568	22.4151	22.432	21.9794	21.1899	24.1479	24.0056	23.2087	23.0286	22.9691	23.4571	22.3369	23.6986	22.2869	23.1875	24.6822	23.2771	22.9416	23.6786	24.0629	24.1272	22.8843	23.3508	23.5483	24.2438	22.3836	22.6824	22.3956	23.2395	23.7032	22.7759	23.4856	21.9866	22.983	22.5646	22.3905	22.8468	22.5052	22.941	23.2215	22.4831	21.724	21.4058	22.0835
ASGR1	27.3572	28.018	27.0566	25.9954	25.3182	24.785	27.6192	27.3432	26.0615	26.9712	25.1342	26.6553	25.4611	27.6599	26.7947	27.39	26.9947	27.0183	29.421	26.6212	26.4663	28.5955	27.7759	29.7441	29.2118	30.0102	26.5662	26.6992	26.7442	26.3329	25.202	25.072	25.1688	26.9257	29.0316	26.9141	26.7746	24.8073	26.263	27.1533	28.0936	27.8257	28.4303	28.3321	26.9368	25.6941	24.2075	24.4837	24.8555
ASGR2	25.2924	24.6707	26.5271	23.2639	23.6172	24.3795	24.1214	24.6941	22.7874	27.6711	23.2978	25.8289	24.1543	25.8746	24.8104	26.2497	22.6488	26.8254	25.6104	24.4192	24.0378	26.9266	25.0024	27.2836	26.1449	27.5267	24.4735	24.9775	25.1693	24.0211	22.1644	22.4393	22.1726	24.8854	27.2543	24.7357	25.1164	23.1515	24.5544	24.7122	26.2186	25.1019	26.3723	26.7819	25.0721	24.1071	21.5409	22.4954	23.4811
ASH1L	21.9389	21.5118	22.3039	22.1347	22.2902	22.6358	21.7197	21.6268	22.7739	22.4931	22.3059	22.1717	22.7569	21.6553	21.6404	22.5581	22.6155	22.0004	21.1155	22.3854	21.879	21.6649	21.8242	21.5758	21.3857	21.3843	22.5748	22.5503	22.5181	22.3813	22.5233	22.5731	22.529	22.5636	21.4857	21.8408	22.5295	22.4437	22.573	21.4522	21.6006	21.3287	21.5543	21.2534	22.3538	22.5026	22.5758	22.507	22.5563
ASH2L	28.9657	28.2446	29.2598	29.0065	29.5252	29.1587	28.5111	29.2255	29.4142	30.3637	29.53	29.5066	29.4164	28.2928	29.6156	29.1963	28.4671	29.2022	28.7579	29.0265	28.8306	29.4249	29.3618	29.3998	29.3822	29.3147	29.0273	29.2711	29.3338	29.4069	28.3525	28.7231	28.3716	29.2217	29.3836	29.3217	29.313	28.1533	29.0997	29.3923	29.395	29.4276	29.4097	29.4078	29.3876	29.1068	28.0652	27.7479	28.8119
ASL	22.6322	24.4484	22.7835	22.0258	22.6588	21.935	22.269	23.2041	22.0934	23.2633	22.6653	22.4403	21.7357	22.618	22.3227	22.8948	21.2907	23.5355	23.6583	22.7802	23.5318	23.898	23.5287	24.2965	24.2967	24.4895	22.0507	22.3398	22.4523	22.6378	21.3512	21.4779	21.3478	22.3373	24.164	23.2536	22.4279	21.025	22.0266	23.5826	23.7103	23.8707	23.8471	24.0411	22.7603	21.997	20.9748	20.8962	21.47
ASNA1	23.0889	24.6857	23.5635	23.3968	23.3918	23.5798	23.3396	23.8875	23.1622	24.2751	23.9009	23.6405	23.8949	23.4912	24.0476	23.8503	23.1881	24.2007	24.8315	23.863	24.2659	24.1311	23.5718	24.1442	24.1533	24.3404	23.6839	24.0895	24.2169	24.3618	23.022	23.4819	23.0562	23.9374	24.3155	23.6421	24.1672	23.2006	23.8778	23.4651	23.4879	23.6	23.5299	24.0398	24.0503	23.6556	22.7172	22.5349	23.4827
ASNS	25.5576	25.1158	25.1688	27.7597	26.102	27.2826	27.857	27.3412	28.4917	26.2183	26.0896	27.0778	26.6211	27.4254	27.3158	26.8051	29.0799	25.9508	25.6013	25.9069	26.8486	28.1992	28.2921	28.3746	28.406	28.4045	25.234	25.5152	25.6215	26.4964	25.0835	25.1617	25.0688	25.5692	28.314	28.1412	25.609	23.8458	25.1384	28.4047	28.3985	28.363	28.4129	28.4107	27.0797	26.2008	25.5776	24.7492	25.4752
ASNSD1	26.5681	25.8391	27.5694	26.2887	28.8621	27.9213	26.1572	26.1549	26.0431	27.2239	28.5085	28.8201	28.0474	26.8767	28.5866	27.7614	25.5657	28.0994	25.5526	26.6093	25.1059	27.629	27.5298	27.6145	27.5665	27.5254	26.5066	27.0486	27.2037	27.5214	25.5053	26.1338	25.5391	26.9295	27.6068	27.4605	27.1532	24.7268	26.6506	27.6267	27.6443	27.5901	27.6297	27.5251	27.5819	27.1723	25.922	25.1372	26.7166
ASPH	22.5236	19.1203	19.9151	20.8111	20.8816	20.509	21.0997	21.0948	18.9153	22.0077	19.835	20.4877	21.0101	19.1894	20.3157	20.0448	20.9836	19.7074	17.4881	19.8048	21.024	21.5681	21.1491	21.9432	21.9171	22.1454	19.3431	19.6335	19.7465	19.8992	18.702	18.8345	18.7017	19.6124	21.8333	20.907	19.7189	18.4844	19.3429	21.5466	21.692	21.8027	21.8064	22.0102	20.4047	19.6834	18.6861	18.6322	19.2036
ASPHD2	23.3035	24.5874	23.0171	23.2423	22.9045	23.565	22.5813	23.4289	23.1977	25.7907	23.0905	24.0312	23.2474	23.6034	23.2118	22.8006	22.9046	23.9198	25.4535	23.8877	23.5314	24.1475	23.5064	24.3754	24.5461	24.8331	22.9298	23.4355	23.6491	24.1168	22.344	22.7013	22.3638	23.2648	24.582	23.464	23.5719	22.2532	23.1004	23.7496	23.6821	24.012	23.7824	24.4414	23.8617	23.1788	22.2712	22.0453	22.8524
ASPM	18.6348	19.8305	18.4172	20.0322	19.6896	18.6529	19.0581	19.353	18.8627	19.0302	20.9075	19.9959	20.8539	19.6734	18.9543	19.4074	19.6878	20.2089	19.6037	19.1781	19.2267	20.2435	20.4722	20.3251	20.9986	20.5189	18.9032	19.0115	19.0583	19.463	18.9786	19.0783	18.9844	18.9737	20.4228	20.4595	19.0412	18.765	18.9413	20.4489	19.9324	20.569	19.9683	20.2293	19.0362	18.9027	18.9069	18.6779	18.8412
ASPRV1	23.9138	22.5104	22.7998	21.8344	23.2505	21.4458	21.0893	21.677	21.1402	24.3784	21.5405	22.2754	21.7652	22.1036	22.3019	22.5412	21.5573	21.6361	23.9903	22.3403	20.8096	22.2236	22.5242	23.2799	23.5996	23.4546	21.8741	21.8215	21.7952	22.0222	21.6334	21.4309	21.6002	22.0206	22.4684	21.8977	21.8344	20.9427	21.6266	22.9791	22.9758	23.5576	23.2742	22.9289	22.8127	21.9438	21.4043	21.2604	21.3555
ASPSCR1	27.3503	30.2792	27.0679	26.9718	27.1293	27.0737	27.9292	27.5675	26.9792	26.9631	27.7132	27.7771	27.3144	27.4031	27.2584	27.0709	26.8314	27.7775	30.2666	28.4792	27.8532	28.8261	28.7142	29.5245	29.7274	29.765	27.1003	27.3839	27.4842	27.9582	26.4311	26.4724	26.411	27.4605	29.1893	28.2201	27.4766	25.5014	26.9645	28.6417	28.5961	29.0748	28.8099	28.9407	27.8807	26.7897	25.6295	25.3069	25.9614
ASRGL1	21.5403	21.1508	22.3061	21.6393	22.1941	22.2659	21.0692	22.9129	22.6031	22.5938	22.2764	22.8215	23.5719	21.6186	23.1632	22.0242	21.084	23.0187	22.9683	22.5729	21.6316	22.6019	22.2485	23.7132	23.4341	24.012	22.5625	22.6431	22.6676	22.552	21.6945	21.5683	21.6657	22.8395	22.9661	21.6965	22.6966	21.2096	22.3042	21.8055	22.2074	22.2283	22.4496	22.3416	22.7799	21.8253	20.8522	20.9478	21.2012
ASTE1	23.8664	23.4692	24.3348	25.2541	25.4812	25.5313	23.521	25.5881	26.4365	24.6945	26.6398	26.787	27.4305	23.6538	25.2169	25.3619	24.5215	25.8355	24.4926	24.329	25.4238	26.3601	26.051	26.5766	26.724	26.7878	23.9553	24.3709	24.5353	24.9854	23.4355	23.7267	23.4485	24.2669	26.6095	25.936	24.4815	23.1483	24.0551	26.495	26.413	26.6801	26.4913	26.7774	25.1481	24.4885	23.6003	23.2851	24.0841
ASTN2	19.3731	19.8889	18.9944	19.1724	18.9908	18.7874	19.4583	19.1959	19.0767	19.1794	18.8106	18.3788	18.3797	19.7666	18.9646	19.0247	19.1397	18.778	19.4751	19.0206	19.3171	18.8267	18.9889	18.9839	19.3997	19.1142	18.768	18.8983	18.9522	19.4648	18.8288	18.9148	18.8307	18.8784	18.9552	18.9017	18.9371	18.4528	18.7815	19.3946	19.0319	19.5464	19.0882	19.2369	19.4297	19.0951	19.0075	18.6287	18.8988
ASXL1	24.6441	25.7115	24.6776	26.0458	25.208	25.5738	25.6417	24.7654	25.7327	23.7843	25.0085	25.083	25.3084	25.1434	24.9277	24.9748	25.5424	25.3576	26.1108	25.1649	25.3763	24.7322	24.8095	24.4481	24.2297	24.2489	25.7719	25.6919	25.6566	25.4727	25.8383	25.8148	25.8383	25.6986	24.5286	24.9546	25.6665	25.8211	25.7709	24.4683	24.587	24.2598	24.4957	24.3099	25.3694	25.6475	25.8324	25.8504	25.7803
ASXL2	27.3025	25.8238	27.8505	28.2168	28.6566	28.4099	27.021	26.868	28.4324	28.9007	27.3817	27.6469	28.7644	26.8846	26.792	27.944	28.2059	27.8722	27.0177	27.5995	26.6969	28.4873	28.3799	28.4701	28.4884	28.4851	26.2412	27.124	27.437	27.9007	25.5284	26.5313	25.6152	26.6716	28.4604	28.4661	27.3074	26.1848	26.8152	28.494	28.4741	28.4932	28.4703	28.4162	27.6628	27.3889	26.5466	26.037	27.483
ATAD1	24.6402	23.8467	24.4993	25.9542	25.6634	25.8141	25.3911	25.4815	25.4651	24.5467	26.1327	25.8348	25.9183	24.8354	25.9708	24.6304	25.4756	25.2515	23.0767	25.1341	25.5118	25.5654	25.5227	25.566	25.5185	25.485	24.6479	25.2212	25.372	25.5657	23.9313	24.6994	23.9888	25.0297	25.4966	25.5427	25.3284	23.8663	24.9652	25.5559	25.5866	25.5354	25.5809	25.4221	25.5349	25.3233	24.5545	23.8446	25.1716
ATAD2	20.6873	21.294	21.8709	23.5344	22.6827	22.6849	21.5481	22.4617	23.2868	22.3483	23.0552	23.1896	24.3282	21.4785	23.0489	21.9803	22.8999	22.5445	20.7134	21.4162	21.8058	23.5244	23.32	23.5428	23.7085	23.6987	20.9445	21.4602	21.657	22.2511	20.605	21.067	20.6363	21.2537	23.6718	23.3698	21.5803	20.4318	21.1734	23.699	23.5548	23.7559	23.5816	23.8058	22.2135	21.7533	21.1331	20.6139	21.5543
ATAD3A	22.6007	23.5895	21.4764	22.205	21.3535	22.0435	22.3034	22.1696	21.3138	21.924	21.8739	21.2557	20.4225	23.209	21.5288	22.2294	22.0242	21.8814	23.3879	22.3712	21.3434	22.9009	22.6771	23.2264	23.5713	23.5463	21.4216	21.8231	21.9845	22.6001	21.044	21.3098	21.0548	21.7279	23.2433	22.5125	21.9339	20.626	21.5061	22.5788	22.3185	22.858	22.4396	22.8711	21.982	21.3066	20.6427	20.2884	20.9292
ATAD3C	19.9091	19.7445	19.2513	19.5234	19.5234	19.5183	19.5208	19.2642	19.2392	18.729	19.5586	19.2956	18.4571	19.6946	19.6585	18.9096	19.2957	18.9652	19.3234	19.3762	19.1127	18.9841	18.9574	19.2836	19.3446	19.3886	19.3397	19.4028	19.4258	19.5559	19.1027	19.0781	19.093	19.4581	19.0995	18.7954	19.4307	18.8156	19.2631	19.1456	19.1717	19.3198	19.2587	19.2593	19.954	19.4744	19.0447	18.974	19.1527
ATAD5	18.778	19.3372	20.3567	21.432	21.2721	20.2066	19.4479	19.6002	20.7061	20.1159	21.1262	21.5452	22.8904	18.5395	20.0421	19.417	20.2344	21.6954	18.5822	20.2292	19.971	22.0185	21.7067	22.4573	22.6007	22.7451	19.0018	19.1062	19.149	19.2722	18.8274	18.88	18.8277	19.0959	22.3464	21.4637	19.138	18.7078	19.0054	22.3381	22.3253	22.6354	22.4605	22.7403	19.4696	19.1856	18.8751	18.8039	19.0162
ATAT1	19.5782	20.6273	19.4283	18.5917	19.8847	19.3742	19.5602	19.8531	19.8125	18.674	20.7016	20.0985	19.8103	19.4702	19.8	19.5596	19.9192	18.9488	20.1675	21.347	19.9913	20.8676	20.9097	21.7736	21.9587	22.0016	18.8739	18.8992	18.907	19.0069	18.7043	18.6578	18.6937	18.9597	21.1691	20.3837	18.9161	18.4323	18.7934	21.3194	21.3783	21.8079	21.6261	21.5189	19.3025	18.9234	18.6094	18.5507	18.6606
ATE1	23.5804	22.5283	23.7912	23.9934	23.9073	24.0386	24.1545	23.9687	24.037	23.3545	24.1511	23.9415	23.9912	23.3426	24.1165	23.7543	23.5752	23.848	22.5877	24.007	24.0088	24.0584	23.9929	24.1585	24.2154	24.2125	23.4973	23.7557	23.8444	24.0856	23.1617	23.3902	23.1702	23.7084	24.1548	23.9067	23.8221	22.6406	23.5514	24.0538	23.9583	24.1407	24.0142	24.1365	23.9827	23.5975	22.9453	22.4658	23.2376
ATF1	23.3916	24.2093	23.9293	23.5277	23.3246	23.7577	23.0802	23.7289	23.7372	24.4756	24.3699	24.0001	24.0749	22.7581	24.2469	23.7674	23.2032	25.1426	24.5754	24.597	24.5898	24.3658	24.0074	24.3596	24.4644	24.5299	23.2867	23.8042	23.9808	24.3168	22.7535	23.2789	22.7911	23.5951	24.5215	24.0937	23.9107	22.7856	23.5384	24.3075	24.1916	24.3823	24.218	24.5489	24.1691	23.8047	23.042	22.6457	23.645
ATF2	21.2486	20.0527	21.67	21.7468	21.6666	21.9237	21.3575	21.6628	21.5138	21.7377	21.9959	22.038	21.8725	21.1687	21.6869	21.5433	21.5152	21.558	20.5962	21.5589	21.5002	21.6777	21.749	21.491	21.302	21.3018	21.5286	21.723	21.7683	21.7951	21.112	21.3518	21.1192	21.6945	21.522	21.794	21.7607	20.3307	21.5654	21.5129	21.6074	21.3412	21.5408	21.3455	21.7617	21.7672	21.2539	20.7121	21.5434
ATF3	19.0257	19.1507	18.7877	18.7681	18.6911	18.6207	18.831	18.8704	18.6534	19.9817	19.0293	18.6935	18.6397	18.9823	18.8393	18.6743	18.7637	18.8725	19.8342	18.6092	18.8333	19.4149	19.1396	19.3423	19.4842	19.5408	18.7864	19.0268	19.1322	19.4054	18.6253	18.8425	18.641	18.9119	19.5884	19.2358	19.0877	18.6683	18.9123	18.805	18.707	18.8416	18.7115	19.0011	18.6938	18.5579	18.3495	18.2299	18.5328
ATF4	33.3806	35.0338	34.0006	33.0604	33.739	32.757	32.6218	33.4437	33.0494	34.3071	32.1958	34.1489	33.1931	33.2623	33.184	33.171	32.6773	34.2349	35.1972	33.3573	35.3471	32.9246	32.6239	32.0857	31.5298	31.8138	33.9267	33.7385	33.6701	32.9041	34.1417	34.1652	34.163	33.636	32.545	33.187	33.6663	35.1711	34.0781	32.9524	33.3303	32.4785	33.0939	33.035	33.4926	34.4093	34.9776	35.4099	35.0213
ATF5	24.7644	25.3426	24.2954	23.6981	23.9264	23.1021	24.3281	23.9965	23.6782	25.8371	23.6366	23.9616	23.075	25.4136	23.6294	23.7555	24.15	25.0597	26.0508	25.7737	25.5418	24.9533	23.9522	25.437	25.2747	25.8802	24.6449	25.2033	25.4178	25.558	23.317	23.737	23.3323	25.087	25.4292	23.6994	25.3559	23.2298	24.7594	23.4373	23.7884	23.8545	23.9696	24.5568	25.0891	24.076	22.2595	22.2475	23.4116
ATF6	28.9367	26.707	28.2223	27.7337	28.5688	29.0928	28.3059	28.9238	27.6006	29.9389	27.9001	28.5448	28.663	27.122	28.5344	28.8515	28.45	27.6808	27.1912	28.1159	28.1199	28.2508	28.629	28.3016	28.2834	28.0483	28.0416	28.5069	28.6192	28.6868	26.9732	27.8552	27.0454	28.3432	28.0247	28.5656	28.5835	27.4879	28.3168	28.4302	28.4379	28.3642	28.4234	27.9555	28.6666	28.5169	27.5634	27.2059	28.4489
ATF7	21.336	21.0701	21.5371	21.1444	21.3943	21.0876	21.2952	20.961	21.3487	22.3789	21.1424	21.4881	21.7576	21.1059	20.9903	21.1533	21.0295	21.3495	21.8861	21.8232	21.7094	21.6033	21.6396	21.6146	21.5742	21.5417	21.112	21.4362	21.5267	21.6292	20.6502	21.1281	20.6937	21.3205	21.5376	21.6462	21.4975	20.7463	21.2951	21.641	21.6429	21.6323	21.6461	21.5709	21.5265	21.3354	20.7422	20.3242	21.2448
ATF7IP	21.7577	21.0598	22.2851	22.4487	22.4478	22.3494	22.4412	21.6621	21.8661	20.9875	21.7731	21.8889	21.6155	21.651	22.1286	22.4149	22.3335	21.3684	20.2476	21.5482	21.8615	21.3512	21.6423	21.3362	21.1533	21.1081	22.4658	22.2094	22.0976	21.779	22.6648	22.448	22.6501	22.3151	21.1433	21.5922	22.1428	22.6995	22.3546	21.2356	21.3918	21.1354	21.3602	20.9636	21.8207	22.1049	22.4677	22.6655	22.2103
ATF7IP2	24.5003	23.0818	24.2751	25.5061	25.3105	27.2428	25.0453	25.3982	24.7396	23.2489	26.0413	25.7095	26.5168	24.5477	25.7734	24.9245	25.3368	25.5591	23.6851	24.6511	25.3616	26.0209	26.1067	26.2513	26.3352	26.3087	24.1965	24.4664	24.568	25.2819	23.975	24.0659	23.9645	24.4994	26.1656	25.9174	24.5524	22.785	24.1225	26.258	26.1387	26.3235	26.1988	26.2527	25.3426	24.5274	23.8527	23.1201	23.8614
ATG10	24.2035	22.6931	23.2745	24.0116	22.4956	24.7365	23.8442	23.0449	23.0686	27.217	26.1557	24.1925	25.5954	23.9112	25.2095	24.8133	23.7551	22.9896	23.2683	24.853	24.4929	24.8691	24.3358	25.2608	25.612	25.8044	23.2058	23.6684	23.8656	24.4382	22.6897	23.0006	22.7045	23.5379	25.3794	24.2004	23.7996	22.432	23.3292	24.8989	24.7215	25.269	24.8675	25.5676	24.4293	23.6401	22.7419	22.4315	23.2326
ATG12	23.1015	23.2782	23.5852	23.8006	24.0587	23.7192	23.6581	24.211	23.4346	24.4072	24.1852	24.5224	24.7063	23.7247	24.0549	23.9858	23.6936	24.2878	23.1823	23.7862	22.9692	23.8531	24.0108	23.5791	23.4867	23.3855	23.8751	24.0926	24.1618	24.2945	23.2743	23.4691	23.274	24.0798	23.662	24.1268	24.1449	22.6013	23.8758	23.7135	23.7142	23.5176	23.6255	23.4497	24.3757	24.1781	23.3652	23.0404	23.8271
ATG13	23.7251	22.7668	23.9738	23.8304	24.0563	23.8307	23.595	23.7412	23.4782	24.4942	23.8956	23.8949	24.0211	23.2951	23.9015	24.0455	23.4082	23.6728	23.4995	23.6305	24.2559	23.548	23.8294	23.4539	23.3456	23.2035	24.0705	23.9065	23.8228	23.6028	24.085	24.0928	24.0893	23.9731	23.3243	23.834	23.8532	24.0691	24.0145	23.741	23.7926	23.6308	23.7511	23.422	23.7654	24.0019	24.0699	23.9598	24.0807
ATG14	24.8923	23.4359	25.3971	25.9016	25.5966	25.8411	25.2853	25.7591	25.4131	24.6606	26.6165	26.0493	26.055	24.3479	26.0718	25.1233	25.3235	25.9775	23.8164	25.3804	25.4706	26.0542	26.04	26.0048	26.0004	25.9358	24.834	25.2134	25.3359	25.5274	23.9473	24.2576	23.9575	25.1455	26.012	26.0037	25.3026	23.6296	24.895	26.0592	26.053	26.0351	26.0448	25.9817	25.7295	25.2161	23.9483	23.755	24.7297
ATG16L1	24.1328	23.7102	24.6504	25.802	25.9413	25.5594	24.4967	25.3624	25.5591	25.1632	25.9742	26.6394	26.1549	23.3501	26.1731	24.4249	25.4981	25.1358	25.7482	24.268	24.0736	26.4598	26.4597	26.3212	26.2365	26.2474	24.2746	24.5026	24.5877	25.0933	23.7419	23.756	23.7195	24.5888	26.4054	26.4852	24.5851	22.6072	24.1277	26.3568	26.3818	26.2511	26.3378	26.3136	25.5886	24.6849	23.6407	23.1653	23.8866
ATG2B	21.7919	20.839	21.8848	22.2988	22.2898	22.2892	22.238	21.7864	22.3245	22.2857	22.0186	22.0841	22.404	21.7298	22.1582	22.2065	22.1991	22.047	20.6764	22.2196	21.7876	22.0051	22.0802	21.6559	21.5792	21.506	22.1146	22.2355	22.2812	22.4136	21.5827	21.5951	21.565	22.2811	21.8444	22.2663	22.2796	20.725	22.02	21.7721	21.7432	21.5569	21.6406	21.5878	22.5843	22.3662	21.5928	21.3673	21.9295
ATG3	27.9244	25.5865	27.6615	27.7334	27.6677	27.6591	26.1832	27.3797	26.4549	29.68	27.3763	27.3378	26.916	26.8076	27.7646	27.1612	27.4444	26.783	25.897	26.5684	26.4423	26.6216	27.334	26.6317	26.8237	26.2627	27.5205	27.3681	27.258	27.2181	27.0704	27.4416	27.1087	27.4679	26.2929	27.2803	27.3097	27.4071	27.4794	27.4034	27.2913	27.3396	27.2649	26.8012	27.4209	27.5287	26.6965	26.7641	27.4911
ATG4A	21.2569	21.0811	22.1938	23.1006	22.5332	23.0506	21.946	23.2826	23.3214	24.0814	22.8926	23.3174	23.1014	21.8952	22.9279	22.5175	21.4756	21.5856	21.4622	22.2823	22.916	23.4017	22.9713	23.6162	23.6874	23.8707	21.6743	22.0768	22.2399	22.546	21.0847	21.3732	21.0986	21.9687	23.673	22.8774	22.185	20.9446	21.7852	23.2624	23.2623	23.4633	23.3464	23.7109	22.594	21.9916	21.0783	20.8909	21.6383
ATG4C	23.7073	22.563	24.7357	23.8798	23.6966	25.5075	23.9811	24.2018	23.7916	24.0193	25.2095	25.1252	25.2351	22.8251	24.8407	23.7154	23.6954	23.9864	21.7626	23.9306	23.1164	24.4597	24.1021	24.9114	25.0416	25.1806	23.2093	23.5979	23.7474	24.1422	22.4522	22.7013	22.4546	23.5566	24.8016	23.8131	23.7107	21.8918	23.2295	24.7054	24.6924	25.003	24.8385	25.1086	24.5889	23.7758	22.5772	22.2527	23.1788
ATG4D	23.305	25.2053	22.4521	23.4294	22.9022	22.4267	22.9812	23.2212	22.4829	24.2014	22.6659	22.7487	22.7191	23.1676	22.4415	22.664	22.7674	23.9421	24.7008	23.6128	23.8929	24.1689	23.9952	24.5389	24.6045	24.6648	22.4867	22.7501	22.8443	23.156	21.8536	21.949	21.8431	22.7788	24.3931	23.6778	22.8295	21.2129	22.4195	24.3055	24.3175	24.5171	24.4191	24.5219	23.5405	22.7599	21.6924	21.4478	22.1195
ATG5	24.1857	22.7671	24.7861	24.7762	24.6305	24.7575	24.2273	24.49	24.5764	24.8073	25.2036	24.6951	24.3801	23.6248	24.7937	24.2312	24.5056	24.5648	22.6245	24.0494	24.3128	24.8737	24.5504	24.899	24.9112	24.9804	23.7639	24.2569	24.41	24.6155	22.9608	23.4946	22.9975	24.0834	24.9584	24.5693	24.3522	23.057	23.9787	24.7703	24.7725	24.8432	24.7979	24.975	24.6093	24.2315	23.1658	22.9184	23.9944
ATG7	25.8297	23.0976	26.6953	24.8271	25.3724	24.9108	25.5044	24.8165	23.3684	26.5256	24.8847	26.3655	25.0124	22.7563	24.9916	25.0058	25.4386	25.3379	24.7293	25.0404	24.7996	26.2097	25.5217	26.4534	26.3774	26.6412	24.5996	25.1052	25.2989	25.4141	23.3932	23.8021	23.4091	24.9948	26.458	25.3364	25.2439	23.3418	24.709	25.349	25.6243	25.6678	25.7526	26.1435	25.2393	24.3631	22.6095	22.6026	23.7899
ATG9A	25.5363	25.4661	25.6176	24.9248	25.8298	24.5019	24.1072	24.7824	24.8976	25.2751	25.2785	25.0927	25.7214	24.6398	24.3615	24.7437	24.7707	25.7691	26.1717	25.6777	25.5375	25.7394	25.7416	25.6265	25.5431	25.5213	25.1117	25.3465	25.4115	25.6251	24.5076	24.6359	24.4943	25.3611	25.6932	25.6776	25.4004	23.3642	25.0591	25.7397	25.7304	25.7212	25.7457	25.7268	25.5826	24.9689	23.5795	22.9863	24.1493
ATG9B	20.1472	21.7094	19.4767	19.5108	18.8357	19.334	20.1004	19.4522	19.7103	19.2543	19.0711	19.0014	19.1889	21.1482	19.5412	19.7728	19.6254	19.3953	21.451	19.6699	19.8129	20.0267	20.677	20.3873	21.5923	20.6667	18.8155	18.983	19.0525	19.9931	19.0564	19.1713	19.0581	18.9613	20.306	20.4577	19.0338	18.3879	18.8276	21.4355	20.3677	21.7481	20.4907	20.7845	19.6252	19.1699	19.2264	18.5692	18.9075
ATIC	27.777	28.1411	27.2141	29.8636	28.4227	30.5783	29.4927	29.673	30.271	28.3658	31.0601	30.859	31.0213	29.1759	30.03	29.0215	29.4004	29.7985	30.1561	28.8884	28.5552	29.7754	29.71	29.7999	29.7237	29.7462	28.9909	29.5058	29.6232	29.7791	28.4959	29.1221	28.5482	29.3444	29.7673	29.7133	29.58	27.8768	29.2183	29.7926	29.7325	29.7629	29.7488	29.7499	29.7632	29.5076	28.7773	27.7523	29.2483
ATL1	19.9975	19.3767	20.7674	21.1507	19.9362	21.5367	20.5999	21.2366	21.3945	20.0186	20.7416	20.2579	21.4996	20.1109	19.8825	20.243	21.2519	20.8619	19.7253	20.6531	21.0554	19.9546	20.3312	20.8664	21.5043	21.1124	20.8057	20.8723	20.8914	21.6642	20.6066	20.4247	20.5672	21.0869	20.2369	19.7757	20.9245	19.3972	20.5258	20.3147	20.0494	20.8055	20.2717	20.1558	21.6124	20.4785	19.8731	19.4447	19.7276
ATL2	21.7878	19.955	22.2974	22.2477	22.6419	23.1077	21.6555	22.3153	22.5877	22.0321	22.8431	22.8023	22.8435	21.9159	22.9881	22.5869	21.8768	22.3504	20.1799	22.1798	22.3727	22.99	22.9935	22.9246	22.881	22.8639	21.5449	21.8145	21.9155	22.257	20.9528	21.0663	20.9441	21.835	22.9611	22.9594	21.8978	20.1858	21.4866	22.948	22.9544	22.8817	22.9284	22.8886	22.6132	22.0151	21.0108	20.6739	21.4028
ATL3	24.322	22.9545	24.6657	24.8344	24.8862	25.0783	24.6576	25.0191	24.3075	23.9803	25.2171	24.993	24.6075	24.4153	24.8447	24.2476	24.5883	24.4617	22.8586	24.5911	24.4268	24.2458	24.531	24.0781	23.9019	23.7737	24.7422	24.8691	24.8499	24.7285	24.3389	24.6413	24.3579	24.8398	23.9697	24.5668	24.8587	24.092	24.8039	24.3353	24.421	24.1732	24.3571	23.9696	24.7861	24.8414	24.3298	23.9086	24.7329
ATM	21.7301	20.0312	21.5357	22.2287	21.718	22.6123	22.6959	21.528	22.367	19.5523	21.8167	21.9786	21.6285	21.7507	22.2507	21.831	22.4233	21.8254	20.0896	21.3864	21.3443	20.7391	20.7457	20.5432	20.4429	20.4599	22.3469	22.2352	22.1918	21.9565	22.5362	22.5074	22.5416	22.2141	20.6337	20.8743	22.1971	22.8728	22.3861	20.554	20.6025	20.441	20.5466	20.5006	21.7484	22.1331	22.5243	22.6997	22.4343
ATMIN	23.7835	24.3686	24.3176	25.0641	24.68	25.4368	24.4796	24.7557	24.7551	24.7938	25.3416	25.4334	25.4207	23.954	24.6316	23.9584	24.1156	25.2368	24.5119	24.6694	24.8573	24.7813	24.9096	24.6456	24.4557	24.4286	24.7606	24.9366	24.9742	24.8584	24.3787	24.694	24.3954	24.91	24.5944	24.9297	24.9616	23.9146	24.8326	24.7736	24.8565	24.6382	24.8166	24.5706	24.9224	24.9154	24.3753	23.8041	24.7443
ATN1	21.4238	23.1981	21.4233	21.6843	21.7092	21.4701	21.8959	21.4992	22.2014	20.9701	21.3553	21.4901	21.396	22.6305	21.4724	21.7393	21.7955	21.8932	23.4169	22.3644	22.1993	22.5122	22.4112	22.5232	22.6822	22.6414	21.173	21.6296	21.7963	22.3166	20.9636	21.3917	20.9953	21.4498	22.6247	22.4441	21.7326	20.6912	21.383	22.4937	22.2698	22.5596	22.2967	22.5809	21.8329	21.4234	20.9681	20.3512	21.2485
ATOH8	20.3267	20.892	21.0369	20.1266	19.9289	20.2989	20.0736	19.9083	19.4778	20.0932	19.4479	19.9056	19.4693	20.6191	19.7889	20.1862	19.9052	20.104	20.9077	20.5139	20.2001	20.2253	19.6917	20.2818	19.9899	20.4518	19.8135	20.0022	20.0837	19.9166	19.3814	19.4958	19.3882	19.9331	20.3822	19.693	20.0532	19.5923	19.8844	20.0942	20.4339	20.1789	20.47	20.7703	20.5521	20.2752	19.6076	19.7784	20.1504
ATOX1	27.5303	29.2222	27.5001	27.4225	27.0327	26.9256	26.9641	26.9653	26.3331	29.4328	27.2684	28.2405	25.9538	27.9589	27.0413	27.6252	26.8641	28.0164	29.1329	27.9242	27.8336	27.8029	27.3331	28.607	28.8716	29.0807	27.6894	28.1956	28.3946	28.9654	26.7343	26.9922	26.7318	28.1703	28.3579	26.8736	28.3514	25.977	27.6738	26.9378	26.9132	27.4618	27.1588	27.5827	28.3727	27.1215	25.6724	25.3343	26.287
ATP10A	21.6325	22.416	20.9919	22.5404	21.1083	21.7856	23.2525	21.4302	22.7143	19.8993	22.5765	21.5602	22.3	22.5085	21.4794	21.3761	21.5677	22.3732	22.8455	22.7055	21.5087	22.7534	22.8239	22.8893	22.8991	22.909	21.2741	21.504	21.5878	22.2264	21.131	21.1989	21.1206	21.5389	22.8418	22.7078	21.5763	20.0094	21.2014	22.8854	22.7981	22.912	22.8399	22.8696	22.1545	21.4451	20.8906	20.1883	20.8387
ATP10D	22.4973	21.3559	24.1303	22.6641	24.6103	24.7414	22.3456	23.9871	23.5852	26.162	24.8143	24.6674	24.6226	22.5235	24.1318	24.3204	24.5459	23.9099	22.6322	24.4542	23.0151	25.3319	24.9697	25.4479	25.4166	25.536	22.4622	22.8432	22.9914	23.1096	21.7184	21.9593	21.7284	22.7509	25.455	24.8726	22.9439	21.6914	22.5458	25.3932	25.4618	25.4767	25.4937	25.5782	23.8354	23.2238	22.0846	22.0619	22.8292
ATP11B	23.9161	21.9371	24.0608	24.2389	23.9587	23.7432	23.8031	23.5991	23.6105	24.9479	23.9538	23.4676	22.9079	23.1931	23.5975	23.1999	23.9958	23.0789	21.4021	23.2284	22.7826	22.7728	22.9086	22.5519	22.2571	22.3035	24.1835	24.0394	23.969	23.6696	24.2862	24.2013	24.2834	24.0754	22.5228	23.0037	23.992	24.3666	24.1515	22.4874	22.7015	22.2903	22.6184	22.2976	23.6536	23.9754	24.2311	24.3503	24.1316
ATP11C	23.1387	20.9433	23.5478	24.2051	23.3607	24.2819	23.8269	23.5083	23.6393	24.8139	23.469	24.0196	23.9926	22.9442	23.6405	23.2547	23.8563	23.2643	20.6665	22.8519	22.5949	24.5053	24.459	24.5146	24.5061	24.4976	22.2557	22.6282	22.7725	23.1388	21.7323	22.0231	21.746	22.5401	24.5127	24.4373	22.7256	21.4379	22.3489	24.5139	24.518	24.503	24.5134	24.4827	23.4101	22.8596	22.0353	21.7234	22.5102
ATP13A1	25.6386	27.2521	25.1864	25.3115	25.8845	25.5943	26.0373	25.8662	25.5885	25.6232	25.5142	26.2003	25.9542	25.3224	25.5724	25.3984	25.0091	26.2605	28.0505	26.6299	25.9462	25.7397	25.763	25.1122	24.7547	24.8102	26.3353	26.4886	26.5378	26.661	25.8963	25.9819	25.8802	26.5125	25.4172	26.0833	26.5317	24.423	26.2592	25.5519	25.6976	25.1736	25.5212	25.3743	26.6504	26.3932	25.3683	24.5783	25.7005
ATP13A2	23.1826	25.4001	23.0396	23.0483	22.9129	23.2062	23.3923	23.145	23.4589	23.4833	23.2767	23.1016	23.5168	23.2324	23.0371	23.1022	23.22	23.7895	25.0656	23.9392	23.4595	24.0564	23.8688	24.0832	24.112	24.1285	22.9931	23.4685	23.6238	23.8855	22.3293	22.8707	22.3674	23.318	24.1161	23.8774	23.5739	22.2257	23.2073	23.933	23.8755	24.0087	23.905	24.0943	23.6583	23.2115	22.1995	21.7438	22.9373
ATP13A3	23.7764	22.9925	24.1158	24.147	23.9884	24.3297	23.8631	24.0753	24.0107	23.9472	24.0299	24.14	24.2582	23.6783	24.031	23.9414	23.9021	23.9817	23.4528	23.8045	23.4538	23.8504	24.0115	23.7193	23.6133	23.5384	23.953	24.1378	24.1911	24.2411	23.5526	23.8121	23.569	24.1019	23.6853	24.0462	24.1735	23.2677	24.0142	23.7586	23.8098	23.6321	23.7589	23.5181	24.2251	24.1873	23.7395	23.4502	24.0593
ATP13A4	19.4821	19.3646	19.1927	18.5654	19.102	18.8687	19.6193	19.2214	18.8069	19.0341	19.2197	18.5865	19.7082	19.5211	17.9926	19.8132	19.4251	19.7863	19.4175	20.2685	19.1929	19.5795	19.7113	20.223	20.4267	20.3658	18.9962	18.9957	18.9926	19.1267	18.8435	18.7591	18.8281	19.0851	19.754	19.3415	19.0089	18.4789	18.8809	19.7184	19.7143	20.0326	19.8731	19.7412	19.28	18.8805	18.5966	18.5219	18.6
ATP1A1	27.1052	27.2808	27.4792	28.7983	28.1035	29.5827	28.3234	29.1898	29.0457	27.8304	29.1448	29.2737	29.4247	27.5874	29.0569	28.1451	28.294	28.6726	28.5161	28.2277	27.4525	27.9048	28.31	27.9001	27.592	27.5685	29.0583	28.5052	28.2905	27.714	29.4737	28.9558	29.4377	28.7279	27.6047	28.2179	28.3738	29.5864	28.7999	28.1313	28.4226	27.9876	28.3776	27.7629	28.2761	28.7672	29.4691	29.9621	28.9602
ATP1A3	20.0276	21.413	18.8699	19.8624	19.628	19.4457	19.5778	20.5704	20.1359	20.1422	19.9623	19.9971	20.2066	20.418	19.3539	19.1601	20.2137	19.6396	21.2706	20.9634	19.9583	20.0786	19.5957	19.6983	20.0375	20.0278	19.6536	20.2691	20.5494	21.3341	19.4575	20.0879	19.5063	19.9154	20.3507	19.9557	20.4208	19.7214	20.0487	19.5599	19.2321	19.5406	19.1945	19.8941	20.0065	19.8403	19.5204	19.108	19.9769
ATP1B1	20.8114	21.1531	21.8323	21.3321	21.1983	21.9704	19.7158	20.9644	21.5661	21.8829	23.8474	21.2632	23.0088	21.1386	22.0566	21.8677	22.0457	22.0517	21.0402	21.7148	21.3218	22.1489	22.2858	22.9278	23.3763	23.2085	21.046	21.1312	21.1626	21.4956	20.8509	20.8179	20.8372	21.2027	22.4501	21.8394	21.1686	20.3331	20.946	22.4964	22.3334	22.9439	22.5404	22.5473	21.6338	21.0423	20.6169	20.4154	20.6457
ATP1B3	25.9491	24.6341	26.2191	27.0749	26.3236	26.6537	25.4515	26.9774	26.4142	26.9395	27.5436	26.8533	26.6424	25.5935	26.5555	25.9087	26.2092	26.5511	25.3416	26.7117	25.7587	26.1482	26.532	26.2101	26.2659	25.9478	26.5175	26.2914	26.144	26.0013	26.3292	26.5483	26.356	26.4174	25.9096	26.5043	26.204	26.5159	26.4263	26.5187	26.5435	26.5454	26.5488	26.3518	26.4332	26.5394	25.9925	25.9018	26.5481
ATP2A2	24.4565	22.8885	25.1224	25.4317	24.3864	25.4245	24.9769	25.0199	25.3152	25.3706	25.2777	25.4804	25.6501	24.4685	25.1818	25.0206	25.1438	25.6025	24.0229	25.4081	24.8305	24.3142	24.6518	24.0056	23.9444	23.7249	25.4986	25.3505	25.2828	25.1302	25.6583	25.6259	25.6576	25.3813	24.0406	24.7915	25.3024	25.6588	25.4783	24.5049	24.4684	24.2841	24.3698	24.0825	25.0979	25.4417	25.6694	25.6417	25.5925
ATP2A3	23.1079	24.4356	23.3181	22.8259	23.507	22.6392	23.6046	22.6998	23.658	22.2658	22.4404	22.0426	22.4206	23.101	22.8206	23.1899	22.9881	23.4873	24.0545	23.122	23.5279	22.9535	22.6947	22.4887	22.0325	22.3052	23.4269	23.2444	23.1765	22.5473	23.4746	23.4342	23.4861	23.2022	22.7093	22.9967	23.1833	24.5592	23.5053	22.5956	22.9672	22.335	22.8292	22.7325	22.7967	23.4499	23.8616	24.5548	24.0059
ATP2B1	24.6905	23.2534	25.0461	24.7843	24.7981	25.2184	24.5685	24.4463	24.5629	23.7517	24.249	24.6934	24.7694	24.2854	24.8219	24.4196	25.1981	25.0817	22.3448	24.0894	24.6971	23.7292	24.1126	23.5226	23.609	23.3391	25.0735	24.986	24.945	24.9263	25.1605	25.1578	25.1612	25.0067	23.534	24.2021	24.9572	25.1568	25.0589	23.7189	23.5641	23.5562	23.4934	23.2778	24.6592	24.9077	25.1559	25.1545	25.0254
ATP2B4	22.4881	22.5053	22.5431	24.2133	23.5728	23.8948	22.8919	23.5225	23.0379	22.4491	23.1356	23.0485	23.2429	21.961	22.21	23.3197	24.2897	22.5787	21.3769	22.3418	22.4643	21.8493	22.7817	22.2187	22.346	21.9055	23.8422	23.3696	23.1528	23.0222	24.2895	23.8598	24.2566	23.6413	21.6289	22.4062	23.2548	23.7785	23.5388	22.3745	22.3027	22.4012	22.3535	21.6036	23.1912	23.3285	23.9508	23.9824	23.1996
ATP2C1	22.7167	22.1177	23.2979	23.3587	23.323	23.7326	23.1129	23.4547	23.5528	23.054	23.7911	23.6312	23.7805	22.6842	23.4944	23.1603	23.3286	23.23	22.2935	23.0313	22.8701	23.1763	23.2665	22.7895	22.6445	22.5804	23.4351	23.5379	23.5774	23.635	23.0083	23.096	22.999	23.5496	22.9707	23.4318	23.5712	22.1517	23.3923	23.0923	23.1117	22.8559	23.0034	22.8842	23.6082	23.5039	22.7484	22.3819	23.1152
ATP5A1	30.7887	32.3256	31.2675	31.6825	30.8804	32.682	31.9567	32.3219	32.1067	31.1814	32.8707	32.8601	32.7978	32.6355	32.5798	31.3807	32.0154	32.8834	32.5203	32.0248	31.7442	31.8521	32.3167	31.6249	31.4807	31.3132	32.3678	31.9289	31.7604	31.3919	32.9883	32.6286	32.9699	32.0528	31.5326	32.405	31.8169	33.1944	32.235	32.1943	32.2585	31.9588	32.1609	31.6991	31.6259	32.24	33.204	33.4891	32.6074
ATP5B	36.7349	35.656	36.9536	37.5501	36.9985	37.5775	36.7287	38.0884	37.2286	37.3754	37.7916	37.8847	37.0197	37.1046	37.8358	36.9943	36.7437	37.0822	36.7024	37.8674	38.2101	36.694	37.3528	36.6472	36.655	36.3441	37.6929	37.2286	37.043	36.8142	38.3025	37.9298	38.2778	37.4105	36.4125	37.3018	37.1137	38.1668	37.4925	37.2562	37.2038	37.1048	37.1534	36.616	37.0637	37.5277	38.3797	38.4848	37.727
ATP5C1	28.8441	26.2493	28.8238	28.4176	28.309	29.6149	29.7756	29.9474	28.4139	28.1287	29.7394	29.0287	28.7329	29.2124	29.4136	28.3462	28.8037	28.9746	27.0079	28.5786	29.0006	28.2897	28.8063	28.1682	28.098	27.7847	29.1123	28.8428	28.7058	28.4383	29.2088	29.1976	29.2153	28.9522	27.9448	28.8054	28.7631	29.2117	29.0275	28.8375	28.8422	28.6986	28.7965	28.3335	28.7962	29.1115	29.1068	28.9649	29.2012
ATP5D	30.7571	33.0806	30.8021	30.8893	31.4967	30.7865	31.3138	31.914	31.2968	30.0778	31.4274	32.3624	31.6663	31.9498	30.8034	30.5049	30.975	31.5557	31.6757	31.8781	31.884	31.3937	31.0391	31.5372	31.6849	31.6963	31.6953	31.7295	31.7026	31.4624	31.4597	31.6733	31.4717	31.7502	31.612	30.9483	31.7119	31.169	31.7284	30.8643	30.5739	31.1512	30.7012	31.3016	31.7215	31.6716	31.0231	30.3712	31.4739
ATP5F1	27.9599	28.6351	27.9739	28.6266	28.9907	29.9794	27.9278	28.1224	27.8317	29.2389	29.6278	30.588	30.2307	27.0383	28.9754	28.3247	28.8854	28.5316	28.62	28.4186	27.6379	28.3629	29.0406	28.4289	28.3089	28.0234	29.0406	28.4752	28.2333	27.7714	29.5632	29.1011	29.5318	28.7293	28.0021	28.8975	28.3346	29.4171	28.7644	29.062	29.1454	28.9417	29.119	28.4391	28.4949	28.9393	29.683	29.8653	29.0696
ATP5G1	28.441	28.5846	29.3013	29.2904	28.7918	28.2156	29.6545	29.3842	28.5207	28.9719	28.0445	29.6717	28.1618	28.9824	29.2441	29.1979	28.8446	30.5879	30.2156	29.9529	27.7698	29.6258	29.1648	30.1339	30.428	30.5544	28.4744	29.0453	29.2603	29.8972	27.614	28.036	27.6285	28.9378	30.1013	28.8921	29.1958	26.9226	28.5685	29.3412	29.1834	29.7473	29.3668	29.901	29.618	28.5823	27.1354	26.577	27.874
ATP5G2	31.333	30.644	31.3945	30.892	30.8825	30.5105	32.3948	30.2693	31.0594	30.5214	30.4338	30.7373	29.8488	31.6684	31.0933	31.424	32.1155	30.994	30.5766	30.8169	31.2304	31.1035	31.4397	30.8973	30.6776	30.5725	31.089	30.6711	30.4947	30.0182	31.526	31.2295	31.5108	30.7963	30.7923	31.4984	30.5548	31.7318	30.9604	31.4662	31.5813	31.2743	31.5076	31.1039	30.5204	31.1088	31.7992	32.065	31.4076
ATP5G3	24.9168	24.938	24.9018	24.7768	24.8493	25.3118	24.8269	25.2406	25.0885	24.7633	25.7049	25.368	25.3922	25.5924	25.2511	25.0346	24.9765	25.0765	24.8857	25.0585	24.7046	25.2004	25.195	25.1534	25.1272	25.0332	25.1751	25.2257	25.2049	25.1204	24.7984	25.0522	24.8149	25.229	25.1065	25.1872	25.2122	24.7459	25.2021	25.2039	25.2031	25.2344	25.2177	25.1883	25.2015	25.1885	24.5675	24.3231	25.0716
ATP5H	30.3587	32.2687	30.4506	29.4499	29.5143	29.8854	30.856	30.8753	29.5597	30.0503	29.8976	30.9923	29.1514	31.4519	30.0979	30.5237	30.4296	28.7984	30.4691	28.611	29.4897	30.3414	30.5057	30.1622	29.9345	29.9055	30.2546	29.938	29.7895	29.2643	30.5116	30.3348	30.5052	30.0283	30.1165	30.5523	29.8381	30.6502	30.173	30.532	30.6139	30.4072	30.5711	30.3506	29.8027	30.2998	30.6547	30.6574	30.5118
ATP5I	24.3958	25.0965	24.4189	24.2858	24.5712	24.6548	24.2861	24.7042	24.403	24.229	24.8323	24.8161	24.8684	24.6631	24.6817	24.4487	24.5958	24.7082	24.8482	24.5195	24.4071	24.6917	24.4991	24.7373	24.7616	24.7467	24.7178	24.7495	24.7319	24.6237	24.4822	24.649	24.4942	24.762	24.7514	24.4383	24.7378	24.3181	24.7374	24.5105	24.4444	24.6232	24.5102	24.7088	24.7277	24.7208	24.2542	23.9386	24.6004
ATP5J	25.7298	27.3147	25.3707	24.7787	25.5129	25.3945	25.4097	26.0269	25.6075	25.4564	25.5256	26.5086	25.8723	25.6654	25.2241	26.2598	26.1329	26.1361	26.263	25.5838	26.692	26.0374	25.7791	26.0741	26.1077	26.0885	25.9563	26.1054	26.0909	25.9611	25.535	25.8749	25.5577	26.0711	26.1111	25.7491	26.1007	25.3261	26.0385	25.7267	25.5914	25.8816	25.6697	26.0292	26.1045	25.9447	25.1013	24.5008	25.7395
ATP5L	33.4606	31.385	32.9625	33.4683	34.1878	34.4012	32.7929	34.4356	31.7863	33.2195	34.7713	35.4592	35.2446	32.2679	34.4301	32.7444	32.5114	34.1348	32.134	32.6859	33.0684	33.7366	34.1897	33.4945	33.1987	33.0695	33.4099	32.8399	32.6121	32.0111	34.0193	33.5901	33.9972	33.0175	33.3337	34.2579	32.6907	34.2897	33.225	34.236	34.3956	33.9919	34.3044	33.7528	32.6721	33.4417	34.399	34.7689	33.841
ATP5O	28.1421	30.5896	28.0631	28.3438	27.6633	29.3597	29.3503	28.767	30.0214	28.1389	28.2644	28.0261	28.2469	31.155	28.9486	29.0526	28.9453	29.3395	29.2836	27.9035	28.6739	29.14	29.5445	29.0501	28.8369	28.7087	28.979	28.4764	28.2644	27.708	29.4394	29.0544	29.4166	28.6647	28.8271	29.5272	28.343	29.5249	28.7784	29.5362	29.6548	29.3887	29.6122	29.1334	28.352	28.9089	29.6201	29.8619	29.1477
ATP5S	23.6813	22.4009	23.921	24.5702	23.9914	23.6625	24.9878	24.1442	23.4597	22.6542	25.4405	24.6133	24.2793	23.6576	23.6817	23.6961	23.7346	23.6074	22.7054	24.4754	23.8419	24.3013	24.0764	24.8365	25.1617	25.1771	23.5861	23.9788	24.1325	24.7171	23.0442	23.2593	23.0453	23.9436	24.6989	23.7631	24.0934	22.4085	23.5974	23.9533	23.7747	24.336	23.9482	24.3035	24.2608	23.3638	22.4344	22.0598	22.7799
ATP6AP1	33.3243	33.1683	33.0515	32.2857	33.4012	32.6391	32.1342	33.3123	32.7097	33.2708	32.6076	33.4472	32.8536	32.8414	32.9827	33.3163	31.4537	33.3868	33.3461	32.9215	33.687	32.7071	33.0493	32.3686	32.2426	32.0247	33.2023	32.9405	32.828	32.5187	33.4935	33.3962	33.4921	32.9981	32.3853	33.1658	32.8618	33.5401	33.1611	33.1237	33.1257	32.9201	33.0398	32.7386	32.8212	33.2919	33.4966	33.4172	33.4862
ATP6AP2	28.7287	25.2987	28.1546	28.7525	29.1828	30.0641	26.8046	29.8852	28.4347	29.655	28.693	29.2031	28.8773	28.5868	29.2669	28.5137	27.5217	29.0314	27.4135	28.6178	28.8445	28.0028	28.8769	27.6572	27.776	27.1757	28.7297	28.1856	27.9522	27.7464	29.6438	29.2904	29.627	28.3401	27.5346	28.9881	28.0299	29.6274	28.5758	29.084	28.8819	28.8079	28.7684	28.1932	28.1562	28.9363	30.1269	30.1731	29.3436
ATP6V0A1	27.827	26.7096	28.1695	27.0263	27.6454	26.2825	27.8458	27.6126	28.238	26.0624	26.5986	27.6443	27.8385	25.0282	27.3458	28.5585	23.9255	26.7591	28.1189	26.7024	27.3473	28.1826	28.1568	28.4706	28.5582	28.5428	26.3646	26.7027	26.8293	27.4477	25.8205	25.9553	25.8088	26.7327	28.3658	27.8886	26.8079	24.6728	26.288	28.2831	28.173	28.4454	28.2793	28.3705	27.4412	26.4501	25.332	24.7032	25.6434
ATP6V0A2	22.8643	24.1759	22.5082	22.2571	21.4108	22.3101	21.5851	22.1893	22.8646	22.6541	22.5881	22.639	21.6023	22.4201	22.2348	21.036	22.2341	23.3452	24.8476	22.0731	22.5569	23.4382	23.4276	23.3789	23.357	23.3148	21.8478	22.1874	22.3196	22.6219	21.0807	21.2718	21.0777	22.1759	23.4078	23.3816	22.2896	20.4432	21.8295	23.4324	23.4309	23.3925	23.4184	23.3748	22.8923	22.187	20.9592	20.6685	21.5525
ATP6V0B	36.4323	34.3589	36.6254	35.1537	37.0094	36.0515	34.9766	36.9114	35.2756	36.0826	36.1919	36.6257	35.9956	35.5174	35.8591	36.7665	35.2833	35.5483	35.0191	35.5358	36.1717	35.5464	35.9018	34.8489	34.9399	34.5294	36.0955	35.9345	35.8713	35.8102	36.4558	36.4491	36.458	35.8928	35.2057	36.1829	35.8772	36.4247	36.154	35.9936	35.7989	35.6861	35.6271	35.5099	35.6618	36.2698	36.3091	36.3064	36.4743
ATP6V0D1	34.1808	31.5454	33.5029	32.8996	34.1266	32.3816	33.3386	34.2717	31.3442	35.5607	33.3512	34.56	33.4242	33.5728	33.4581	33.6872	32.721	33.815	33.4048	33.085	33.9398	33.2523	33.7174	33.1323	33.1362	32.799	33.5549	33.2011	33.0227	32.7807	33.8954	33.7504	33.8914	33.3286	32.9513	33.7231	33.089	33.885	33.4354	33.8525	33.8206	33.7644	33.7875	33.4839	33.3375	33.7175	33.858	33.7878	33.8438
ATP6V0E1	34.8357	32.5601	35.0186	34.2	35.0457	34.3856	34.1145	35.0312	35.0923	36.3526	34.8838	34.6658	34.5845	34.2012	34.6498	34.3589	34.4902	35.2099	34.4169	34.3864	35.2229	34.8288	35.1127	34.5128	34.1788	34.1433	34.6885	34.2381	34.0575	33.4555	35.158	34.855	35.1445	34.3513	34.4702	35.2444	34.1154	35.5401	34.5841	35.2024	35.3789	34.9498	35.2813	34.8669	34.0816	34.8076	35.5817	35.9354	35.2092
ATP6V0E2	29.0765	31.0704	27.9224	28.671	28.7	30.0131	29.3319	29.5803	29.6456	28.5431	29.3569	28.8953	28.9201	29.4801	28.3353	29.4165	28.859	29.3234	31.4593	29.7288	29.8469	29.22	29.3197	29.8567	29.9683	29.9526	29.2166	29.4022	29.4703	29.8211	28.6491	28.5867	28.6142	29.5154	29.5663	28.6326	29.4781	26.4918	29.0113	29.8039	29.7217	29.9637	29.8422	29.8563	29.9954	29.5797	28.4723	27.6744	28.6741
ATP6V1A	32.8297	29.4611	32.5111	31.3537	32.2695	32.8637	30.3785	31.939	31.0171	33.7721	32.2274	32.8618	32.9463	31.2666	32.8669	33.0339	31.8647	32.3802	29.5422	31.0032	31.772	31.9749	32.2981	31.4561	31.6213	31.1541	32.2879	32.3956	32.4195	32.4208	31.2763	31.4154	31.2621	32.4024	31.7078	32.4163	32.4156	30.683	32.2478	32.2981	32.1137	32.0974	32.0035	31.8595	32.4181	32.1972	30.1026	30.2957	31.5241
ATP6V1B2	37.3153	34.2551	37.5389	36.585	37.0288	37.0936	35.6001	36.9482	36.7352	37.9186	37.0787	37.3813	37.1624	36.3217	37.2217	37.5236	36.484	36.8653	36.1126	36.374	37.0665	35.8854	36.5669	35.1235	35.4992	34.8117	36.9177	36.7171	36.6407	36.7864	37.7537	37.726	37.7639	36.6648	35.5041	36.9553	36.6479	37.895	37.0079	36.8756	36.3973	36.5145	36.2019	36.0677	36.5997	37.3427	38.2024	38.1178	37.8158
ATP6V1C1	24.999	23.1795	24.6609	24.7497	24.9438	25.4473	24.7017	25.2901	24.6536	26.3616	25.2165	25.2601	25.2441	24.0436	25.1332	25.0363	24.9396	24.9108	23.2948	24.62	24.7238	25.2002	25.2917	25.1256	25.1014	24.9939	24.5778	24.9391	25.0482	25.1819	23.6928	24.1832	23.7197	24.8616	25.0901	25.29	25.0114	23.5149	24.6942	25.2647	25.262	25.2096	25.2399	25.0962	25.1831	24.8359	23.6071	23.2727	24.503
ATP6V1D	29.3037	27.3353	29.7385	29.6242	29.4822	29.5491	28.5877	29.8142	28.6117	30.1281	29.5307	29.4453	29.6921	28.4875	29.7808	29.216	29.405	29.2798	27.4918	28.1954	29.2309	29.5812	29.0214	29.6357	29.629	29.7467	29.227	29.5795	29.6576	29.7379	28.2978	28.868	28.3406	29.4694	29.7161	29.015	29.6291	28.444	29.3792	28.7558	28.8637	28.9953	28.9554	29.4377	29.5177	29.0512	27.4478	27.201	28.7207
ATP6V1E1	32.9785	31.573	33.0718	32.3187	32.2722	32.6774	30.8861	32.8336	31.5469	33.7623	32.4806	31.8257	31.9038	32.781	32.7605	32.0038	32.381	31.3812	31.1606	31.7693	31.9428	32.2468	32.3645	31.9272	31.6173	31.6388	32.3927	32.1523	32.0513	31.5448	32.6104	32.5073	32.6083	32.1907	31.9904	32.4918	32.0799	32.7455	32.3704	32.3714	32.4901	32.1669	32.4125	32.1909	31.9177	32.4379	32.7302	32.6751	32.6651
ATP6V1F	34.1372	32.1922	33.4932	33.8523	32.909	34.067	34.1076	34.1554	33.213	33.881	33.7361	33.3567	32.1746	34.3289	34.1188	33.8813	33.7494	33.4803	33.6149	34.5436	34.1579	33.8945	33.7099	33.9407	33.9182	33.8838	33.8941	33.94	33.9183	33.8007	33.5281	33.7276	33.5361	33.9503	33.9453	33.5641	33.9247	33.1314	33.9075	33.5134	33.481	33.7342	33.6029	33.8363	33.9349	33.7619	32.695	32.193	33.3944
ATP6V1G1	31.1472	32.5423	30.6788	30.3473	30.7661	31.408	30.1626	31.0379	30.9909	33.295	32.1938	31.6973	31.7804	32.2027	31.2897	30.5718	31.37	32.4575	32.675	30.3444	31.0995	31.0643	31.5164	30.9558	30.6548	30.5524	32.0106	31.5993	31.4091	30.8411	32.3114	32.0369	32.2944	31.7647	30.6935	31.4955	31.487	32.3785	31.8606	31.2979	31.5124	31.1069	31.448	30.8278	31.2851	31.8029	32.3268	32.4909	31.995
ATP6V1H	21.0743	19.7549	20.8333	21.6831	21.1965	21.3969	21.186	20.8038	21.1986	22.6533	21.2797	21.3281	21.3956	20.5633	21.5238	20.2606	21.0187	20.5991	20.0963	20.5244	20.6348	21.4896	21.1139	21.7243	21.8278	21.9454	20.577	20.957	21.0978	21.419	19.9702	20.2776	19.9834	20.8635	21.749	20.9929	21.0526	19.693	20.6665	21.2671	21.2325	21.4837	21.3301	21.67	21.3158	20.7131	19.7585	19.4805	20.3273
ATP7A	24.3956	19.9636	24.1629	24.5895	24.27	23.9132	22.9419	23.4186	24.2119	24.544	23.9908	24.3817	24.9726	23.6025	23.7285	24.1298	23.5485	23.5767	20.2235	22.4348	24.095	25.0569	24.8158	25.1462	25.2306	25.2676	22.1035	22.6564	22.8669	23.4027	21.4853	21.945	21.511	22.4813	25.1986	24.7847	22.7963	21.2206	22.2996	25.1625	25.0945	25.2401	25.1365	25.2975	23.558	22.8965	21.9002	21.4432	22.5226
ATP7B	19.6724	19.6448	19.267	19.8347	19.2468	18.768	19.4439	19.6032	19.1254	19.3751	18.8846	19.0279	18.9105	19.8239	19.0033	18.785	19.3717	18.5849	19.4057	19.1932	19.0961	19.377	19.6289	19.7716	20.1497	19.8746	19.0485	19.0667	19.072	19.3491	19.0528	19.0032	19.0421	19.1224	19.5031	19.3692	19.0806	18.6763	18.9762	19.6301	19.4256	19.8502	19.5244	19.4746	19.2681	18.9689	18.8526	18.6922	18.7691
ATP8A1	20.3005	20.8741	21.0327	21.3272	20.8957	21.6998	20.9278	20.7221	21.6949	20.8858	20.8676	21.2189	21.7796	20.0188	20.9637	20.7846	21.1562	21.0067	19.8455	20.1383	20.6481	20.501	20.4921	20.12	19.9782	19.9882	21.3271	21.3399	21.3443	21.3408	21.2176	21.2038	21.2098	21.348	20.3426	20.7101	21.3448	20.731	21.295	20.242	20.2755	20.0226	20.1662	20.1508	21.2608	21.3496	21.1636	21.0125	21.2256
ATP8A2	19.3364	20.3397	18.6942	19.2311	18.8478	18.8853	19.3202	19.2725	19.0232	19.3986	18.9365	19.3258	19.2287	19.9716	18.7741	19.123	19.2115	18.7199	19.7517	19.5412	19.623	19.6309	19.4766	19.7729	19.8117	19.9075	18.9157	18.9907	19.0219	19.0917	18.7979	18.8415	18.7992	18.976	19.7609	19.4161	19.0126	18.7503	18.9275	19.6983	19.7076	19.8119	19.7571	19.9129	19.1989	19.0324	18.8318	18.7952	18.9385
ATP8B2	25.1346	25.1485	24.7307	27.1098	26.5946	27.0925	26.732	26.2761	27.0351	23.4698	26.3962	26.9986	26.9993	25.3091	26.8581	26.2619	26.8842	26.3447	26.943	26.1681	25.1403	25.3123	25.1967	24.893	24.5474	24.7092	27.0821	27.0115	26.9798	26.6988	27.1375	27.1196	27.1395	26.9997	25.0792	25.4632	26.9844	27.1866	27.1015	24.6537	24.8905	24.4229	24.7727	24.6639	26.4855	26.8671	27.0784	27.2019	27.074
ATP8B3	20.1462	20.8831	19.5793	19.5838	19.4116	19.1148	20.0283	19.8981	19.4625	20.3287	18.3968	18.7295	18.8192	20.5639	19.4817	19.6918	19.612	19.1773	20.0832	19.5234	19.7077	20.4588	20.3403	20.6069	20.7464	20.7675	19.1272	19.1783	19.1998	19.2762	19.0721	19.1047	19.0734	19.1664	20.6125	20.2786	19.1931	19.0268	19.1376	20.3921	20.3206	20.5086	20.368	20.5436	19.2314	19.1388	19.044	19.004	19.0884
ATP8B4	24.2167	21.1116	25.1616	23.7546	23.401	23.8451	25.37	23.2472	23.3842	25.6672	23.5398	25.6644	24.6171	21.7023	23.681	24.6901	24.3112	25.44	20.9181	26.1458	23.2204	25.9871	25.0027	26.6862	26.0852	26.8631	23.1555	23.3341	23.4003	22.863	21.9338	21.9103	21.9178	23.4445	26.3123	24.4178	23.4059	21.9203	22.9972	25.0836	26.0087	25.5393	26.216	26.2537	24.0056	23.0151	21.5504	21.9348	22.3431
ATP9B	20.7409	19.2721	20.6358	21.783	20.7956	21.5059	22.7807	20.1914	21.0395	21.164	20.8095	21.4048	21.5253	19.699	20.9635	21.3363	21.8532	21.1321	19.8575	20.8478	20.4707	21.9742	21.4791	22.0422	22.1285	22.2943	19.987	20.4821	20.672	21.0169	19.3905	19.8086	19.4166	20.2963	22.2192	21.5065	20.5998	19.4075	20.1903	21.8034	21.7563	21.9447	21.8114	22.2502	20.933	20.4262	19.5243	19.2858	20.1822
ATPAF2	21.6172	22.5141	22.3201	22.419	21.9969	23.3345	22.6012	22.1857	21.638	21.9849	22.9118	23.558	22.3205	22.2889	22.7206	21.3879	21.6241	22.5943	23.1105	23.188	22.4471	23.5655	22.9474	23.826	23.7993	24.1266	21.7803	22.1584	22.3176	22.5161	21.157	21.3979	21.1679	22.0583	23.881	22.8297	22.2648	21.1063	21.8751	22.9176	23.0463	23.174	23.156	23.5841	22.3418	21.7446	20.8921	20.8246	21.4242
ATPIF1	25.0986	26.0116	26.0302	25.2737	26.1344	25.4009	24.6332	24.602	25.8493	24.9659	26.278	26.0062	25.1721	25.4788	25.8847	26.0164	25.0671	26.4298	25.3382	25.0869	24.8063	25.8332	25.875	25.7835	25.6783	25.6668	25.2008	25.5743	25.6881	25.8572	24.6993	25.1523	24.7269	25.4771	25.7411	25.8791	25.6523	24.2631	25.3525	25.8445	25.8686	25.7848	25.8602	25.7443	25.7949	25.4862	24.7058	24.0182	25.2124
ATR	21.9513	20.8541	22.3946	23.2646	22.5469	23.1624	22.6572	22.6239	22.6704	22.628	23.3172	23.2672	23.5332	21.7163	22.959	22.2242	22.8136	22.8696	21.516	22.5776	21.8937	23.2024	23.2794	23.0938	23.051	22.9968	21.9651	22.2785	22.3929	22.6691	21.3902	21.6072	21.395	22.2363	23.1146	23.3204	22.361	20.9907	21.9981	23.1439	23.1491	23.059	23.1108	23.0093	22.929	22.4223	21.535	21.2784	22.0018
ATRN	22.1576	21.2977	22.7562	22.6668	22.396	23.2332	22.8154	23.1229	23.4119	21.7567	23.5616	23.434	23.5641	21.9691	22.5312	22.4822	22.1866	23.008	21.7048	23.539	22.4069	23.4169	23.2321	23.4351	23.4334	23.4589	21.9973	22.4168	22.5768	22.7451	21.2875	21.6867	21.3122	22.2743	23.4497	23.2354	22.5173	21.3945	22.1644	23.351	23.3726	23.3911	23.385	23.4531	22.7934	22.3692	21.4018	21.2842	22.1374
ATRX	24.2707	22.7301	23.7599	24.9441	24.4747	24.1616	24.4147	23.874	23.9153	24.0281	23.8997	24.6503	23.7352	22.8694	24.0084	24.607	24.1867	24.5001	22.6821	23.4559	24.2654	23.3396	23.6162	23.3127	23.1476	23.085	24.5846	24.4655	24.401	24.21	24.6386	24.5849	24.6365	24.5169	23.133	23.5795	24.4264	24.6439	24.5392	23.2136	23.3462	23.1053	23.3129	22.9163	24.206	24.3923	24.586	24.6355	24.4603
ATXN1	24.1003	21.3963	24.0317	23.8258	24.2783	23.4699	22.9764	23.4124	22.6116	24.7489	22.7842	24.1096	23.4919	22.6169	23.1523	23.6556	24.4174	22.7284	22.1616	23.5452	23.0434	23.8423	24.0363	23.9447	24.0305	23.8302	22.5246	23.2862	23.5219	23.4438	21.0003	22.0312	21.0895	22.9158	23.7366	24.0475	23.4207	22.469	23.0323	24.0381	23.975	24.0373	23.9821	23.7096	23.5532	23.3413	21.8221	22.108	23.4161
ATXN10	23.6729	23.4074	23.9355	24.7239	23.9666	25.2439	24.8287	24.539	24.8176	23.8554	25.3681	25.2668	25.0379	24.1774	25.214	24.1816	24.257	24.5864	23.0007	25.1427	24.4802	24.4656	24.6735	24.335	24.2483	24.088	24.7131	24.6063	24.5275	24.304	24.5145	24.6744	24.5273	24.6633	24.2563	24.6836	24.5548	24.4205	24.69	24.616	24.6392	24.5165	24.5993	24.3345	24.4308	24.6819	24.4308	24.1646	24.7003
ATXN2	28.5062	26.3522	29.106	28.636	28.8721	29.0018	28.7695	27.3425	29.1082	27.4635	28.0396	28.5451	29.3525	27.8099	27.8158	28.3829	28.4085	27.9692	26.4145	28.5198	29.271	29.9004	29.8051	30.1011	30.2223	30.2144	27.0135	27.3672	27.5078	28.0594	26.6133	26.8256	26.6181	27.3128	30.0704	29.6492	27.47	26.1076	27.0525	30.0129	29.8959	30.1417	29.9723	30.1247	28.0466	27.3179	26.5482	26.1598	26.841
ATXN2L	22.6861	23.7949	22.553	22.5778	22.7219	22.4725	22.7315	22.1807	23.031	22.635	22.0471	22.081	22.129	22.529	21.8508	21.9037	22.8119	22.9309	23.4542	23.3966	23.1989	22.0197	22.1581	21.7792	21.6418	21.6061	23.1362	23.0336	22.9897	22.8225	23.2567	23.2111	23.2559	23.0481	21.8308	22.2817	23.0015	23.3296	23.1288	22.0304	22.0934	21.8597	22.0161	21.8372	22.8384	23.0947	23.2944	23.333	23.2199
ATXN3	23.3615	21.4169	23.0343	23.3694	23.3946	23.5695	22.9198	23.4325	22.8696	23.115	23.4972	23.265	23.2698	22.5601	23.5872	23.183	23.0525	23.0969	21.318	22.609	22.4948	23.4788	23.4859	23.4161	23.4192	23.3408	22.7011	22.9848	23.075	23.1872	21.9016	22.1784	21.9108	22.9344	23.4225	23.4684	23.051	21.6717	22.7516	23.4972	23.4889	23.48	23.4813	23.4249	23.2715	22.85	21.691	21.5723	22.4478
ATXN7	25.0128	23.7046	24.7498	24.7858	24.8158	24.2083	24.3049	23.8742	24.5958	25.7693	23.9822	24.5571	24.318	24.2377	24.5351	24.5554	24.9025	24.3923	24.8355	24.6457	24.2338	24.124	24.2962	23.9812	23.8326	23.791	24.9118	24.9391	24.9278	24.8497	24.7771	24.876	24.7842	24.9431	23.9428	24.3464	24.9315	24.6187	24.9235	23.9342	24.0245	23.7902	23.9686	23.7075	24.7868	24.9217	24.8784	24.7511	24.9425
ATXN7L1	20.7049	20.4908	21.0329	21.1496	21.2862	21.3593	21.7578	20.7829	21.1309	20.8812	21.1029	21.4734	22.2193	20.0173	20.1387	21.2088	20.8535	21.0029	21.5025	21.4604	21.1649	21.7009	21.3774	21.6378	21.7318	21.7896	20.2017	20.7416	20.9446	21.333	19.7265	20.2899	19.774	20.498	21.8163	21.4995	20.8639	19.9032	20.5013	21.6858	21.5898	21.7258	21.5961	21.874	21.1789	20.8648	20.209	19.836	20.8047
ATXN7L2	20.2993	22.3594	19.8973	19.289	19.8935	19.2376	20.5374	20.2756	20.4577	20.4251	19.8901	19.8138	19.8303	21.2498	20.1748	20.6435	19.5852	21	22.5314	21.2014	20.6151	21.1923	21.568	22.0762	22.6548	22.3237	19.5461	19.6104	19.6331	20.0583	19.4521	19.3996	19.4367	19.6921	21.5268	20.9969	19.6426	18.872	19.4362	22.0552	21.6995	22.5303	21.9418	21.9	20.2862	19.661	19.3208	19.0515	19.2527
ATXN7L3B	25.413	26.2022	25.548	26.47	26.5698	27.5369	26.5162	27.2978	26.2933	26.4678	27.5402	27.5656	27.1679	25.536	26.1811	25.9894	25.5454	26.4661	25.201	26.6832	27.1056	25.8312	26.3519	25.6617	25.5907	25.3116	27.1723	26.8538	26.7149	26.4651	27.5285	27.3395	27.519	26.9639	25.4998	26.3798	26.7667	27.5449	27.0693	25.9174	25.9145	25.714	25.8406	25.312	26.3487	26.8123	27.4356	27.5336	27.0343
AUH	22.872	23.8314	22.9687	24.401	22.8464	23.1341	24.2864	23.0941	23.6996	21.0505	23.6326	22.833	23.1429	23.5295	23.2359	21.9255	22.8037	23.7575	22.4319	23.7338	23.7254	24.4179	24.0195	24.6648	24.8641	24.9922	22.1965	22.4261	22.5244	22.7966	21.9326	22.0874	21.9401	22.36	24.7471	23.9266	22.491	21.8201	22.259	24.4534	24.3493	24.6892	24.4496	24.9017	22.8287	22.4348	21.9788	21.8345	22.2348
AUP1	25.9602	26.5382	26.4049	26.2378	27.0409	26.9719	25.8085	27.2792	26.7582	26.3904	27.1995	26.9678	27.126	26.0689	26.9658	27.0381	25.9593	26.7951	28.1193	27.4517	25.4499	25.9809	26.0821	25.4715	25.3548	25.2738	27.3081	27.268	27.2531	27.1659	27.3308	27.332	27.3289	27.2529	25.7444	26.3642	27.2535	27.1074	27.3264	25.8547	25.8302	25.5619	25.6843	25.6174	27.0166	27.2805	27.2787	27.2131	27.3352
AURKA	19.647	20.4888	20.7567	20.9446	21.1833	20.4922	19.8903	20.6532	19.9693	20.1586	20.0866	21.2948	21.0579	20.2617	20.619	20.4421	19.8747	20.3133	20.5956	20.248	20.8767	20.9347	20.5984	20.9013	20.9827	21.1108	19.9809	20.1918	20.2847	20.473	19.7925	19.9672	19.8045	20.0969	21.1203	20.6701	20.2467	19.8399	20.0827	20.849	20.7832	20.9168	20.7994	21.1903	20.3998	20.2102	19.9032	19.8033	20.156
AURKB	19.8702	20.6516	19.1235	19.9991	20.0823	19.26	19.9112	19.8383	19.5282	20.2979	18.3959	19.4905	18.8394	20.0456	19.7649	19.7892	19.839	19.714	19.3962	19.9404	19.3155	20.0226	20.1856	20.2307	20.706	20.3962	19.3601	19.466	19.51	19.9054	19.382	19.4482	19.3831	19.4516	20.1857	20.0708	19.498	19.093	19.3687	20.1075	19.7953	20.2605	19.8521	19.993	19.5159	19.2942	19.2121	18.9957	19.1654
AUTS2	25.6276	27.9073	25.1496	24.7963	25.2455	24.4872	25.8003	24.5266	25.6005	22.3887	25.5238	25.1052	24.5954	25.3007	23.9818	24.9386	25.6259	25.2087	24.0913	24.8904	24.9589	26.046	25.5032	26.2767	26.168	26.3544	24.1323	24.5308	24.6857	24.5895	22.706	22.9322	22.7024	24.5162	26.211	25.1944	24.6502	22.5424	24.1134	26.0966	26.2738	26.2436	26.3143	26.3697	25.7714	24.9945	23.1097	23.3395	24.305
AVEN	21.5239	22.7961	21.0559	22.5815	22.0229	21.5726	21.4028	21.6638	22.9418	20.7755	22.1244	21.0393	21.2277	21.5715	21.6131	21.5027	21.8234	21.5014	22.7988	21.6964	21.5636	21.8714	21.3619	21.6578	21.9431	22.0161	21.2453	21.7906	22.0371	22.6763	20.9487	21.4492	20.9855	21.511	22.1771	21.597	21.9296	21.0887	21.5502	21.5342	21.268	21.5867	21.2615	21.9723	21.8868	21.5764	21.0832	20.7428	21.5692
AVIL	22.7486	20.6004	21.6288	20.8232	20.6956	18.9185	21.0059	19.0706	20.4926	20.518	20.9997	20.4303	20.246	20.7774	20.7325	21.9942	21.9027	19.4868	21.6686	19.3042	22.961	21.9397	22.0207	22.6402	22.9242	22.8614	19.9843	20.008	20.0163	20.1092	19.9028	19.8848	19.8975	20.038	22.1905	21.628	20.0198	19.7375	19.944	22.2184	22.1569	22.6068	22.3453	22.3114	20.1985	19.9842	19.8252	19.7732	19.8429
AVL9	21.3772	20.331	21.8209	21.464	21.7763	21.4923	20.9703	21.4959	21.4474	22.1157	21.3065	21.6681	21.6118	20.7742	21.2098	21.6092	21.6173	20.8166	21.0549	20.9702	21.3888	21.4928	21.623	21.3119	21.2147	21.137	21.258	21.5182	21.5992	21.7518	20.6822	20.9527	20.692	21.4824	21.3357	21.6911	21.5757	20.113	21.3006	21.4237	21.4513	21.2758	21.3934	21.2067	21.7938	21.5622	20.7697	20.3644	21.2425
AVPI1	21.82	21.9069	21.7211	20.7421	20.7331	21.2704	21.2634	20.916	19.6802	20.0283	21.1609	20.6742	20.7628	20.6665	20.0897	21.5388	20.6493	21.0197	20.8483	21.4149	21.0593	21.4177	20.5594	21.4848	20.9441	21.7214	20.6151	20.8521	20.9545	20.6316	20.009	20.1447	20.0173	20.7628	21.6352	20.567	20.9158	20.3518	20.7067	20.8139	21.3601	20.9087	21.4024	21.7864	21.2122	20.9081	20.1013	20.3672	20.7771
AVPR1A	20.0979	20.0856	20.1756	19.0986	20.0467	20.7311	19.8085	20.0862	19.3462	20.5306	20.5184	19.9621	19.206	20.3357	19.2941	20.0812	21.0989	19.9715	19.8784	20.7664	21.1811	19.6675	19.51	20.4359	20.3892	20.6657	20.505	20.6044	20.6381	20.7075	19.8016	19.6991	19.7752	20.7677	19.9313	19.1188	20.6601	19.2379	20.286	19.4571	19.6604	19.8038	19.8471	19.791	21.1591	20.1797	19.2167	19.2149	19.5128
AXIN1	23.3142	24.5905	23.2266	23.521	23.268	22.8775	23.3474	23.0867	23.558	23.1932	23.1993	22.9711	23.1751	23.3705	22.971	23.2559	23.267	23.6501	24.3329	23.7874	23.9132	23.5167	23.6131	23.2893	23.1285	23.095	23.4974	23.6754	23.7297	23.801	23.0698	23.2743	23.0727	23.659	23.3455	23.6971	23.7153	22.3738	23.513	23.5278	23.5772	23.3742	23.5196	23.3618	23.802	23.5861	22.7693	22.242	23.1979
AXIN2	23.3402	24.3645	21.3741	21.7702	21.7774	22.0355	22.8123	22.0372	21.4791	22.0626	22.8518	20.9953	22.1922	23.9918	22.2906	22.4195	21.4402	22.8403	24.337	23.2818	23.6704	23.8306	23.8786	23.9405	24.2911	24.1299	20.8443	21.3481	21.5516	22.5831	20.8231	21.2451	20.8467	21.1863	24.0344	23.8527	21.4786	20.0986	21.0142	24.3049	24.0143	24.3709	24.0656	24.286	22.4581	21.8317	21.4542	20.5074	21.4836
AXL	19.76	20.4076	19.4143	19.2958	19.309	19.4143	19.5236	19.564	19.4561	19.421	19.408	19.233	19.4264	20.024	19.4812	19.6201	19.4659	19.265	19.909	19.4541	19.6553	19.9438	19.5576	20.0137	19.8145	20.1534	19.4715	19.5962	19.65	19.5643	19.1898	19.2645	19.194	19.5548	20.0738	19.5456	19.6307	19.3002	19.5128	19.4468	19.6136	19.502	19.6386	19.8008	19.5232	19.3756	19.0674	19.1324	19.3051
AZI2	24.4931	22.566	24.8859	25.2793	25.2462	25.8491	23.8266	25.0853	24.7114	25.953	25.0643	25.6179	25.4238	23.5792	25.6177	24.9198	24.6882	24.8168	22.9857	24.8459	24.4569	25.3209	25.2919	25.2587	25.2767	25.1496	24.4642	24.8773	24.9894	25.1002	23.2393	23.7684	23.2663	24.7755	25.2444	25.2432	24.9542	23.1597	24.5797	25.3293	25.3456	25.3365	25.3347	25.255	25.1719	24.6994	23.022	22.8973	24.2584
AZIN1	28.9295	25.276	29.5686	29.7262	29.5983	30.3474	29.2371	29.5505	28.5133	30.2368	29.765	29.711	29.4098	28.4739	30.1343	29.14	28.8918	28.7314	25.1047	28.6563	28.7306	28.6481	28.9624	28.2742	27.8996	27.8583	29.4329	29.0242	28.8524	28.2323	29.822	29.5881	29.8124	29.1247	28.2443	29.118	28.9086	30.1056	29.349	28.8264	29.0335	28.5208	28.9125	28.4362	28.6141	29.3436	29.9995	30.2248	29.7115
AZU1	21.3417	22.1302	19.3057	21.2073	19.697	19.831	21.7377	20.4566	20.3568	20.0858	20.7723	22.1418	21.3103	22.1905	19.304	21.7023	20.4588	19.4652	20.6385	24.4192	21.3553	21.2382	20.5501	22.5078	21.2478	22.6526	21.1666	21.0333	20.9756	20.2704	20.1169	19.9355	20.0896	21.3091	21.4693	20.119	21.0329	20.0836	20.83	20.5663	21.7222	20.918	22.0421	21.5629	21.7567	20.8711	19.7899	20.2614	20.2829
B2M	40.0191	39.6381	40.0105	40.1839	40.0731	40.1942	39.9261	40.0287	39.8356	39.0693	39.2923	38.7947	38.6787	40.0473	40.2094	39.5645	40.4823	39.0108	38.5937	38.998	39.2692	39.4368	39.7442	39.4368	39.4368	39.4368	39.5554	39.4368	39.4368	39.4368	39.9045	39.519	39.8747	39.4368	39.4368	39.6249	39.4368	39.8064	39.4368	39.8377	39.9721	39.7632	39.9576	39.4735	39.4368	39.5519	40.0739	40.3491	39.622
B3GALNT1	18.931	18.6122	18.7338	18.5259	18.6734	18.4623	19.0179	18.9091	18.8645	19.8134	19.1748	19.2008	19.704	19.0433	18.625	18.9788	19.0215	18.8051	18.9674	18.9572	18.753	19.1721	18.7716	19.0928	18.9792	19.2401	18.591	18.7546	18.8282	18.8222	18.3728	18.5011	18.3823	18.6722	19.2991	18.8484	18.7965	18.5357	18.681	19.0668	19.184	19.0921	19.1829	19.5257	19.014	18.8954	18.5548	18.5862	18.8871
B3GALNT2	19.3243	22.8192	19.2567	20.0119	19.6148	19.3265	19.5478	20.1216	19.8555	17.386	21.4388	19.8359	22.6567	20.5459	18.9788	20.0302	20.2488	20.9173	21.001	19.5313	20.7241	22.1218	21.4383	22.2281	22.1195	22.4806	18.9165	19.2474	19.39	19.4741	18.4067	18.6263	18.4195	19.1295	22.3713	21.4273	19.3373	18.5142	19.0354	21.6709	21.8518	21.8423	21.9118	22.3353	19.5601	19.1309	18.4088	18.4062	18.9355
B3GALT2	19.3745	18.129	19.1028	19.9184	20.6787	21.9275	18.9157	19.7603	18.6386	18.1459	19.7048	22.105	19.9472	19.2239	19.2722	20.2807	20.9895	19.8521	18.5618	18.7454	18.9001	20.2196	18.8014	19.9049	19.1495	20.2517	18.3869	18.7127	18.8619	18.5029	17.7756	18.0083	17.7939	18.5341	20.5082	19.0131	18.7947	18.3674	18.5847	20.251	21.2467	20.2626	21.2067	22.1539	19.9406	19.724	18.55	18.9869	19.7934
B3GALT4	25.9235	27.5956	25.8143	25.5979	26.2097	25.6092	24.6604	25.6744	25.6528	26.604	25.8425	25.7739	25.8292	25.2948	24.9004	25.9151	24.676	26.8464	27.036	24.7424	26.4288	26.0751	25.2316	26.14	26.3898	26.648	25.6207	26.3892	26.6878	27.2965	24.7561	25.4829	24.8052	26.0947	26.5446	25.3293	26.5717	24.7636	25.9612	25.0904	24.8905	25.3346	24.9733	25.9008	26.3543	25.6018	24.3142	23.84	25.2699
B3GALT6	25.5625	27.0655	24.6935	24.7817	24.8753	25.3362	24.5159	24.7447	25.0497	25.0609	25.3697	25.057	25.1871	25.3213	24.9506	25.0249	25.0978	25.4285	26.7402	26.1385	26.5018	25.397	25.0387	26.1617	26.1987	26.4272	25.4083	25.6764	25.7679	25.9937	24.5008	24.5473	24.4806	25.7452	25.7955	24.4869	25.7609	23.6662	25.2801	25.1245	25.3067	25.6047	25.5396	25.6834	26.249	25.2756	23.7614	23.5866	24.4149
B3GAT1	20.6645	24.3278	21.3891	21.9921	20.9934	21.3006	21.7826	21.618	22.4162	20.2651	21.6029	19.3816	19.8729	22.1023	20.4309	20.6168	21.5902	20.6912	22.7643	20.6898	21.4388	23.1849	21.0807	23.5746	22.0803	24.0698	21.3911	21.8928	22.1046	21.14	19.7948	20.0323	19.8062	21.7516	23.6836	20.9742	22.0345	20.5598	21.5255	20.4117	21.5614	20.625	21.68	22.2439	21.2989	20.6606	19.1551	19.699	20.3348
B3GAT3	22.8856	25.5919	23.3728	24.2193	24.1571	23.8103	24.0159	23.9918	24.3041	24.8482	24.646	24.3306	24.4056	22.2516	24.0073	23.7059	24.1554	25.1418	25.7754	24.37	25.1679	24.8848	24.8549	25.0553	25.0839	25.0846	23.7412	24.0393	24.1488	24.581	23.1936	23.3294	23.1824	24.0637	25.0011	24.654	24.1301	22.1138	23.6707	24.994	24.9521	25.0642	24.998	25.0487	24.6992	24.0087	22.9578	22.3863	23.2776
B3GNT2	23.6265	21.9534	23.7735	23.4321	24.5005	23.4422	23.2698	23.8485	23.1923	24.0079	24.0422	23.9058	23.6044	23.2634	23.6534	23.3563	23.3775	23.4751	21.7125	23.0371	23.0261	23.7289	23.4465	23.8196	23.9876	23.9995	22.8608	23.376	23.5435	23.9275	22.311	22.8467	22.3471	23.2124	23.9294	23.44	23.4822	21.9685	23.0642	23.7504	23.5662	23.8834	23.6311	23.9606	23.7827	23.3361	22.4756	21.8364	23.0306
B3GNT3	20.9256	20.712	20.0545	19.9127	20.2244	20.1342	20.4991	20.1071	20.2336	20.1153	19.6222	20.1849	19.6706	20.8423	20.2103	20.3468	20.5367	19.8733	20.8542	20.6154	20.5782	19.8846	20.1937	20.0125	20.4403	20.0502	20.067	20.0842	20.0901	20.6077	20.3363	20.3053	20.3284	20.1131	19.9289	20.0797	20.0939	19.8394	20.0283	20.6244	20.1651	20.7822	20.2133	20.1987	20.6319	20.3592	20.5904	20.0917	20.1761
B3GNT5	20.6235	18.7075	19.7395	20.1458	19.8817	20.559	18.7842	19.8018	19.6383	21.7665	19.8123	19.8513	19.9868	19.0543	19.3315	19.5872	19.4833	19.3779	18.9713	19.5635	20.5387	20.7211	19.8917	21.2705	20.4866	21.5213	19.529	19.6267	19.6651	19.3234	18.9225	18.9345	18.9182	19.6532	20.9878	19.6838	19.6617	19.0491	19.4865	19.7895	20.4693	19.991	20.6017	20.694	19.7468	19.3777	18.7124	18.9493	19.1391
B3GNT7	19.2019	22.0023	19.0624	18.6672	18.8756	19.8163	19.2549	19.3621	18.9598	18.6616	19.434	18.8919	17.9778	19.4359	18.7171	19.1967	18.7341	19.1544	18.9904	19.251	19.5234	19.186	19.2194	20.0497	20.0366	20.2015	18.631	18.5992	18.5831	18.5984	18.3523	18.2274	18.3319	18.7297	19.3835	18.7693	18.6085	17.9861	18.4678	20.127	20.4178	20.6747	20.7228	20.379	19.7546	19.0283	18.4554	18.4587	18.5432
B3GNT8	21.953	22.5489	21.0842	20.5526	21.7174	20.3331	21.185	21.2745	20.8786	21.8403	20.2685	21.0792	20.3902	22.1993	21.1151	21.424	21.107	20.5898	22.207	21.3163	22.298	21.2717	20.6811	21.9124	21.6737	22.2884	21.4622	21.7864	21.9185	21.9005	20.526	20.6315	20.5204	21.8004	21.6469	20.3894	21.8929	20.3265	21.4146	20.5922	20.9206	20.9145	21.0852	21.3079	22.1573	21.2155	20.0177	20.0902	20.6454
B3GNT9	20.5875	20.4394	19.4337	19.3276	19.6794	19.591	19.3506	20.0165	20.5751	19.8368	19.2983	19.2989	20.2233	20.7896	20.3527	20.4997	18.8113	19.7017	20.1376	20.2516	19.0845	20.4167	19.8576	20.0097	20.1163	20.2616	19.0743	19.3747	19.5127	19.7667	18.9213	19.2332	18.9467	19.1909	20.6201	20.2031	19.4469	19.1935	19.285	20.4888	20.2924	20.4197	20.2269	21.0381	19.6671	19.6308	19.3827	19.2222	19.7818
B3GNTL1	22.999	22.0557	23.1926	20.3454	22.723	20.5139	21.5227	21.0134	20.5544	22.863	21.4423	21.8482	21.2941	21.8192	20.6652	22.3268	22.4949	21.1159	22.4067	22.5235	22.6426	23.1745	22.4197	23.3962	23.1323	23.749	21.0571	21.2447	21.3238	21.3096	20.6831	20.804	20.6894	21.1877	23.5061	22.3625	21.2965	20.761	21.1134	22.6136	22.9128	22.8043	22.9969	23.4578	21.4496	21.1658	20.6591	20.7015	21.0211
B4GALNT3	19.4632	19.6051	19.2741	19.4489	19.7656	19.2205	19.4948	19.7235	19.1683	19.1919	18.3105	18.3536	18.836	20.0488	19.2344	19.5887	19.6041	19.1377	19.5996	18.9184	19.2896	19.8621	18.9079	19.6997	19.0555	19.8708	18.9828	19.1737	19.2597	18.8379	18.5031	18.6084	18.5112	19.0685	20.0058	19.0029	19.2212	18.9771	19.1004	19.1203	19.7782	19.122	19.7609	20.1995	19.3732	19.2902	18.6331	18.984	19.3227
B4GALNT4	19.1282	20.4105	18.7219	18.8863	18.6474	18.7697	18.9961	19.1594	19.0787	19.0557	17.9967	18.4919	18.1576	19.4732	18.6974	19.0162	18.984	18.6541	19.6001	18.4888	18.9337	19.9882	19.2388	19.5772	19.34	19.7554	18.4718	18.5824	18.6359	18.5966	18.3556	18.4532	18.3637	18.5086	20.1246	19.5184	18.6091	18.556	18.5564	19.2973	19.4637	19.2306	19.4039	19.9283	18.535	18.5488	18.4105	18.4494	18.6209
B4GALT1	22.9472	24.6464	22.896	23.8786	23.1225	21.9198	23.8028	23.3653	22.2447	22.5477	23.0299	23.0613	22.4519	22.7692	24.7934	22.684	23.2102	23.3271	24.0602	23.8884	23.3449	22.6406	23.1834	22.6882	22.6101	22.3736	23.9484	23.7163	23.6013	23.3723	24.0688	23.9755	24.0647	23.827	22.3619	23.0823	23.6473	24.0479	23.8431	22.6703	22.7283	22.5646	22.702	22.0943	23.3265	23.6051	23.9807	24.0422	23.6763
B4GALT2	20.4155	21.225	20.0776	19.9097	19.8209	19.9303	20.0157	20.198	20.0236	19.9832	19.7532	19.8331	19.686	20.6084	19.9027	19.98	20.2075	20.0766	20.3953	19.6216	19.8135	20.2017	19.8855	20.197	20.2314	20.3806	19.7254	19.9507	20.048	20.2112	19.4871	19.6671	19.4993	19.8543	20.3663	19.9306	20.0092	19.545	19.8284	20.1405	20.1236	20.21	20.1437	20.4761	20.2317	20.0058	19.6246	19.5413	19.9283
B4GALT3	27.435	29.6991	27.4364	29.6497	29.21	28.8032	27.7479	29.4515	28.9096	28.0908	29.7416	29.2343	29.5542	27.7812	28.3584	28.7607	28.2923	29.1128	29.9571	28.0744	29.0619	29.4376	29.4454	29.4046	29.2807	29.3153	28.0448	28.5826	28.7527	29.2501	27.5215	28.0234	27.5485	28.4519	29.3891	29.4279	28.7036	26.5775	28.2116	29.3795	29.4331	29.3115	29.4228	29.3201	29.2114	28.7025	27.809	26.8528	28.2473
B4GALT4	22.5851	22.0979	22.8319	23.2959	22.3805	24.7746	22.7105	23.0332	23.7153	25.7109	24.894	23.6667	24.9349	22.1628	24.4196	23.6396	22.8847	24.1456	24.2697	23.5801	22.897	24.5662	24.6289	25.0378	25.334	25.227	22.6293	22.912	23.0227	23.6854	22.3254	22.4304	22.3166	22.9354	24.8559	24.305	23.0034	21.4417	22.5693	24.899	24.6457	25.161	24.7937	24.9482	23.6681	22.8218	22.0826	21.5573	22.1861
B4GALT5	31.1293	28.2937	31.3042	30.2201	31.0788	28.3768	29.5453	31.8801	29.8822	33.4094	29.4894	29.8374	29.494	28.3794	29.0533	30.4436	30.3494	28.936	30.0104	30.231	31.3558	31.1836	30.6537	31.2036	31.1442	31.1659	29.6344	30.3161	30.5111	30.3714	27.3983	28.2681	27.4538	30.0961	31.1835	30.6366	30.4407	28.3444	29.9108	30.7715	31.0512	30.9165	31.084	31.2031	30.6016	29.9172	27.1073	27.6351	29.4454
B4GALT6	19.4218	19.7871	19.9453	19.1765	19.8047	18.9179	19.8745	19.4257	20.3213	18.5196	20.4864	19.5106	20.4311	19.89	18.7115	20.5197	19.6586	19.8619	18.4611	20.6349	19.572	20.3655	19.9891	20.7388	20.8557	21.06	19.2365	19.505	19.6181	19.8909	18.8303	18.9784	18.8346	19.4557	20.6962	19.8186	19.5852	18.6442	19.274	19.9399	19.9445	20.1968	20.0563	20.3879	19.6829	19.1605	18.568	18.4511	18.8703
B4GALT7	24.2965	25.2951	24.1422	24.3194	24.5831	24.4992	23.7676	24.4512	23.333	24.035	25.6774	24.179	25.3748	23.6678	23.6428	24.3162	24.3434	25.6772	25.9036	24.9747	24.1991	25.4925	25.1328	26.0309	26.1221	26.319	23.806	24.1021	24.2224	24.5203	23.1941	23.3122	23.1901	24.1036	25.8378	24.7794	24.197	22.7977	23.7763	25.3129	25.3827	25.6724	25.5538	25.7937	24.6958	23.8561	22.904	22.7596	23.3175
B9D2	25.2192	26.1395	24.7654	24.1396	25.4479	23.8309	24.0057	24.0348	24.306	25.9891	23.5225	24.136	24.4587	24.7982	24.0479	24.956	24.6305	24.4617	25.7526	23.3051	25.0709	24.9928	24.6585	25.1335	25.7066	25.608	24.061	24.5971	24.8288	25.7266	23.7402	24.1694	23.7663	24.3969	25.4262	24.6725	24.7416	23.4544	24.2658	24.6671	24.2676	24.8942	24.3416	25.0025	24.7382	24.1264	23.5208	23.0515	23.8609
BAALC	19.7465	19.6522	19.2078	19.2033	18.5313	19.2707	19.69	19.7559	19.3119	19.0906	19.6801	19.2652	18.9098	19.9782	19.2369	19.7021	19.2622	19.3019	18.7647	19.0892	19.0194	19.4873	19.3596	19.7009	19.7177	19.8265	19.0592	19.1325	19.1622	19.2258	18.8944	18.9212	18.8932	19.1349	19.6143	19.2553	19.1563	18.8014	19.0494	19.5788	19.6249	19.7191	19.692	19.7858	19.4412	19.1901	18.9114	18.882	19.0358
BACE1	21.5478	21.2885	20.9552	20.4534	20.951	20.6538	20.4472	21.4496	20.329	20.0773	19.3875	20.65	19.6528	21.1582	21.161	21.115	20.6725	21.3799	21.4885	22.2271	21.0112	21.8686	21.3286	22.2035	22.2381	22.5695	20.5962	20.9193	21.0571	21.2912	20.1003	20.2929	20.1082	20.8394	22.2339	21.1963	21.013	19.9994	20.6672	20.8443	20.9054	21.0687	21.0018	21.3806	20.6688	20.1981	19.5907	19.5129	19.9477
BACE2	20.2658	21.0969	20.476	21.1398	22.2292	21.8313	21.8332	22.2511	24.343	20.2495	20.8868	20.9049	21.1575	21.4289	20.7882	21.7997	20.7311	20.5911	21.1463	21.5604	20.6571	21.832	20.9526	21.7488	21.6494	22.1534	20.106	20.5127	20.6952	20.8538	19.6217	19.9374	19.6438	20.326	22.1876	21.0948	20.62	19.8545	20.3049	22.1709	22.2984	22.3034	22.3285	23.1304	21.5898	21.1611	20.2798	20.2253	21.0465
BACH1	21.5105	20.2731	21.5272	21.3804	21.2983	21.2607	21.0822	21.2807	20.9917	21.8793	21.0759	21.4149	21.4694	21.1636	21.388	21.453	21.5998	21.2086	20.6118	21.201	21.5077	21.0069	21.4056	20.7685	20.9964	20.5506	21.5346	21.4991	21.4606	21.5002	21.1047	21.2596	21.1091	21.5052	20.8016	21.4601	21.4717	21.1926	21.5296	21.4585	21.2965	21.373	21.2451	21.0749	21.4751	21.4997	20.462	20.758	21.3528
BACH2	23.885	23.1634	23.6224	23.2275	23.3862	24.6198	25.7804	23.5078	24.218	22.9123	24.3543	24.3163	24.3906	24.014	24.3339	24.2699	23.205	23.8481	23.9202	24.1603	23.2789	24.1467	23.7847	23.6543	22.932	23.4562	24.3273	24.3687	24.3776	24.2323	24.3609	24.3429	24.3563	24.3896	23.9691	24.1095	24.3795	22.8072	24.2455	22.9665	23.5122	22.5419	23.3323	23.3293	23.9749	24.3738	24.4119	24.0306	24.3253
BAD	21.9805	23.1324	22.1629	21.5817	22.3068	21.6141	22.4686	22.4272	21.2737	22.805	22.3626	21.4163	20.9116	22.3916	21.1837	22.2404	21.7446	21.378	22.4329	22.2851	22.8968	21.7903	21.5022	22.1489	22.4145	22.4627	22.2206	22.5902	22.7334	23.182	21.7288	22.0038	21.7383	22.5183	22.1352	21.3216	22.6898	21.247	22.2882	21.3322	21.1658	21.6219	21.2962	21.6971	22.6845	22.015	21.1253	20.7221	21.5554
BAG1	23.5788	24.7947	23.7216	24.3922	24.3128	23.6221	23.3998	23.5754	23.6267	23.9357	23.7368	23.7598	23.7902	24.0021	23.6359	23.4897	23.7427	24.3338	24.0181	23.5689	24.0168	24.0095	23.9157	23.9599	24.021	23.8391	23.9899	24.0405	24.0202	24.0221	23.2933	23.6583	23.3176	24.0416	23.9089	23.9031	24.0274	23.5915	24.0175	23.9139	24.016	23.9945	24.0293	24.0059	24.0249	23.9949	22.943	23.1056	23.874
BAG3	24.4457	25.6403	24.0953	24.3785	24.3541	25.7016	25.6385	24.0697	25.5533	24.1769	24.5053	26.0597	25.8424	25.0903	24.249	23.847	24.6413	24.5759	27.0495	24.5546	24.7787	25.0985	24.9901	25.2601	26.0032	25.6967	23.8461	24.5186	24.7807	25.8607	23.6493	24.2356	23.685	24.2872	25.5155	24.9898	24.6911	22.9339	24.1115	25.6602	24.974	25.8928	25.0688	25.7633	25.3633	24.642	24.0143	22.9779	24.2629
BAG4	23.6033	22.3313	24.2033	24.4025	24.6624	24.8973	23.4954	24.0782	23.7731	24.7949	24.5165	25.3436	24.799	23.3591	23.9677	23.8121	23.6637	24.5008	22.9592	24.8849	23.0649	24.4959	23.9775	24.7689	24.8781	25.0341	23.4421	23.9604	24.1496	24.5456	22.6345	23.0592	22.6541	23.8241	24.8239	23.833	24.0888	22.3226	23.5822	24.3998	24.3615	24.6503	24.475	24.8892	24.6039	23.8856	22.6504	22.2854	23.4077
BAG5	24.1839	23.1852	24.3654	24.3512	24.2744	25.0754	24.1458	24.4354	24.0603	24.5935	24.8361	24.897	25.0134	24.9727	23.8087	24.4503	24.3266	23.9507	24.3861	23.9846	24.9165	24.3812	24.6325	24.3875	24.2666	24.1615	24.3549	24.6491	24.6941	24.6451	23.7881	24.3414	23.8354	24.5565	24.1789	24.5919	24.6764	23.8354	24.5233	24.4099	24.5037	24.3322	24.4812	24.0817	24.6747	24.662	24.1828	23.7402	24.6182
BAHD1	22.3729	23.7597	22.4217	23.0229	23.066	23.1911	23.0361	22.5741	23.1838	22.1386	22.9024	22.9299	23.29	23.3298	22.7446	22.84	22.7366	23.5361	23.9204	22.8749	22.9416	23.294	23.2653	23.2808	23.2272	23.2296	22.7166	22.9974	23.0797	23.2636	22.3349	22.6339	22.3486	22.9411	23.2767	23.2443	23.0529	21.7925	22.7929	23.2882	23.2878	23.2664	23.2984	23.2562	23.2532	23.0003	22.4021	21.8536	22.7374
BAIAP2	20.6196	21.774	20.7498	20.1445	20.633	19.2344	20.0183	19.5527	19.7385	19.6947	19.2931	20.1049	20.4597	20.507	20.1504	20.5101	19.2784	20.9755	21.0847	20.544	21.2189	21.0895	21.0197	21.6918	21.9781	21.9767	19.9282	20.0747	20.1331	20.4407	19.6669	19.7025	19.6607	20.1014	21.4025	20.6876	20.1255	19.2958	19.8808	20.7449	20.6605	21.0655	20.8083	20.9404	20.1471	19.6642	19.2511	19.1091	19.3615
BAIAP2L1	19.468	19.5653	18.6466	18.9507	19.2352	19.1085	19.1157	19.0472	18.5641	19.5546	19.4705	19.7277	18.7517	19.5179	18.5667	18.9961	19.1871	19.2613	19.4129	19.3093	19.185	19.4099	19.3159	19.2222	19.4227	19.3227	18.7286	18.8175	18.8593	19.0329	18.7445	18.8536	18.7534	18.7611	19.4889	19.5015	18.839	18.7762	18.7931	19.8555	19.5345	19.8027	19.4964	19.896	18.9953	18.9939	19.0104	18.8589	19.06
BAIAP2L2	19.8683	20.5073	19.4868	19.2009	19.6175	18.853	19.984	19.8154	19.3043	19.457	18.5211	18.8992	18.774	20.0232	19.5385	19.408	19.5329	18.8736	19.9244	19.729	19.9156	19.8942	19.9215	20.2486	20.3502	20.3494	19.1338	19.1465	19.1506	19.2024	19.0671	19.0496	19.0629	19.1712	20.0139	19.7189	19.1541	18.9494	19.1012	20.0872	20.0897	20.2839	20.188	20.1523	19.3207	19.1571	19.0289	18.9985	19.0469
BAIAP3	20.5422	25.0031	20.8576	20.6913	21.5513	20.2825	20.5937	21.1943	21.5909	18.2426	18.9428	20.6462	21.0407	22.5434	21.2926	23.153	23.2811	21.0979	20.6319	20.5054	23.0819	23.799	22.5309	23.8002	23.1707	24.018	19.7146	20.0017	20.1288	19.8116	19.0746	19.2523	19.0864	19.8796	23.9989	22.6121	20.0782	19.4792	19.8432	23.1905	23.8409	23.3097	23.8701	24.2014	20.5351	20.2073	19.2915	19.5746	20.0943
BAK1	23.6371	23.7467	24.4634	25.0158	24.912	23.6721	23.7518	24.8225	24.4906	26.943	25.4647	25.6305	25.3064	23.684	24.8319	24.5365	24.5788	24.9744	26.3328	25.1835	24.8328	25.5662	24.7144	25.5474	25.6465	25.9293	24.2676	25.0165	25.288	25.711	23.3489	24.0918	23.4074	24.7076	25.9117	24.865	25.1798	23.5797	24.6289	24.6847	24.607	24.8764	24.6602	25.5022	25.0296	24.3893	23.0636	22.6675	24.1502
BANF1	25.7598	25.0939	24.1268	25.8927	25.302	24.8978	25.6367	25.0783	25.5152	25.2012	25.0519	26.1407	25.5826	25.7957	25.0926	25.6821	25.1645	25.0499	26.4576	24.7669	26.2848	25.2623	25.3385	25.7042	25.8434	25.8145	25.5664	25.7089	25.7462	25.8693	25.3283	25.4019	25.3176	25.7238	25.5376	24.9357	25.741	24.1047	25.5165	25.3721	25.1129	25.6367	25.2828	25.4394	25.8482	25.4883	24.725	23.8784	24.8531
BANK1	26.2228	26.5178	27.5391	26.625	28.1756	30.8918	29.3329	28.6661	27.6575	27.4773	29.5377	28.2309	28.4752	28.7698	29.1057	28.0808	28.0758	26.8268	24.5924	26.6831	26.2145	27.1574	27.8043	27.0404	26.9944	26.6531	28.7738	28.7216	28.6472	28.5091	28.4897	28.7178	28.5121	28.7556	26.7972	27.7936	28.6746	28.528	28.7722	26.569	26.5436	26.3378	26.4594	25.7376	27.9659	28.3707	28.768	28.7803	28.5177
BANP	32.6105	33.9413	32.8128	31.0934	32.1157	30.7467	30.9144	31.0846	30.7399	29.6592	31.7591	31.077	31.789	32.2335	31.0764	31.876	31.0347	31.7962	33.1193	31.7755	32.9288	32.9292	32.8194	33.4209	33.7202	33.6863	30.6388	30.9957	31.1404	31.7628	30.1786	30.3551	30.1768	30.9782	33.2702	32.5081	31.1064	29.4981	30.6278	33.1568	32.9575	33.4725	33.1156	33.3726	31.8003	30.8983	30.0021	29.5739	30.2852
BAP1	24.9802	25.8251	25.1164	24.3736	24.6645	24.7317	24.1118	24.7368	24.8631	25.8855	25.0454	24.7972	25.142	24.1404	24.4168	25.0037	24.2022	25.0345	25.8552	25.1751	25.4784	24.8089	25.0334	24.5678	24.404	24.2827	25.2074	25.2679	25.2454	25.1202	24.844	25.0609	24.8547	25.2745	24.5624	25.1092	25.2523	24.4656	25.225	24.9177	24.9605	24.7389	24.8933	24.6165	25.1641	25.244	24.6605	24.2471	25.0783
BARD1	22.9549	22.264	22.8031	22.8956	23.464	23.7425	21.6215	24.603	23.3432	24.6992	24.4924	24.7742	25.0245	22.6317	24.3081	22.4209	24.0133	24.0418	22.0921	22.8538	22.5162	24.3949	24.1411	24.937	25.1772	25.2642	22.3341	22.5497	22.6386	22.966	22.0079	22.1077	22.0075	22.5358	24.7689	23.842	22.6171	21.7083	22.3319	24.8409	24.7543	25.1992	24.9254	25.2234	23.3582	22.7129	22.089	21.9039	22.3334
BASP1	38.0725	38.3434	38.2965	35.4838	38.1202	35.8874	37.081	38.0533	35.8082	38.8536	35.6986	35.7829	35.0628	36.7258	34.9788	36.6142	37.2301	36.4119	37.0048	36.2884	37.1321	38.0089	36.57	38.3376	37.9969	38.6753	36.2922	37.047	37.3285	37.2499	34.2699	34.9317	34.302	36.8608	38.4136	36.3655	37.2352	34.6628	36.4948	36.7399	37.3862	37.1693	37.559	38.1857	37.5624	36.441	33.7229	34.0283	35.7237
BATF	25.8059	26.7933	25.2678	26.1479	25.1198	25.5129	25.4715	25.8898	25.9875	28.3753	24.6786	24.2876	25.0146	25.0934	24.8224	25.5243	25.4324	25.4577	26.3572	24.7673	25.109	25.8468	24.797	25.7194	25.812	26.2184	25.1521	25.9546	26.2714	26.733	24.1786	25.0182	24.2407	25.6016	26.2788	25.0487	26.1428	24.5883	25.5719	24.9402	24.8609	25.1068	24.8936	25.8973	26.0656	25.4834	24.1619	23.795	25.3306
BATF2	21.0921	21.3914	20.7726	20.6509	20.5318	19.8989	20.5145	20.6848	20.6026	23.9672	19.5221	19.8467	19.7439	20.9832	20.6262	20.5427	20.303	19.977	23.2872	20.6095	20.1188	21.4117	20.7917	21.5951	21.5226	21.9362	20.3871	20.7239	20.8684	21.0076	19.8649	20.0899	19.8771	20.6149	21.7316	20.7504	20.817	19.9092	20.4959	20.7375	20.8617	20.9145	20.9329	21.3713	20.8004	20.3553	19.6634	19.6284	20.1387
BATF3	21.7907	23.016	21.4794	20.7216	20.5859	20.2574	21.2471	20.8005	21.7169	22.7051	21.8519	21.1749	21.4078	21.7301	21.5676	21.3369	21.6299	22.4068	22.4307	21.8577	20.7728	22.9719	21.8924	22.8561	22.4427	23.2338	21.4083	21.7833	21.9503	21.8311	20.7961	21.0794	20.8164	21.6061	23.3042	22.0306	21.8804	21.2078	21.5995	21.2003	21.4666	21.2572	21.4772	21.9617	21.1017	20.8956	20.3101	20.41	20.8505
BAX	22.9959	24.0407	23.1744	22.8095	23.16	22.5991	22.3853	22.8792	23.3168	23.0992	23.3082	22.6907	22.9369	23.7515	23.0034	22.959	23.0004	23.9286	24.5003	23.5497	23.6013	23.5812	23.5449	23.5338	23.4876	23.4597	23.1404	23.3424	23.4121	23.5393	22.6028	22.801	22.6032	23.3275	23.5571	23.4674	23.3969	21.9115	23.1441	23.5638	23.5573	23.5702	23.5768	23.5646	23.5346	23.183	22.1643	21.7194	22.7013
BAZ1A	27.6483	26.2732	27.2631	27.4794	27.2598	26.8921	26.3484	26.9397	27.1442	29.8157	26.6268	26.7903	26.9391	26.4446	26.7763	27.6326	27.7249	26.4774	26.416	26.4882	27.2863	26.3779	26.6218	26.0009	25.8307	25.7115	27.689	27.6273	27.5889	27.4411	27.6368	27.6769	27.638	27.6393	26.092	26.8047	27.5991	27.4093	27.6865	26.4082	26.4488	26.148	26.332	26.0628	27.4139	27.6689	27.5587	27.3968	27.6859
BAZ2A	24.7555	24.4203	24.4724	24.0586	24.3963	23.3572	23.7262	23.1906	24.0012	25.6428	23.3615	23.653	24.0653	23.904	23.2437	24.3619	24.6425	23.7943	25.6899	24.1296	24.7032	23.2559	23.5455	23.1451	23.036	22.9424	24.8859	24.7281	24.6538	24.4697	25.0343	24.9399	25.0291	24.7807	23.0551	23.573	24.6807	25.0666	24.8367	23.2608	23.3254	23.1296	23.2731	22.9664	24.4659	24.7187	24.996	25.0659	24.8328
BAZ2B	28.8114	23.2076	28.8377	27.2107	29.0733	27.0142	26.9144	25.0882	25.5544	27.8145	27.0982	28.343	27.9608	26.2974	28.7549	28.0158	28.7653	26.6292	24.489	27.6706	25.3774	28.938	28.8734	28.8733	28.9682	28.7777	25.9825	26.5866	26.8118	26.3763	23.9152	24.4129	23.937	26.4392	28.8634	28.8323	26.7394	24.5694	26.1228	28.9521	28.9637	28.9811	28.9489	28.8544	27.3425	26.4064	23.8067	24.4539	25.7947
BBS1	22.0317	24.5171	22.5449	21.9068	21.8902	22.3171	22.8461	22.3095	22.5102	23.7159	22.1922	23.6773	23.5076	22.5902	22.758	22.8578	21.7933	23.3286	23.8232	23.5642	23.9344	24.426	23.786	24.7556	24.6312	25.0316	21.8646	22.1097	22.2132	22.2667	21.368	21.4965	21.3719	22.0624	24.7271	23.6056	22.1823	21.3353	21.9016	24.1328	24.3801	24.3999	24.4913	24.8155	22.5909	22.0672	21.3394	21.349	21.7766
BBS10	22.44	19.1689	22.5261	22.3338	23.2844	24.4583	22.6589	23.5024	22.5486	22.9611	23.9229	24.9181	24.2174	22.6619	23.7246	23.1599	22.9799	22.7564	19.1759	23.2132	23.0825	24.4777	24.1866	24.6548	24.6698	24.7553	21.491	21.8293	21.9652	22.2049	20.879	21.0706	20.8838	21.7748	24.6304	24.0379	21.9262	20.6703	21.5326	24.5836	24.6203	24.7004	24.6752	24.7787	22.795	22.1044	21.0951	20.9679	21.6489
BBS12	19.8064	19.2962	19.7837	20.2453	19.6029	20.6402	19.1639	20.1594	19.8295	21.1492	21.4056	21.1339	20.4793	19.313	20.5552	20.1802	19.7514	20.443	19.9324	20.3959	20.1533	21.0312	20.0947	20.6304	20.5206	20.9913	19.5325	19.9807	20.1874	20.3383	19.1146	19.5164	19.1466	19.7251	21.3341	20.4246	20.0926	19.5687	19.8172	20.2315	20.2834	20.217	20.2416	21.0561	19.9486	19.8116	19.2659	19.227	19.9082
BBS2	24.5108	24.3355	24.9757	26.3949	25.3497	25.7265	25.8572	25.9017	26.3032	24.5085	26.5998	26.9369	26.9681	26.0719	27.2622	26.1208	25.9943	26.7839	25.6729	25.3241	24.31	26.9849	26.9951	26.9293	26.8854	26.8675	24.8104	25.1684	25.306	25.7388	24.1891	24.4201	24.1904	25.1347	26.9479	26.9737	25.273	23.5452	24.8223	26.9364	26.9487	26.8748	26.9267	26.8661	26.1557	25.4323	24.4155	24.0209	24.8737
BBS4	20.128	20.8461	20.3103	22.6929	22.2248	21.9654	21.4994	21.3284	22.0335	25.5494	23.0257	23.0543	22.5941	20.1716	21.7314	20.9517	21.1111	22.4426	20.3338	20.6943	21.3944	23.3616	23.0775	23.9404	23.9925	24.1781	20.4712	20.5977	20.6479	20.7789	20.1401	20.1659	20.1345	20.6245	23.6712	22.6807	20.6421	19.9033	20.4259	23.6648	23.7707	24.0031	23.9359	24.0629	21.2891	20.7243	20.1517	20.0904	20.3742
BBS5	18.6962	19.0029	18.294	18.6257	19.0866	19.3147	18.881	18.7673	18.9504	18.4324	19.948	19.7871	19.8701	18.938	18.942	18.9502	18.7508	18.9222	19.4411	19.0956	18.6788	19.4556	19.152	19.5718	19.4844	19.7268	18.5983	18.6989	18.7415	18.7502	18.4056	18.4662	18.4084	18.6713	19.602	19.1143	18.7273	18.4259	18.6243	19.4571	19.5861	19.5642	19.6335	19.8527	18.9849	18.7962	18.4901	18.5031	18.6964
BBS7	19.2263	18.5171	19.7387	20.9571	20.9135	22.3098	19.0661	20.8289	20.502	18.9197	22.2457	22.188	22.3346	18.872	20.749	20.4862	19.699	20.5385	19.6379	19.9367	19.0014	21.9472	21.3628	22.0083	22.1005	22.3248	18.9943	19.2423	19.3509	19.5586	18.7262	18.9151	18.7381	19.1444	22.2438	21.4068	19.309	18.7474	19.0965	22.0972	22.0544	22.2476	22.1057	22.6272	19.745	19.4269	18.9588	18.8479	19.3007
BBS9	19.741	18.1381	20.3245	21.6834	20.3727	20.8756	20.6633	20.2842	20.3472	19.8341	20.9875	21.3622	21.2075	19.3801	20.621	20.5226	20.6733	20.1774	19.1626	20.838	19.9567	21.0091	20.5592	20.9049	21.283	21.2844	19.2787	19.72	19.9164	20.5182	19.0419	19.4313	19.0692	19.5142	21.336	20.7328	19.8347	19.0281	19.4994	21.241	20.8786	21.3574	20.901	21.6307	20.2945	19.9141	19.4282	19.0553	19.8212
BBX	25.7229	25.0752	25.8081	27.2224	26.4252	27.4298	26.0694	26.5649	26.1697	27.5706	26.7474	26.8034	27.3032	25.0409	26.3944	26.4946	26.6575	26.537	26.1251	25.1769	25.2017	25.9759	26.3437	25.8948	25.6524	25.5498	26.5409	26.8443	26.8863	26.8692	25.9963	26.4936	26.0347	26.7513	25.6606	26.3247	26.8706	25.8342	26.6904	25.6768	25.863	25.4936	25.7998	25.2073	26.8114	26.9142	26.5755	26.1722	26.8616
BCAP29	22.6493	22.4065	23.5568	23.6292	23.5633	24.2698	22.8312	23.7002	23.2241	23.4593	23.8967	23.6529	23.8166	22.4807	24.145	23.0206	23.2402	23.135	21.1476	22.8358	22.9627	23.8459	23.5662	23.9018	23.9078	23.9672	22.7603	23.1853	23.3299	23.5185	21.9823	22.397	22.0066	23.06	23.9321	23.5378	23.2867	21.9506	22.9153	23.6656	23.694	23.7694	23.7401	23.9058	23.4503	22.9694	21.85	21.6563	22.6418
BCAP31	32.658	32.8416	32.1121	32.1478	32.1881	32.7562	31.4535	33.2564	32.6284	32.3551	33.0654	32.7248	32.4878	31.691	32.9853	32.8319	31.3309	32.8495	32.6501	32.1179	33.2922	32.6762	32.9556	32.5603	32.2935	32.2637	32.5499	32.1295	31.9562	31.3707	32.8984	32.5692	32.8782	32.2804	32.3986	32.9637	32.0189	33.0714	32.3967	33.0404	33.2023	32.9015	33.1566	32.7666	32.1219	32.6194	33.1701	33.4205	32.8459
BCAR3	19.6302	20.0022	19.7501	19.1322	19.5621	19.222	19.7445	19.5275	19.3095	19.3516	19.4659	19.4924	18.806	19.8685	19.3235	19.4902	19.6866	19.1609	19.5877	20.393	19.2078	19.6694	19.5041	19.839	19.8434	19.97	19.2066	19.2947	19.3312	19.393	19.0379	19.0817	19.0385	19.2838	19.7986	19.4277	19.3214	18.9785	19.2124	19.7938	19.8437	19.9214	19.9022	20.0408	19.6462	19.4039	19.1106	19.0831	19.263
BCAS1	19.5601	19.698	19.0747	18.9885	19.2146	19.0322	19.3731	19.2035	19.1978	19.3037	18.1902	18.9617	18.8956	19.5609	19.3354	19.4278	18.9667	19.1257	19.576	19.2103	18.9932	19.2311	19.0627	19.3902	19.2503	19.4572	18.9433	18.9713	18.982	18.918	18.7817	18.7825	18.7799	18.9826	19.3027	18.9911	18.9818	18.7812	18.9261	19.412	19.6381	19.5188	19.7017	19.7306	19.3856	19.1929	18.9043	18.9776	19.067
BCAS3	22.6003	21.303	22.4189	22.2288	22.3565	20.9625	22.0439	21.2016	21.7669	22.2507	21.3658	21.884	21.4767	20.5341	21.2661	21.302	21.9462	21.4209	21.0454	22.3261	22.9438	22.2038	21.5171	21.8973	22.1444	22.281	21.0697	21.7426	22.0124	22.5565	20.6343	21.312	20.6877	21.3955	22.494	21.8576	21.8971	20.955	21.478	21.7174	21.4366	21.7519	21.411	22.2731	21.7944	21.492	20.8468	20.4436	21.537
BCAS4	23.3383	24.6964	22.3837	22.3517	22.859	24.3476	24.5344	22.2163	24.2517	22.4426	24.0994	22.9788	23.9243	25.2161	23.3436	23.3926	22.8777	23.2321	23.1607	23.9153	23.7749	23.4317	23.0669	24.0036	24.3746	24.4425	22.4114	22.9142	23.1174	23.804	21.7675	22.0638	21.7748	22.834	23.9182	22.7659	23.0592	21.1796	22.472	24.2851	24.0863	24.6792	24.2783	24.7413	24.5348	23.5248	22.2897	21.7994	22.8413
BCAT1	20.7853	20.1482	24.1484	22.2443	22.7729	21.5086	20.681	20.4458	20.269	21.6393	20.6053	21.4911	20.2408	20.4829	20.4514	20.9052	21.4197	21.1956	20.9096	20.4588	19.9779	22.8284	20.4181	22.6236	21.0174	23.0137	21.1221	21.7672	22.0391	20.7905	19.4265	19.8057	19.4543	21.4516	23.1477	20.6293	21.9272	20.8768	21.4804	19.9095	21.1853	19.9609	21.1856	22.0109	20.9944	20.6594	19.0638	19.7985	20.627
BCAT2	22.2343	25.3714	23.568	24.1162	23.7727	25.7715	24.8474	24.6735	23.049	23.5422	24.3856	23.8556	24.9346	23.9924	24.7591	24.515	23.8376	24.6471	25.1654	24.7488	24.388	25.0313	24.7003	25.4026	25.6954	25.7546	23.3021	23.6733	23.8283	24.3522	22.8831	23.1181	22.892	23.5902	25.4092	24.5174	23.7797	22.5626	23.3755	25.2963	25.1233	25.6008	25.2542	25.6921	24.5011	23.7735	22.9907	22.6829	23.3626
BCCIP	22.9306	22.8978	22.2932	22.9495	22.0847	23.5478	22.8319	22.8174	23.3397	23.1227	23.9352	23.8973	23.9589	22.5516	23.2437	22.4334	22.7248	23.1089	22.8048	22.8459	22.9449	23.4185	23.3635	23.4637	23.4542	23.4514	22.7557	23.0054	23.0803	23.2966	22.2969	22.5154	22.3022	22.9679	23.4575	23.2888	23.0597	21.7458	22.7821	23.416	23.386	23.4532	23.4161	23.4564	23.2692	22.873	22.0818	21.6676	22.4748
BCDIN3D	22.7153	22.8425	23.4596	23.4949	24.2162	24.783	24.2301	24.704	23.0456	23.9692	22.7465	24.2557	24.8224	23.9388	24.3696	23.8869	24.4598	24.0579	25.1855	22.5677	23.4007	24.4404	24.0959	24.8712	25.1425	25.2243	23.0232	23.4302	23.6003	24.1382	22.5135	22.7607	22.5211	23.3522	24.8327	23.8686	23.5495	22.1142	23.0865	24.5966	24.4509	24.9303	24.5972	25.0209	24.2471	23.4302	22.5173	22.1892	22.9394
BCKDHB	20.8547	19.2239	20.8935	21.7847	20.8841	22.8326	22.5898	21.8081	22.2962	20.021	23.5328	24.072	22.4422	20.4666	21.7795	21.387	21.6196	22.0744	21.5081	22.219	20.9892	22.939	22.7049	23.3766	23.6077	23.6619	20.4781	20.6736	20.7548	21.0615	20.2095	20.3087	20.2103	20.653	23.2677	22.4505	20.7338	19.9542	20.4862	23.4047	23.3036	23.6963	23.4347	23.7127	21.4191	20.8639	20.3309	20.1508	20.5425
BCKDK	29.6419	28.2227	29.635	28.3664	29.0034	29.2204	28.4965	29.2585	28.1035	31.2946	29.2759	29.757	29.9356	28.5661	28.468	29.5003	28.0224	30.0557	30.4991	29.2951	30.8877	30.438	29.5693	30.8614	30.6179	31.0588	29.2293	29.6261	29.7799	29.6441	27.8008	28.0454	27.7999	29.6007	30.7463	29.2182	29.7427	27.7405	29.2266	29.2293	29.7898	29.6349	29.9647	30.2801	29.7208	28.7522	26.7267	26.9964	28.0228
BCL10	23.0523	21.9376	23.9289	22.8118	23.6481	23.3981	21.7501	23.8181	22.4873	24.7017	22.9723	22.9286	22.2308	22.1361	23.4447	23.0196	22.9173	22.905	19.673	21.4624	22.2509	23.8276	23.4641	24.1959	24.2418	24.3684	21.9001	22.2947	22.4416	22.7755	20.9933	21.2265	20.9913	22.2754	24.0915	23.1482	22.407	20.4005	21.8903	23.8009	23.8659	24.0638	23.9812	24.1761	23.1341	22.2109	20.7843	20.5276	21.5028
BCL11A	23.2433	24.8241	24.2948	22.8334	23.8442	25.7612	24.2413	23.3354	22.4533	23.4608	24.7934	23.8816	24.8233	23.8458	23.6015	22.8552	22.0736	23.1898	22.3248	23.5019	23.8417	24.6423	24.2365	24.8105	24.8064	24.95	22.3406	22.7428	22.8998	23.106	21.5876	21.8745	21.5993	22.6523	24.8211	24.1189	22.8497	21.469	22.4313	24.9651	24.9993	25.0431	25.0329	25.1188	24.1157	23.5344	22.4577	22.3371	23.1537
BCL11B	29.5697	31.0907	28.2603	30.7994	30.0977	30.4794	31.641	29.7156	30.7288	27.2945	29.9679	30.8864	30.0784	30.9077	29.6509	29.9045	30.3893	30.0847	31.883	30.6187	29.8882	29.4405	29.4046	29.1809	28.5246	28.8374	31.2759	30.9613	30.8305	30.0611	31.3532	31.1136	31.3411	31.0514	29.0931	29.5052	30.8768	31.7632	31.1902	28.8106	29.381	28.5685	29.2772	28.803	30.3197	30.8528	31.191	31.6841	31.1304
BCL2	22.4848	21.4615	21.9059	22.821	22.3553	22.9758	23.5325	22.4181	22.4785	21.3507	22.4462	22.6435	22.6059	21.9145	22.5777	22.2054	23.1469	21.8707	21.9265	22.5388	21.8187	22.1873	22.1866	22.2572	21.7082	22.0209	23.0305	22.7617	22.64	21.982	22.9894	22.7201	22.9707	22.8925	21.9803	22.0726	22.6916	23.1621	22.899	21.7	22.2425	21.6234	22.2304	21.7481	22.388	22.6179	22.6978	23.1334	22.6711
BCL2A1	26.3803	24.5199	24.9249	23.5138	24.9147	24.5857	23.5721	24.3988	24.4063	26.2223	25.0236	24.6737	25.5713	25.1755	23.8531	23.5068	24.8568	25.1251	25.2468	24.7308	25.3083	25.5867	25.0261	25.4638	25.4937	25.6349	24.3775	25.0809	25.2825	25.5065	23.4433	24.3848	23.5234	24.7756	25.6865	25.2586	25.201	24.1031	24.8213	24.7957	24.712	24.8515	24.7003	25.4112	24.7423	24.327	23.0544	22.6676	24.3216
BCL2L1	29.3275	36.2634	31.4121	37.4393	33.65	30.6131	30.1744	30.6878	31.7088	31.62	31.3441	30.918	31.7813	30.5735	30.5993	30.0221	30.6507	32.4016	30.1839	30.2671	33.5625	32.0965	32.5095	31.7251	31.4774	31.311	31.8933	31.3914	31.1854	30.5892	32.5238	32.1984	32.5114	31.5154	31.6933	32.6484	31.2503	32.8461	31.7821	32.24	32.3439	31.9376	32.2172	31.7296	30.7275	31.6265	32.6546	32.9474	32.1194
BCL2L11	22.6174	21.2898	22.3417	21.9385	21.813	22.2793	21.8042	22.0536	21.9525	22.8599	22.3354	22.4376	22.1954	21.3512	21.8894	22.2414	22.3973	21.5265	21.0128	22.1159	21.8779	22.418	22.3927	22.4155	22.3946	22.3916	21.6241	21.9396	22.0457	22.2725	21.2673	21.5949	21.2869	21.8499	22.4078	22.386	22.0111	21.0007	21.7483	22.4155	22.3979	22.4152	22.4038	22.4082	22.1689	21.8624	21.2798	20.8557	21.6431
BCL2L12	20.7698	22.4964	20.6766	21.5814	22.3855	21.201	21.036	21.8427	21.2191	22.0266	21.5167	21.236	21.0934	21.7224	21.3533	20.735	21.5569	21.5536	22.4041	21.7472	21.0957	21.8857	21.614	22.1359	22.4137	22.4606	20.9799	21.2795	21.4082	21.8429	20.684	20.8839	20.6933	21.197	22.1975	21.5214	21.3652	20.4742	21.0564	21.8045	21.641	22.0274	21.7304	22.1337	21.6262	21.1253	20.6058	20.3799	20.8674
BCL2L13	24.8538	25.4449	25.6103	26.0719	25.8506	26.5066	25.3144	25.3888	25.356	26.1602	26.2247	27.0045	26.5545	25.0268	26.6503	25.6437	25.2911	25.687	24.972	24.7781	25.6364	26.1214	25.7003	26.1374	26.1105	26.1388	25.5619	25.9408	26.0235	26.059	24.3583	25.0218	24.404	25.817	26.1516	25.713	25.9935	24.8203	25.7376	25.8336	25.9734	25.9552	26.0006	26.1518	26.0669	25.775	24.2821	24.3097	25.5588
BCL2L14	18.8537	19.1116	18.4178	18.6324	18.7545	18.2789	18.5211	18.49	18.7561	18.9222	18.2987	18.2432	18.1265	18.6763	18.6298	18.5906	18.4437	18.246	18.9618	18.48	18.6166	18.6166	18.4563	18.4276	18.5033	18.5032	18.4337	18.6079	18.6911	18.9027	18.4094	18.6172	18.4268	18.4897	18.6716	18.6235	18.649	18.5848	18.5705	18.4543	18.3544	18.414	18.3275	18.5478	18.4899	18.5204	18.496	18.3797	18.6383
BCL2L2	21.3836	23.019	21.2739	20.215	20.305	20.9849	21.7099	21.4918	21.3723	20.6076	20.9176	20.9954	21.4678	21.3453	21.6881	20.5941	21.206	22.2998	21.401	22.8644	19.8115	22.1173	22.0856	22.8862	22.989	23.0452	21.3553	21.4621	21.4981	21.7637	20.701	20.5689	20.6667	21.6199	22.4297	21.4901	21.5182	19.6877	21.1119	21.5916	21.6842	22.0545	21.9165	21.8576	21.5627	20.5277	19.4381	19.2688	19.681
BCL3	26.6605	27.6734	25.3703	25.039	25.7329	24.1202	25.8452	25.1534	24.4386	28.5004	24.2672	24.5193	24.3653	26.5251	23.4352	24.9033	25.6915	25.634	27.513	26.521	27.6903	27.1296	26.3393	27.8969	27.7294	28.201	25.164	25.597	25.7556	25.8149	23.6503	23.8099	23.6359	25.6367	27.5921	25.7727	25.7292	23.1042	25.0633	26.3413	26.8043	26.8861	27.0641	27.3249	26.2469	24.9314	22.7555	22.8241	23.8864
BCL6	36.2152	32.7915	34.6845	33.5648	35.5124	33.4845	33.5822	34.1739	32.3714	37.2138	33.3725	34.3136	33.777	34.415	32.6832	35.1019	34.6275	33.3037	35.0013	34.0241	34.4116	35.3078	35.4023	34.8834	34.9271	34.6926	34.1629	34.4096	34.4918	34.5737	32.5071	32.385	32.4509	34.5623	35.156	35.3928	34.502	30.8789	33.8862	35.3422	35.2322	35.1554	35.1227	35.114	35.1968	34.1397	31.3265	31.3336	32.6098
BCL7B	24.214	25.856	24.4087	24.9884	24.8951	25.0159	24.5566	25.3301	25.4689	25.6524	25.4979	25.2412	25.7245	24.2568	24.8256	24.8359	24.6213	25.3885	25.7079	25.5134	25.0697	25.4024	25.317	25.5361	25.6061	25.603	24.8843	25.1728	25.2681	25.519	24.477	24.7552	24.4859	25.1274	25.5283	25.195	25.2398	23.8091	24.9359	25.3796	25.2561	25.5003	25.3329	25.4953	25.4029	24.9584	24.1478	23.5452	24.5256
BCL7C	23.9092	25.4684	23.5227	23.9859	23.6971	23.7606	23.7757	23.9048	24.0412	23.7051	23.6963	23.7174	23.3604	24.0068	23.8598	23.6727	23.5698	24.1498	24.6102	23.6907	24.1329	23.9238	23.3903	23.9544	24.0392	24.1773	23.9688	24.2799	24.3591	24.4727	23.4491	23.8659	23.4808	24.168	24.1379	23.4583	24.3289	23.5062	24.12	23.4182	23.3429	23.572	23.3992	23.9287	24.3172	24.0479	23.2632	22.9679	23.8941
BCL9	22.6238	23.4762	21.8012	21.5775	22.5539	23.5147	23.2449	22.3218	23.1757	23.4526	23.0165	23.2985	24.7799	22.9028	22.4172	23.2282	22.2869	23.1671	23.9841	22.6626	22.5819	23.1732	23.379	23.3661	24.1712	23.6992	21.8186	22.3204	22.5167	23.6393	21.9291	22.3429	21.9533	22.1623	23.5036	23.3254	22.4505	21.0348	21.9887	24.054	23.3155	24.2517	23.402	23.8889	23.2428	22.6151	22.3715	21.293	22.2577
BCL9L	23.8648	25.3995	23.2072	24.2941	23.9474	23.8945	24.4773	23.5746	24.1938	22.5083	23.5869	23.7765	23.7499	24.9335	23.5955	23.7546	24.1602	24.1569	25.3242	24.3645	24.5646	23.6811	23.8064	23.5423	23.0627	23.2273	24.6908	24.3723	24.2403	23.6344	24.8304	24.582	24.8167	24.4842	23.3848	23.8273	24.2875	25.071	24.5785	23.5432	23.9191	23.3557	23.8526	23.393	24.0403	24.463	24.8149	25.1429	24.6616
BCLAF1	24.3331	23.1466	24.2585	24.8741	25.0614	26.041	23.8562	25.1515	24.531	24.3749	25.4206	24.5338	25.3429	23.6562	25.3372	24.4946	24.4343	23.9335	22.5829	23.9037	24.0181	23.4611	23.7387	23.3097	23.2602	23.1393	25.219	25.0584	24.9884	24.8473	25.4238	25.3359	25.4197	25.0997	23.2817	23.809	25.0111	25.4703	25.1796	23.4219	23.4191	23.2871	23.3618	23.1353	24.7092	24.9995	25.3669	25.4304	25.1577
BCO2	19.1039	19.6798	18.96	18.9525	17.9029	18.141	19.0113	17.6403	18.8016	18.8016	18.4727	19.4307	19.3196	18.6728	18.2234	18.25	18.3571	19.4912	19.3401	19.1952	18.4806	19.4027	19.4005	19.7017	19.8327	19.8236	18.3119	18.3322	18.34	18.3911	18.2649	18.2642	18.263	18.342	19.5327	19.2326	18.3401	18.1872	18.2975	19.5538	19.5204	19.7324	19.6047	19.6346	18.4434	18.3325	18.2413	18.2115	18.2602
BCOR	22.5232	22.8188	23.124	23.8222	23.1234	23.8053	22.986	22.6869	24.225	23.5864	24.0707	24.2	24.2513	23.8614	23.316	23.2345	23.4932	23.7864	23.7442	23.3505	23.8296	23.9357	23.8766	23.9322	23.9282	23.8911	22.9973	23.4245	23.5488	23.7175	22.2749	22.7998	22.3131	23.2734	23.9054	23.8895	23.5035	22.3928	23.2023	23.9397	23.9406	23.9293	23.9371	23.8625	23.7733	23.5197	22.7026	22.4566	23.3715
BCORL1	23.3311	23.4695	23.3734	23.1649	23.634	22.4745	22.7432	22.2696	23.0846	24.7608	21.7578	22.2694	22.3918	22.9861	21.7198	22.715	22.8024	22.9116	23.4383	22.7904	23.8117	23.4609	22.7651	23.2456	23.5067	23.6538	21.8667	22.5762	22.8701	23.4715	21.3715	22.0534	21.4224	22.2302	23.7945	23.0524	22.7452	21.6018	22.2656	23.4225	23.1443	23.4991	23.1426	23.9851	23.153	22.7449	21.9592	21.4931	22.7083
BCR	23.4398	23.2137	23.6864	23.2447	24.0403	23.4316	22.9079	23.1018	23.1279	22.4176	22.5209	22.7491	23.0795	23.5727	23.5255	22.8733	23.8071	22.8855	23.7296	22.6701	23.7125	23.2628	23.3257	23.2338	22.8553	23.0212	23.4537	23.2084	23.0822	22.4717	23.511	23.3057	23.4985	23.3079	23.0732	23.2996	23.13	23.6454	23.3557	23.3289	23.5591	23.2443	23.5389	23.2735	23.1627	23.4257	23.5851	23.6787	23.5156
BCS1L	20.903	23.048	22.0659	23.2279	23.8338	24.157	23.5876	23.9658	23.8365	22.2651	25.9989	25.0009	24.0107	22.3544	25.0937	23.2573	22.5314	24.2271	24.902	24.5969	22.8417	25.3937	25.5069	26.1712	26.3964	26.3474	22.1743	22.241	22.2642	22.5417	21.9304	21.8716	21.914	22.3348	25.7018	24.9467	22.2757	21.4295	22.0496	26.0956	26.0333	26.4479	26.2279	26.1883	23.1629	22.4243	21.8896	21.7168	21.9452
BDH1	19.4803	20.7559	19.1005	19.1226	19.7367	20.5547	20.9567	20.0682	19.9967	18.076	21.1782	21.9573	20.6458	20.1851	20.5574	19.126	20.0629	21.4866	21.9096	19.7793	18.7982	21.0051	21.1437	21.548	21.9693	21.7854	18.9107	19.107	19.1844	19.7983	18.7328	18.789	18.7248	19.1379	21.3048	20.7934	19.1736	18.0964	18.8541	21.935	21.6559	22.2067	21.8075	21.9355	20.3595	19.5666	19.0028	18.5603	19.0288
BDH2	22.4529	20.9955	21.743	21.563	22.8333	24.1421	22.1387	23.5388	22.6966	21.2771	24.0635	24.3142	23.9396	21.733	24.5316	23.4803	22.2355	22.2159	21.755	20.7538	20.7955	23.8428	23.4508	23.9465	24.1568	24.2397	21.1667	21.5594	21.7282	22.1926	20.8096	21.1111	20.8276	21.4168	24.1236	23.4541	21.665	20.7053	21.3144	24.0839	23.9294	24.2461	23.9886	24.4426	22.3333	21.8105	21.1428	20.8556	21.5711
BDNF	19.018	20.2575	18.8669	18.6739	19.0057	18.6389	19.1452	19.2369	18.8592	18.9494	18.4857	18.6778	18.6092	19.7246	18.7964	19.0097	19.1565	18.8548	19.7728	19.1039	18.8197	18.8048	18.8535	18.9272	19.0718	18.9898	19.2232	19.2976	19.3272	19.6002	19.186	19.2093	19.1831	19.3077	18.8706	18.7814	19.3227	18.9142	19.2033	18.7219	18.6484	18.7871	18.6763	18.7046	19.213	19.0009	18.8793	18.7436	18.8652
BDP1	21.6013	21.4358	22.3321	22.9201	22.4703	23.3852	22.6356	22.1309	23.4453	21.3381	23.0226	22.9411	23.7333	21.3894	22.6222	22.2462	22.961	22.8897	21.2971	22.017	21.5403	22.1576	22.3103	21.7951	21.5643	21.5313	22.5483	22.8503	22.9406	23.1892	21.9209	22.187	21.9227	22.8221	21.894	22.4944	22.9201	20.9603	22.5576	21.7184	21.8284	21.4392	21.7021	21.4431	23.3047	23.0752	22.2888	21.767	22.6819
BECN1	24.0227	24.161	24.9492	24.0971	24.8382	24.0985	23.5269	25.2165	24.571	25.5028	25.306	24.6653	24.5493	23.7355	24.8074	24.4467	24.2725	23.9779	24.2306	24.0751	24.9976	23.9233	24.3434	23.7373	23.6498	23.4281	24.8968	24.6803	24.5787	24.3508	25.0612	24.9938	25.0588	24.7542	23.6322	24.3906	24.6137	25.0753	24.8315	24.3311	24.3426	24.1582	24.2789	23.8808	24.5684	24.8821	25.0487	24.9992	25.0003
BEGAIN	19.8164	19.8361	19.9696	19.5754	19.8427	18.8662	19.5219	19.4057	19.8684	19.3051	19.27	18.8173	18.246	19.7819	19.7081	19.4863	19.5511	19.5156	20.114	18.8467	18.8816	19.7639	19.461	19.2268	19.4646	19.3674	18.9278	19.1885	19.3213	19.7694	18.9811	19.3544	19.0119	18.9945	19.8613	19.9981	19.2502	19.2929	19.1548	19.6849	19.3054	19.5135	19.218	19.8132	19.1028	19.2339	19.3613	19.0684	19.5518
BEND2	21.8013	22.6065	23.6157	21.203	22.8597	22.703	22.0491	21.5371	22.6294	20.907	23.5973	21.5258	23.3415	21.7956	22.5388	22.7696	22.4844	22.9695	20.9007	22.665	22.5406	22.6534	22.5649	22.2253	21.5974	22.0654	22.2041	22.2606	22.2857	21.6197	22.2843	22.5257	22.3255	21.9963	22.6821	22.594	22.2408	22.072	22.4965	22.6536	22.6955	22.3338	22.6578	22.688	21.68	22.5958	22.6461	22.1456	22.4104
BEND4	21.1687	22.5046	21.2967	20.4231	20.6883	22.2423	22.4396	20.8849	19.8502	20.5684	20.9438	20.7031	19.6575	22.7928	20.7444	20.9596	21.6207	19.6298	19.9495	20.961	21.7886	21.8094	21.27	21.9261	21.9745	22.2667	19.7622	19.9617	20.0477	20.192	19.5106	19.6594	19.5196	19.8892	22.1245	21.2706	20.0157	19.5216	19.8371	22.8097	22.8252	23.0245	22.9034	23.5332	20.9071	20.5556	20.0366	19.9476	20.3997
BEND5	19.6911	20.0961	19.6299	19.0035	18.8942	20.5408	20.2663	19.3946	19.7977	19.6239	20.1403	20.0991	20.697	19.6925	19.3824	19.67	19.2686	18.8578	20.3903	18.9342	19.3198	19.7131	19.8191	20.2385	20.5	20.4004	19.2389	19.2815	19.296	19.5117	19.0944	19.0487	19.0823	19.3471	19.8954	19.5141	19.3044	18.7051	19.1497	20.3745	20.2775	20.7271	20.4446	20.3996	20.0251	19.5056	19.1447	18.9907	19.1573
BEND7	18.9946	18.557	19.1325	18.6206	18.7481	18.3773	18.672	18.6661	18.1919	18.4706	18.5373	18.9148	18.5904	18.8142	18.6883	18.5386	18.6974	19.2997	19.1379	18.7966	19.386	18.4886	18.5482	18.8193	18.963	18.9162	18.8283	18.8655	18.8776	19.0812	18.6695	18.6165	18.6567	18.9392	18.5987	18.3575	18.888	18.2922	18.7314	18.6069	18.5733	18.7848	18.6592	18.6275	19.2374	18.7842	18.4668	18.3535	18.4832
BEST1	26.5165	25.4491	25.7774	24.1421	25.9449	23.8292	23.6242	24.6254	22.4108	26.9152	24.5256	24.3738	23.5856	24.4975	23.6967	25.7829	24.9684	24.418	27.4095	25.1916	26.3728	27.0103	26.3611	28.3274	27.7088	28.578	24.162	24.1749	24.1764	23.9982	23.66	23.5784	23.6441	24.2846	27.4276	25.6378	24.195	23.4812	24.0211	25.8483	26.6492	26.3861	26.9735	26.7458	24.2719	23.8082	23.256	23.3757	23.4821
BEST2	19.2176	20.02	19.0964	18.9149	18.9965	19.2088	19.2679	19.1555	19.2166	19.0773	18.4308	18.9894	18.9449	19.4906	18.9791	18.8031	19.3593	19.2018	19.6038	19.0798	19.2975	19.2839	19.0806	19.2018	19.2488	19.3139	19.0765	19.2533	19.3326	19.4885	18.9514	19.1147	18.9639	19.1603	19.379	19.1629	19.2976	19.0431	19.1796	19.01	18.966	19.0193	18.9614	19.1682	19.135	19.0576	18.8931	18.8215	19.0655
BEST3	18.8548	19.4311	19.189	18.5507	18.3803	18.4875	18.8373	18.885	18.7687	18.7286	18.6172	18.3258	18.7364	19.0402	18.794	18.6462	18.5836	18.7968	19.2577	18.8902	19.0655	18.4361	18.5053	18.6366	18.7257	18.6755	18.9705	18.9599	18.9531	19.1033	18.8831	18.8001	18.8687	19.0426	18.4874	18.3824	18.9687	18.5386	18.8664	18.5515	18.5285	18.6586	18.5815	18.5297	19.3066	18.9377	18.7227	18.6306	18.6876
BEST4	18.6856	19.3029	18.8675	18.9123	18.8314	18.3426	18.7524	18.7902	18.8279	18.507	18.7386	18.3092	18.1217	19.2323	18.5359	18.7756	18.6792	18.5019	19.2364	18.7521	18.712	19.1731	18.7851	19.0595	18.904	19.1701	18.458	18.5449	18.5843	18.5413	18.3283	18.3983	18.3338	18.4964	19.2654	18.8688	18.5664	18.4601	18.5124	18.9342	19.0804	18.9327	19.0677	19.3481	18.6144	18.5807	18.4025	18.4482	18.5984
BET1	24.1805	22.4937	24.0883	24.1017	24.3059	24.6755	24.4749	24.4949	24.1353	24.4576	25.5921	25.3226	24.1324	24.0123	24.1252	23.8931	24.2428	24.209	22.1306	24.2558	24.0884	24.376	24.2069	24.817	25.0797	25.0605	23.9575	24.3457	24.4806	24.9714	23.4256	23.6734	23.4281	24.3046	24.7187	23.9103	24.4471	22.5715	23.9749	24.2598	24.0266	24.5934	24.1929	24.5234	24.7289	23.909	22.8614	22.2421	23.2518
BET1L	22.2678	22.5765	22.2918	22.342	22.3484	22.6441	22.1893	22.7196	23.3803	23.0953	22.6973	23.6064	23.2826	22.483	22.7645	22.5315	22.3575	23.9232	23.4901	22.8876	23.3916	22.903	23.0763	22.8435	22.6996	22.6309	22.7909	23.06	23.1021	23.0636	22.2644	22.7374	22.3022	22.9847	22.718	23.0741	23.0865	22.0668	22.9186	22.8945	22.9789	22.789	22.9522	22.6294	23.0885	23.0645	22.5296	22.0053	22.9501
BEX1	19.3122	20.5719	19.3617	19.6939	19.3605	19.3464	19.5742	19.6426	19.7344	19.7924	19.5466	19.7419	20.3447	19.3702	19.292	21.624	19.5051	19.5205	19.3182	20.9399	19.7869	20.2008	19.6023	20.1231	19.763	20.2616	19.9141	20.1166	20.2072	19.9128	19.4549	19.5893	19.4649	20.0143	20.32	19.6642	20.1681	19.8488	20.0266	19.3526	19.5839	19.364	19.5828	19.7766	19.7161	19.6315	19.2359	19.4012	19.627
BEX2	24.094	26.8414	23.0337	23.0375	24.9046	24.2941	23.7263	25.5955	23.3964	22.238	24.3097	23.3432	25.8556	25.3464	24.1283	22.7248	23.8179	23.9598	25.2065	23.3275	24.9254	24.8801	24.5854	24.8991	25.738	25.4473	22.7189	23.3792	23.6655	24.8801	22.5152	23.1004	22.5539	23.1033	25.374	24.7185	23.5519	22.1536	23.0116	25.484	24.6937	25.7079	24.7663	25.7231	24.2785	23.5775	22.9878	22.1814	23.3238
BFAR	25.7121	25.0793	25.6648	26.6764	26.5213	27.3179	26.2281	27.3431	26.9819	26.7141	27.1297	27.1551	26.9078	26.1664	26.9831	26.5743	25.7483	26.7997	26.4669	25.4777	26.2589	26.9452	26.623	26.9738	27.052	27.0862	26.0247	26.5478	26.7206	26.9812	25.2676	25.9391	25.3175	26.3851	27.0631	26.654	26.6574	25.1314	26.2634	26.7846	26.675	26.8917	26.7242	27.0218	26.7893	26.3543	25.2572	24.6305	26.0788
BFSP1	19.1631	20.1137	18.948	19.7442	19.1775	18.9305	19.2261	19.2829	19.4753	18.6744	19.5645	18.4285	18.1329	19.7402	19.0001	18.6655	19.8833	19.2588	19.8592	18.914	19.2983	19.8321	18.983	19.7047	19.3534	19.9661	18.9374	19.2679	19.4146	19.2597	18.395	18.6387	18.4128	19.1044	20.0564	19.1092	19.3524	18.8093	19.1169	18.9799	19.2802	19.0194	19.2814	19.7674	19.2224	19.0232	18.3753	18.5153	19.0012
BHLHB9	19.147	20.3516	18.7347	18.8746	18.5665	19.1438	19.446	19.4107	19.1515	18.8351	18.8531	19.4959	19.5689	20.0203	19.3107	19.2414	19.6031	19.1519	20.2499	19.0126	18.8434	19.4718	19.4933	19.6232	19.9418	19.7859	18.7284	18.8463	18.8959	19.1914	18.6868	18.7684	18.69	18.8192	19.6278	19.4241	18.8805	18.4949	18.7523	20.054	19.7753	20.2192	19.837	20.0638	19.3289	19.0668	18.893	18.6736	18.9204
BHLHE40	25.9735	28.2219	27.4681	27.2629	28.3578	27.7047	25.6122	28.2772	29.0152	26.1951	28.6394	26.7467	28.7415	26.7208	26.4873	27.3651	28.3429	27.0791	27.4942	27.09	27.9036	27.6357	28.0054	27.8078	28.0012	27.6003	27.0376	27.7285	27.8889	27.7909	24.7138	26.2357	24.8553	27.422	27.4453	28.033	27.8321	26.9183	27.5235	28.0348	27.932	28.0321	27.9422	27.5104	27.8412	27.6445	25.58	26.2063	27.6973
BHLHE41	19.4881	20.3315	19.174	19.1161	19.5886	20.7988	19.7113	19.5525	19.5918	20.1419	19.5653	19.0492	19.7479	21.8334	18.4544	19.6884	20.5195	19.4229	19.9769	19.3543	19.4541	20.1719	19.3002	19.8252	19.6164	20.1154	18.7755	19.123	19.2794	19.2882	18.3871	18.6941	18.4113	18.9235	20.4114	19.5697	19.2069	18.8231	19.001	20.2748	20.4802	20.2486	20.4266	21.3731	19.8344	19.7092	19.0619	19.1154	19.8262
BICD1	20.4128	20.1161	19.7445	20.6087	20.4958	20.7588	21.9238	20.0655	21.6638	19.5813	21.0823	19.566	21.2212	20.4406	20.1759	21.4549	20.5952	19.9508	19.8173	19.7598	20.5348	21.19	20.8486	21.085	21.3953	21.3903	19.7034	19.966	20.0831	20.4513	19.5689	19.8076	19.5861	19.8404	21.4577	20.9942	20.0338	19.5717	19.8391	21.2799	20.987	21.3626	20.9976	21.6116	20.231	20.0236	19.759	19.5389	19.9834
BICD2	22.3988	22.7791	22.609	21.9017	21.9933	21.558	21.88	21.9249	22.1086	22.5426	22.5146	22.103	22.5892	21.664	22.0751	22.6316	21.6147	22.5735	22.7911	22.4945	22.5602	22.0203	22.1631	21.6323	21.5225	21.421	22.3973	22.251	22.1915	21.9941	22.6886	22.6489	22.692	22.2366	21.8046	22.3688	22.2014	22.9012	22.4295	22.2214	22.2117	22.0049	22.1105	21.993	22.0675	22.5224	22.9122	22.9647	22.7825
BID	29.7031	27.4247	29.5591	28.6169	28.6225	27.4804	27.7069	28.4344	27.9632	30.116	28.2963	28.9303	28.1318	29.0763	28.5503	28.8863	28.3552	28.5465	28.2397	28.6655	29.8108	29.108	28.8718	29.0508	29.1103	28.9423	28.8238	29.0266	29.0729	29.0373	27.5371	27.9625	27.5572	28.9883	29.0498	28.749	29.0647	27.8283	28.884	28.64	28.9491	28.8448	29.0023	29.1054	29.0026	28.5491	26.1638	26.6269	28.0465
BIK	20.8108	21.656	20.3192	20.0725	20.4384	20.8285	20.3468	20.0126	19.5517	19.9481	19.5927	20.4896	21.4671	20.8407	20.1662	20.7922	21.4336	20.0492	19.8755	20.4345	21.1376	20.2921	20.4591	20.6585	21.1043	20.8372	20.4141	20.551	20.6051	21.1648	20.3585	20.3917	20.3515	20.5793	20.4773	20.2411	20.5987	19.8033	20.3656	20.4703	20.213	20.6992	20.3085	20.3879	20.8449	20.3356	20.0687	19.7536	20.0149
BIN1	30.2426	33.3242	29.8008	31.4106	30.8123	31.1549	31.6484	31.3467	31.8369	29.761	31.0279	31.6129	31.5864	30.9233	31.6931	31.7062	31.0153	31.5622	33.2065	30.7258	30.5066	31.2105	31.4932	31.2232	30.7482	30.8551	31.9382	31.5203	31.3222	30.559	32.0997	31.771	32.0795	31.712	30.881	31.3996	31.4067	32.2161	31.7596	31.0693	31.4791	30.9182	31.4446	30.7903	31.0657	31.5153	31.9319	32.2668	31.6617
BIN2	25.4616	25.2435	26.022	25.1811	25.9025	25.9777	24.7789	26.8483	26.5128	25.2454	25.3319	25.3007	26.2766	25.0047	25.6211	25.7596	25.6853	25.3002	24.8368	26.2276	27.2854	25.027	25.0403	24.6857	24.5053	24.5379	26.0001	25.829	25.7652	25.4323	26.2975	26.2418	26.3058	25.8032	24.8383	25.2672	25.774	26.9433	26.0538	25.1491	25.2492	24.9358	25.1428	25.0474	25.6655	26.244	26.8784	27.2059	26.7196
BIN3	25.5024	25.1063	26.0669	24.75	25.6584	23.4937	25.3257	24.4831	24.1891	26.867	24.8182	25.2429	25.4431	24.6002	24.3901	25.4036	24.6682	25.6085	24.5729	24.2336	25.3466	26.1683	25.8994	26.5272	26.5886	26.6594	24.3232	24.6673	24.7971	25.1383	23.4938	23.66	23.4858	24.6772	26.408	25.5631	24.7714	22.7879	24.2754	26.0892	26.1308	26.3492	26.251	26.4062	25.3593	24.4187	23.0529	22.7786	23.6795
BIRC2	25.7608	24.1321	26.0786	26.7571	26.5687	26.317	25.8378	26.0003	26.2056	26.1814	25.6397	25.7511	25.8709	25.8059	26.458	25.7067	25.8834	25.57	24.0703	25.4602	26.181	25.4095	25.532	24.9917	24.8143	24.756	26.2538	26.3691	26.4063	26.4739	25.8764	25.9752	25.8707	26.3738	25.1665	25.7534	26.3993	25.1245	26.2272	25.1353	25.1791	24.8565	25.051	24.8838	26.4311	26.4234	25.8917	25.575	26.1593
BIRC3	24.4033	23.6331	25.258	27.3848	26.5648	28.3783	27.7611	27.1658	25.2459	24.9436	26.1973	26.9273	26.3053	25.9633	27.8024	25.9024	26.7308	24.5534	22.8637	24.0303	25.1298	24.368	24.9266	24.5341	24.4077	24.2486	27.7216	27.2772	27.075	26.6796	28.0629	27.6541	28.0352	27.4999	24.1388	24.7104	27.1604	27.8673	27.4716	23.8922	24.0163	23.8477	24.02	23.4824	26.1639	26.4858	27.1401	27.4082	26.5025
BIRC5	19.4304	19.7144	19.1588	19.2877	19.5227	19.1579	19.6607	19.3302	19.2219	19.533	19.2298	18.8582	19.1883	20.3739	19.7489	19.4776	19.8745	19.4048	19.9515	19.0539	18.969	19.5016	19.4495	19.3974	19.7167	19.5485	19.3246	19.5766	19.6908	20.2449	19.349	19.6159	19.369	19.4448	19.6306	19.5726	19.6405	19.2695	19.4694	19.2578	19.0155	19.2734	19.011	19.2648	19.323	19.2153	19.1726	18.9038	19.2217
BIRC6	24.838	23.1404	25.8342	26.1628	25.5957	26.1997	25.6938	25.2811	25.9621	25.2553	25.74	25.661	25.9322	24.8243	25.633	25.6091	25.8733	25.3857	23.7276	25.3803	24.6821	24.5122	24.6527	24.3315	24.1594	24.1549	26.06	25.985	25.9504	25.7944	26.1056	26.0831	26.105	26.004	24.3241	24.7387	25.9622	26.0892	26.0474	24.2686	24.3829	24.1239	24.3188	24.1	25.7141	25.9229	26.0821	26.1136	26.0198
BIVM	19.5265	18.8877	19.2846	20.4042	21.2765	21.8366	20.0823	19.9824	21.3311	17.9587	20.9603	20.7736	20.1698	18.9907	21.6666	20.2849	20.3535	20.535	18.4451	20.0819	19.4031	21.222	21.0444	21.5608	21.93	21.8741	19.0769	19.3027	19.3982	19.8161	18.8762	19.0192	18.8814	19.2532	21.556	20.8825	19.3687	18.6185	19.1188	21.5169	21.2546	21.785	21.3711	21.7563	19.8027	19.3324	18.9129	18.6718	19.0773
BLCAP	27.3651	28.1198	27.7476	27.4786	27.2981	27.9418	27.722	27.4577	27.6543	27.0132	28.1066	28.2823	27.6344	27.9982	27.3598	27.605	26.5428	27.9416	28.3748	28.1199	28.3567	27.8904	27.9946	27.6777	27.5457	27.4753	27.7934	27.9705	27.9983	28.0148	27.2644	27.509	27.2694	27.9548	27.7254	28.0267	27.9908	26.5462	27.809	27.8243	27.8601	27.66	27.7897	27.608	27.9774	27.9758	27.2495	26.7996	27.7008
BLK	23.9777	25.9361	25.4014	23.1915	23.8717	28.0205	26.5649	25.7746	24.4005	24.8185	25.8208	25.7402	24.3174	26.1264	25.6378	25.3148	24.1984	23.5752	25.6132	23.7103	24.1658	26.0227	25.9291	26.0178	26.0048	25.9578	23.644	24.2933	24.514	24.9992	22.4812	22.9967	22.4993	24.1613	26.0191	25.864	24.447	21.8546	23.7601	25.8387	25.8469	25.7273	25.8014	25.6311	25.931	25.5353	24.3563	23.9194	25.0969
BLM	20.7922	20.8107	21.7075	23.3336	22.8842	22.7892	21.9268	22.6895	23.5188	21.7529	23.5332	23.3745	23.3581	21.5396	22.9441	21.9552	22.8086	22.9347	21.6636	21.6902	20.2966	23.2046	22.9179	23.6184	23.8175	23.9078	21.079	21.3614	21.479	21.8613	20.6838	20.8339	20.6865	21.3222	23.5342	22.6738	21.447	20.3801	21.103	23.7756	23.7004	24.0584	23.8265	24.1249	22.4923	21.7679	20.9825	20.7457	21.3292
BLMH	23.7868	25.7114	23.996	25.0469	24.5798	25.7871	25.0969	24.8623	25.7267	23.8316	25.0048	25.2496	25.3324	25.0203	25.223	25.0664	24.9334	25.4615	24.4978	24.7789	24.3561	25.2733	25.0257	25.3096	25.3665	25.3854	24.5156	24.959	25.0881	25.2986	23.8457	24.3988	23.8816	24.8175	25.369	25.0325	25.0481	23.6943	24.722	25.2346	25.1573	25.2973	25.1954	25.3751	25.2448	24.9107	24.0134	23.504	24.693
BLNK	22.1663	23.3587	23.5608	21.3349	23.061	26.211	25.2161	23.5813	22.3183	22.2948	24.8014	23.0558	22.7972	23.863	24.1621	22.6353	22.4746	21.8264	21.4662	21.3694	22.4771	24.2946	23.7902	24.2666	24.388	24.5258	21.0721	21.5641	21.7783	22.2236	20.634	21.046	20.6621	21.3482	24.5234	23.9018	21.6914	20.71	21.3045	24.8973	24.8359	24.9421	24.8511	25.052	23.2204	22.779	21.9543	21.6241	22.6288
BLOC1S1	28.1865	30.6899	28.7997	29.2721	29.7692	28.9635	27.4342	30.4482	28.2383	31.0315	29.5347	28.8835	29.6705	28.6639	28.7575	28.0294	28.6946	29.9051	27.2944	28.092	30.3512	29.6384	28.7349	29.9764	30.1445	30.5711	28.7059	29.4472	29.7539	30.3451	27.754	28.2798	27.7827	29.2088	30.219	28.6481	29.6482	27.6235	28.9459	28.5768	28.5565	28.9247	28.6914	29.5081	29.5621	28.58	27.2327	26.9572	28.0939
BLOC1S2	25.0749	24.2496	25.3858	25.0275	25.1968	25.0964	25.0243	24.9329	24.9065	25.8077	25.3103	25.5641	25.2903	24.8689	25.1816	25.0142	24.9318	25.2502	24.5302	25.0501	25.1783	25.2853	25.2244	25.2762	25.2785	25.2127	24.9772	25.1838	25.2377	25.2751	24.3643	24.7362	24.3932	25.1244	25.2411	25.2241	25.2179	24.4679	25.0642	25.2851	25.2956	25.2965	25.2983	25.2335	25.2828	25.1635	24.4601	24.3469	25.0401
BLOC1S3	22.8835	24.784	22.5358	22.6176	22.355	21.8781	22.3834	22.2371	22.9387	22.7375	21.5193	21.6974	21.703	23.0006	22.378	22.5526	22.4953	22.0712	23.3597	22.6103	22.4188	23.0793	22.8794	23.387	23.5196	23.5559	22.0935	22.3969	22.5119	22.8864	21.5874	21.784	21.5892	22.365	23.3199	22.6635	22.4832	21.0425	22.1072	23.0165	22.9353	23.2468	23.0545	23.2703	22.8286	22.1671	21.2812	20.9298	21.6802
BLVRA	23.8428	26.2916	24.9486	25.3093	24.1122	25.4216	23.6546	25.855	24.9178	26.1694	25.3006	25.6541	26.8049	24.4679	25.7533	24.7065	24.2809	26.1465	27.0947	25.0109	24.2242	25.8286	24.9625	26.0684	25.877	26.158	25.6142	25.8743	25.959	25.8498	24.0879	24.4381	24.0918	25.8509	26.0263	24.5745	25.937	24.2111	25.6308	24.4678	25.1865	24.9499	25.3612	25.6555	25.8766	25.1865	22.5953	23.1054	24.4616
BLVRB	28.1537	31.8653	30.035	32.5548	30.7882	29.7038	27.6517	29.183	26.3089	29.68	30.0805	30.5114	30.6299	28.6415	28.3208	27.5472	28.1274	30.8258	29.4619	29.1732	30.8952	29.8422	28.1548	30.2842	29.8517	30.5424	29.9062	30.3229	30.4593	30.3141	27.6844	28.3047	27.7039	30.2609	30.2471	27.6506	30.4195	28.078	29.9817	28.3622	29.3532	28.9978	29.5797	30.0779	30.5983	29.962	26.8136	27.4727	29.2521
BLZF1	24.4546	22.2661	25.3414	24.5631	25.1426	25.01	22.8346	24.6433	24.8298	28.1604	26.2983	26.086	26.9821	21.971	24.3709	25.3896	24.0865	25.4989	22.0879	24.2256	25.481	26.9616	25.7174	26.9936	26.9171	27.5194	22.887	23.555	23.8442	24.1581	22.0589	22.5532	22.0911	23.2777	27.4408	25.851	23.7315	22.3077	23.1809	26.5429	26.6807	26.775	26.7523	27.6829	24.3656	23.6576	22.3793	22.2656	23.3922
BMF	23.3173	24.9278	24.824	23.8824	23.4113	24.3138	23.2228	23.5632	23.7822	23.6474	23.9361	24.1589	24.9236	23.1131	23.4958	23.5215	23.5526	24.2546	24.9445	24.3758	24.697	24.3444	24.4346	24.2611	24.414	24.1554	23.9452	24.1874	24.2552	24.0342	22.4756	22.8507	22.4915	24.1353	24.2525	24.4032	24.2337	23.0912	24.0013	24.4577	24.3958	24.4581	24.3753	24.266	24.3679	24.074	22.2914	22.9283	23.7822
BMI1	24.356	22.4067	24.9343	27.1562	26.0103	27.4833	25.2808	26.0359	25.7099	23.8171	26.1183	25.7765	25.1694	24.6881	26.1176	25.4218	25.7861	24.7044	21.6787	24.6243	24.0622	25.983	25.4418	25.6753	26.0072	26.0482	24.1121	24.505	24.684	25.1759	23.9344	24.3144	23.9633	24.2932	26.2942	25.7552	24.6042	24.0657	24.346	25.994	25.6302	26.0191	25.604	26.4693	24.7984	24.6045	24.2739	23.9813	24.6449
BMP1	20.896	20.5448	19.9934	20.2069	20.0783	19.8072	20.6906	20.6582	19.9175	20.283	19.6026	19.5598	18.9384	20.6985	19.6082	20.0223	20.4771	20.1631	21.1865	21.3396	19.8137	21.2521	20.5903	21.4773	21.1748	21.7608	19.595	19.7442	19.8072	19.7494	19.2476	19.3367	19.2517	19.7047	21.5231	20.52	19.7864	19.3254	19.632	20.813	21.1496	20.9839	21.2307	21.5858	19.9779	19.7173	19.2465	19.3153	19.5793
BMP2K	22.1802	19.0776	22.9311	22.0363	22.6761	23.0939	21.9158	21.8974	20.78	23.0196	22.2454	22.3531	22.5799	20.9809	21.7591	21.6131	20.838	21.9453	19.2667	21.5917	21.3257	23.0019	22.5557	23.2063	23.1684	23.3423	20.7526	21.125	21.2687	21.4041	19.9311	20.169	19.9381	21.061	23.1894	22.3981	21.2263	19.8045	20.8084	22.9009	23.0287	23.0771	23.0999	23.2748	21.8288	21.158	19.961	19.9219	20.6971
BMP3	19.4215	19.7759	19.5379	19.1188	19.3576	19.3069	19.0645	19.6321	19.1284	19.1539	19.1553	18.776	18.7823	19.8758	19.1643	19.422	19.1108	18.4319	19.3225	18.6784	18.8642	19.2207	19.4302	19.3232	19.671	19.3799	18.8577	18.8808	18.8901	19.0728	18.9242	18.9348	18.9235	18.8826	19.2789	19.3565	18.8884	18.768	18.8532	19.9553	19.5556	20.0886	19.5995	19.653	19.1414	19.0328	19.0731	18.8979	18.9639
BMP6	22.1419	23.0873	22.9857	21.8777	22.7875	22.3409	21.5182	23.0939	22.543	21.6287	23.1941	22.2539	23.1715	22.0236	22.8155	23.3129	22.3566	22.7705	21.544	22.3892	23.6621	22.8952	22.5711	22.7281	22.8844	22.5847	22.4539	22.3541	22.319	22.5362	22.9171	22.8983	22.9107	22.2553	22.8947	21.9082	22.3091	22.8315	22.5827	21.4228	22.3866	22.1409	22.608	22.5923	22.5485	22.9157	21.4635	22.0617	22.6187
BMP8A	18.9633	19.1925	18.7045	18.6397	18.5336	18.6527	18.7685	18.7201	18.8995	18.7538	18.9369	18.6808	18.1746	19.491	18.9543	18.7412	18.6905	19.087	19.3551	18.8725	18.8732	18.8257	19.1831	19.0702	19.5355	19.098	18.6679	18.6489	18.6406	18.832	18.7775	18.7135	18.7679	18.6881	18.8712	18.9669	18.6489	18.5044	18.6192	19.3355	19.0156	19.5459	19.0874	18.98	18.8184	18.6746	18.7162	18.5684	18.5725
BMP8B	21.8356	23.5923	21.1738	20.7838	20.1134	20.2396	21.5145	20.5269	21.8407	20.2463	19.7009	20.0093	19.2453	22.0797	21.0778	21.2604	21.31	20.2273	22.5802	21.0034	21.1055	21.4938	21.4108	21.8151	22.3441	22.1672	20.1482	20.4291	20.5454	21.1208	19.9644	20.1545	19.9719	20.3629	21.8306	21.2691	20.5086	19.5953	20.2064	22.0209	21.6353	22.323	21.7521	22.1891	21.1118	20.559	20.1024	19.7269	20.2516
BMPR1A	19.5304	19.9495	19.5885	21.4013	20.8094	21.1147	20.3049	20.821	20.5818	20.0718	21.2696	21.3968	20.9131	19.4295	20.3918	20.1888	21.2222	20.6695	19.5645	20.1417	19.9011	21.0666	20.6318	20.8304	21.0336	21.1057	19.6041	19.8618	19.9783	20.2692	19.4678	19.7191	19.4875	19.7227	21.3012	20.8619	19.9263	19.5793	19.7598	21.3123	21.0578	21.3285	21.0345	21.7582	20.2259	20.0923	19.8369	19.6495	20.1259
BMPR2	20.7453	19.6906	21.2402	21.2321	21.4881	21.8916	20.7834	21.1919	21.2533	21.9117	21.5547	21.7026	21.9614	20.6598	21.1316	20.8539	21.1238	21.3755	20.1861	21.082	20.7086	21.5488	21.3823	21.5391	21.5571	21.5648	20.5336	21.0539	21.2112	21.4302	19.8571	20.5365	19.9105	20.8452	21.5619	21.446	21.147	20.0724	20.8238	21.5367	21.5056	21.549	21.5124	21.5511	21.3556	21.1125	20.3695	19.9499	21.0344
BMS1	25.6073	26.3616	25.5583	27.2539	26.0823	27.5223	26.7734	27.1071	27.6282	26.2927	27.7173	27.1129	27.7876	26.4589	26.9741	25.9231	27.072	27.0466	26.838	26.6539	26.4845	27.1403	27.2119	27.0944	27.0076	26.9589	26.362	26.8123	26.9475	27.1629	25.6311	26.2185	25.6736	26.6871	27.0301	27.2141	26.8987	25.3229	26.5411	27.1221	27.1709	27.0589	27.1472	26.9529	27.1574	26.8565	25.9702	25.3596	26.6103
BNC2	19.9535	20.6178	20.0211	18.4864	19.7114	19.237	20.4804	19.9192	20.4855	19.2062	21.1925	19.8566	19.5965	20.907	19.8282	20.4635	19.2062	21.2623	19.9031	20.252	20.3988	21.3339	20.2784	21.0614	20.6509	21.3781	19.5819	19.8961	20.0368	19.9043	19.118	19.3627	19.1368	19.7263	21.6016	20.4937	19.9736	19.5526	19.7712	20.1181	20.4267	20.1289	20.4071	21.0017	19.6808	19.5615	19.0489	19.1635	19.5918
BNIP1	20.3167	20.6215	20.8062	21.3039	20.3577	20.5754	20.7577	21.2289	21.0082	20.6483	21.7114	22.0619	22.03	20.3736	21.2173	21.0691	20.8493	21.124	20.9305	20.6371	21.1802	21.1693	20.9315	21.4183	21.6505	21.7102	20.598	20.8687	20.9839	21.3699	20.3045	20.4796	20.3119	20.8008	21.4473	20.8339	20.9468	20.0983	20.6592	21.1363	21.0162	21.3465	21.1003	21.443	21.2528	20.7617	20.2483	20.046	20.5021
BNIP2	28.9216	24.6152	29.2839	28.2934	28.1602	28.8163	27.6087	28.3043	28.1559	30.8989	28.6812	28.3988	28.3847	28.1318	29.5943	27.6023	28.2317	28.3649	25.1363	26.8122	28.0225	27.5409	28.2931	27.3693	27.4978	26.9528	28.5892	28.2552	28.1037	27.9699	28.8801	28.8134	28.8797	28.383	27.1545	28.3098	28.159	28.8571	28.4784	28.1988	28.0372	28.0178	27.9606	27.3933	28.035	28.4892	28.8416	28.8333	28.6703
BNIP3	23.7456	20.9812	24.6672	24.2716	24.2948	25.5227	24.4922	24.1606	23.9338	22.9615	25.278	25.0181	24.7424	24.2929	25.329	24.2762	24.3564	24.1008	21.1149	24.4482	24.3042	24.7634	24.7753	25.2414	25.8076	25.5945	23.0169	23.4743	23.655	24.5685	22.7111	22.9967	22.7174	23.4084	25.1602	24.5044	23.6044	21.811	23.0645	25.3187	24.8678	25.6526	25.0262	25.4082	24.4564	23.5372	22.7398	21.9894	22.9125
BNIP3L	28.4167	27.804	30.9885	31.8452	32.3087	29.3399	28.1318	28.467	27.7973	28.4709	30.2522	29.9483	30.2228	28.8818	28.305	28.0925	28.8584	30.516	25.4155	28.6997	29.8335	28.841	29.3712	28.1701	28.0883	27.7034	29.6756	29.2851	29.1222	28.7945	30.4244	30.2465	30.4238	29.3208	28.3677	29.6892	29.1626	30.7415	29.6677	29.0582	28.9475	28.6299	28.7497	28.3463	28.5066	29.4905	30.6301	30.7582	30.0923
BNIPL	20.0386	20.7905	20.1614	18.8051	19.9685	19.0911	19.7161	19.1299	19.7506	19.3486	18.9937	18.9354	19.6648	20.5675	19.3992	20.1094	19.8371	19.1658	19.7353	19.8215	19.6133	19.7876	20.3187	20.3446	21.0083	20.4273	19.2608	19.2367	19.2254	19.5011	19.3495	19.2531	19.3342	19.3093	19.9105	19.9087	19.2399	18.9365	19.1712	20.575	20.1686	20.9528	20.3237	20.1282	19.5702	19.2696	19.2341	19.0427	19.0682
BOD1	23.6497	24.0542	24.4396	23.7569	24.3461	26.062	24.493	24.7916	25.4234	21.9562	25.1062	25.2639	25.0855	24.1083	25.3817	25.2513	24.2005	25.3097	24.0448	23.8653	23.3911	25.8643	25.5795	26.3084	26.3073	26.4425	23.4093	23.6387	23.7284	23.8969	22.6972	22.7383	22.6847	23.6966	26.1142	25.1976	23.7198	22.2472	23.3091	26.0273	26.1615	26.2778	26.2697	26.3463	24.6802	23.8078	22.6556	22.5849	23.1366
BOK	20.1408	21.9682	20.25	19.819	19.8654	20.0705	21.1569	20.233	20.5639	20.0342	20.4152	19.2778	18.6753	20.696	19.778	20.2686	20.1099	20.4273	20.4271	20.3095	19.3631	21.636	20.7329	20.7467	20.7702	20.9997	20.1166	20.5534	20.7692	21.0389	19.9594	20.466	20.0018	20.2355	21.817	21.4445	20.6554	20.6726	20.4901	19.6732	19.604	19.5905	19.5507	19.9295	19.4455	19.5147	19.4567	19.405	19.6922
BOLA1	21.2077	22.5595	20.3176	19.8683	21.0931	21.4247	21.5079	21.4437	21.4973	20.5206	21.553	22.364	21.471	21.5107	21.0377	21.1414	20.8999	22.0256	22.416	22.0348	21.6934	21.7765	21.7449	22.3787	22.6851	22.6567	20.8435	20.982	21.0367	21.357	20.5914	20.6164	20.584	21.0168	22.0741	21.4117	21.0314	20.1917	20.7866	22.1312	22.0224	22.5053	22.1959	22.3236	21.6213	21.0055	20.5051	20.3221	20.6221
BPGM	22.439	23.0429	22.7603	25.8609	24.6702	23.4049	22.13	22.9821	22.5405	24.1382	23.9712	23.2356	22.911	22.4711	23.4585	22.6642	22.1774	23.192	22.2307	22.2598	23.9892	23.5267	22.5403	23.5198	23.464	23.889	22.1049	22.8075	23.0833	23.3433	21.0126	21.7284	21.0642	22.5248	23.86	22.6704	22.9764	21.4204	22.4385	23.6461	23.7338	23.7962	23.7778	24.2929	23.9014	23.4001	22.0695	21.9087	23.1908
BPHL	21.4031	21.4776	21.2836	21.8887	21.1976	22.6714	21.7811	21.3454	21.3628	21.1978	23.0342	22.9107	23.6244	21.6178	22.1393	21.6718	21.0354	22.6935	22.02	21.3164	21.6922	22.5673	22.1996	22.9501	22.891	23.2175	21.27	21.4036	21.4583	21.5165	20.9646	21.0256	20.9645	21.3937	22.8316	22.0286	21.4449	20.8758	21.2702	22.5642	22.7275	22.8164	22.8485	23.0887	21.8287	21.4526	20.9769	20.9634	21.229
BPI	20.8292	18.2334	19.5657	22.0201	19.8976	20.1041	21.0563	20.8145	19.7715	22.333	20.5501	21.3372	22.441	19.0012	19.4783	21.9647	19.385	20.7091	18.6504	22.1745	20.0301	20.3553	19.7558	21.6867	20.7855	21.9073	21.1114	21.0207	20.9751	20.2449	19.711	19.4369	19.6659	21.3734	20.6686	19.1685	21.0444	19.382	20.6662	19.6959	20.6498	20.1676	20.9731	20.6028	21.8953	20.5946	19.0348	19.5211	19.6749
BPNT1	20.9526	21.7692	21.1608	22.0129	21.7103	23.1448	21.4137	22.5773	21.9381	23.4302	23.278	23.2319	22.5335	21.7081	22.264	21.2914	21.5442	23.1623	22.6428	21.5831	21.2931	22.7171	22.4487	23.0426	23.1958	23.2678	21.4282	21.7859	21.9188	22.3156	20.8754	21.1162	20.8819	21.7319	22.9946	22.2557	21.8807	20.4244	21.4736	22.8268	22.7542	23.0661	22.8601	23.1332	22.4616	21.7989	20.8753	20.5421	21.3337
BPTF	25.5301	23.9289	25.8115	26.0217	26.1886	25.7488	26.094	24.6186	25.8437	25.0927	25.151	25.226	25.6994	25.1567	25.5577	25.7932	25.8299	25.3094	23.9841	25.4758	25.1663	24.7778	24.9843	24.6672	24.4438	24.4322	25.9926	25.871	25.8068	25.5784	26.0578	25.9978	26.0561	25.9133	24.5557	25.0023	25.8297	26.0701	25.9537	24.6369	24.8038	24.4958	24.7535	24.3943	25.6078	25.8332	26.0242	26.0727	25.9249
BRAF	20.7763	19.7291	21.0712	21.7578	22.247	21.0739	20.6524	20.2276	22.0366	21.2919	21.4423	21.68	21.7591	20.1518	20.563	21.5673	20.7625	20.8047	19.3772	21.1604	20.7786	22.1126	21.8551	22.195	22.6105	22.5274	19.8432	20.1301	20.2559	20.7516	19.6874	19.921	19.7019	20.019	22.4257	21.8866	20.2078	19.5422	19.9573	22.4675	22.1042	22.6405	22.1652	22.7129	20.6322	20.2591	19.9005	19.6002	20.106
BRAP	22.6986	21.2695	22.7855	22.7693	22.6039	22.7791	21.6603	22.5744	22.788	23.5878	22.6616	22.3681	23.169	21.9998	22.6733	22.8263	22.1155	22.5992	21.4041	21.4694	22.6552	23.0231	22.7278	23.0588	23.1046	23.164	21.8632	22.3219	22.48	22.7538	21.2442	21.6886	21.2725	22.1606	23.1344	22.7375	22.421	21.213	22.051	22.9158	22.8795	23.0079	22.9123	23.1361	22.6626	22.2321	21.335	21.032	21.9902
BRCA1	21.2074	19.8574	21.8494	20.33	21.1703	19.7749	19.2374	19.856	20.1068	21.6535	21.0078	21.0313	21.1304	19.9473	20.0465	20.651	20.7076	20.6213	19.6459	19.74	21.0347	21.282	21.0958	21.4752	21.7575	21.747	19.7733	19.9266	19.9917	20.236	19.639	19.7486	19.6443	19.883	21.5396	21.0291	19.9696	19.5145	19.8153	21.5097	21.3153	21.707	21.3911	21.7613	20.2421	19.9756	19.7084	19.5577	19.8385
BRCA2	19.2416	20.9777	19.864	20.1656	20.2187	19.9507	18.7187	19.5778	20.2792	22.857	21.1948	21.3097	21.4386	19.1264	19.2486	19.4366	19.8028	20.1501	19.6992	19.8183	19.9591	21.4133	21.1173	21.4277	21.7615	21.7414	19.0203	19.1627	19.2238	19.4287	18.934	19.0554	18.942	19.1035	21.6959	21.1843	19.1997	18.8952	19.0834	22.0202	21.7093	22.1674	21.7529	22.3385	19.5112	19.3445	19.1542	19.0102	19.2838
BRCC3	22.4374	20.4978	22.758	22.9817	22.1735	22.723	22.1606	22.8073	23.0572	23.7526	24.1653	23.3012	23.7168	22.7009	22.9706	22.658	22.8299	22.5885	22.1474	23.9336	22.7681	23.6152	23.1159	23.5852	23.6114	23.7594	22.0273	22.5839	22.7982	23.0933	21.3132	21.8901	21.3562	22.3492	23.7672	23.2282	22.717	21.5868	22.3102	23.3646	23.3427	23.4407	23.3652	23.742	22.8846	22.4666	21.5152	21.2719	22.3347
BRD2	30.8371	32.205	32.0231	32.1971	32.66	32.1423	30.8436	31.8098	33.0497	32.2821	32.3201	32.2247	32.7735	31.6879	31.9266	32.5908	31.8892	32.8371	32.5216	32.6851	32.1821	31.1089	31.3599	30.8776	30.7892	30.6895	33.1368	32.8962	32.7948	32.5348	33.4882	33.348	33.4839	32.9438	30.8993	31.4907	32.8244	33.6768	33.0998	30.9676	30.9851	30.7949	30.907	30.6905	32.2541	32.7674	33.387	33.5331	33.0729
BRD3	26.4066	27.2774	26.371	25.3811	26.1131	25.7759	25.7935	25.4409	26.3738	25.522	24.724	24.4519	25.7428	26.2562	25.8215	26.395	25.6714	25.1465	26.7578	25.6402	26.629	26.1224	26.2136	25.9708	25.9077	25.7839	25.9742	26.1591	26.1922	26.1894	25.3123	25.6508	25.3262	26.1416	25.9753	26.1908	26.1822	24.8761	26.0158	26.2155	26.215	26.1755	26.1975	26.0996	26.2131	25.9441	24.6443	24.1815	25.5323
BRD4	24.2047	24.2416	24.4074	23.834	24.1069	23.8159	24.0138	23.5137	24.2656	24.4858	24.14	23.9387	24.5046	24.2634	23.5732	24.2413	24.3087	24.4011	24.8733	24.4495	24.8404	24.0092	24.1338	23.8016	23.5861	23.5824	24.4939	24.5199	24.5051	24.3702	24.3527	24.4573	24.3565	24.5277	23.8053	24.215	24.5096	24.0332	24.5048	23.9604	24.0788	23.7913	24.0098	23.7704	24.4076	24.5303	24.3117	24.0015	24.4616
BRD8	23.1854	24.7493	23.2627	22.6655	23.45	22.8436	22.2751	22.8592	23.689	22.9507	23.7706	23.1222	24.2416	23.5772	22.9111	23.5201	23.4507	23.8117	24.7885	23.5331	23.8465	24.2072	24.22	24.0757	24.0119	24.003	22.9606	23.1634	23.2322	23.5495	22.4981	22.5425	22.4843	23.2067	24.1468	24.261	23.2254	21.7219	22.8769	24.1241	24.1377	24.0316	24.0953	24.0654	23.8654	23.2749	22.4336	22.1244	22.6978
BRD9	27.6123	29.235	28.1716	28.5982	28.0867	27.952	28.0116	28.4656	28.4294	27.9156	29.2529	28.2275	28.8033	27.5293	29.0303	28.3039	28.7634	28.3402	29.3661	28.0594	27.848	29.1198	29.1088	29.0444	29.0104	28.9729	27.9618	28.2486	28.3413	28.6093	27.2062	27.3445	27.1953	28.272	29.0904	29.0472	28.3265	26.3807	27.9038	29.1106	29.1093	29.0607	29.0927	29.0556	28.8366	28.2203	26.9776	26.6433	27.5255
BRF1	21.5709	23.3816	21.9683	21.8945	21.5781	21.5597	22.6125	21.4497	22.4074	20.367	21.4918	21.5565	21.4948	21.8438	21.5647	21.8013	21.9582	22.4681	23.1114	22.039	22.0752	22.6062	22.4381	22.715	22.7145	22.7373	21.5187	21.7873	21.8816	22.0263	20.7647	20.9094	20.7611	21.784	22.6855	22.2749	21.8623	20.36	21.4979	22.547	22.5991	22.6503	22.6461	22.6941	22.25	21.6469	20.4896	20.3901	21.1106
BRF2	23.3043	23.7375	23.552	22.9108	23.1024	23.1894	23.0052	23.3594	23.5832	23.2412	24.5051	24.5968	24.3074	23.2576	23.2329	23.2068	23.1506	24.2627	24.6627	23.6993	23.4301	24.0575	23.4973	24.0257	24.362	24.4647	22.9156	23.474	23.7176	24.3725	22.5096	22.9809	22.5413	23.2313	24.4485	23.6262	23.6192	22.4946	23.1755	23.6936	23.4228	23.8503	23.4631	24.2255	23.6999	23.1995	22.5271	22.1739	23.0372
BRI3	30.7509	28.8518	29.0995	28.8454	29.9585	28.9114	29.1876	29.4715	28.7885	31.1267	29.4707	29.1152	29.8307	30.306	27.8029	29.0093	28.652	30.2794	30.5181	30.5628	30.7717	29.7981	29.8251	29.4452	29.6211	29.2287	29.7899	29.6837	29.6388	29.6918	29.6348	29.6714	29.6264	29.6615	29.6425	29.6247	29.6453	29.402	29.8227	29.4554	29.7849	29.7392	29.8324	29.8675	29.7562	29.7925	27.8968	28.2683	29.2655
BRI3BP	26.2244	26.3123	26.4161	25.9671	26.5929	26.2152	25.3083	26.5533	27.5269	24.0506	26.4082	26.0286	26.5462	26.7635	25.1505	26.8858	24.4312	25.6591	26.3079	26.1449	26.355	26.6993	26.1411	26.4746	26.8482	26.8976	25.0438	25.5165	25.7288	26.3304	24.7908	25.2328	24.8239	25.2793	27.0656	26.4006	25.6371	24.8804	25.3041	26.8281	26.4464	26.9097	26.4438	27.3693	26.0078	25.6872	25.2141	24.8492	25.6635
BRIP1	18.7924	18.8739	19.1684	20.3967	19.9586	19.5404	19.161	19.6325	19.6437	19.5076	19.9681	19.5228	20.4478	19.0456	19.8131	18.8961	19.2872	19.0846	18.3484	19.1579	18.7475	19.9453	19.6153	19.9557	20.0204	20.1684	18.7757	18.9385	19.0084	19.1424	18.608	18.7385	18.6167	18.871	20.1368	19.6558	18.9809	18.6322	18.8478	20.0564	20.0143	20.1503	20.0424	20.4471	19.2501	19.0682	18.7798	18.7025	19.0007
BRIX1	24.164	25.5766	24.8517	24.7589	25.3297	26.117	24.2237	25.4519	26.183	24.8854	26.0415	26.1489	25.5894	24.8342	26.5002	25.2456	25.4791	26.043	25.0379	23.0961	23.74	26.1639	25.8523	26.4772	26.563	26.647	24.3002	24.7014	24.851	25.2492	23.5455	23.8198	23.5501	24.6475	26.4145	25.6154	24.8108	23.015	24.3323	26.2643	26.2509	26.4753	26.3457	26.5532	25.5584	24.7517	23.5542	23.223	24.1676
BRMS1	25.8243	28.0289	26.0623	26.0916	25.4887	25.696	25.403	26.0018	25.7499	27.1306	26.1297	25.641	25.8425	25.379	25.297	25.721	25.8032	26.4836	26.9447	25.84	26.0033	26.2612	26.0567	26.3104	26.2894	26.2633	26.1045	26.2736	26.3089	26.2647	25.5534	25.8868	25.5738	26.2506	26.3025	25.9673	26.2974	25.2192	26.1646	26.0665	26.04	26.2073	26.0992	26.2758	26.3081	26.107	25.0686	24.5749	25.7989
BRMS1L	19.1101	19.1242	19.9187	20.0584	20.0908	20.2901	19.263	19.4562	19.6827	19.5976	21.3532	20.1374	20.8753	19.1595	20.1484	18.6467	19.1927	19.8459	18.398	18.9414	19.3588	20.2385	20.0402	20.4631	20.7356	20.744	18.9253	19.1055	19.1822	19.4637	18.7549	18.8762	18.7603	19.0579	20.5058	19.955	19.1569	18.605	18.9693	20.5536	20.3743	20.7733	20.4607	20.8341	19.5598	19.2156	18.8693	18.6988	19.034
BRPF1	24.0701	24.7922	24.5214	24.7565	24.8276	25.0024	23.6117	24.1851	25.4041	25.1786	25.4707	25.4492	25.4776	23.7377	24.6066	24.8972	24.1813	25.7374	25.97	25.3017	24.7096	25.5024	25.4634	25.5087	25.4867	25.4724	24.354	24.6751	24.7904	25.0896	23.7489	23.9794	23.7507	24.6436	25.5158	25.4024	24.7662	23.1129	24.3687	25.5162	25.5086	25.508	25.5218	25.5053	25.1965	24.6659	23.6705	23.2699	24.1411
BRSK1	25.1694	26.8533	24.6599	24.6274	24.3495	24.1982	25.0479	24.6977	24.9742	24.5028	23.0007	23.1153	23.1295	26.6681	25.0108	25.6006	24.6394	24.122	25.4191	24.5447	24.4917	25.1696	25.4851	25.6585	26.3238	25.8786	23.8461	23.9267	23.9582	24.3632	23.8517	23.8656	23.8463	23.9493	25.407	25.18	23.9556	23.4522	23.81	26.2709	25.7606	26.6556	25.918	26.0232	24.5628	24.1457	23.9733	23.6782	23.8805
BRWD1	23.5276	21.9279	24.1663	24.429	24.1653	24.6478	24.3939	23.9932	24.3728	22.8484	24.173	24.3872	24.1749	23.6155	24.4329	23.8319	24.4733	23.8159	21.873	23.266	23.8789	23.0516	23.2666	22.819	22.6935	22.618	24.5474	24.4395	24.3916	24.2324	24.6623	24.618	24.6608	24.4614	22.836	23.3802	24.4081	24.6956	24.5322	22.8255	22.8766	22.647	22.7971	22.5637	24.0552	24.3464	24.6151	24.6698	24.4948
BRWD3	23.5177	21.6176	23.3593	23.1357	23.6581	23.1042	22.8494	22.5537	22.9334	23.5382	22.7838	22.8032	22.9295	22.5879	22.7324	23.3023	23.2879	22.7928	21.7794	22.6316	23.0949	22.959	23.0633	22.5588	22.4522	22.3588	23.1247	23.2644	23.2984	23.3976	22.598	22.6732	22.5828	23.2817	22.7598	23.2364	23.2943	21.6621	23.0705	22.9807	22.9636	22.7566	22.8565	22.7674	23.427	23.1284	22.0502	21.6959	22.5589
BSCL2	25.2262	24.6445	25.6539	25.2312	25.9038	26.4079	24.98	26.5947	25.5031	27.4229	26.309	27.0582	26.3752	24.7325	26.3289	25.3341	24.6124	26.204	25.816	26.9716	25.9171	26.2849	26.0125	26.547	26.8864	26.9025	25.4209	25.7775	25.9264	26.4569	25.0882	25.3368	25.1002	25.6771	26.6245	25.9167	25.8762	24.8172	25.5159	26.0529	25.8497	26.2861	25.9411	26.3722	26.002	25.4517	24.8768	24.5902	25.1624
BSDC1	25.4469	26.1415	26.2501	25.7086	26.8971	25.4781	25.5516	25.5548	26.1706	25.7714	25.7518	25.8278	26.6023	24.8555	26.2516	26.1172	25.9553	26.2299	26.69	26.4511	26.1289	25.7659	25.7999	25.2305	24.9161	24.9608	26.4255	26.4991	26.5171	26.4824	26.1613	26.227	26.1523	26.5059	25.483	26.0667	26.5145	25.1646	26.3892	25.6533	25.7724	25.3251	25.6297	25.4814	26.4739	26.4432	25.7758	25.2001	26.0288
BSG	23.3083	24.977	23.8552	24.8755	23.6585	23.6183	23.4899	23.8347	22.9155	23.286	24.0617	23.2399	23.2846	23.4185	23.0737	23.8935	23.3243	23.8182	23.8325	23.4129	24.5714	23.7594	24.2391	23.8329	23.7702	23.5605	23.803	23.3587	23.1722	22.8646	24.2209	23.8434	24.1932	23.564	23.5187	24.1246	23.248	24.0538	23.5756	24.2752	24.321	24.2092	24.3093	23.8447	23.4266	23.7447	24.3183	24.4753	23.816
BST1	27.3388	23.8063	25.6988	25.9348	27.0599	25.726	24.8821	25.7522	23.7094	27.5698	25.4419	26.5539	25.6842	23.8329	24.8609	24.3438	24.6041	26.7796	24.6238	25.3696	25.6949	26.9347	25.3826	27.4535	26.6623	27.6731	26.1995	26.5818	26.7251	25.9903	24.0059	24.2334	23.9996	26.5795	27.2912	24.9277	26.6943	24.5516	26.1643	24.1532	25.4953	24.6718	25.7186	26.048	25.9926	24.8848	22.0428	22.9448	24.0122
BST2	30.0231	31.8339	28.1163	29.6387	29.2212	29.1433	28.4881	30.2192	29.8577	32.1331	30.0095	30.891	30.0417	29.8495	30.0008	29.3051	29.3129	29.9358	32.1015	30.1203	29.9464	29.7891	30.4214	29.8454	29.9418	29.4989	30.2839	29.8819	29.6691	29.5157	30.601	30.4472	30.5948	30.0683	29.4821	30.3445	29.7543	30.5009	30.0978	30.4175	30.3404	30.35	30.3218	29.8274	29.8674	30.2025	30.6063	30.5939	30.2863
BTAF1	26.4461	23.7508	27.7094	28.2198	27.3069	29.3389	28.0216	28.1735	28.6245	26.1719	27.8511	27.9859	28.2892	27.2573	29.0818	28.0993	28.0045	27.8658	24.3501	26.5067	26.7174	25.7208	26.4523	25.2925	25.5923	25.0461	28.5459	28.6827	28.7246	28.6704	27.5195	27.7372	27.5172	28.6775	25.4267	26.7161	28.7148	27.5032	28.5406	25.6963	25.2687	25.4102	25.1417	24.9272	28.7	28.7771	27.91	28.1566	28.6366
BTBD1	24.5787	23.7268	24.8341	25.1927	24.9261	25.3372	24.6057	24.6585	25.4487	25.3003	25.2365	24.894	24.5654	25.0556	24.9881	24.5705	25.038	24.9003	23.521	24.5435	24.7376	24.389	24.8328	24.2777	24.2581	23.9641	25.1475	25.1378	25.0825	24.9773	24.7999	25.0564	24.8218	25.1593	24.1064	24.8388	25.1077	24.8337	25.1771	24.7112	24.6829	24.5812	24.6341	24.2173	25.0305	25.1686	24.7416	24.5924	25.1392
BTBD10	25.2148	24.0872	26.0076	25.4323	26.0853	24.2527	24.1864	24.323	24.3292	27.2872	25.3539	25.786	25.4612	23.2035	24.7794	24.751	24.5254	23.7086	23.4604	25.1556	26.4443	26.1601	25.7077	26.4134	26.4503	26.617	23.9899	24.4402	24.6118	24.916	23.1881	23.5095	23.2011	24.3398	26.4189	25.5469	24.5616	22.9479	24.0884	26.0153	26.0632	26.2388	26.1569	26.4569	25.0653	24.3293	23.1176	22.9142	23.8413
BTBD11	21.9288	21.6987	22.7175	22.7154	22.1386	22.4396	21.7086	21.5626	22.0408	20.9042	22.4323	22.241	24.0804	23.2139	22.8774	22.2807	21.6453	22.8564	21.5798	23.5477	22.8653	22.649	22.458	22.8817	23.2439	23.175	21.5658	22.0084	22.1776	22.7967	21.1984	21.5593	21.2163	21.8938	22.9594	22.3634	22.1205	20.6933	21.6917	22.9978	22.7023	23.2046	22.7944	23.2021	22.7601	22.1503	21.4471	20.8596	21.7765
BTBD3	20.525	22.0092	21.5954	20.8548	19.3604	21.3677	20.9925	20.6899	20.3754	21.1304	21.2943	21.1122	22.203	20.0371	20.1724	20.4744	19.2363	21.1414	21.2364	22.5557	21.6358	21.9808	22.2776	23.168	23.4937	23.3801	20.4369	20.4388	20.4343	20.7031	20.1799	20.0329	20.1527	20.6009	22.3377	21.5011	20.463	19.5305	20.2324	21.9385	21.8988	22.5205	22.1982	21.9555	20.7155	20.0488	19.6071	19.4761	19.6027
BTBD6	26.7401	28.06	27.8966	27.9977	28.4534	27.8541	27.1661	27.6871	28.2195	25.4451	29.162	28.5857	28.8405	27.5088	27.6296	27.0099	27.5111	28.5281	27.7027	28.5637	28.7094	28.5247	28.6789	28.729	28.7134	28.7543	27.4175	27.6509	27.7259	28.4409	27.421	27.4403	27.4012	27.722	28.6512	28.5241	27.7227	25.7074	27.2826	28.7144	28.5346	28.7554	28.6163	28.647	28.2078	27.3669	26.8421	25.7612	26.5252
BTBD7	25.1345	23.5703	25.3522	25.3755	25.914	25.0381	24.4693	24.0846	25.4984	24.7055	25.2991	24.4486	25.5202	25.0096	24.8768	25.16	25.3851	26.0035	25.3314	26.4128	25.5571	25.8303	25.7435	25.842	25.8366	25.8184	24.4892	24.8998	25.0487	25.2918	23.745	24.1042	23.7619	24.8065	25.8392	25.7056	25.0003	23.5119	24.5963	25.8358	25.8365	25.8402	25.8459	25.8195	25.4745	25.0156	23.9686	23.7033	24.6392
BTBD8	18.3609	18.3052	18.7844	18.2833	18.7449	18.9333	18.3376	18.4833	18.6878	18.7427	18.6225	19.0867	19.1055	18.0832	18.2442	18.1748	18.4685	18.3229	18.3334	18.417	18.5961	18.8459	18.6686	18.9016	18.8917	19.0077	18.299	18.3711	18.4019	18.4395	18.1917	18.2411	18.1944	18.3476	18.9447	18.6566	18.3909	18.1963	18.3224	18.7611	18.7911	18.8204	18.8148	18.9636	18.4655	18.3603	18.2	18.186	18.3091
BTBD9	20.9604	19.2806	21.1188	21.2952	20.8707	21.0319	21.2051	20.6087	21.2474	21.7192	20.9606	21.436	21.2026	19.5192	20.9573	21.0483	20.7506	20.6563	19.9946	21.1699	20.71	21.3933	21.0235	21.3205	21.4783	21.5268	20.0653	20.6032	20.8085	21.2458	19.6419	20.1963	19.6887	20.3624	21.559	21.1648	20.7291	19.7421	20.3579	21.3308	21.1442	21.3866	21.1549	21.5811	20.9426	20.6006	19.9777	19.5344	20.5243
BTD	21.9155	20.8647	21.7318	22.7245	23.1163	22.9575	22.5347	23.0721	22.8659	21.868	22.9689	23.0758	23.3391	21.6284	23.1016	23.3418	21.9486	22.5164	22.7151	21.9515	22.3623	23.1967	22.1573	22.6872	22.7251	23.1254	21.6003	22.2929	22.6057	23.0069	21.0852	21.7395	21.1361	21.8971	23.5226	22.6331	22.4617	21.685	22.0481	22.5753	22.4632	22.5434	22.3988	23.4536	22.4497	22.2502	21.5145	21.3103	22.4231
BTF3	35.5097	36.005	35.9394	36.3202	36.2379	36.6763	36.3847	36.6744	36.3912	35.4392	37.687	38.3177	37.4217	36.3636	37.0537	35.4022	36.2027	37.8606	34.8458	36.9153	36.7842	36.5032	37.1584	36.529	36.3561	36.1586	36.6802	36.1132	35.8978	35.4803	37.3062	36.7278	37.2634	36.346	36.1731	37.0273	35.9826	37.2023	36.4028	37.091	37.2452	36.9363	37.2016	36.4822	36.0267	36.5001	37.4199	37.8167	36.6733
BTF3L4	26.8074	23.5932	26.9892	26.6005	26.783	27.6326	26.9778	27.3289	26.7266	26.9252	27.7081	27.9019	28.2251	26.7963	27.5972	27.1629	26.4756	27.4848	25.063	26.9112	26.7611	27.5318	27.4232	27.5203	27.511	27.4461	26.565	26.9529	27.0887	27.2934	25.5502	25.938	25.5611	26.898	27.5271	27.3332	27.0531	24.9211	26.6196	27.4972	27.5031	27.5437	27.5239	27.5319	27.3356	26.7387	25.1035	24.6981	26.1011
BTG1	34.744	32.6653	34.6663	34.6352	35.4646	34.5224	35.0168	34.9292	34.9814	30.5081	34.526	34.7119	33.8365	35.2477	34.5936	34.4727	34.1148	34.3306	33.0747	33.9081	33.831	34.2261	34.3005	33.6314	33.2752	33.3302	34.5634	34.2466	34.127	33.5632	35.0493	34.9015	35.0567	34.236	33.8596	34.6799	34.1501	36.0315	34.6096	33.9856	34.1874	33.6138	34.0065	33.772	33.5196	34.3824	35.3576	35.9257	35.0644
BTG2	29.8126	29.4094	29.3054	28.5824	28.1073	28.3805	27.5731	28.2482	27.2777	27.8846	27.1608	28.0593	29.7049	26.0181	27.1161	27.2341	26.4819	27.1343	28.3948	27.3755	27.725	26.9777	27.4119	26.7743	26.5165	26.409	28.9567	28.6137	28.4724	28.0571	29.2836	29.0483	29.2725	28.7277	26.6189	27.4606	28.5219	29.4018	28.8439	26.8915	27.0661	26.657	26.974	26.428	28.0742	28.5728	29.1701	29.3846	28.8197
BTG3	20.0766	19.8733	19.7027	21.3091	21.1769	20.6746	20.6394	20.8882	21.112	18.8635	21.0055	21.3908	20.7591	20.3215	21.1012	19.2763	21.4919	20.5167	20.3156	20.6437	20.6832	21.1632	20.7632	21.3011	21.5535	21.6603	19.763	20.0792	20.2167	20.6134	19.4729	19.709	19.4867	19.9659	21.4966	20.7538	20.1658	19.3775	19.8772	21.2625	21.0892	21.4658	21.1612	21.7204	20.5911	20.1466	19.6204	19.4023	19.9481
BTK	29.5093	28.1893	30.183	29.225	29.7196	30.4114	29.1508	30.432	29.905	31.3712	30.3974	29.8817	29.7773	28.9267	30.4691	29.9226	29.5696	29.3105	29.0077	29.9108	29.5704	29.0914	29.6337	28.8687	28.9242	28.5502	30.2775	30.0631	29.9619	29.8499	30.5157	30.4533	30.5139	30.1258	28.7931	29.7099	29.9991	30.5166	30.2263	29.4534	29.3244	29.2552	29.2425	28.8475	29.785	30.1678	30.5276	30.5344	30.3368
BTLA	23.5386	23.9006	23.2833	24.015	24.0867	26.99	25.6181	24.6114	24.8368	23.4485	25.0921	25.4576	24.8537	24.0312	25.4007	24.187	23.6189	23.8049	23.4113	23.0883	24.3257	25.1069	25.1019	25.1198	25.0336	25.086	23.0887	23.6979	23.9124	24.686	22.785	23.2918	22.8113	23.542	25.1136	25.0892	23.8406	21.7513	23.2594	24.9296	25.0601	24.8412	25.0371	24.9022	24.9518	24.5453	24.0159	23.0537	24.1923
BTN2A1	24.2239	23.7563	23.5813	23.8718	24.2818	23.6061	22.4374	24.0551	23.5596	24.2149	24.3802	23.9023	23.9802	22.6983	23.3703	24.7543	23.3143	23.8682	24.5442	23.0943	23.975	24.4126	24.4751	24.1176	24.0811	24.005	23.4616	23.6317	23.6876	23.8975	22.7939	22.7623	22.7701	23.7212	24.288	24.6259	23.6917	21.954	23.3117	24.247	24.2	24.0736	24.1137	24.0956	24.4854	23.8396	22.7388	22.5759	23.1342
BTN2A2	20.1658	21.3431	21.6028	19.7419	20.8518	21.6063	19.236	20.3986	20.7804	22.6244	22.6566	22.1818	22.1094	19.1706	21.557	22.2673	20.6139	20.5402	20.9181	21.4788	21.2962	22.7422	22.5499	22.8681	22.8668	22.911	19.7713	20.0603	20.1777	20.3517	19.1074	19.2375	19.1056	20.0485	22.8381	22.3924	20.1505	18.8311	19.7592	22.8504	22.8769	22.9063	22.9032	22.9219	21.199	20.4831	19.3915	19.3082	19.9517
BTN3A1	22.2616	24.3237	22.2471	24.4486	23.8042	23.4912	22.3677	23.934	23.7428	22.3587	23.9725	23.1924	23.4366	22.5443	23.3833	24.5444	23.3321	22.4615	22.7714	22.0775	22.1637	22.1083	22.2941	21.9324	21.9063	21.8121	23.9769	23.8636	23.8171	23.7185	24.1587	24.1083	24.158	23.8782	21.9695	22.4018	23.8303	24.2246	23.9691	22.0256	21.9986	21.9029	21.9427	21.8183	23.5062	23.7904	24.1192	24.1613	23.9618
BTN3A2	27.9859	29.711	29.0301	30.7113	29.9807	31.0082	27.8546	30.7199	31.3103	30.5503	31.6193	31.1017	27.8963	28.0723	30.1332	30.8501	29.5526	30.0855	30.9293	28.3715	28.5936	28.4168	28.6946	28.2035	27.8115	27.8571	31.1639	30.6326	30.4172	29.6453	31.5608	31.1586	31.5388	30.8028	28.0669	28.7599	30.4918	31.9481	30.9939	28.3112	28.6395	28.0788	28.5424	28.0182	29.9921	30.7304	31.5146	32.0364	31.1176
BTN3A3	28.1972	28.5436	28.6215	30.0998	29.8904	29.1993	28.3238	28.4362	29.506	28.9249	29.7014	30.0008	29.764	27.6532	30.1537	29.1561	30.1564	28.8258	28.3839	29.1131	27.6627	28.1359	28.5146	28.1369	27.8569	27.8042	29.8755	29.7278	29.6456	29.3591	29.8905	29.8653	29.8957	29.7994	27.8363	28.438	29.6777	29.88	29.8173	28.0404	28.2729	27.9016	28.2353	27.6407	29.4655	29.6819	29.8799	29.8786	29.7512
BTNL8	19.8992	22.4676	21.2281	21.216	21.2818	19.8787	19.3437	19.9083	20.9562	21.0808	21.4973	21.7928	21.6799	22.5089	22.8529	20.0205	19.6137	20.7068	20.6749	18.8641	20.1044	21.0886	21.3987	21.2599	21.7629	21.3441	20.4413	20.4695	20.4806	20.7122	20.5239	20.5329	20.5223	20.4747	21.1772	21.2758	20.4792	20.3133	20.432	21.6854	21.2555	21.8421	21.3099	21.3581	20.6372	20.5185	20.5517	20.3734	20.4407
[truncated: 3,993 more rows]
[truncated: 260 more columns]
