# Supplementary material for: Identification of immune-related biomarkers in peripheral blood of schizophrenia using bioinformatic methods and machine learning algorithms
Source: Front Cell Neurosci. 2023 Sep 28;17:1256184. doi: 10.3389/fncel.2023.1256184 (PMC10568181; doi:10.3389/fncel.2023.1256184)
Supplement: Supplementary file 3 [file Data_Sheet_3.XLSX]

## Sheet: Sheet1
Tag	GSM457201	GSM457202	GSM457203	GSM457204	GSM457205	GSM457206	GSM457207	GSM457208	GSM457209	GSM457210	GSM457211	GSM457212	GSM457213	GSM457214	GSM457215	GSM457216	GSM457217	GSM457218	GSM457219	GSM457220	GSM457221	GSM5046477	GSM5046478	GSM5046479	GSM5046480	GSM5046481	GSM5046482	GSM5046483	GSM5046484	GSM5046485	GSM5046486	GSM5046487	GSM5046488	GSM5046489	GSM5046490	GSM5046491	GSM5046492	GSM5046493	GSM5046494	GSM5046495	GSM5046496	GSM5046497	GSM5046498	GSM5046499	GSM5046500	GSM5046501	GSM5046502	GSM5046503	GSM5046504
MAPKAP1	23.899	23.475	24.5798	24.5883	24.415	24.8676	24.6079	24.562	24.6722	24.5569	24.5344	24.3368	24.7468	23.5745	24.6095	24.1019	24.493	24.2014	23.8888	24.4068	24.3313	24.4244	24.571	24.3411	24.2709	24.1529	24.3986	24.5665	24.5946	24.5378	23.8856	24.2561	23.914	24.5371	24.2596	24.5756	24.5897	23.75	24.4816	24.5037	24.5262	24.4278	24.4967	24.2676	24.5604	24.5399	23.895	23.5494	24.4078
MAPKAPK2	23.9394	24.3712	24.1677	24.0794	24.446	23.6967	23.1766	23.6868	23.8971	24.4539	23.9436	23.5944	23.9948	23.5252	23.8069	24.0384	23.7562	24.4375	24.1381	23.8011	24.2398	23.7499	23.8542	23.5346	23.3443	23.3455	24.1333	23.9648	23.8975	23.6189	24.3168	24.2232	24.3143	23.9934	23.565	23.9559	23.9166	24.4998	24.1123	23.9127	24.0044	23.7641	23.9421	23.7666	23.8816	24.2113	24.4996	24.6025	24.3921
MAPKAPK3	32.0669	32.0702	32.9338	31.3603	32.4983	32.429	30.6859	32.1458	32.1762	32.3717	33.1653	32.4283	32.873	32.1163	31.9192	32.6057	31.2732	33.0936	32.8881	32.9292	33.2892	31.8266	32.3432	31.5224	31.5368	31.171	32.5167	32.2169	32.0789	31.8835	32.8998	32.7803	32.8945	32.3002	31.485	32.439	32.1228	32.9255	32.4489	32.6335	32.5682	32.4711	32.4933	32.1766	32.3771	32.779	32.8741	32.8084	32.9233
MAPKAPK5	22.5256	22.6204	22.5841	23.4235	22.9199	23.4495	24.1601	22.9887	24.2443	22.0798	23.154	23.2145	23.3696	22.6376	24.2843	23.5043	23.1822	23.8639	22.6291	23.3126	22.3955	24.4675	24.1672	24.6255	24.6476	24.7348	22.1604	22.5319	22.6754	22.9274	21.4894	21.743	21.4983	22.4596	24.6204	24.0462	22.6315	21.2785	22.2282	24.4379	24.4712	24.5733	24.5348	24.6897	23.1803	22.5453	21.5197	21.36	22.1205
MAPRE1	31.0966	31.3781	31.7843	31.5414	31.3178	32.6353	31.1059	32.0659	32.535	32.117	30.8841	31.6058	32.2236	31.7637	32.3528	30.725	31.5965	32.2579	30.9757	30.858	31.6185	31.5898	31.9538	31.3715	31.2175	31.0597	31.7833	31.4129	31.2599	30.8694	32.2176	31.9783	32.2075	31.5201	31.2943	32.0202	31.3131	32.3506	31.681	31.9919	32.0458	31.8042	31.9759	31.6016	31.2845	31.8271	32.4404	32.5817	32.101
MAPRE2	30.2438	30.0947	30.8372	31.0794	30.8846	31.4594	31.3934	30.8035	31.4485	30.2727	31.4147	30.8297	31.1119	30.0588	30.9123	29.9292	30.4026	30.5647	29.0403	30.9319	30.8222	30.4828	30.654	30.162	29.863	29.8635	31.1034	30.8359	30.7243	30.2833	31.3693	31.2249	31.3651	30.8861	30.1931	30.8066	30.7589	31.6147	31.0665	30.4767	30.6347	30.2304	30.5332	30.2243	30.4377	30.9862	31.4753	31.6542	31.2887
MAPRE3	20.6152	20.3361	21.0193	19.5474	20.0745	20.5974	18.6686	19.5124	19.2713	20.2972	20.2337	20.7345	21.5985	19.8923	19.5502	20.6547	19.1996	20.8815	19.7331	20.3012	21.4234	21.0333	20.8028	21.3126	21.5271	21.5974	19.5439	19.7001	19.7658	19.9832	19.3565	19.4541	19.3601	19.6662	21.3082	20.6853	19.7455	19.2177	19.5727	21.0235	20.9234	21.2457	21.0146	21.3323	19.9524	19.6458	19.32	19.1997	19.4766
MAPT	19.7671	20.2165	19.6063	19.5541	19.5059	19.6057	19.9808	19.8712	19.7155	19.6565	19.0485	19.2834	19.3476	20.1155	19.8832	19.7247	19.7921	19.3586	19.8754	19.6807	19.5754	19.853	19.5919	19.6969	19.7175	19.8097	19.3103	19.4457	19.5087	19.6031	19.2227	19.3543	19.2332	19.365	19.945	19.7235	19.4791	19.3449	19.4011	19.925	19.8728	19.9049	19.8482	20.2036	19.6442	19.6108	19.4564	19.3997	19.6685
MARCKS	33.4661	32.6266	31.965	30.4198	31.1963	31.6425	29.6299	30.7782	29.5382	32.6585	30.1463	31.2114	30.8118	29.6648	28.4955	29.621	31.4535	30.8685	31.502	29.4234	31.4631	30.327	31.1586	30.0094	30.5247	29.6166	31.1889	30.9481	30.8347	31.0105	31.0835	31.2698	31.0927	31.0155	29.9577	31.2185	30.8759	31.2848	31.142	31.2654	30.9408	31.1467	30.8693	30.506	30.9499	31.2956	30.4206	30.8619	31.3415
MARCKSL1	29.3025	30.9481	30.489	29.7076	31.2174	30.3508	30.1976	29.7876	30.3189	30.2915	30.2605	30.4169	29.5454	30.51	29.6382	29.963	28.7445	29.7161	30.2071	30.5131	31.4683	30.3864	30.399	30.3939	30.1966	30.2907	30.2295	30.3761	30.4037	30.3041	30.0365	30.1707	30.0344	30.3731	30.4192	30.2978	30.3973	28.7985	30.2221	30.4278	30.3376	30.3926	30.3819	30.434	30.4036	30.2409	29.6057	28.574	29.7617
MARCO	21.6325	23.6398	23.6295	20.5882	21.5062	23.0442	22.6539	23.4152	21.6272	22.127	23.3132	20.8519	20.86	22.9786	22.6864	22.3882	21.6079	23.4938	25.7845	22.6602	21.573	23.1004	22.0584	22.3469	22.5458	22.8204	23.0027	24.1068	24.6092	25.4654	22.4428	23.5769	22.5336	23.4339	23.4805	22.6948	24.3731	23.4261	23.7723	20.7173	20.5455	20.6586	20.4886	21.1956	21.6669	21.5955	21.1422	20.8576	21.8627
MARK2	24.265	22.6751	23.7087	23.3219	23.8345	22.8806	23.0332	22.6161	23.3221	23.9641	22.3722	23.0459	23.0242	23.7155	23.1427	24.0406	23.4502	22.646	23.4458	23.2146	24.2318	23.2089	23.3824	22.881	22.6768	22.594	23.6359	23.7118	23.6967	23.5856	23.2835	23.4643	23.2876	23.7013	22.953	23.5127	23.7021	22.699	23.643	23.2873	23.346	23.0709	23.2605	23.025	23.6268	23.6559	22.9847	22.4992	23.4092
MARK3	25.2533	23.8543	25.5434	25.6586	25.4948	24.792	25.1713	24.99	25.2827	25.3245	24.9797	25.0643	24.8144	24.5965	25.1102	25.1061	25.0309	24.7781	24.0339	25.2059	25.3371	24.7145	24.9778	24.3759	24.3721	24.1545	25.3862	25.4289	25.4175	25.3987	25.0437	25.1462	25.0428	25.4282	24.4884	25.1144	25.4201	24.7325	25.385	24.7774	24.6841	24.5604	24.5832	24.397	25.3055	25.4213	24.923	24.8226	25.2909
MARK4	22.666	24.107	21.7866	22.7273	22.269	22.3953	22.6071	22.2639	22.514	21.9677	21.9666	22.3481	22.3933	22.3469	21.4542	22.2473	22.9473	22.3005	23.3546	22.8978	23.8467	23.0606	22.7133	23.2273	23.4549	23.5015	22.2065	22.6653	22.8428	23.3195	21.7137	22.1171	21.7388	22.5224	23.3499	22.67	22.7796	21.4194	22.3629	22.6144	22.4083	22.8235	22.4952	22.9883	22.7194	22.1256	21.2707	20.7932	21.7956
MARS	26.6373	27.2977	26.5572	26.3828	26.2363	25.9218	26.401	26.4081	26.2614	27.2919	26.4125	26.2062	26.6872	25.7903	26.177	26.2481	26.6087	26.837	27.9679	26.9503	26.6992	26.1702	26.3616	25.7952	25.6839	25.5655	26.9604	27.0835	27.1229	27.1771	26.5197	26.6387	26.5164	27.0826	25.9337	26.5537	27.1144	25.9017	26.946	26.0994	26.0916	25.8573	25.977	25.8008	27.1684	27.0774	26.3887	26.1243	26.792
MARS2	21.0976	20.2204	21.0476	22.585	21.1051	23.5812	22.2363	22.2249	22.125	20.1273	22.7389	23.1442	23.5103	21.0286	22.8782	21.6092	21.1111	22.1972	20.4123	22.9118	22.0609	22.6316	22.7805	23.264	23.7525	23.5349	20.7923	20.9487	21.0111	21.5222	20.6414	20.6811	20.6344	20.9776	22.9722	22.384	21.0031	20.1195	20.7414	23.5909	23.2713	23.9404	23.4535	23.5977	21.9495	21.2456	20.7794	20.4402	20.803
MAST2	21.0065	22.5963	21.6073	21.6196	21.1293	21.2159	20.9096	21.5996	22.2135	21.0821	21.3166	21.4052	21.4757	21.1527	21.1395	21.9572	21.7017	22.138	22.6704	23.5872	21.6265	22.6681	22.0266	22.7262	22.8301	23.072	20.7144	21.2008	21.412	21.7973	20.1825	20.5637	20.2068	21.0094	22.9909	22.0812	21.3302	20.224	20.9169	22.4114	22.3544	22.5926	22.4137	23.0144	21.6619	21.1305	20.3025	20.0974	20.9116
MAST4	21.1533	22.6273	21.1691	20.8268	21.0029	20.7183	21.0944	21.195	21.1792	21.2986	19.2528	20.9668	20.1264	22.2003	20.3627	20.7058	21.1166	20.7628	20.9446	20.3642	20.7665	21.342	21.3275	21.6078	21.8527	21.7776	20.201	20.5256	20.6526	21.2387	19.955	20.172	19.9609	20.4754	21.5742	21.1589	20.6165	19.2328	20.2413	21.7179	21.5032	21.8538	21.5892	21.7757	21.2971	20.705	20.1236	19.5343	20.277
MASTL	22.0951	20.9648	21.2641	23.3608	22.401	19.3488	21.3269	23.0332	22.508	23.3286	21.583	21.8564	23.0361	20.1955	22.5713	20.3591	19.4866	22.7495	19.1399	21.5318	21.0326	23.4688	23.1448	23.7978	23.9569	24.07	20.2603	20.4489	20.5282	20.7592	20.0009	20.1103	20.0042	20.4129	23.7674	22.9642	20.5047	19.846	20.2888	23.5639	23.5076	23.8129	23.6232	23.9423	20.8801	20.466	20.0152	19.8929	20.2354
MAT2A	30.8869	29.8413	31.2306	31.5096	31.255	33.0823	31.5992	32.8731	32.3971	30.2437	33.1721	32.8441	32.8886	31.4693	32.8232	31.8077	31.6347	32.5478	31.662	32.0914	31.1107	30.7456	31.1664	30.3852	30.3916	30.1113	32.6749	32.5935	32.5502	32.4832	32.6496	32.6835	32.6512	32.6054	30.4527	31.3349	32.5629	32.5655	32.6676	30.8278	30.7094	30.5672	30.592	30.3	32.3285	32.594	32.6397	32.6031	32.6864
MAT2B	25.4703	25.5688	25.5507	25.9561	26.0427	26.1073	25.1505	25.9538	26.0223	26.202	26.578	25.9591	25.7641	25.2731	26.5236	25.9557	25.6147	25.6798	25.2816	25.2412	25.0051	25.4085	25.798	25.3921	25.3358	25.1637	26.1936	25.9343	25.8178	25.6119	26.4783	26.2688	26.4657	26.0392	25.2011	25.7558	25.8627	26.4339	26.0794	25.564	25.5916	25.468	25.562	25.1676	25.6761	25.9528	26.3908	26.4937	26.0536
MATK	23.8949	25.9296	23.7187	24.273	24.2357	23.5041	24.0572	24.5498	24.5872	22.1342	24.6869	23.8526	23.3857	24.214	23.9278	23.9083	24.4622	24.9382	25.6238	23.9813	24.1517	24.2997	24.2242	24.3745	24.4325	24.2025	24.3787	24.3956	24.3012	24.3086	23.4451	24.1539	23.5172	24.4414	24.134	24.3612	24.3465	24.2327	24.4391	24.1354	24.3287	24.1875	24.3324	24.3918	24.4284	24.3849	23.1314	23.3343	24.3716
MATN2	18.8039	19.2284	18.4477	18.6125	18.3688	18.535	18.7027	18.4075	18.4949	18.6789	18.2568	18.2247	18.4807	19.2418	18.7114	18.9299	18.6549	18.4643	19.2596	18.5716	18.4931	18.8311	18.6319	19.0384	18.8526	19.116	18.4393	18.4625	18.4712	18.3967	18.2713	18.2672	18.2689	18.4782	18.9151	18.5424	18.4721	18.2697	18.4171	18.8477	19.0951	18.9582	19.1638	19.1742	18.7327	18.5593	18.3046	18.3752	18.445
MATR3	22.5673	22.3114	23.0053	23.4491	22.8792	24.5959	23.0461	23.7966	24.1276	22.7646	23.9263	23.7182	24.1151	22.7707	24.0136	23.3752	23.5887	23.3792	22.0858	21.9125	22.4177	22.6141	22.8611	22.4792	22.2503	22.2385	23.9818	23.5847	23.4306	22.9683	24.3508	24.0207	24.3318	23.7101	22.3732	22.8966	23.4846	24.61	23.846	22.556	22.7393	22.3989	22.6748	22.3068	23.1167	23.61	24.26	24.6505	23.8861
MAU2	27.6059	26.2531	27.5679	26.4177	27.4402	25.5084	26.8654	25.9825	26.6894	27.2935	25.8119	26.9293	26.2893	26.8606	26.1011	26.7307	26.6078	26.6431	27.0817	27.5538	27.2501	26.6526	26.7646	26.103	25.945	25.8529	27.0928	27.2228	27.2617	27.361	26.5457	26.5929	26.5295	27.2493	26.3855	27.0257	27.2582	25.3725	27.015	26.4802	26.4747	26.1511	26.32	26.2081	27.3605	27.2139	26.2305	25.827	26.676
MAVS	23.3913	23.2202	23.1072	22.8935	23.234	23.3395	23.8955	23.3213	23.3538	22.6309	22.8622	22.9964	22.6306	23.6904	22.7974	23.4252	23.0845	23.5226	24.3177	24.6034	24.0509	22.7649	22.9378	22.5495	22.3632	22.3443	23.8204	23.627	23.5481	23.2533	24.032	23.9073	24.0272	23.6701	22.5469	23.0407	23.5734	24.2128	23.7831	22.853	22.9697	22.6764	22.8951	22.6368	23.4197	23.775	24.1399	24.2869	23.9732
MAX	24.3337	22.2923	24.3444	24.0237	24.837	23.504	24.3414	23.8136	23.9756	25.2012	24.146	24.5081	24.3773	23.3602	23.6065	24.2433	23.437	24.4519	23.2743	24.1205	24.1186	23.9325	23.7566	23.3542	22.9391	23.1365	23.9651	23.7695	23.6979	23.1314	24.177	24.1445	24.1917	23.7152	23.6369	24.1448	23.7033	25.2663	24.0627	24.0045	24.3193	23.6578	24.1392	24.031	23.6063	24.3884	25.0532	25.6751	25.0574
MAZ	22.1931	24.0069	22.3139	22.5094	22.4691	22.5566	22.2672	22.305	22.6659	21.1157	22.2718	22.5519	22.8665	22.8163	22.3966	22.3812	22.4095	23.068	23.2484	23.0925	23.0624	22.4543	22.693	22.3075	21.9873	22.0089	22.9144	22.5497	22.3987	21.8598	23.1855	22.9085	23.1695	22.6747	22.1681	22.7219	22.4525	23.4072	22.7909	22.6458	22.8706	22.4719	22.8087	22.3921	22.3774	22.8479	23.3392	23.6546	23.0743
MBD1	24.0481	24.8448	24.0503	23.9974	24.5764	24.1226	23.724	24.0365	24.6609	25.2276	24.188	24.4137	24.4433	23.4405	24.0057	24.6017	23.6849	24.5523	25.3848	24.5803	24.9373	24.2356	24.3405	23.8295	23.6465	23.6051	24.6102	24.7799	24.8198	24.9381	24.1485	24.2625	24.1393	24.7865	24.0017	24.5411	24.8126	23.2051	24.5783	24.0335	24.084	23.7708	23.9613	23.8112	24.9527	24.7992	24.0358	23.6034	24.3866
MBD2	25.008	24.4003	25.308	25.1133	24.8732	24.8206	24.9589	25.2921	24.4576	24.8453	25.0688	24.6987	24.4559	24.6044	25.2981	24.5407	25.1832	24.6579	23.7263	25.0176	24.8266	24.3424	24.6675	24.2363	24.2408	24.0479	25.1142	24.9378	24.8647	24.7627	25.3475	25.2432	25.3418	24.9959	24.1603	24.6926	24.8902	25.3455	25.0569	24.6566	24.614	24.5509	24.5722	24.3177	24.8612	25.0975	25.4111	25.4399	25.2103
MBD4	32.6557	30.5491	33.9817	32.8594	34.6473	35.2945	33.0304	34.4768	33.3979	35.9487	34.7498	34.5792	34.8273	32.5323	35.0255	34.0845	33.0645	33.4151	29.2957	31.7147	33.0015	33.5442	34.1531	33.4539	33.5068	33.0771	33.0233	33.8123	34.0206	34.2237	31.1467	32.2755	31.2255	33.5469	33.2041	34.1398	33.9463	31.6266	33.3816	33.5934	33.4858	33.4172	33.4204	32.7832	34.4587	34.0901	32.333	32.0978	33.8303
MBD5	20.6877	19.9337	21.6903	22.3756	22.0822	21.8614	21.4986	21.35	21.6213	22.621	21.5873	22.6878	23.3515	20.0898	20.3922	21.8181	21.6548	20.8826	21.2389	21.372	21.356	22.4554	22.3301	22.7725	23.1022	23.0358	20.4568	20.7707	20.8997	21.472	20.1751	20.3715	20.1812	20.7097	22.745	22.1653	20.8611	19.7608	20.5051	22.8372	22.5981	23.0716	22.7062	23.0145	21.5642	20.9106	20.2986	19.9226	20.5203
MBD6	30.2148	31.3103	30.4596	28.3404	30.4309	27.6843	28.9538	28.3623	28.8565	29.9786	28.4832	28.8376	29.2548	29.6005	28.7035	29.3448	29.8821	29.9791	31.6679	30.8065	31.0369	29.8891	29.9679	29.1201	29	28.861	30.0981	30.221	30.2647	30.4105	29.2778	29.1442	29.2309	30.3215	29.6061	30.309	30.2763	27.3905	29.9011	29.9605	29.8788	29.5848	29.6932	29.7026	30.513	29.851	27.8221	27.3894	28.5508
MBIP	22.1331	20.6477	22.7293	23.0856	23.0439	23.904	22.4908	24.0885	23.0088	22.2016	24.1372	24.2029	24.3242	22.198	23.3364	22.5984	22.9378	23.7982	20.4363	21.7961	24.1537	24.1328	23.8964	24.334	24.6171	24.6045	21.7754	22.1636	22.3287	22.8957	21.4461	21.7274	21.4602	22.0496	24.4177	23.8204	22.2719	21.1478	21.8872	24.2537	24.0301	24.4543	24.1168	24.5074	22.7455	22.1439	21.5065	21.1408	21.8229
MBLAC1	20.5387	20.5714	19.7272	20.0525	20.1053	19.8531	20.2001	20.0665	19.7814	20.0759	19.5478	19.6681	19.5199	20.7299	19.9321	20.1853	20.2522	19.8727	20.261	20.1563	20.1841	20.2674	20.0771	20.2713	20.424	20.4449	19.8259	20.0284	20.1175	20.3865	19.6863	19.8546	19.6974	19.943	20.4233	20.1154	20.0821	19.6557	19.9159	20.0982	19.9847	20.1629	20.0028	20.2771	20.0691	19.8788	19.6458	19.5073	19.8115
MBLAC2	18.8521	20.1738	20.4503	21.0049	20.5457	21.9848	20.7042	21.1059	21.8794	19.3668	22.0728	21.9076	21.6191	20.3533	21.2238	20.7635	20.4646	20.6202	20.4799	20.1374	19.2669	21.7176	21.1329	21.7148	21.802	22.017	19.5991	20.1209	20.3326	20.6999	19.049	19.4842	19.0785	19.9033	21.9912	21.2266	20.2502	19.1584	19.8414	21.6447	21.589	21.7692	21.626	22.1606	20.7202	20.2488	19.3859	19.1573	20.0708
MBNL1	22.9076	21.3318	23.1242	23.7139	23.4154	23.5607	23.732	23.2	23.32	22.2967	23.458	23.5835	23.5701	22.3192	23.3248	23.2365	23.5092	23.1351	21.9994	23.3934	22.8093	22.7022	22.6419	22.3211	22.0793	22.1694	23.4024	23.258	23.2044	22.8365	23.6135	23.5846	23.6235	23.2214	22.5067	22.8921	23.2092	24.3357	23.4687	22.5831	22.7317	22.3613	22.6205	22.5469	22.9111	23.4497	23.9683	24.358	23.9046
MBNL2	21.105	19.9256	21.6727	22.1134	21.5236	22.3319	21.6436	21.4985	21.4327	19.1948	21.8966	22.0937	21.6844	21.0729	21.4177	20.8985	21.6053	21.6965	20.1055	21.8818	21.5021	21.9582	21.7016	21.9995	22.064	22.1004	20.4784	20.9954	21.1853	21.5484	19.8487	20.3393	19.8819	20.8181	22.0715	21.7092	21.1225	19.7461	20.6928	22.0257	21.9804	22.0809	22.006	22.1457	21.6665	21.2357	20.3489	19.9673	20.9828
MBNL3	21.1752	21.5061	22.1427	23.3884	23.2539	22.301	21.6765	22.0059	21.9323	21.3146	21.9954	21.8209	22.1011	21.7063	22.0479	21.4677	21.621	22.276	21.2314	21.3777	22.1982	21.5316	21.9604	21.4065	21.4038	21.1513	22.465	22.2887	22.2056	22.0761	22.5983	22.5574	22.5962	22.3519	21.291	21.9822	22.235	22.5967	22.4068	21.5432	21.4934	21.3913	21.4346	21.0408	21.8683	22.1989	22.5672	22.5809	22.3396
MBOAT1	25.8501	22.3607	26.2938	26.4255	26.8353	25.3581	23.7904	25.6858	24.9415	27.1478	25.8847	25.6971	27.0537	23.7549	24.6589	25.7676	25.4056	26.1841	25.6753	25.8352	25.4187	27.4455	27.2687	27.4269	27.4383	27.3861	24.4228	24.813	24.9637	24.6332	23.2112	23.437	23.2189	24.7329	27.429	27.204	24.9199	23.511	24.4948	27.3537	27.4412	27.4039	27.4466	27.4267	25.356	24.6639	23.1096	23.4559	24.2151
MBOAT2	23.2245	20.688	23.0004	22.7514	24.1393	22.5633	21.1655	22.8881	21.6895	24.7225	22.1628	22.8397	22.8189	22.0945	22.1484	22.704	22.999	21.7705	20.5363	21.5485	21.2148	22.7629	22.8534	24.0043	24.599	24.4683	22.366	22.6206	22.7169	23.4687	21.8027	21.7718	21.7753	22.767	23.2889	22.1406	22.7225	20.7181	22.1552	22.296	22.1237	22.9131	22.414	22.4867	22.824	21.5976	20.6766	20.3253	20.8171
MBOAT7	33.1216	32.0274	32.3944	30.7637	32.3367	30.744	30.3921	32.049	30.651	32.4096	30.8219	31.5321	30.9704	30.7733	29.6223	31.7974	31.1156	30.4068	32.2222	31.7287	33.4497	32.2026	32.0163	32.0995	32.1802	31.9675	31.6258	31.9192	32.0013	31.9684	29.9758	30.3984	29.9814	31.8851	32.1365	31.8472	31.9835	29.9259	31.6471	31.9108	32.135	32.0868	32.1696	32.2122	32.0096	31.3146	28.4695	28.8647	30.5348
MBP	34.5457	33.2256	34.6296	33.651	33.5721	31.6174	32.8506	33.3013	33.0192	33.0836	32.2419	32.1723	33.303	33.7078	31.7558	35.1322	33.8545	31.376	33.7163	34.576	33.47	32.5773	33.665	32.6784	32.7082	32.1872	34.1693	33.4649	33.1603	32.811	34.9665	34.3955	34.9265	33.7819	32.1489	33.4666	33.2827	34.6201	33.8204	33.183	33.1276	33.0261	33.0922	32.1565	32.9796	33.5593	34.7202	34.8742	33.7154
MBTD1	23.8699	21.0514	24.1722	23.4182	23.8629	23.6011	23.7066	23.0103	23.7393	23.9812	24.2908	23.8866	24.0893	23.4703	24.1302	23.515	24.0577	23.701	21.3977	23.122	24.4015	23.8401	23.8407	23.1165	22.9569	22.8876	23.9605	24.0363	24.0525	24.1949	23.3446	23.1373	23.3032	24.12	23.6086	24.1511	24.0639	21.3558	23.7593	23.7624	23.7152	23.4014	23.5277	23.5877	24.2638	23.8288	22.212	21.7384	22.693
MBTPS1	27.6893	26.6174	27.6188	28.3079	27.4918	28.8353	28.5061	28.3874	28.3498	26.9762	28.0165	28.4671	28.226	27.109	28.184	27.9906	27.4489	28.5628	27.8352	27.859	28.0932	27.3262	27.5607	27.1633	26.9811	26.9195	28.4403	28.4616	28.4476	28.3385	28.2926	28.4088	28.3022	28.4717	27.095	27.6164	28.4523	28.129	28.456	27.1892	27.2953	27.0155	27.2308	26.8913	28.3034	28.4502	28.3735	28.2103	28.4664
MBTPS2	19.0335	18.2197	19.5736	20.1464	19.6081	20.1893	20.2919	19.909	19.4717	19.8801	20.5555	21.0545	20.7462	19.0988	19.7597	19.4182	19.6206	19.9755	18.5451	20.0688	19.3302	20.3522	19.7372	20.4439	20.4369	20.7802	18.9753	19.2991	19.4415	19.6319	18.5641	18.7957	18.5784	19.1756	20.6649	19.7556	19.3874	18.6261	19.1014	20.2665	20.3269	20.4389	20.3884	20.9423	19.8508	19.4263	18.7595	18.6806	19.2465
MC1R	22.205	23.5808	21.3802	21.7445	21.0519	21.1028	22.3322	21.4172	22.077	21.1303	19.7137	21.0671	19.3993	22.8577	21.4906	21.4401	22.0165	20.0164	22.4853	21.6547	22.2497	22.5994	22.5045	23.1633	23.366	23.4266	20.6771	20.7428	20.7684	20.8873	20.5335	20.5447	20.5299	20.7598	22.8737	22.2091	20.766	20.3615	20.6494	22.9613	22.9359	23.3192	23.1053	23.2254	21.0839	20.7922	20.5221	20.4529	20.6021
MCAT	21.2834	21.7963	21.3547	20.4284	20.8884	21.7924	20.96	21.8874	21.4659	21.8884	21.6415	22.2652	21.6265	20.9164	21.4166	21.2748	21.283	21.3398	21.9332	21.4445	21.8997	21.5028	21.3564	21.8874	22.1242	22.1597	21.1835	21.4077	21.5003	21.8715	20.8711	20.9799	20.871	21.3905	21.7699	21.167	21.4775	20.5424	21.1845	21.5367	21.4452	21.7945	21.5577	21.7829	21.8722	21.2851	20.7305	20.5336	20.9381
MCC	20.6525	20.219	19.9315	20.1409	21.1008	20.2896	19.6372	19.7991	19.2521	19.555	19.445	20.1853	21.2969	20.8853	19.57	20.1649	20.4106	20.3287	20.8134	19.5672	19.9217	20.4958	20.1795	20.9048	20.679	21.0748	19.5942	19.6529	19.675	19.605	19.3024	19.3022	19.2981	19.6788	20.6761	19.9902	19.675	19.2476	19.5555	20.8239	21.201	21.0843	21.349	21.4082	20.3169	19.9481	19.4507	19.5328	19.7036
MCCC1	24.1645	22.6519	25.1573	25.168	25.1601	26.5523	24.8625	25.8081	26.3443	24.8107	26.9534	26.5551	26.6346	24.1074	26.714	25.1248	25.0907	26.0516	24.0941	25.5416	23.7417	26.7276	26.2583	26.9462	26.9539	27.1557	24.1289	24.5109	24.6655	24.8997	23.506	23.7506	23.5164	24.4169	26.9729	26.1413	24.6153	23.4053	24.2178	26.6737	26.7467	26.8731	26.835	27.1197	25.2263	24.5799	23.6059	23.4952	24.1999
MCCC2	20.1427	20.1182	20.5748	20.7836	20.3903	21.4389	20.659	21.4247	21.5248	20.5114	21.8488	21.8506	22.274	19.8962	21.5008	20.6427	21.0058	21.8523	21.0959	20.8187	20.2746	21.6808	21.6421	21.6832	21.6722	21.6518	20.4579	20.7194	20.8204	21.0664	19.889	20.0363	19.8869	20.7098	21.691	21.5779	20.7973	19.3876	20.4452	21.693	21.6935	21.6831	21.691	21.6788	21.2983	20.7727	19.8603	19.6197	20.2922
MCEE	22.4434	22.7298	23.6386	23.3297	23.6347	24.1821	22.1097	23.6913	22.7431	22.8859	24.5543	24.9565	25.9278	22.9759	24.519	22.2062	23.4471	24.3778	22.5997	22.9349	21.8045	24.5749	24.0175	24.9827	24.8937	25.335	22.4048	22.5661	22.6333	22.6965	22.0752	22.1633	22.0775	22.5385	24.9233	23.8452	22.614	22.0213	22.4253	24.7375	24.9542	25.0475	25.098	25.4989	23.1271	22.7303	22.1958	22.1817	22.5051
MCF2	18.2067	20.1731	18.5988	19.3661	17.574	17.9957	18.9664	18.1031	19.2556	18.4714	18.362	18.8673	19.2256	18.9037	17.5317	18.0852	18.452	18.6181	18.9221	18.9357	18.6549	19.1801	19.3368	19.4457	19.7683	19.5537	18.0819	18.0946	18.0995	18.1673	18.0805	18.0802	18.0793	18.1006	19.297	19.1702	18.0995	18.0037	18.0731	19.8117	19.5638	20.0271	19.6538	19.6872	18.2273	18.1474	18.1115	18.0584	18.0947
MCF2L	19.6547	21.941	19.5663	19.7008	18.9435	19.2702	20.9276	19.1017	19.7543	18.558	18.3621	19.0874	19.7679	20.341	19.7308	19.8237	19.0948	20.0027	21.1699	19.4643	19.3353	20.3173	20.5002	21.0288	21.4764	21.2829	18.6907	18.8031	18.8463	19.2742	18.5374	18.534	18.5267	18.8567	20.6442	20.0473	18.8467	18.0219	18.6128	21.3064	21.0364	21.6783	21.2335	21.3032	19.7825	19.0861	18.6328	18.3466	18.6408
MCF2L2	19.7485	20.0281	19.8591	20.222	19.8583	19.2949	20.1083	19.3984	19.0177	18.8503	19.9658	20.624	18.9669	19.9534	20.2778	19.8818	20.7529	19.7627	19.6638	19.1268	19.5162	20.225	20.1186	20.3068	20.4836	20.4616	19.2044	19.295	19.3341	19.4844	19.1392	19.207	19.1429	19.2654	20.3701	20.0986	19.3201	19.0775	19.2338	20.5743	20.4258	20.6877	20.4666	20.7227	19.5851	19.428	19.2734	19.1721	19.3521
MCFD2	22.1502	20.8184	21.7464	21.8048	21.8581	22.7605	21.442	22.193	21.5214	22.0967	22.6898	23.3027	21.9615	21.5049	21.9854	21.7212	21.9489	22.0688	21.6626	22.3805	21.7626	22.3009	22.3172	22.2528	22.22	22.1539	21.7338	22.0566	22.1579	22.2856	21.0699	21.5047	21.0991	21.9761	22.2202	22.3097	22.124	20.8776	21.8581	22.3226	22.3274	22.3032	22.3197	22.232	22.2424	21.9561	21.0011	20.609	21.6909
MCL1	28.0833	25.7121	27.606	26.9539	27.6679	27.669	26.3713	27.2813	26.696	26.1117	26.4174	25.7794	26.1286	25.7273	27.2493	27.5056	27.6695	25.2299	25.2842	25.8951	25.9483	25.4926	25.9803	25.3974	25.2276	25.0764	27.607	27.0767	26.872	26.4258	28.2395	27.7426	28.2068	27.266	25.1884	25.9628	26.9477	28.3269	27.3906	25.7072	25.8252	25.5316	25.7616	25.2301	26.6716	27.2361	28.1907	28.5909	27.5132
MCM2	21.4067	23.5954	21.7159	22.1865	22.063	22.7828	22.1563	21.95	23.5134	22.2731	22.3812	21.6317	22.9748	22.8353	22.3692	23.18	22.7902	22.6095	23.0007	22.2681	21.7013	22.8617	22.4834	22.8396	23.3546	23.2614	21.4859	22.0695	22.3187	23.1568	21.2025	21.7187	21.2376	21.8191	23.2392	22.6172	22.2222	21.0272	21.7568	23.019	22.5372	23.1815	22.5849	23.3475	22.6334	22.0871	21.4889	20.9155	21.8998
MCM3	24.6464	26.2505	25.1454	26.0133	25.6525	26.3403	25.5714	26.0388	26.3159	25.0899	26.9666	26.6034	26.7898	25.4807	25.438	25.6513	25.4286	26.5818	26.5959	25.3986	25.0416	26.0866	26.2404	26.0988	26.0111	25.9243	25.4452	25.9841	26.1003	26.2432	24.6608	25.4292	24.7203	25.7866	25.9275	26.2245	26.0561	24.7834	25.7442	26.0946	26.1523	26.0338	26.1394	25.8134	26.2226	26.0496	25.2882	24.7382	25.9536
MCM3AP	27.5561	27.974	27.8136	28.0018	27.1641	27.1603	27.9032	26.4904	28.2909	26.4929	27.5027	26.6944	27.9585	27.272	26.7097	26.9525	28.2895	27.8642	28.7231	28.1298	27.5426	26.8461	27.0308	26.5155	26.3686	26.2855	28.1457	28.0548	28.0153	27.8665	28.2282	28.214	28.2281	28.064	26.6066	27.1922	28.0271	28.1925	28.1432	26.7746	26.8157	26.5472	26.7124	26.495	27.7835	28.0654	28.2353	28.2065	28.1915
MCM4	20.1109	21.1573	20.8274	22.3018	21.9545	22.2551	20.9813	22.4373	21.7961	21.0783	23.4966	22.6064	22.944	21.4961	22.4062	21.7475	22.2646	22.9041	21.5457	21.5363	20.8846	22.8452	22.8349	23.2373	23.7695	23.5624	20.8191	21.1461	21.2827	22.0355	20.6329	20.843	20.6396	21.0813	23.2095	22.6264	21.2426	20.1203	20.8718	23.1526	22.7065	23.4434	22.8456	23.245	21.6938	21.0308	20.5406	20.0939	20.6549
MCM5	24.7036	26.0255	25.0668	25.3621	25.3468	25.2723	26.0944	25.7348	25.572	23.9296	26.5932	26.159	25.9467	25.7273	25.9457	25.6281	25.0799	26.5198	27.1753	25.9582	25.2463	26.2706	25.8421	26.317	26.308	26.3867	25.2345	25.7509	25.912	26.0723	24.0676	24.7392	24.1133	25.5873	26.3668	25.8373	25.853	24.2297	25.4424	26.0397	26.0932	26.1547	26.1361	26.3576	26.0506	25.571	24.0502	23.8335	25.2618
MCM6	26.1127	26.8223	27.0164	28.0471	27.1377	27.8117	26.908	27.8791	28.0983	27.0591	29.3045	28.2816	28.325	26.3004	27.7241	27.0277	27.6601	27.7179	26.3522	26.4225	26.1883	27.8704	27.6399	27.9772	28.1884	28.1655	26.9125	27.5056	27.6839	28.1441	26.3811	26.9944	26.4221	27.3227	28.0828	27.6155	27.6245	25.7497	27.1549	27.6601	27.3034	27.8463	27.3966	27.9016	27.6675	26.9997	25.9446	24.9221	26.5535
MCM7	28.2115	30.4843	28.9845	28.9639	28.7321	29.2572	29.0447	29.4881	29.6703	27.706	30.3006	29.5216	30.1707	28.4507	29.4548	29.2959	28.9527	30.1426	30.5913	29.1657	28.6304	29.7196	29.6803	29.2776	28.9666	29.0698	29.1758	29.4599	29.5425	29.998	28.6608	28.7346	28.6384	29.5137	29.5063	29.9083	29.5347	26.8898	29.0552	29.3567	29.5119	29.0668	29.3791	29.2844	30.133	29.5426	28.4721	27.5783	28.6687
MCM8	19.4158	19.0743	19.5706	22.0749	21.6741	21.9117	22.564	20.5333	21.639	18.3265	22.6581	22.2716	21.7463	20.0444	21.3084	20.5205	21.3145	22.9629	20.1912	21.2994	21.4334	22.778	22.6448	22.926	23.3578	23.2174	19.4665	19.7126	19.8193	20.3178	19.3493	19.5418	19.3601	19.6294	23.067	22.6117	19.7808	19.1368	19.5494	23.4335	23.0767	23.5976	23.1439	23.5622	20.4196	20.0076	19.6715	19.3398	19.8156
MCM9	20.1732	16.969	20.5977	20.7257	20.882	20.7554	19.2211	20.2067	20.5558	22.3475	23.3632	22.1005	21.4319	19.4481	20.7476	20.4955	20.9518	22.8885	20.2682	20.489	20.9579	22.5303	22.4547	22.8497	22.9003	22.9272	19.4562	19.6373	19.7062	20.0191	18.9831	18.992	18.9691	19.7069	22.7053	22.1232	19.704	18.4436	19.3494	22.7533	22.7609	22.8928	22.8388	22.8654	20.672	19.8109	18.9404	18.7569	19.1982
MCOLN1	26.2434	28.0433	27.931	27.5587	28.3834	25.2594	25.9148	26.5186	26.2654	26.1485	25.3234	26.1393	26.5255	26.6181	26.196	25.8798	25.1031	28.4793	28.3198	27.5397	28.0874	28.9218	28.2021	29.8182	29.6605	30.1704	26.0858	26.4728	26.6262	26.7126	24.7831	24.8711	24.7663	26.5482	29.411	27.5669	26.6072	24.256	25.9464	27.8084	28.2678	28.3985	28.5514	28.7759	26.7884	25.4388	23.7631	23.7949	24.541
MCOLN2	23.1726	21.1584	23.6623	28.505	25.8176	25.4929	21.254	23.6199	23.8851	22.2322	24.2029	24.3	24.6661	22.3113	25.2141	23.3887	25.5655	23.6724	23.0208	23.0819	22.3034	26.199	25.1256	25.8269	25.7018	26.19	21.8422	22.4181	22.6832	22.8786	21.3115	21.8083	21.3497	22.0934	26.4408	25.5455	22.5619	21.8574	22.2007	25.9315	25.9947	25.9254	25.9511	26.6725	22.9881	22.7597	21.9171	21.856	22.8809
MCOLN3	19.0241	19.1396	18.4272	18.7179	18.7877	18.5179	19.2099	18.4024	17.9841	18.5616	18.9715	19.8697	18.9346	19.1609	18.922	18.9448	19.3122	18.9331	18.9901	18.6972	18.6618	19.3958	19.0918	19.008	19.1533	19.1436	18.3673	18.4858	18.5442	18.698	18.3584	18.5052	18.3706	18.4028	19.492	19.4389	18.5141	18.4889	18.4634	19.5232	19.255	19.4035	19.1804	19.746	18.5596	18.602	18.5972	18.484	18.7324
MCPH1	22.3891	22.1966	22.9986	24.0019	22.9986	23.7625	23.0594	23.1728	23.4748	23.0969	24.4908	22.5967	24.3498	21.7496	23.6614	22.6066	23.7654	23.4913	21.9473	23.4293	22.5336	23.9411	23.4171	23.8905	23.964	24.1085	22.1727	22.7231	22.9325	23.2854	21.551	22.1066	21.5919	22.4859	24.1227	23.5416	22.847	21.7525	22.4546	23.8395	23.7742	23.9282	23.7944	24.2027	23.2144	22.8158	21.9755	21.6828	22.6987
MCRS1	23.913	24.3379	24.5245	24.5294	24.7537	24.1115	23.9014	24.8134	24.6471	24.7313	24.7356	25.1255	24.7518	23.6178	24.6757	24.6566	23.6227	25.0991	25.8848	25.0709	24.7862	25.0484	25.0528	24.9946	24.9794	24.9092	24.3261	24.6515	24.7571	24.9056	23.5656	23.946	23.5852	24.5782	24.9848	25.0385	24.7302	23.3168	24.4219	25.0701	25.0732	25.0563	25.0652	25.0116	24.863	24.4535	23.2787	22.9881	24.0783
MCTP1	24.4151	21.7024	24.4647	23.6479	23.5968	23.2274	22.7335	23.1972	22.5221	25.9462	23.2944	22.9687	23.0451	21.4662	22.8632	22.9812	23.9138	23.1159	22.5264	23.4446	22.8803	23.8861	23.8423	24.3557	24.4194	24.4338	23.646	23.8046	23.8629	24.1267	22.9869	22.9234	22.9523	23.9058	24.1353	23.2865	23.8698	21.6091	23.4692	23.1907	23.1931	23.6811	23.4585	23.4942	23.7452	22.6063	21.0197	20.5499	21.439
MCTP2	24.8531	20.4285	24.1803	23.671	23.7224	22.0068	23.6148	22.8462	22.1198	24.5444	21.6929	22.4209	21.9766	21.8472	22.3903	22.8464	23.5321	22.2253	20.9184	22.1248	22.9918	23.7448	23.7614	23.7141	23.7279	23.6238	21.5904	22.2563	22.4966	22.7149	20.3572	20.9862	20.3956	22.0374	23.6717	23.7595	22.417	20.5481	21.8518	23.7573	23.7288	23.7148	23.7127	23.5632	23.1501	22.559	20.9817	20.8584	22.1891
MCTS1	21.854	20.1906	21.974	22.1077	22.4507	22.8648	21.8161	22.4682	21.4461	22.0971	22.379	22.8031	22.2489	21.0416	22.5743	21.8202	22.0416	21.8358	20.5649	21.9534	21.9885	22.1078	22.3375	22.0076	21.9052	21.7889	21.6908	22.1274	22.2523	22.4527	20.856	21.4306	20.8926	22.0024	21.9104	22.3543	22.2079	20.6268	21.8513	22.1962	22.2404	22.0858	22.197	21.9054	22.4053	22.0358	20.8969	20.3653	21.7266
MDC1	23.8814	24.661	24.4738	25.5462	24.804	25.1915	24.8755	24.4644	25.3341	23.7656	25.9913	24.9183	25.3484	24.4455	24.045	24.6129	24.9868	24.9401	25.8844	25.2132	23.7046	25.3182	25.4119	25.2816	25.1621	25.1528	24.1266	24.6884	24.8676	25.2513	23.5352	24.1404	23.5752	24.5104	25.2067	25.4096	24.812	23.1835	24.3792	25.2711	25.3554	25.2043	25.3343	25.132	25.1697	24.7647	23.9223	23.2015	24.4934
MDFIC	21.8474	21.4976	22.047	22.9874	22.2271	23.2484	22.9349	23.2802	21.7048	21.3625	22.4	22.8876	21.9426	21.9625	22.6607	22.2643	23.1198	22.1799	21.1699	22.0065	21.4373	21.7553	22.2493	21.9438	21.7071	21.6139	23.0289	22.6556	22.4808	22.0414	23.2221	22.9208	23.2021	22.8502	21.4716	22.0394	22.5551	23.1391	22.8274	21.7582	21.9996	21.7008	22.0035	21.2895	22.2921	22.5471	22.9634	23.1783	22.5603
MDGA1	21.3108	20.8594	21.8321	22.2219	19.7698	19.5938	21.7792	20.1941	20.9266	21.9714	20.1597	19.7544	20.6898	21.0541	21.248	20.3691	20.2091	19.6095	23.0006	22.6534	20.9959	23.5951	21.1895	20.7233	20.7629	21.0861	19.8057	20.4058	20.7605	21.2153	19.7458	20.5945	19.8077	19.9004	23.7643	23.7944	20.5537	21.4111	20.4115	21.109	20.6786	20.5307	20.3745	22.2997	19.7443	20.181	20.3155	20.1117	21.302
MDH1	30.2686	31.0779	31.4219	32.2681	31.3423	32.3983	30.8117	32.2105	31.6071	31.5031	33.0938	32.3967	32.9574	30.3806	32.3499	30.8581	31.8173	31.7904	30.6297	31.1773	30.4369	31.4738	31.6793	31.2997	31.0588	31.0113	31.8932	31.805	31.7274	31.4197	31.7458	31.8651	31.7575	31.8429	31.2197	31.7169	31.7537	31.5165	31.8719	31.5426	31.6673	31.3855	31.6074	31.2774	31.5996	31.856	31.6785	31.3059	31.8631
MDH2	33.8021	35.5306	34.1317	34.3471	34.116	34.901	34.5838	35.0855	34.9556	34.8163	35.3558	35.7001	35.8163	34.2782	34.6672	34.6067	34.1812	35.2189	35.7775	34.824	34.2839	34.7429	35.1556	34.7309	34.7654	34.462	34.9645	34.6302	34.4599	34.2771	35.233	35.1041	35.2282	34.7759	34.5044	35.1236	34.5291	35.1935	34.8279	35.1921	35.1572	35.133	35.1388	34.8266	34.6575	34.9654	35.2208	35.1975	35.0672
MDK	19.3099	19.7307	19.3117	19.1108	19.0673	18.9909	19.1808	18.7059	19.1515	19.9396	19.0055	18.8336	18.8266	19.2807	18.6176	19.224	18.9342	18.8859	19.6572	19.0029	19.4678	19.3802	19.5162	19.6872	19.9731	19.8003	19.0071	19.0546	19.0723	19.3156	18.9706	18.9612	18.9645	19.0848	19.5075	19.3263	19.0739	18.6793	18.9642	19.4008	19.2555	19.5655	19.3288	19.3423	19.1206	18.8744	18.7434	18.6166	18.7143
MDM1	22.4095	22.438	23.2148	23.8228	23.7789	24.4034	23.0826	24.6043	24.019	23.7141	24.4957	24.1755	24.4555	23.1769	24.4866	23.2733	24.6233	23.2568	22.2815	22.8327	23.7274	24.4969	24.4725	24.4656	24.4518	24.4245	23.2445	23.5132	23.6166	23.8395	22.6447	22.8013	22.6435	23.4982	24.4819	24.4223	23.592	22.1927	23.2394	24.4651	24.4717	24.4919	24.4823	24.4948	23.7496	23.1082	22.1017	21.8863	22.6048
MDM2	21.6702	21.2089	21.6682	21.5472	21.7347	21.7517	20.9376	21.6931	21.5757	21.0051	21.4462	21.6259	21.51	21.4208	22.0309	22.2203	21.7941	21.1774	21.0694	21.6116	21.6792	21.2316	21.4145	21.0328	20.9616	20.8577	21.8391	21.7952	21.7674	21.6788	21.7849	21.8265	21.7868	21.8073	21.058	21.5003	21.7754	21.6718	21.8356	21.3204	21.3255	21.1791	21.2622	21.0818	21.6772	21.8285	21.7247	21.6196	21.8337
MDM4	24.2757	21.1319	24.7489	24.1714	24.3824	24.2537	24.4142	22.7811	23.5657	23.247	24.3676	23.9075	24.2659	22.3516	24.1392	23.9101	24.6898	23.7687	21.9316	23.5371	23.5761	22.6122	22.608	22.0337	21.8958	21.8772	24.566	24.541	24.5323	24.4516	24.5774	24.5681	24.5744	24.515	22.3763	23.0104	24.5295	24.2383	24.5823	22.2774	22.2718	21.9777	22.118	22.1332	24.2294	24.5234	24.5409	24.4674	24.5737
MDN1	21.0346	20.4707	21.1875	22.1628	21.6847	22.0537	22.3048	21.0401	22.1579	20.8626	22.1725	22.3234	22.4921	20.7964	21.9623	22.0266	22.1624	21.7652	20.9441	21.5789	20.601	20.9388	21.0927	20.7706	20.5667	20.563	22.1044	22.1727	22.1875	22.1339	21.9584	22.0768	21.9645	22.1628	20.7353	21.1584	22.1829	21.7333	22.1302	20.6895	20.8302	20.5304	20.7646	20.487	22.1038	22.1825	22.0756	21.897	22.1593
MDP1	21.8663	22.1831	21.4239	21.1674	21.5894	21.9178	21.0269	21.233	21.7632	22.3791	22.1272	21.8645	21.8829	21.9255	21.9103	21.7502	21.2541	22.3713	22.8663	21.4896	21.4104	22.2717	21.9975	22.3412	22.3415	22.5081	21.4568	21.5777	21.6298	21.7031	21.292	21.3774	21.297	21.5355	22.4259	21.9896	21.6108	21.3018	21.4995	22.0709	22.0991	22.1542	22.1308	22.3647	21.6708	21.5134	21.2747	21.2458	21.4407
ME1	19.0382	19.1206	19.283	19.1609	19.0265	19.9776	19.5776	19.0796	18.463	18.6343	19.5282	19.3114	20.8732	18.8339	19.6315	19.3558	18.8451	19.4316	18.7371	19.3898	18.3872	19.6843	19.5123	20.4788	20.2509	20.6475	19.449	19.4411	19.4335	19.3254	18.9627	18.8428	18.9415	19.5842	19.8935	19.1196	19.4596	18.6456	19.2673	19.019	19.2815	19.2711	19.4287	19.298	19.3038	18.8214	18.3282	18.3971	18.484
ME2	28.9475	27.0261	28.9959	28.4351	29.0101	28.3427	28.5071	28.5002	28.5702	30.2546	28.9795	29.1537	29.0504	28.9102	29.2579	28.7396	29.0502	28.856	27.2235	28.9737	29.3236	28.6676	29.0209	28.4878	28.49	28.2061	28.9335	29.1384	29.1738	29.1836	28.1195	28.5643	28.1419	29.1022	28.4156	29.0576	29.1619	28.0262	29.0004	28.9558	28.9039	28.8245	28.8496	28.548	29.1932	29.0054	27.7755	27.5464	28.7325
ME3	18.8141	20.5354	19.2206	19.7893	19.1272	19.001	19.8469	20.3761	20.0621	18.5653	19.37	19.256	20.1901	19.4711	19.3669	19.3999	19.369	19.9159	20.677	19.5736	20.1851	20.1517	20.0463	20.4426	20.4767	20.5771	19.1707	19.2104	19.226	19.2708	19.0637	19.0701	19.0617	19.2209	20.2941	19.8911	19.2246	18.9802	19.1538	20.3223	20.3726	20.5035	20.4615	20.5243	19.4476	19.2603	19.0717	19.0496	19.1417
MEA1	26.5507	27.7408	26.5957	25.9818	26.2822	26.1395	25.7723	26.9666	26.7262	27.5654	27.2559	27.0575	26.8671	26.6325	26.9127	26.4798	25.5719	27.3	26.1617	26.0925	27.0174	26.7248	26.6912	26.9402	26.9671	26.9822	26.8536	26.955	26.9797	26.8696	26.6389	26.7617	26.638	26.9512	26.9022	26.4418	26.9738	25.7325	26.8513	26.5657	26.3017	26.7992	26.4629	26.7027	26.9848	26.7268	25.9379	25.0147	26.1945
MEAF6	24.5877	24.4545	24.8184	24.7939	24.753	25.0348	24.6133	25.1332	24.3613	23.9212	25.4292	25.2419	24.9246	24.1441	25.0716	24.4083	24.6312	24.8415	24.024	24.7088	24.3998	24.4956	24.705	24.3311	24.1644	24.0857	25.0298	24.9715	24.9191	24.7349	24.9043	24.9998	24.9119	24.9956	24.2718	24.746	24.9367	24.7609	25.016	24.4699	24.5527	24.3097	24.4982	24.1782	24.7445	24.9754	24.9391	24.7628	25.0238
MECP2	23.201	22.9065	23.6166	24.3575	23.2358	22.9549	23.9211	22.8065	24.0856	23.0793	23.5656	22.6859	23.9033	23.1978	22.6104	23.9282	24.3873	23.8536	23.6861	23.7038	23.9467	23.0561	23.274	22.9165	22.6218	22.6365	24.0835	23.8292	23.7198	23.3212	24.2613	24.0877	24.2519	23.9168	22.7922	23.3036	23.7595	24.3856	24.0021	23.008	23.2194	22.8351	23.1552	22.7538	23.507	23.8746	24.2355	24.4188	24.049
MECR	20.4366	21.8329	21.0859	20.1241	20.2146	21.3773	20.5606	20.9498	21.0154	20.2101	21.0838	21.698	20.8355	21.231	20.868	20.5527	21.2022	21.7255	21.521	21.4157	19.7385	21.5363	21.1998	22.0578	21.9883	22.3225	20.4971	20.6294	20.6822	20.7367	20.1178	20.1516	20.1135	20.6482	21.8164	20.9468	20.6743	19.9547	20.461	21.3711	21.5643	21.6632	21.7104	21.8574	21.0226	20.5405	19.9853	19.9796	20.2401
MED1	24.2917	23.5097	24.7911	25.3076	24.9518	25.7647	24.7332	25.5386	25.9115	25.3418	25.2893	25.8291	25.5757	24.6593	25.1745	24.9839	24.5153	24.8606	24.1788	24.7286	24.8014	24.5342	24.9368	24.51	24.3373	24.197	25.458	25.4416	25.3716	25.1697	25.2678	25.4491	25.2837	25.4671	24.2523	24.888	25.3992	25.2646	25.477	24.5308	24.6621	24.3956	24.6249	24.0758	25.2078	25.4085	25.4237	25.2593	25.454
MED10	26.2814	25.6577	27.5792	28.068	27.8239	28.5906	26.9372	27.6712	27.7174	26.5433	28.051	28.0439	27.6437	27.2987	28.0239	27.5583	27.5291	28.1176	25.7122	27.4979	25.9227	28.1719	27.9653	28.2971	28.379	28.4009	26.5835	27.0321	27.1967	27.628	25.9837	26.3433	26.0002	26.9182	28.3149	27.879	27.1449	25.5826	26.7	28.1578	28.091	28.2756	28.1475	28.3331	27.5725	26.9261	25.9457	25.5142	26.4948
MED11	22.1803	25.0137	22.9185	23.0098	23.2092	23.1788	21.1614	23.4269	23.2512	24.5315	23.8935	24.5557	24.0981	22.51	23.6167	23.5071	22.3323	24.6645	23.8679	22.9043	23.6669	24.2808	24.0605	24.652	24.8423	24.8944	22.5188	22.8464	22.9732	23.405	22.0389	22.2208	22.0411	22.8078	24.5689	23.838	22.9401	21.5986	22.5374	24.4481	24.3593	24.7039	24.4803	24.7321	23.5946	22.873	22.019	21.7247	22.3801
MED12	25.3975	23.7687	24.6026	24.1799	24.9983	23.9207	24.8897	23.9522	24.436	25.6867	23.4706	24.2493	24.6979	24.2675	24.0536	25.5325	24.8184	24.0209	25.1966	24.648	25.1681	24.7456	24.8315	24.5765	24.2714	24.3504	24.46	24.795	24.881	25.0089	24.0501	24.4371	24.0679	24.7354	24.5485	24.882	24.8533	23.147	24.5485	24.6138	24.7895	24.4404	24.7307	24.469	25.0195	24.7787	24.0853	23.1775	24.4412
MED12L	18.9434	19.0995	19.181	18.9409	18.8295	18.3141	18.7904	18.5659	18.8522	20.5072	19.0738	18.53	19.3398	18.747	18.7144	19.0349	19.0851	19.1652	19.0235	18.9998	19.0547	19.3142	19.3471	19.8546	19.9783	20.0017	19.0749	19.1041	19.1126	19.2473	18.8482	18.7808	18.8336	19.1891	19.4846	19.0435	19.1256	18.4738	18.9619	18.9505	18.9746	19.1611	19.0824	19.0285	19.002	18.6251	18.3221	18.2666	18.3671
MED13	24.4049	23.3071	24.642	24.8415	24.9282	24.8125	24.4006	24.3094	24.7698	25.014	24.3324	24.4737	24.4045	24.6204	24.8226	24.8116	24.8259	24.4762	23.3769	24.3353	24.5356	24.0732	24.3447	23.9699	23.9022	23.7691	24.935	24.8394	24.7901	24.6718	24.94	24.9539	24.9423	24.8753	23.8878	24.3667	24.8074	24.9286	24.9051	24.0585	24.0834	23.9377	24.0356	23.7389	24.6119	24.8074	24.9627	24.9387	24.8858
MED13L	25.318	23.1184	24.9177	24.7405	24.867	24.1624	24.343	23.8581	24.9312	24.5407	23.6766	24.1096	24.6587	24.5589	24.2557	25.6931	25.1991	24.3642	23.8809	24.6473	25.0201	23.9283	24.1739	23.6211	23.5573	23.3964	25.0772	24.9759	24.9299	24.8162	25.2015	25.1829	25.2014	24.9884	23.6985	24.321	24.9417	25.1969	25.0726	23.8515	23.8163	23.6357	23.7171	23.5002	24.6215	24.9428	25.1987	25.2129	25.1013
MED14	23.0015	21.9042	23.5216	24.0964	23.3116	23.8277	23.3622	22.9533	23.6422	23.2553	23.1905	23.506	23.9037	22.9492	23.1345	23.2121	23.6578	23.4442	22.1494	23.636	23.112	23.796	23.7909	23.7406	23.6348	23.6861	22.8336	23.0647	23.1499	23.548	22.635	22.7511	22.6309	23.0664	23.7671	23.8018	23.1322	21.7379	22.8065	23.7217	23.7762	23.6536	23.7545	23.7175	23.5898	23.1608	22.6421	22.0497	22.6967
MED15	24.9171	25.0745	24.6716	25.0917	24.8499	24.1927	25.0895	24.3183	25.3199	25.9203	24.5786	24.6757	24.7107	24.6081	24.1649	24.7503	24.6655	24.7817	26.439	25.1623	25.2331	24.3467	24.5743	24.0072	23.872	23.7479	25.4193	25.288	25.2305	25.043	25.5798	25.5357	25.5795	25.3044	24.0905	24.7408	25.2455	25.5929	25.4125	24.3963	24.4157	24.166	24.3139	24.0779	25.0005	25.3593	25.5987	25.5889	25.5215
MED16	25.051	27.269	25.8728	25.8787	25.5956	25.0473	25.6314	25.7197	24.972	27.4251	24.8996	24.8835	25.1521	25.0044	24.5702	25.6848	25.1929	25.0007	26.9556	25.925	26.2299	25.584	25.5967	25.8045	26.1152	26.0161	25.2408	25.7381	25.8844	26.1287	25.077	25.541	25.1025	25.6164	25.8836	25.5191	25.8483	23.7795	25.4254	25.9554	25.502	26.0777	25.5924	25.9684	26.1003	25.7518	25.2384	23.8277	25.3787
MED17	24.1373	21.6977	24.145	24.4763	24.5129	24.7478	23.8903	24.3516	24.0066	24.4291	24.6091	24.7969	24.4303	23.5032	24.608	24.4592	24.2225	24.1348	22.1722	23.7664	24.0026	24.8582	24.7612	24.8937	24.9251	24.9288	23.193	23.5943	23.7508	24.1678	22.7605	23.1056	22.7814	23.4762	24.9148	24.7438	23.6958	22.472	23.3251	24.8969	24.8614	24.9222	24.877	24.933	24.1961	23.7173	23.0046	22.5987	23.428
MED18	20.6058	20.7167	21.2601	20.3579	21.6115	20.8182	20.1359	21.8041	20.908	22.3701	22.2878	22.4886	22.4045	20.6598	21.1605	20.7874	20.8857	21.5313	21.5622	20.2339	19.9707	21.4314	20.9426	21.7723	21.9333	22.1212	20.5715	21.0517	21.2294	21.6494	19.822	20.1856	19.8372	20.9393	21.8014	20.7674	21.1726	19.4825	20.6777	21.4366	21.3867	21.724	21.5128	21.9646	21.8008	21.0521	19.8786	19.5475	20.5606
MED19	23.5357	26.0252	24.8309	24.3603	24.9736	24.1559	25.067	25.1296	24.5816	24.3635	24.0851	25.3749	25.0376	24.8796	25.0547	24.9877	24.8604	24.8244	27.0787	24.9994	24.5771	25.2338	24.9171	25.3956	25.8347	25.8004	24.0911	24.4984	24.676	25.3276	23.807	24.1186	23.8251	24.3538	25.6088	24.9014	24.6107	23.5889	24.2364	25.4384	25.1025	25.6743	25.1851	25.8037	25.1115	24.5413	23.9628	23.5908	24.2832
MED20	23.3033	23.3499	23.697	23.6337	23.5411	24.3083	22.3533	24.6073	24.1195	25.3736	24.6424	25.2673	25.1753	23.0576	23.1586	24.3521	22.2157	24.1831	24.3238	24.9399	24.2471	25.0753	24.1804	25.2673	25.1983	25.6921	23.0008	23.4779	23.6798	23.9028	22.3225	22.6474	22.3413	23.3099	25.4894	24.1584	23.6059	22.4043	23.1707	24.676	24.8345	24.9322	24.9281	25.5946	24.0821	23.4446	22.4223	22.3482	23.1466
MED21	22.5172	20.5921	22.975	23.3962	23.5331	23.7909	23.0805	23.4321	22.5864	22.4061	24.1165	24.0629	23.6868	22.899	23.2601	22.6937	23.0214	23.5111	20.9479	22.3556	23.0293	23.8345	23.4802	23.8476	23.9756	24.0334	21.8658	22.3824	22.5817	23.0274	21.3468	21.8431	21.3826	22.1842	24.0095	23.5386	22.5085	21.3232	22.1072	23.8972	23.7943	23.9847	23.8218	24.1301	23.0119	22.562	21.7941	21.4002	22.3727
MED23	23.6046	22.5708	23.9501	24.2401	24.2209	24.6142	23.8228	24.065	24.2932	23.8956	24.3353	24.1689	24.3716	23.7698	24.3091	24.3221	24.0556	24.0227	23.3298	23.6498	23.4055	24.1642	24.2883	23.9893	23.9301	23.8566	23.7147	23.9892	24.0778	24.2803	23.117	23.3293	23.12	23.9626	24.0308	24.3675	24.0543	22.653	23.7336	24.0119	24.0154	23.8805	23.9577	23.8206	24.5099	24.1942	23.3844	23.1252	23.8385
MED24	23.4948	25.2028	23.9105	24.8052	24.0999	24.4403	24.6435	24.9534	25.1932	23.8775	25.0052	24.8074	25.0857	24.1522	23.9642	24.0392	24.34	24.5939	26.3079	24.8237	24.698	25.1401	25.1091	25.1297	25.074	25.08	24.128	24.5447	24.6764	25.007	23.6288	24.0651	23.6507	24.442	25.1226	25.0942	24.632	23.0055	24.2526	25.141	25.1081	25.1297	25.1203	25.1253	24.8617	24.3897	23.5103	22.7574	23.9981
MED25	29.4319	31.3945	29.1032	27.8314	29.0933	26.3804	26.814	27.0198	27.2678	27.3663	27.5627	28.0893	27.7428	28.3115	26.9663	28.6531	28.8431	28.4914	29.8555	29.4501	30.4902	30.0043	29.5763	30.1898	30.3465	30.4154	27.0476	27.7504	28.0233	28.7095	26.1245	26.7314	26.1582	27.5507	30.2692	29.4811	27.9291	25.699	27.2625	29.8587	29.74	30.0829	29.8294	30.2412	28.4372	27.4811	26.0116	25.405	26.9158
MED26	21.6596	23.5223	22.1308	21.5905	21.9466	21.441	21.2234	21.5984	22.0547	21.6071	20.637	21.7303	20.5398	21.873	21.0035	21.5369	20.4691	22.0415	22.2318	21.2602	21.8243	22.1	21.6099	22.3639	22.5037	22.6941	20.8182	21.2556	21.4354	21.8374	20.2505	20.5529	20.2653	21.1355	22.4423	21.5073	21.3745	20.0704	20.9389	22.1603	22.1083	22.4084	22.2144	22.6735	22.0242	21.3507	20.4085	20.1627	20.9667
MED27	21.7925	21.5072	20.2252	21.5039	21.7181	22.0031	21.757	22.1529	21.7831	22.1516	21.4821	22.5576	21.2305	21.8681	21.4539	22.4759	21.5771	20.3718	21.7593	19.591	21.3685	22.2535	21.5107	22.318	22.3498	22.7247	20.9517	21.4288	21.6329	21.9405	20.3906	20.745	20.4131	21.2386	22.6293	21.5625	21.5538	20.4866	21.1501	21.629	21.6511	21.8066	21.7104	22.3679	21.6258	21.1251	20.323	20.197	20.9245
MED28	28.3088	24.8594	28.0656	28.0824	28.5218	28.3426	27.5147	28.6549	27.6356	28.4038	28.8542	28.3593	28.0664	27.9268	28.4262	28.071	27.3502	27.9324	27.3058	27.84	28.4021	27.9454	28.2063	27.8087	27.7384	27.5426	28.1099	28.2565	28.2397	28.156	27.5308	27.9148	27.5517	28.2239	27.7176	28.2175	28.2495	27.3505	28.1824	28.0654	28.069	27.9333	28.0256	27.6957	28.157	28.2313	27.5422	27.1878	28.1103
MED29	26.6999	27.497	26.0983	26.9259	27.0346	26.6646	26.0089	26.7921	26.4517	27.2642	26.508	27.0171	27.3771	26.7382	26.7419	26.2469	26.0201	27.6701	27.0351	26.2479	26.448	27.0696	27.0909	27.0505	27.025	26.9589	26.4501	26.812	26.9217	27.0504	25.7364	26.2649	25.7747	26.6987	26.9939	27.0951	26.8804	25.7643	26.6138	27.1074	27.112	27.0925	27.1068	27.0183	26.9707	26.683	25.7362	25.3644	26.4912
MED30	26.7278	26.2908	25.9773	26.1384	27.6639	25.8057	24.1548	26.2594	26.0165	26.6103	27.6566	28.7009	27.9817	26.3578	26.0387	26.8129	25.9515	26.9319	26.8857	26.135	26.3723	27.4336	26.9943	27.7265	28.1111	28.1644	25.4293	25.9139	26.119	26.7911	24.9839	25.3326	25.002	25.7649	27.8741	26.9016	26.0472	24.7007	25.5764	27.5666	27.286	27.867	27.4061	28.0438	26.66	25.9124	25.088	24.6984	25.534
MED31	20.3665	18.2187	19.6413	20.1649	21.4405	20.3346	19.3393	20.8236	19.5543	20.9272	21.2115	21.0432	20.2847	20.4786	19.9104	20.4289	19.7835	19.3001	19.7376	20.3675	20.821	21.2057	20.5787	21.3089	21.2947	21.6537	19.4156	19.6837	19.8004	19.9533	19.0641	19.2568	19.0758	19.5832	21.5276	20.5904	19.7564	19.1143	19.5185	20.9229	20.991	21.0953	21.0537	21.5991	20.0028	19.6639	19.1307	19.0712	19.5184
MED4	25.8955	24.3469	26.3861	27.1013	26.67	25.918	25.7751	25.7128	25.7714	26.8999	26.9504	26.4291	26.8868	25.1348	26.9176	25.4995	26.3058	26.7174	23.4893	26.3222	26.8008	26.2188	26.3781	26.0603	26.0059	25.8322	26.1786	26.3606	26.3997	26.3549	25.4904	25.8805	25.5128	26.3353	26.0264	26.3973	26.387	25.2066	26.2449	26.3452	26.3433	26.2377	26.2964	26.074	26.3633	26.2994	25.26	24.8695	26.0421
MED6	26.9014	25.0244	26.5046	27.1769	26.3841	28.2131	27.1611	27.4952	26.9879	26.7296	27.4008	27.9627	26.6212	26.1528	28.0118	26.6055	26.3227	27.3059	25.5398	26.8969	26.7166	27.7628	27.3989	27.8834	28.0703	28.1114	25.8963	26.4537	26.6709	27.2355	25.2954	25.7945	25.3245	26.2739	28.0039	27.3662	26.5969	24.9908	26.1004	27.739	27.5604	27.897	27.6342	28.0423	27.0429	26.3744	25.3976	24.8628	26.0123
MED7	22.9705	21.9039	23.2083	23.0925	24.2513	23.7869	22.3491	23.8796	22.683	23.3929	25.0733	24.729	24.2535	23.2205	24.1927	22.2945	23.1124	23.1099	20.5579	22.8995	23.6932	24.2857	23.9859	24.7679	24.8935	25.0305	22.3765	22.693	22.8173	23.1702	21.7872	21.9293	21.7849	22.6824	24.609	23.6835	22.7889	21.3582	22.3611	24.3487	24.3594	24.6654	24.5127	24.7496	23.475	22.6479	21.6641	21.4614	22.0883
MED8	23.729	23.5003	23.9247	23.795	24.6711	24.7314	23.2511	24.6865	24.0862	26.1633	25.476	25.1698	25.4058	23.9458	24.2848	24.3258	23.7594	24.8696	24.2229	24.4261	24.7188	25.2163	24.8799	25.4057	25.4423	25.5462	23.9248	24.2979	24.4417	24.7085	23.236	23.5245	23.247	24.2224	25.4039	24.7376	24.3974	22.968	23.9978	24.9691	24.9939	25.1682	25.0857	25.3292	24.642	24.0029	22.9359	22.7123	23.5727
MED9	22.0332	21.14	21.9399	22.0403	23.085	22.0661	22.1186	22.3921	22.4535	22.3847	21.6521	22.7901	21.579	20.5313	22.2555	22.251	21.9846	22.761	20.7073	22.7539	21.5355	22.2908	21.7562	22.5829	22.7273	22.954	21.4588	21.9315	22.1275	22.5469	20.8342	21.1621	20.8504	21.8001	22.6716	21.6467	22.061	20.649	21.5911	22.1404	22.0939	22.4117	22.2068	22.724	22.553	21.8293	20.8305	20.5857	21.4244
MEF2A	23.0937	22.1351	23.3997	23.1532	23.0029	23.9711	23.2211	23.5327	23.037	24.8922	22.8205	22.9487	23.4838	22.6107	23.1713	23.1137	23.1334	23.0323	22.6064	23.0613	23.3046	22.7093	23.0246	22.3662	22.4254	22.1477	23.6439	23.6495	23.6399	23.6298	23.3598	23.4429	23.3582	23.6502	22.4867	23.1857	23.642	23.1544	23.6416	22.7257	22.574	22.5058	22.4682	22.2895	23.4561	23.6427	23.3502	23.3389	23.6223
MEF2C	25.8749	25.2765	26.6805	24.5879	25.551	27.4938	25.4691	26.0451	25.6109	25.4644	26.3416	26.0867	26.9542	24.9885	25.9101	25.8809	25.2546	26.0259	24.0752	25.5717	25.4392	25.4741	25.923	25.2903	25.2707	24.9632	26.1727	26.3035	26.2942	26.254	25.5699	25.9355	25.5963	26.2755	25.1729	25.9597	26.3026	25.5153	26.2402	25.2379	25.1757	25.0185	25.0874	24.5878	25.9753	26.2514	26.0801	25.9678	26.3041
MEF2D	26.0972	26.3696	25.9631	25.1166	26.129	24.8105	24.5832	25.0692	25.4046	24.8867	25.9577	25.5384	26.3713	25.5689	24.8107	25.3288	25.532	26.1978	26.2666	26.019	26.5063	25.1729	25.597	24.8638	24.8495	24.5477	26.1345	26.0352	25.9801	25.8605	25.9994	26.1077	26.0049	26.0653	24.8638	25.7028	25.997	25.9061	26.1244	25.378	25.3016	25.1507	25.2025	24.8397	25.7782	26.0834	25.9458	25.8596	26.1572
MEFV	26.339	25.2853	26.2326	24.5516	25.7104	24.3136	23.7625	24.376	23.4998	27.5673	24.6952	25.5202	25.0967	25.3758	24.3562	26.1485	25.128	25.2936	27.0228	25.3218	26.6109	26.4314	26.4229	26.1683	26.3989	26.0594	25.7704	25.8963	25.9296	25.346	23.8256	23.6818	23.7794	25.998	26.3482	26.1891	25.9406	23.6834	25.5748	26.2083	26.4826	26.399	26.4713	26.4733	25.9289	24.833	21.7211	22.8209	23.6233
MEGF8	21.388	22.7397	21.1452	21.1026	21.2586	20.4884	21.6336	21.0801	21.4082	20.3865	19.7537	20.2413	19.3031	21.9543	20.9584	21.3803	21.3314	20.3934	21.7001	21.2531	21.4177	21.7981	21.5462	22.0731	22.2422	22.2905	20.2124	20.5841	20.7303	21.1484	19.7044	19.9669	19.7131	20.511	22.0596	21.3942	20.6883	19.2946	20.28	21.9704	21.869	22.1692	21.9681	22.2361	21.3044	20.6745	19.8052	19.4538	20.238
MEGF9	28.2577	26.1038	28.2385	26.9176	27.9735	25.3204	27.0297	26.3927	25.8065	26.4475	26.5254	26.5269	25.3508	26.9651	26.3788	26.5391	27.2475	26.2902	26.2895	27.6653	27.9116	25.9355	26.8776	25.6528	26.1823	25.2823	27.2407	27.0918	27.0018	27.1365	26.803	27.0624	26.8179	27.1361	25.5784	26.9378	27.0327	27.1189	27.2128	26.995	26.5966	26.8541	26.5077	26.0979	27.0918	27.2715	26.1177	26.6291	27.223
MEI1	21.6831	22.5005	22.3765	23.8321	23.099	22.3396	23.6025	22.2843	22.106	21.2669	24.1858	22.1481	23.5606	22.4392	23.6931	22.7498	24.2011	22.9712	24.0266	22.0762	22.9494	23.6621	23.5162	23.8775	24.2513	24.1591	21.67	22.0646	22.226	22.8918	21.4128	21.7027	21.4275	21.9488	23.9537	23.4322	22.1719	21.0245	21.7827	24.1564	23.8537	24.3454	23.9368	24.3205	22.9663	22.3569	21.755	21.2661	22.0125
MEIS1	21.0186	21.4152	22.4072	21.2573	22.1002	22.1332	21.1337	21.7206	22.2396	21.5022	22.3352	22.0924	22.9809	21.2664	21.6685	22.3218	22.4661	22.511	21.2405	21.8882	22.7158	21.8704	21.6515	22.0921	22.2828	22.2721	22.2556	22.4029	22.427	22.4275	22.0103	22.2027	22.0218	22.3688	22.1181	21.5212	22.4204	21.6067	22.3014	21.2331	20.9121	21.5294	21.0512	21.5675	22.3544	22.0264	21.2978	20.6331	21.6929
MELK	19.0135	19.4499	19.4992	20.4148	20.0098	18.8031	18.7507	19.5983	19.4873	19.6576	19.6097	19.3098	20.4161	18.7417	19.4877	19.2177	19.7443	19.2501	19.9834	19.143	19.1301	19.8299	19.982	20.0089	20.3884	20.1291	19.2596	19.3251	19.3518	19.6236	19.2832	19.3186	19.2829	19.3217	19.9498	19.8767	19.3455	19.0592	19.2581	19.7659	19.5501	19.8768	19.5922	19.6697	19.2698	19.1254	19.0779	18.9344	19.0367
MEMO1	25.3557	25.992	24.6587	24.5194	24.865	24.4794	25.7711	23.5809	24.5166	25.4007	24.2636	24.513	23.7066	26.7581	25.1567	25.1534	25.165	25.2758	27.1697	25.0072	25.1022	25.9466	25.7127	26.4466	26.5177	26.6217	24.565	24.832	24.9315	25.2261	23.8516	23.9379	23.8388	24.8703	26.2357	25.334	24.9173	23.1724	24.482	25.8173	25.8684	26.1492	26.0305	26.1748	25.3856	24.5148	23.331	23.1153	23.8112
MEN1	23.4553	25.3754	23.533	23.9638	23.5368	23.7685	24.1906	23.3605	24.185	23.1255	23.3516	24.0228	23.9704	24.1581	23.3677	23.644	23.4203	23.9166	25.1246	24.0404	24.0991	24.39	24.3923	24.4053	24.3521	24.3768	23.4335	23.6864	23.7738	24.1568	23.1387	23.2794	23.1349	23.6842	24.4156	24.3353	23.7575	22.2273	23.4111	24.4034	24.411	24.3645	24.4113	24.3981	24.2143	23.7787	23.1503	22.5619	23.2869
MEOX1	20.2131	20.6337	19.774	19.9969	19.4597	19.4214	19.8395	20.5981	19.275	20.785	18.9745	21.017	20.0969	20.1408	19.9351	19.4526	19.3248	19.6574	20.714	19.9119	20.1825	20.3992	20.1634	19.8557	20.4149	20.1211	19.4412	19.923	20.1469	21.1035	19.5611	20.1666	19.6111	19.6112	20.6018	20.7016	20.0362	19.7503	19.8001	19.9965	19.4349	19.892	19.3648	20.0371	19.5069	19.5298	19.6317	19.1066	19.7738
MEPCE	29.0331	30.0693	28.9606	28.0688	29.0273	28.3549	28.4542	28.5538	28.6873	28.6875	28.7471	28.4647	27.7843	28.3077	28.2199	28.7595	28.4033	28.8817	30.3167	29.2693	29.2431	28.9549	28.8938	28.5002	28.0448	28.2323	28.8504	28.6539	28.5658	27.9357	29.0346	28.9791	29.0396	28.6323	28.7158	29.1125	28.5804	29.3635	28.8926	28.9717	29.1445	28.7178	29.0464	28.9335	28.3937	29.0169	29.3247	29.3087	29.3057
MERTK	21.1449	19.8369	21.1887	20.3246	22.0964	20.6914	18.5933	21.1825	22.1427	22.7348	21.5158	21.5627	21.2475	19.3597	21.4179	18.7211	21.1351	21.6016	19.3813	22.1669	19.7923	23.1919	21.815	23.2376	22.5102	23.6626	20.1262	20.3372	20.4285	20.2533	19.6593	19.8006	19.6685	20.2523	23.5763	21.8693	20.3929	19.9254	20.217	21.2979	21.8288	21.4084	21.8718	22.4238	20.083	19.903	19.433	19.5556	19.8337
MEST	22.0834	23.2022	21.9253	20.3433	20.4854	21.6643	21.5542	21.8175	21.3414	21.3577	22.3992	22.0016	22.2898	22.6571	20.8785	21.4602	21.8348	21.6644	23.3434	22.3828	22.3831	22.3525	21.5756	23.2456	22.7937	23.509	22.1707	22.3498	22.4161	22.0957	20.8093	20.7485	20.7817	22.4899	22.7372	20.963	22.4269	20.4801	21.9568	21.2957	22.0373	21.8093	22.2955	22.3131	22.7001	21.6062	19.9026	20.2133	20.7354
METAP1	27.2048	26.5964	27.8604	28.3	28.0403	29.2845	27.9848	28.7801	28.745	27.3674	29.1276	28.8158	28.917	27.542	28.7681	28.674	28.1453	28.2471	28.0555	28.0374	27.7356	28.6521	28.6996	28.5721	28.4786	28.4499	27.8043	28.2037	28.3288	28.5827	27.132	27.5707	27.1521	28.1141	28.5577	28.7123	28.2971	26.5259	27.9203	28.6206	28.6593	28.5419	28.6304	28.494	28.5982	28.2226	27.2456	26.6399	27.8358
METAP1D	19.3974	18.8221	18.5154	17.863	19.3572	20.1289	20.782	18.5754	19.239	18.6928	20.5234	20.4853	20.6513	20.6271	19.5453	20.3882	18.7115	20.5055	19.3121	18.8224	18.6977	20.4641	20.4173	21.3044	21.3923	21.533	18.7365	18.7644	18.7734	18.841	18.5381	18.4957	18.528	18.8233	20.7453	19.9567	18.782	18.2961	18.658	20.7682	20.9053	21.2153	21.1374	21.0466	19.1561	18.7805	18.4413	18.4073	18.52
METAP2	22.9631	23.326	24.1213	25.2178	23.4467	25.5525	24.6084	25.2283	25.4411	24.3097	25.2982	25.2607	26.1243	24.5873	26.2035	24.4164	24.8953	25.1731	24.0844	24.0795	23.9652	24.8264	24.9711	24.7994	24.7207	24.5992	24.6175	24.9085	24.9576	24.9161	23.9051	24.4963	23.9519	24.8274	24.6544	24.9631	24.9389	23.9003	24.7669	24.921	24.9385	24.8595	24.9293	24.6711	24.953	24.873	24.0537	23.5408	24.7305
METRN	20.4849	21.669	20.4196	20.2631	20.3501	20.1294	20.5852	20.4216	20.4614	20.3951	19.9402	19.7492	19.4797	20.9491	20.2378	20.3889	20.3088	19.819	20.9618	19.7067	20.5992	20.1011	19.8303	20.0722	20.176	20.2608	20.1238	20.4313	20.5671	20.8872	19.8764	20.1333	19.8941	20.2928	20.2684	19.8931	20.5116	19.9179	20.2715	20.0332	19.9474	20.0947	19.9617	20.3087	20.7107	20.4335	20.0187	19.8469	20.3535
METRNL	23.773	25.1854	23.9235	23.0352	23.6402	22.1679	22.7106	23.2369	23.0749	24.3268	22.4801	22.616	22.8155	23.0412	22.386	22.9309	23.0245	23.9083	23.9948	23.1377	23.4825	23.886	23.0634	24.0457	23.7961	24.1408	23.2867	23.6025	23.7123	23.4916	21.8785	22.1906	21.8889	23.5486	24.037	22.8684	23.6794	22.263	23.3476	23.034	23.5994	23.3048	23.6904	23.9127	23.7715	23.2193	21.3367	21.8243	22.7586
METTL1	20.3943	21.3332	20.0128	20.4833	20.1724	20.5142	20.3441	20.7405	20.2848	20.1868	20.8585	21.1716	20.917	20.7194	20.7202	20.4876	20.7107	21.0064	21.9751	20.6814	21.2229	20.6785	20.7347	21.3435	21.5183	21.5259	20.5126	20.5501	20.5611	20.7517	20.2386	20.1544	20.2202	20.6605	20.8883	20.3627	20.578	19.7572	20.3691	20.9837	21.0071	21.3463	21.1899	21.0986	21.2245	20.5588	20.0475	19.9386	20.1145
METTL13	23.6402	24.6932	24.363	24.6969	24.2917	25.2741	24.2113	24.866	25.0925	25.0009	25.8086	25.8879	25.7489	24.117	24.8498	24.8382	24.318	25.3727	25.8294	24.6643	24.2489	25.269	25.0628	25.3944	25.5184	25.5299	24.2882	24.7414	24.9024	25.2796	23.7737	24.1877	23.7959	24.6174	25.4371	25.0027	24.8538	23.3508	24.4384	25.3069	25.1794	25.4226	25.2339	25.4703	25.1911	24.6917	23.8377	23.2941	24.3303
METTL14	23.6234	22.5757	24.192	24.3123	24.4256	25.1283	23.3551	24.4421	24.5605	24.8449	25.097	24.7369	24.6017	23.6369	24.8288	23.9367	24.0717	24.4174	23.1701	23.6263	23.3491	24.731	24.5292	24.7664	24.7852	24.8082	23.4893	23.926	24.0848	24.3182	22.7886	23.2115	22.8139	23.7958	24.7936	24.5125	24.0277	22.7293	23.6496	24.7229	24.72	24.7676	24.7372	24.8115	24.4156	24.0101	23.0597	22.8023	23.7416
METTL2B	22.9112	20.1251	21.977	21.8907	21.3325	21.8445	23.1873	22.6038	21.976	22.1809	22.6057	21.7672	22.2657	23.1178	22.1071	22.2156	22.2427	20.9398	23.6198	23.0207	20.7741	22.7487	22.6287	23.1061	23.516	23.4162	21.2413	21.6076	21.7609	22.429	20.9441	21.1798	20.9521	21.5326	23.0886	22.4405	21.7143	20.4517	21.3044	23.0651	22.7512	23.3394	22.8794	23.2532	22.3276	21.613	20.9613	20.5158	21.188
METTL3	24.9272	26.6742	25.6189	26.3278	26.3581	27.3145	26.8777	26.6686	28.3626	24.9177	27.7703	27.567	27.5118	25.9601	27.3573	25.3484	26.43	27.1108	27.2932	27.3082	26.306	28.1475	28.2143	28.0092	27.979	27.916	25.5404	25.8426	25.9552	26.2408	24.8734	25.0146	24.8691	25.8428	28.0637	28.2658	25.9313	24.403	25.5114	28.0263	28.0111	27.9202	27.9612	27.8847	26.9611	26.2263	25.1431	24.9419	25.65
METTL4	23.1663	19.7506	23.3172	23.2784	23.7362	23.3628	23.3719	22.7025	22.4572	23.5953	23.8027	24.0195	23.4414	22.0007	24.9888	22.5852	22.5547	22.4998	22.2564	23.4717	24.1593	24.5877	24.5756	24.7636	24.9294	24.8751	21.5876	21.9283	22.0639	22.7558	21.3686	21.5864	21.3751	21.8668	24.7474	24.4699	22.0238	20.8055	21.637	24.8964	24.7656	24.9628	24.8182	24.9255	22.9522	22.2783	21.6884	21.1533	21.8407
METTL5	22.4737	20.9101	22.618	23.2162	23.3469	24.0127	22.5133	23.2761	22.5796	23.3025	23.6887	23.9654	23.8127	22.1754	23.7901	22.8133	22.969	23.1868	20.2881	23.2205	22.769	23.1654	22.8724	23.4478	23.993	23.8873	22.0433	22.6905	22.9434	23.8226	21.5465	22.0953	21.5771	22.5021	23.611	22.7832	22.8546	20.9019	22.2574	23.3931	22.9382	23.6869	23.0587	23.7129	23.4558	22.6209	21.6519	20.819	22.1362
METTL6	19.9439	19.3121	20.4437	20.5166	20.2435	21.3024	19.993	20.8234	21.5336	20.5783	22.4461	21.7406	21.9254	18.8855	21.0065	20.4824	20.2596	20.7793	19.5511	20.5183	20.4409	21.5683	21.0072	21.8158	21.8532	22.1237	19.7198	20.0542	20.1948	20.4335	19.2367	19.4494	19.2469	19.9591	21.8932	20.908	20.1478	19.1701	19.8105	21.4511	21.5092	21.6864	21.6048	22.0355	20.6292	20.0694	19.3003	19.1941	19.7746
METTL7A	26.0005	26.2083	27.1376	25.9286	26.5327	28.3309	26.4333	27.9152	27.3638	25.2853	27.7211	26.796	27.2539	26.7257	27.0244	26.6511	26.1265	26.7967	25.2615	27.1982	25.9876	26.2022	26.5944	25.7241	25.7348	25.4153	27.2356	27.093	27.0333	26.9212	27.3616	27.3757	27.3613	27.1007	25.8823	26.8114	27.0472	27.2678	27.2386	26.3173	26.1793	26.0148	26.0328	25.7764	26.6602	27.1351	27.329	27.3079	27.34
METTL8	22.1479	23.2596	21.9127	23.0136	21.9076	22.7522	23.3179	23.209	21.3623	22.2932	23.3386	23.7134	24.3148	22.0612	22.416	22.247	22.9728	23.503	22.6432	22.7537	21.9962	23.6428	23.4325	23.6988	23.7316	23.7689	21.8348	22.2592	22.421	22.7449	21.2335	21.6119	21.256	22.1257	23.7341	23.405	22.3659	21.1051	21.9845	23.6391	23.6236	23.7042	23.6491	23.7688	22.8327	22.3248	21.4321	21.1578	22.0292
METTL9	27.1032	24.9447	26.8586	27.1476	26.9552	27.1746	26.9756	27.0865	26.0944	27.2769	26.7357	27.1621	26.5469	26.9881	27.0802	26.7142	26.5944	27.1223	25.2518	26.8147	26.7542	26.6411	27.1778	26.4379	26.5148	26.1366	26.7794	26.4187	26.2696	26.1279	27.3921	27.1545	27.3796	26.5272	26.3554	27.2381	26.3197	27.3683	26.677	27.2319	27.1059	27.062	27.0336	26.6733	26.3185	26.8401	27.6411	27.6656	27.1096
MEX3B	18.8758	20.0108	18.8753	18.7347	18.7896	18.7085	19.156	18.7239	18.9838	18.8373	18.4074	18.349	18.2197	19.486	18.7077	19.105	18.6633	18.4827	18.8477	18.7996	19.2167	18.9795	19.0528	19.6432	19.5949	19.7084	18.7614	18.6946	18.6664	18.6413	18.5594	18.4361	18.5409	18.8209	19.0968	18.7001	18.6927	18.2894	18.6079	19.1066	19.2971	19.3974	19.4687	19.1963	19.0562	18.6542	18.3663	18.3876	18.3892
MEX3C	21.2692	22.9152	21.9067	23.0548	22.4398	23.3198	22.9079	23.6404	24.5357	20.6343	23.7636	22.9128	23.2311	22.7998	23.1542	22.2183	22.6771	24.4513	22.6907	22.5072	22.7741	22.8521	23.1088	22.6826	22.5401	22.3938	22.9554	23.2023	23.2447	23.2264	22.2699	22.7289	22.2989	23.1528	22.5973	23.1442	23.2302	21.9327	23.0407	22.8095	22.8672	22.6246	22.8071	22.409	23.2017	23.2217	22.5512	22.0686	23.0624
MEX3D	20.08	21.056	20.6533	20.5468	20.4047	20.5346	20.4705	20.6483	20.0272	19.878	21.0946	20.489	20.0021	20.5796	20.1329	19.8857	19.6586	20.6181	20.476	20.2424	20.5946	20.7093	20.3998	20.6926	20.7636	20.8907	19.986	20.1967	20.2874	20.4686	19.7851	19.9603	19.7971	20.1047	20.886	20.4551	20.2507	19.8274	20.0849	20.6095	20.5579	20.6786	20.5759	20.9321	20.3942	20.1984	19.88	19.7817	20.1354
MFAP1	25.946	26.1222	26.2007	25.7153	26.0683	26.3437	25.2451	26.6012	26.883	28.0863	27.2735	26.6953	26.8874	25.4683	26.5315	25.8202	25.5591	26.5694	26.1086	25.3812	26.2255	26.7177	26.1192	26.7542	26.8968	27.0467	25.6729	26.2697	26.4987	26.8958	24.9512	25.5421	24.9923	26.0431	26.9956	26.1909	26.4098	24.9889	25.9412	26.4346	26.3156	26.5997	26.3728	26.9551	26.6439	26.114	25.0669	24.6706	25.8638
MFAP3	22.5767	20.0519	22.6674	22.789	22.9978	23.2323	21.9471	22.7033	22.6867	23.7939	23.3245	23.5409	23.406	21.7768	22.9793	22.704	22.3932	22.9729	21.8238	22.286	22.093	23.3219	23.215	23.3951	23.4136	23.4214	21.8732	22.2579	22.4064	22.7731	21.2942	21.5844	21.3038	22.1855	23.3932	23.1374	22.3621	20.8188	21.9428	23.3764	23.3531	23.4094	23.3799	23.4185	22.9418	22.4022	21.4634	21.0749	21.953
MFAP3L	21.1687	21.1761	21.7286	20.7836	21.6179	21.6009	21.0296	21.5474	21.5179	20.9565	21.5828	21.5839	21.7097	20.906	21.1565	21.2566	21.2613	21.7772	20.8103	21.4409	21.7211	21.4963	21.7002	21.328	21.4096	21.1886	21.2175	21.0505	20.9823	20.9779	21.5902	21.5208	21.5889	21.0731	21.3654	21.7468	21.0017	21.6135	21.2035	21.7441	21.6717	21.6783	21.6371	21.5372	21.005	21.3466	21.7523	21.7377	21.534
MFF	25.7119	23.8899	26.0443	25.9458	26.1484	26.5239	25.8377	26.0275	25.7368	26.4855	26.6363	26.2335	26.5929	25.679	26.096	26.153	26.0966	26.1015	24.7259	26.0079	25.694	26.0012	26.0548	25.797	25.4795	25.561	26.0641	26.1942	26.2113	26.0295	25.8376	26.0291	25.8477	26.1759	25.801	26.1258	26.2182	25.1112	26.1078	25.9734	26.1132	25.8099	26.0629	25.8569	26.169	26.1368	25.6099	24.81	25.868
MFGE8	24.1719	24.5395	21.9006	22.9945	24.5797	24.1546	24.719	24.1558	23.2713	21.6704	23.4154	24.301	25.5016	24.7156	23.1007	24.6387	23.2371	24.5899	25.4045	25.9377	24.3806	25.3218	25.3499	25.8121	26.3473	26.1434	22.6892	23.054	23.2035	24.067	22.4372	22.6451	22.4399	23.0096	25.6989	25.0637	23.1641	21.7261	22.7122	25.8878	25.4704	26.2184	25.6278	25.9677	24.0191	23.1318	22.4584	21.8885	22.5876
MFHAS1	24.4284	26.2418	24.4695	25.5677	25.5864	26.1655	25.9892	25.8995	26.0873	22.298	24.6062	25.2053	26.1567	25.3988	24.5318	25.3829	25.1677	25.5696	26.2225	24.6406	24.2453	26.4099	25.5276	25.8135	25.9635	26.1932	23.4265	24.6488	25.1142	25.7498	22.6629	24.1491	22.8075	23.9169	26.5436	26.1881	24.8979	24.101	24.3403	26.1168	25.8616	25.9967	25.7214	26.57	24.8701	24.8453	24.0685	23.483	25.3422
MFN1	22.7417	19.8229	23.5347	23.6215	23.8743	23.644	22.9933	23.6785	23.2526	24.069	24.3042	24.7758	23.8058	22.3429	24.498	23.7078	23.18	22.6599	19.9726	22.0915	22.504	24.8697	24.8465	24.8203	24.8286	24.7737	21.8061	22.0694	22.1673	22.2758	21.0567	21.1408	21.0494	22.092	24.8509	24.7832	22.1506	20.736	21.7516	24.8408	24.812	24.7897	24.7816	24.7478	23.2908	22.53	21.3283	21.3033	21.927
MFN2	25.0292	24.9495	27.2619	24.3438	24.8598	24.0905	23.4113	25.3666	25.3975	24.1546	25.9978	23.3948	25.3356	24.2143	26.053	24.9991	24.6421	26.1493	25.1608	24.7307	25.0571	24.7903	24.8548	23.9683	23.6741	23.6365	25.275	25.0867	25.015	24.6113	25.6917	25.6919	25.7054	25.0037	24.4244	25.3119	25.0154	26.1423	25.39	24.7756	24.8162	24.3245	24.5989	24.5156	24.491	25.3821	26.0258	26.1448	25.889
MFNG	31.4767	31.7951	31.4291	31.3287	31.3556	32.082	31.6356	31.86	31.7332	29.876	32.0786	32.2193	32.2704	31.6435	31.8377	32.0191	31.3084	32.5746	32.3173	32.5018	32.3025	31.6377	31.8684	31.4447	31.16	31.1507	32.1384	31.8258	31.6926	31.2151	32.3909	32.1919	32.381	31.9221	31.3597	31.9332	31.7388	32.563	32.0516	31.7719	31.9518	31.5823	31.878	31.5025	31.5722	32.0511	32.4912	32.6676	32.28
MFSD1	30.0768	27.0557	30.8656	29.6896	30.3661	31.1398	29.5043	30.7338	30.4684	30.5793	30.9858	30.3923	30.4487	29.1808	31.3578	29.8609	30.0177	30.0656	27.9539	30.1035	29.8225	29.9973	29.9724	28.9271	28.6118	28.6089	29.737	29.5481	29.4793	28.98	30.3763	30.4635	30.4096	29.3816	29.5616	30.6354	29.4642	31.4455	29.9791	30.4181	30.4539	29.864	30.1809	30.1821	29.287	30.4881	31.512	31.793	31.3217
MFSD10	30.366	32.1242	31.1388	31.2335	31.1811	30.7617	31.3246	31.4803	30.0849	30.9776	30.9324	30.7752	30.2793	30.8785	29.628	30.7371	30.5036	30.9919	32.2225	31.3041	31.2188	31.5978	31.5836	31.5542	31.5697	31.4818	30.5278	30.9163	31.0478	31.1468	29.5375	29.9335	29.5556	30.832	31.5444	31.5558	31.0048	29.5182	30.6357	31.6104	31.6117	31.6074	31.6048	31.5459	31.262	30.7951	29.4258	29.3639	30.3974
MFSD11	27.1076	23.0194	26.2203	27.4439	27.3162	26.9304	26.3217	27.1681	26.1862	28.8376	27.0016	27.6178	27.2213	25.8848	27.6744	25.9416	26.7167	26.7489	24.5679	26.4213	26.9427	28.3604	27.81	28.6635	28.8463	29.0049	25.4401	26.0836	26.3324	26.9156	24.5661	25.054	24.59	25.9121	28.7428	27.6734	26.2487	24.2177	25.6145	27.934	27.8334	28.2445	27.969	28.5328	26.5366	25.5705	24.209	23.804	25.0038
MFSD2A	20.0542	19.2708	20.0517	19.2454	18.6336	19.3208	18.4438	19.1934	18.5106	19.4168	19.7964	19.7837	19.2569	19.6372	19.7531	19.5344	19.9044	19.8861	21.0814	19.9232	19.5655	20.1067	19.8783	21.0406	20.6312	21.1989	19.3768	19.3416	19.3241	19.1648	18.9598	18.8483	18.9416	19.4704	20.3152	19.4554	19.3496	18.7486	19.2145	19.7546	20.208	20.0805	20.4202	20.1724	19.5885	19.1352	18.6546	18.763	18.8144
MFSD3	22.6506	22.9231	21.7318	21.807	21.952	21.465	23.087	22.6194	21.5809	20.8743	22.0881	21.7451	21.7284	22.089	21.8335	22.0966	22.3823	22.9132	23.6445	22.7927	22.5907	23.3649	22.9906	23.7069	23.8278	24.0409	21.57	21.7494	21.8249	22.0047	21.3016	21.409	21.3053	21.7123	23.6901	22.8484	21.8019	21.1857	21.6009	22.9544	22.953	23.1898	23.0541	23.3913	21.8622	21.5313	21.1323	21.0485	21.3458
MFSD5	27.1486	28.5662	26.6232	26.9469	26.9631	27.1058	26.3742	27.697	28.0795	27.9461	27.9416	28.173	28.2544	27.0729	27.2683	27.2343	26.4115	27.6119	28.4485	27.0138	27.1493	27.7418	27.1683	27.9008	28.1014	28.2297	26.9946	27.5778	27.7936	28.2239	26.2629	26.8002	26.2975	27.3903	28.085	27.1384	27.7234	26.0605	27.2174	27.3982	27.2557	27.6432	27.35	27.9476	27.9384	27.2853	26.1335	25.6631	26.9015
MFSD6	23.2397	21.848	23.1783	24.7857	23.8353	24.0845	23.8316	24.0069	24.5016	23.3041	24.0252	24.4669	24.8704	24.0118	23.8813	23.8036	23.9714	24.7487	23.8115	24.6897	22.9996	24.3363	24.1837	24.3547	24.3366	24.3167	23.5994	24.0259	24.1509	24.3079	22.8242	23.4171	22.8694	23.9062	24.3331	24.181	24.114	22.6633	23.7901	24.2555	24.2132	24.3117	24.2449	24.3502	24.1952	23.8214	22.6557	22.086	23.5289
MFSD7	20.4961	20.6502	20.2675	19.2629	19.5422	19.1465	19.8285	20.393	19.4481	22.0574	20	20.0654	19.4718	20.3959	19.2421	19.8923	19.6231	19.9633	21.2198	20.7753	20.5357	21.4889	20.4736	21.5587	20.9694	21.8662	19.6742	19.866	19.9497	19.7492	19.2136	19.3367	19.2213	19.792	21.7699	20.4924	19.9178	19.4697	19.751	20.2697	20.732	20.3625	20.7717	21.1795	19.7543	19.5654	19.0649	19.2117	19.486
MFSD8	23.5983	18.9464	23.407	24.4231	24.2249	24.2184	23.6614	24.8134	23.0723	23.5584	25.9307	24.8456	24.473	23.6126	24.9144	23.5851	24.0363	23.9854	20.6548	23.612	23.2196	25.8568	25.8904	25.7733	25.7911	25.7121	22.2506	22.4967	22.5945	22.669	21.5934	21.6803	21.5894	22.5043	25.81	25.8685	22.5751	21.3828	22.2181	25.8473	25.8095	25.7945	25.781	25.737	23.4311	22.6651	21.6321	21.6347	22.1538
MFSD9	20.8019	20.4821	22.225	22.0173	20.9217	20.4669	21.6836	20.4846	20.9576	22.1	22.8635	20.6071	22.1054	21.1672	22.5451	20.7151	20.1188	20.7864	22.0469	21.498	21.9967	22.3705	21.7837	22.3157	22.4582	22.6821	20.403	20.6947	20.8234	21.0884	20.1427	20.3822	20.1591	20.5637	22.6947	21.9049	20.7708	20.2056	20.5428	22.3651	22.2475	22.4897	22.2777	22.9725	21.0848	20.8059	20.3628	20.2201	20.7252
MGAM	24.1999	20.2386	24.9446	22.7476	24.7213	21.9166	22.306	22.2947	22.1528	25.9941	21.9985	23.0432	22.4535	23.2635	22.3413	23.112	23.5897	22.2561	20.6687	21.4451	23.1923	23.8029	24.9583	23.6065	26.0868	24.0685	21.491	21.8988	22.0801	24.0653	22.1698	22.691	22.2077	21.7006	24.2067	25.3133	22.0031	21.3118	21.7088	24.8068	22.7833	24.936	22.79	23.5872	21.7857	21.5327	22.0431	20.8935	21.4955
MGAT1	31.7161	33.489	31.8522	30.7018	31.1861	31.1996	30.8803	30.8701	30.4916	31.9936	31.2441	31.0665	31.6146	31.2672	31.1246	30.8645	31.0036	31.9058	32.9411	31.5864	30.8783	30.7966	31.4971	30.5653	30.6429	30.1881	31.8223	31.4256	31.2541	31.087	32.4568	32.1899	32.4437	31.5483	30.4302	31.5554	31.313	32.425	31.6971	31.4772	31.3289	31.2581	31.2411	30.7412	31.2321	31.7906	32.6486	32.6873	32.0692
MGAT2	21.9622	21.0811	21.907	22.45	22.2201	22.5079	21.9594	22.355	22.3194	22.3683	22.5517	22.628	22.5959	21.9094	22.6242	22.0185	22.0549	22.5808	21.5201	21.8706	22.3568	22.4646	22.3239	22.4644	22.4684	22.4376	21.9788	22.2416	22.3212	22.3754	21.2691	21.6848	21.2998	22.1655	22.4514	22.3247	22.2919	21.4187	22.09	22.4215	22.4411	22.4472	22.4478	22.4486	22.4022	22.2149	21.3837	21.3004	22.0653
MGAT3	19.9577	21.2863	19.5371	19.0163	20.2369	19.9516	19.8572	20.1376	20.1071	19.249	19.5524	19.6506	20.0549	20.451	19.1186	19.7743	20.1323	20.579	20.6617	19.732	19.5649	20.2295	19.5143	20.1479	19.7805	20.3511	19.336	19.5419	19.6325	19.4542	18.9265	19.075	18.9373	19.4426	20.4069	19.5934	19.5941	19.2413	19.4452	20.1537	20.6069	20.2006	20.6128	21.1526	20.1658	19.9729	19.3077	19.509	19.9417
MGAT4A	24.1013	22.6294	24.0236	25.1409	24.6205	25.6114	24.6487	24.8635	25.094	22.7671	24.9644	25.2083	24.7963	24.0373	25.3419	24.2831	25.471	24.3288	22.158	23.8289	23.662	23.7186	23.8885	23.5632	23.1745	23.2701	25.3761	25.1009	24.9865	24.4991	25.5294	25.3236	25.5181	25.1944	23.4318	23.9238	25.0268	25.7216	25.2832	23.1565	23.479	22.9778	23.4063	22.9747	24.4047	24.83	25.2245	25.5505	25.0368
MGAT4B	22.9572	24.1668	23.8011	23.2145	23.7535	23.8116	23.5569	23.8259	23.8616	22.401	23.6241	23.4701	24.0765	23.2595	23.2775	23.5136	23.1318	24.0449	23.7461	23.9885	23.8204	23.6648	23.3882	22.9657	22.5413	22.7938	23.4759	23.4532	23.449	23.0202	23.6233	23.7507	23.6511	23.3053	23.455	23.8168	23.4243	24.2139	23.6659	23.6578	23.7954	23.3228	23.6475	23.7439	23.2714	23.8971	24.1653	24.2294	24.2067
MGAT5	21.4151	20.5396	21.3971	21.3032	21.2804	21.7856	21.6671	21.415	21.3695	20.7958	21.3638	21.5348	21.346	20.9381	21.5401	21.5918	21.0756	21.0561	20.5505	21.4106	21.1618	21.2246	21.2671	21.0892	20.8607	20.9378	21.6169	21.4903	21.4353	21.1454	21.69	21.6123	21.6871	21.5234	21.0767	21.3249	21.4526	21.8045	21.5908	20.9488	21.1206	20.8155	21.0684	20.8695	21.108	21.3881	21.6041	21.7515	21.5363
MGEA5	33.9627	30.1844	34.0791	33.1627	33.7756	32.1903	33.3981	31.8631	32.3581	31.3973	32.119	32.2086	31.4844	31.9969	33.0251	33.0747	34.3515	31.815	30.0448	32.2376	32.718	30.7936	30.9527	30.517	30.4037	30.3486	33.7682	33.5831	33.5076	33.251	34.0629	33.9714	34.063	33.5976	30.5958	31.1253	33.526	34.2894	33.7671	30.5144	30.5485	30.3351	30.4642	30.3087	32.8498	33.3829	33.9339	34.0897	33.7038
MGLL	22.837	24.2202	23.9401	22.9275	22.2762	24.0414	23.5211	23.5296	22.7381	22.9153	24.5945	22.7311	25.3934	22.9113	22.3019	23.3762	22.8306	23.8414	23.0652	24.1726	24.1525	23.6089	23.7547	23.737	23.1516	23.6277	23.498	23.4172	23.3892	22.3567	23.3705	23.4344	23.3899	23.3193	23.7523	23.7126	23.3788	23.4593	23.6162	23.7545	23.6259	23.5788	23.7333	23.7252	22.9388	23.6366	23.7469	23.4683	23.7371
MGMT	25.1707	28.2876	24.6799	24.9954	24.5752	24.9223	26.2516	24.514	26.2876	24.6446	25.2384	25.064	26.0802	26.1713	25.3424	25.3524	24.9711	26.9514	27.1739	25.7407	24.8733	25.0448	24.2745	25.4694	25.6232	25.9794	25.4068	26.0613	26.3016	26.7883	24.3795	24.8939	24.4037	25.8841	25.5725	24.105	26.2214	24.0928	25.5826	24.7756	24.7649	25.1602	24.9274	25.6271	26.8347	25.8948	24.3379	23.9745	25.3045
MGRN1	26.59	28.039	26.7041	25.4986	26.8743	24.572	25.4855	25.4696	25.2315	26.3269	24.7741	25.1206	25.3332	26.0887	24.9866	25.4712	25.9062	26.4484	26.784	26.0038	27.5818	26.3466	26.4739	26.0931	25.9942	25.8757	25.9826	26.2693	26.3415	26.4772	25.1216	25.4434	25.1238	26.2519	26.1654	26.5114	26.3232	24.2044	25.993	26.4452	26.445	26.3178	26.3868	26.2467	26.4676	25.985	24.3548	23.7824	25.3082
MGST1	21.9348	21.0056	23.3722	22.3406	22.1116	22.7138	21.9216	22.8471	20.9843	23.8934	22.1509	24.6575	22.4425	22.0803	22.5523	23.0971	22.114	23.5995	21.1351	23.44	23.6141	23.7915	21.92	24.172	22.8978	24.5198	23.0775	23.535	23.7064	22.6788	21.168	21.4052	21.1766	23.4352	24.1684	21.755	23.6534	22.0324	23.1638	21.2295	22.4169	21.4688	22.5516	23.0014	22.957	22.1882	20.3611	21.0321	21.7476
MGST2	27.9909	27.4631	27.7792	26.8103	26.0869	28.5539	25.3231	27.2888	26.7459	27.5042	28.8231	28.7743	29.0391	27.2446	27.8402	27.5304	26.6973	29.0337	27.2294	28.1014	28.6804	28.1636	27.0382	29.3047	28.61	29.6877	28.1919	28.4824	28.5935	28.1071	26.4139	26.3959	26.3864	28.6311	28.6914	26.3769	28.5966	26.1575	27.9678	26.563	27.511	27.1432	27.8234	27.9232	28.7415	27.3467	25.2636	25.6659	26.3388
MGST3	29.1348	29.6751	29.8869	29.8681	29.0852	31.6243	29.9936	30.4976	29.3922	29.9614	32.0841	32.2829	30.8837	30.1081	29.8303	28.4666	29.8269	30.0707	29.1461	29.4384	29.663	30.9185	30.2506	30.7873	31.1357	31.1932	29.2851	30.2278	30.5591	31.2584	28.5906	29.5699	28.6648	29.8184	31.254	30.5101	30.4298	28.6669	29.7993	30.17	29.6953	30.3362	29.7272	30.7821	30.1047	29.4417	28.3252	27.4225	29.2801
MIA2	20.435	21.91	20.7324	20.0212	20.4396	20.1102	20.0934	20.3051	20.396	21.098	20.5555	20.6457	20.7697	20.7963	20.2021	20.5068	20.5976	20.1577	21.625	20.0039	21.1998	21.0992	21.0199	21.1017	21.0992	21.0837	20.1652	20.5236	20.6317	20.7883	19.5679	19.9412	19.5927	20.4025	21.0925	21.0194	20.592	19.5905	20.3095	21.0721	21.0744	21.0894	21.0817	21.094	20.7524	20.4187	19.5947	19.4045	20.2146
MIB1	23.7337	22.7796	23.6888	24.184	24.0662	24.5484	23.6165	23.8357	23.8367	23.5226	23.8027	23.9913	23.999	23.6144	24.1997	23.7806	24.0351	23.8554	22.4167	23.3897	23.2466	23.9565	24.1298	23.915	23.9091	23.7809	23.3657	23.7489	23.8758	24.0005	22.5415	23.0521	22.5749	23.635	23.8396	24.1288	23.8308	22.6312	23.5308	23.9606	23.9443	23.8935	23.9197	23.6981	24.1036	23.8886	23.028	22.8388	23.7165
MIB2	24.6265	27.3473	24.5752	24.2308	24.6802	23.1364	24.6643	23.9199	23.88	23.7237	23.4087	23.7161	22.931	24.8124	24.0127	24.6324	24.4762	24.4854	26.0594	24.0948	24.4533	25.686	25.5683	25.8951	26.0009	25.9994	23.3122	23.7014	23.8426	24.3883	22.8045	23.0496	22.8092	23.6507	25.8551	25.4072	23.804	22.1476	23.3454	25.7816	25.6879	25.9174	25.7594	25.9089	24.4139	23.6474	22.7059	22.2265	23.0861
MICAL2	23.1631	21.2773	22.8613	22.6406	22.7597	22.2717	21.9216	21.715	21.5128	20.4472	21.9414	22.1941	22.0241	22.562	21.5569	22.9008	22.1783	22.2755	21.0697	22.3798	22.9561	22.4617	22.401	22.4102	22.5239	22.2945	22.1131	22.3732	22.4337	22.2895	20.5448	21.0941	20.5765	22.3014	22.3664	22.38	22.4127	21.3636	22.2069	22.4565	22.5253	22.5074	22.5175	22.4147	22.4876	22.2264	20.3165	20.9864	21.9864
MICALCL	22.2291	21.591	21.7838	22.6629	20.8298	20.7599	20.4066	20.2661	20.5633	19.8545	19.9151	21.0861	21.9105	20.9654	20.6153	21.5507	21.3499	20.0826	19.6876	21.6658	21.4856	22.0343	21.0069	22.242	21.5654	22.5431	20.4572	20.6691	20.7588	20.4435	19.8373	19.9469	19.8427	20.6077	22.3177	20.9508	20.7283	20.1124	20.5158	21.2662	21.9531	21.4252	22.0327	22.4301	21.0123	20.6621	19.8615	20.1137	20.4812
MICALL1	22.615	24.0998	23.0006	22.8107	23.0328	22.3262	23.1605	22.4236	22.6658	24.3467	22.936	22.2693	22.8996	23.6465	22.3677	22.743	22.7134	23.0445	24.7406	23.1866	23.3612	23.7234	23.2368	23.6324	23.8696	23.9373	22.3306	22.9172	23.1481	23.6723	21.8495	22.4577	21.8988	22.6581	23.9769	23.4065	23.057	21.9255	22.6389	23.438	23.1798	23.5337	23.1998	23.8425	23.1052	22.687	21.9615	21.4583	22.5751
MICALL2	19.4569	20.0108	18.7124	18.7687	19.2517	18.7761	19.0641	19.0588	18.9817	19.3001	18.65	18.553	17.9621	19.8561	18.8759	19.3543	18.9721	18.7217	19.3202	19.0007	19.0234	19.6496	19.4996	19.9117	19.9052	20.0493	18.8064	18.8615	18.8835	18.9209	18.6612	18.6761	18.6595	18.8686	19.7909	19.3661	18.8801	18.5849	18.7923	19.2833	19.344	19.4069	19.4046	19.4676	18.818	18.6612	18.4872	18.4774	18.5636
MICB	26.048	23.616	25.9538	26.2317	25.3456	25.6397	24.733	26.207	24.8197	28.8156	25.3647	26.2665	25.6334	25.1256	25.7433	25.2767	24.9177	24.8859	25.8333	25.6036	25.7547	26.4922	26.2419	26.6091	26.723	26.7531	24.559	25.0477	25.2354	25.7364	23.9751	24.3925	23.9971	24.9061	26.6641	26.1742	25.1742	23.6221	24.7143	26.6189	26.5346	26.7231	26.5833	26.7854	25.8766	25.2476	24.324	23.8602	24.8656
MID1IP1	28.2266	28.7218	27.571	26.0695	28.572	26.7684	25.4242	26.3671	26.2561	25.9974	26.7844	27.2716	27.8297	26.7682	26.521	27.7467	27.0797	27.6081	27.8421	26.9698	28.3669	27.5126	27.4272	27.4785	27.4452	27.3468	27.0335	27.3715	27.4561	27.5275	26.1485	26.6955	26.1848	27.294	27.4425	27.3813	27.4403	25.8878	27.1701	27.5103	27.5066	27.5083	27.5281	27.4341	27.5295	27.3039	26.138	25.6825	27.0132
MID2	20.8561	20.9351	20.3008	22.3157	22.2327	22.8443	21.7513	21.8078	21.9628	20.2488	21.9372	22.229	23.2144	21.7795	22.0223	22.1154	22.8939	21.2985	22.2057	21.0194	21.1585	22.4142	21.7241	22.0676	22.3512	22.4626	20.4715	21.1093	21.3878	22.0074	20.1215	20.7405	20.1695	20.765	22.7125	22.0988	21.266	20.4124	20.858	22.5889	22.2805	22.6079	22.2465	23.0997	21.8085	21.5255	20.915	20.4804	21.6033
MIER1	26.4631	24.0639	26.5507	26.7531	26.6182	26.8668	26.1945	26.3737	25.7668	27.1153	26.5824	26.5464	26.3696	25.7112	26.5663	26.4421	26.4956	26.1183	23.8699	25.7504	25.7857	25.6472	25.9559	25.3887	25.1745	25.0725	26.7682	26.5989	26.5198	26.2411	26.875	26.838	26.8733	26.6472	25.3433	26.0594	26.5476	26.8298	26.7345	25.5489	25.657	25.315	25.5599	25.1584	26.1793	26.5782	26.8624	26.845	26.7484
MIER2	20.539	22.5228	21.118	20.8184	21.063	20.8427	20.6779	20.637	21.4412	20.6605	20.0095	21.0744	21.1169	20.8193	20.4824	20.6657	20.8338	21.6388	23.5639	22.1661	20.8881	21.869	21.7075	22.5093	22.6169	22.7267	20.7992	21.0016	21.0799	21.3672	20.1772	20.1851	20.1596	21.0839	22.1791	21.2583	21.078	19.5119	20.6677	21.6489	21.7065	22.0276	21.8961	21.976	21.4347	20.5387	19.5549	19.387	19.8698
MIER3	20.0464	20.2619	20.9549	21.2998	21.061	21.5888	20.5904	21.1857	21.3855	20.8974	21.8477	21.7772	21.7482	20.3752	21.4908	21.0768	20.9475	21.5039	19.7637	20.6732	21.1791	21.5404	21.4952	21.5515	21.5398	21.5345	20.438	20.7817	20.9064	21.1912	19.9821	20.2833	19.998	20.6983	21.5481	21.4756	20.8648	19.6716	20.5362	21.5483	21.5529	21.5367	21.5507	21.5167	21.2997	20.9665	20.2869	19.934	20.6917
MIF	33.2619	35.3564	31.7491	33.3109	33.0241	34.0671	33.1624	33.5131	33.7118	32.564	34.4064	34.7495	33.4952	33.3218	34.4074	32.7649	33.19	34.2063	34.6885	34.3773	33.6157	33.8576	34.0125	33.9015	33.738	33.713	33.932	33.6299	33.4611	32.9236	34.0256	33.8588	34.0192	33.7848	33.6807	33.9855	33.5322	34.0217	33.7943	33.9715	34.0277	33.9267	34.0247	33.7807	33.4942	33.7645	34.0092	33.9779	33.8256
MIF4GD	26.0318	26.7364	26.123	26.4128	26.985	27.2236	26.5622	27.0661	26.7349	26.5299	27.7472	28.2999	27.824	26.7653	26.611	26.7427	25.7045	27.756	27.5815	27.1464	28.1304	27.5154	27.1832	27.7604	27.9012	27.9513	26.6349	27.1163	27.2931	27.6737	25.8995	26.3079	25.9159	27.0137	27.771	27.0091	27.2406	25.3628	26.7479	27.2387	27.1111	27.4861	27.2442	27.6162	27.4152	26.6583	25.4037	24.8831	26.0904
MIIP	22.5943	23.9756	23.107	22.2552	22.8645	21.9784	22.0375	22.6917	21.491	24.7689	22.1021	22.1976	21.8588	22.3826	22.1685	22.6315	21.8935	22.7651	24.9225	22.6155	22.6407	23.8184	23.676	24.0874	24.1534	24.1835	22.0313	22.2975	22.3916	22.7185	21.4754	21.5921	21.4688	22.3088	23.9955	23.4299	22.3737	20.8947	21.9899	23.7066	23.6908	23.9121	23.8009	23.9147	22.6907	21.9522	21.005	20.7561	21.3752
MINK1	22.1185	23.8267	22.5827	22.8064	23.218	22.3948	22.913	22.1843	22.7869	22.3797	21.6372	21.816	22.3568	22.4028	22.1501	22.4535	22.4172	22.8763	23.3804	22.6038	22.6467	22.0156	22.0821	21.7801	21.4845	21.5638	22.968	22.7911	22.7183	22.3681	23.1014	22.9933	23.0978	22.8281	21.7924	22.1941	22.74	23.3103	22.9376	22.1383	22.3336	21.9598	22.2637	22.0271	22.7048	23.0284	23.2745	23.4104	23.1968
MINPP1	21.3572	20.9292	22.2445	23.5463	22.8251	23.2698	21.9914	22.435	22.3107	21.4284	23.203	22.7625	23.0723	22.1849	22.5878	21.7586	22.1966	23.3506	21.0528	22.4257	22.3173	22.6451	22.4762	23.129	23.4492	23.4354	21.8721	22.2247	22.3587	22.9158	21.419	21.6073	21.4199	22.1929	23.0045	22.1929	22.3247	20.829	21.8809	22.7008	22.5078	23.0389	22.6674	22.9776	22.8056	21.9957	21.1564	20.7764	21.4545
MIOS	23.5221	23.2896	24.5244	24.4495	24.2427	25.9178	24.0766	24.7182	25.0824	25.33	26.0065	25.6981	25.805	23.444	25.2971	24.0789	24.3236	24.8337	23.4908	24.1588	23.3561	25.4908	25.3368	25.5333	25.5356	25.5475	23.7681	24.1741	24.3276	24.5636	23.0084	23.3358	23.024	24.0751	25.5363	25.2793	24.2817	22.8397	23.8709	25.4701	25.4843	25.5214	25.5062	25.5489	24.7714	24.1908	23.0921	22.9084	23.7926
MIPEP	20.982	21.9789	21.06	22.2544	21.3189	21.9625	22.0369	21.0846	21.4064	20.3046	22.1283	21.663	22.0091	20.7381	21.8201	21.562	21.8994	21.5091	21.4672	21.1719	20.4116	21.9765	21.4771	21.8682	22.018	22.1867	20.7886	21.1222	21.2712	21.5937	20.5266	20.8135	20.5471	20.963	22.255	21.6201	21.2085	20.621	20.9607	21.8697	21.7332	21.9509	21.7445	22.3774	21.4325	21.17	20.7336	20.5611	21.1185
MIS12	26.5531	24.3686	26.5787	27.1733	27.0307	27.2323	27.0098	26.9278	27.0987	26.6253	28.1941	27.8138	27.2197	26.7338	27.6935	26.9939	26.2972	25.08	25.8255	27.1009	25.1811	27.5074	27.5082	27.4224	27.4027	27.3348	26.1066	26.4765	26.6118	26.8555	25.1424	25.3778	25.14	26.459	27.4556	27.4631	26.5864	24.4885	26.0934	27.4847	27.4687	27.4144	27.4367	27.3652	27.2406	26.651	25.2473	24.9865	26.0055
MITD1	25.8134	25.3246	27.3735	26.8524	27.755	27.9849	25.523	27.5364	26.9494	28.8866	27.8374	27.5503	27.7892	25.9512	28.2842	27.73	27.344	26.9825	24.86	26.0177	25.0116	28.5514	28.389	28.5836	28.582	28.5933	25.7392	26.1904	26.3606	26.5739	24.9076	25.2494	24.924	26.0705	28.5883	28.3415	26.3069	24.8363	25.8647	28.5068	28.5294	28.5542	28.5493	28.5955	26.7917	26.141	24.9387	24.8211	25.7309
MITF	19.13	19.702	19.4953	18.6665	18.8348	19.0417	18.8377	18.9845	18.7718	18.5275	19.8967	19.5129	19.6432	19.0479	18.83	19.0403	19.7522	19.5124	18.5343	20.019	19.3533	19.1408	19.2969	19.9721	20.2741	20.1838	19.424	19.4645	19.4746	19.8297	19.0951	18.9553	19.0662	19.6366	19.393	18.8221	19.5026	18.3438	19.2023	18.9916	18.9559	19.3587	19.1362	19.0297	19.6698	18.8909	18.3595	18.1968	18.3794
MKI67	18.2338	20.4619	18.6898	21.2725	20.1377	18.7078	19.5705	19.3712	20.4829	20.0717	20.3167	19.7114	21.1184	19.6871	19.9638	20.4392	20.702	20.5963	20.157	19.8145	19.0878	21.0067	21.0981	20.9413	21.7882	21.2913	19.0447	19.3765	19.5252	20.4388	19.1329	19.4664	19.1558	19.2256	21.3126	21.2383	19.4641	18.8308	19.2052	21.0333	20.2422	21.1492	20.2667	20.8919	19.3353	19.0776	19.0252	18.5301	19.0064
MKKS	23.3838	22.2725	23.6378	24.0015	23.8688	23.8259	23.4764	23.8267	23.4028	23.9075	23.7718	24.2956	24.5348	23.0791	23.9782	23.4091	23.1812	23.6489	22.9936	23.4405	23.595	23.9599	23.851	24.0353	24.0442	24.0454	23.4406	23.6438	23.7041	23.8455	22.9013	23.0683	22.9011	23.631	24.0244	23.7293	23.6894	22.4594	23.441	23.9081	23.9179	23.989	23.9597	24.0165	23.8717	23.4869	22.5903	22.3691	23.0744
MKL1	24.5563	25.814	24.7613	24.1245	24.8472	23.8926	24.5576	23.5071	24.6866	25.0047	23.5905	23.7426	24.2441	24.7987	23.5486	24.5616	24.2445	24.3663	26.0806	25.1451	25.5353	24.4031	24.6322	23.9913	23.8203	23.6669	24.8439	24.6523	24.5682	24.2883	25.0264	24.9974	25.0263	24.67	24.1073	24.7916	24.5926	24.9553	24.8401	24.6051	24.6179	24.3644	24.5104	24.2815	24.3765	24.8625	24.9671	24.8199	25.0215
MKL2	18.9451	19.0554	18.8959	20.7754	19.6275	21.6859	21.5144	20.4673	21.0756	18.442	20.8903	21.3231	21.8246	19.4909	20.478	20.5763	20.2773	20.3423	19.2858	20.7411	19.8362	21.4091	21.1408	21.389	21.7174	21.6635	18.7471	19.208	19.409	20.0796	18.5235	18.933	18.5514	19.0082	21.6535	21.236	19.3286	18.3925	18.9619	21.8517	21.565	21.9401	21.594	22.0183	20.1137	19.6735	19.1631	18.6611	19.521
MKLN1	26.7837	23.2466	27.024	27.1171	26.5585	26.8155	26.0571	26.1133	26.5352	27.3171	26.5889	27.1925	27.0959	24.6175	26.7262	27.0125	27.3737	26.3638	24.5326	26.1067	25.8046	25.5099	25.7499	25.0058	24.7581	24.6548	27.1191	27.1462	27.1306	27.018	26.8966	26.9889	26.8965	27.1491	25.1603	26.0066	27.1344	26.3703	27.1194	25.2483	25.3238	24.8898	25.1656	24.8533	26.8801	27.135	26.9085	26.6414	27.0961
MKNK2	30.5778	32.0854	31.0548	29.5234	30.7698	28.9767	29.3029	29.9285	29.847	30.0726	29.2716	29.8565	30.2685	30.2571	28.886	30.3872	30.0752	31.073	31.3581	31.0819	31.5969	29.6473	30.0714	29.3625	29.1335	29.0056	31.088	30.7032	30.5395	30.0777	31.5332	31.27	31.5201	30.8096	29.2828	30.186	30.5966	31.7508	30.9892	29.662	29.7906	29.3951	29.6777	29.1874	30.1068	30.7524	31.5107	31.7713	31.092
MKRN1	36.3554	34.5667	36.7363	39.3701	38.6452	35.4822	35.4969	35.5576	35.74	36.4326	36.8359	37.0309	37.0097	37.0054	36.6466	35.9145	36.8641	36.9274	35.0243	35.2065	36.8455	36.0954	36.8568	35.8369	35.6945	35.3741	37.094	36.4543	36.1998	35.7148	37.9253	37.4463	37.899	36.6612	35.636	36.9211	36.2889	38.0374	36.8772	36.4809	36.5168	36.1775	36.3966	35.6911	35.8536	36.6885	37.9611	38.2497	37.1305
MKRN2	23.5668	21.782	23.7275	23.7867	24.6696	24.8508	24.0298	23.9029	24.2332	24.2427	24.7085	25.1634	24.6269	23.2681	24.4245	24.5831	23.3028	23.7708	23.2125	22.9466	22.8697	24.832	24.5361	24.8984	24.9578	25.0064	23.015	23.5549	23.7509	24.1516	22.2947	22.7715	22.3221	23.379	24.9608	24.5096	23.6819	22.1338	23.2091	24.7415	24.6982	24.8488	24.7443	24.9695	24.0626	23.4395	22.3495	21.9681	23.0833
MKRN3	19.9266	19.7455	18.8142	18.7729	19.1963	19.6558	18.9927	18.816	18.7813	19.0625	18.6027	19.3517	19.2749	20.3298	18.9273	18.7672	18.7947	18.8901	19.5897	19.0097	19.3835	19.5524	19.4759	19.934	19.8262	20.0105	18.8968	18.8939	18.8918	18.8706	18.8045	18.7805	18.8003	18.922	19.6503	19.2891	18.8971	18.7425	18.8609	19.5897	19.7731	19.7661	19.8785	19.7789	19.0309	18.9003	18.7666	18.7862	18.8086
MKS1	19.7686	21.4205	20.3225	21.0139	21.2158	21.1723	21.057	21.5452	22.1618	19.054	22.1057	22.1632	21.9027	20.8485	20.5625	20.5034	20.6092	21.7683	21.8543	22.1195	21.3642	22.3622	21.7805	22.693	22.6037	22.9945	20.1612	20.3439	20.4207	20.487	19.8137	19.9154	19.8173	20.3056	22.6803	21.6315	20.3972	19.7808	20.1933	22.4536	22.6489	22.7142	22.766	23.1237	20.9182	20.5056	19.9384	19.9261	20.2797
MLC1	21.5127	24.1579	21.9317	21.7027	21.2917	20.8929	22.3788	22.388	22.826	21.1238	22.6886	21.7271	22.2349	22.4701	21.474	21.9578	20.5236	23.3148	23.4214	22.5854	21.7934	22.4366	21.6588	22.6715	22.6863	22.9845	22.5977	23.0199	23.1571	23.3238	21.6936	22.1582	21.7201	22.9058	22.7969	21.5642	23.1177	21.6395	22.752	20.8216	20.9235	21.1386	21.0492	21.7106	22.6157	21.8881	20.3999	20.1667	21.4276
MLEC	28.0227	27.2239	28.2439	28.396	28.0257	29.544	28.3149	29.1528	28.9745	26.9985	29.4863	29.496	29.2497	28.7566	29.1055	28.7882	27.4471	28.7507	28.1446	29.1132	28.3467	28.0498	28.5106	27.8913	27.7039	27.5225	29.1383	28.7744	28.6176	28.2313	29.4795	29.2562	29.4682	28.9061	27.7088	28.5371	28.6735	29.544	29.0147	28.2897	28.3804	28.0864	28.3076	27.7872	28.4326	28.9354	29.499	29.6373	29.1576
MLF1	18.3226	18.7993	18.5107	19.141	18.7043	18.4506	18.3331	19.0175	18.282	18.248	19.1961	18.7473	18.8085	18.2432	18.3231	18.1473	18.7837	18.6048	18.4635	18.7246	18.9019	18.6993	18.2616	18.5335	18.3723	18.6535	18.3253	18.5146	18.6031	18.5214	18.0807	18.2324	18.0927	18.4017	18.7967	18.3772	18.5615	18.3733	18.452	18.5027	18.6601	18.486	18.6353	18.9936	18.7293	18.6847	18.3085	18.4028	18.7611
MLF2	28.8107	28.8367	29.0277	27.9309	29.0821	27.9043	28.0323	27.957	28.0858	30.3593	28.2737	28.9361	28.4093	28.1115	28.3183	28.9982	27.1622	29.4256	28.8927	29.1049	30.5901	28.6445	28.9526	28.4189	28.4522	28.142	28.9172	29.0077	28.9826	28.9533	28.2124	28.5425	28.2311	28.9928	28.4035	28.9764	28.9905	28.055	28.94	28.9109	28.8447	28.7934	28.7942	28.5399	28.9524	28.9368	27.7855	27.6328	28.7027
MLH1	24.0293	24.6036	25.6637	26.0926	25.4616	26.1304	24.8188	25.811	25.4533	26.14	26.9791	26.7772	27.4579	24.169	25.7158	25.2208	25.6178	26.1978	25.3895	25.5191	24.3929	26.5956	26.3566	26.8064	26.8571	26.9143	24.8745	25.2071	25.3298	25.633	24.2188	24.4436	24.2224	25.164	26.7655	26.1818	25.2967	23.8044	24.8996	26.5509	26.5571	26.7175	26.6374	26.789	25.7659	25.0843	24.0516	23.8064	24.5895
MLH3	22.811	22.8936	23.5559	23.1727	23.4666	24.4778	23.6675	23.823	24.1497	21.9613	24.1993	24.4792	25.3743	22.8755	23.4673	23.3171	23.5219	23.8999	23.2268	23.3668	23.0607	23.9259	23.732	23.2851	22.7443	23.0295	23.4672	23.2892	23.2209	22.5035	23.6695	23.6782	23.6883	23.2018	23.6545	24.0866	23.2198	24.4272	23.5948	23.8421	24.0834	23.488	23.943	23.8893	22.925	23.7699	24.2394	24.5062	24.261
MLKL	32.0278	28.9357	31.3479	30.925	31.3933	29.8044	30.046	30.7579	29.6526	33.5647	30.489	30.5033	29.8204	29.7038	30.7752	31.1059	30.041	30.5616	31.3411	30.7952	30.5792	31.2906	31.5864	31.0422	31.2036	30.8625	30.5816	30.9348	31.0622	30.9671	29.0517	29.341	29.0524	30.9081	31.1174	31.6572	31.0305	28.9897	30.5885	31.593	31.442	31.4878	31.3826	31.2479	31.2148	30.4381	28.2159	28.5272	29.7016
MLLT1	21.0132	21.8997	20.8681	20.7398	20.8917	20.778	21.0627	21.1433	20.7311	21.4649	20.6114	20.7395	20.7294	21.3563	20.4382	20.8374	21.1719	20.9001	21.5432	21.1129	21.4314	21.2642	21.3108	21.1802	21.1341	21.0969	20.916	21.0959	21.1466	21.2591	20.4981	20.6828	20.5027	21.076	21.1957	21.3231	21.1325	20.093	20.9364	21.2781	21.2859	21.2241	21.2651	21.1972	21.2627	21.0085	20.3212	20.0269	20.714
MLLT10	23.128	20.973	24.2799	24.9563	24.3663	24.8938	24.5925	24.4109	24.4279	23.5654	24.6856	25.2547	25.326	23.1214	24.0146	23.88	24.4837	24.3152	22.1576	24.0829	23.8647	25.3136	25.3487	25.229	25.2486	25.1557	23.1149	23.4687	23.6082	23.7173	22.1237	22.351	22.1243	23.4393	25.2569	25.327	23.5733	21.8433	23.1216	25.31	25.2741	25.2555	25.2426	25.177	24.4005	23.6517	22.2451	22.2228	23.0767
MLLT11	22.3955	22.902	26.7611	23.492	23.4574	23.8399	23.3157	23.3906	24.3318	22.6068	24.5137	24.6954	24.0623	23.2961	23.2034	23.4092	23.2215	23.8967	22.7639	23.8901	23.2824	24.4013	24.4845	25.1551	25.6297	25.4688	22.9937	23.2011	23.2821	23.8659	22.7194	22.7632	22.709	23.2465	24.792	24.0248	23.2731	22.0679	22.9165	24.5742	24.3007	25.0198	24.5102	24.678	23.7094	22.9188	22.3448	22.0294	22.423
MLLT3	20.8789	20.1093	20.6952	22.0092	21.4729	22.199	22.1316	21.4639	21.7521	20.5546	22.0446	22.49	22.0984	21.3319	22.137	21.3704	21.4719	21.7186	21.2137	21.272	21.232	21.5341	21.805	21.6424	22.2668	21.9172	20.8108	21.3648	21.5692	22.3165	21.1216	21.5713	21.1542	21.1882	21.8124	21.8064	21.4938	19.9529	21.0357	22.0589	21.2764	22.162	21.3505	21.8535	21.8175	21.3009	21.2509	19.7975	20.9901
MLLT6	25.2338	28.2627	25.2857	26.2994	25.622	25.647	26.6963	25.433	26.404	26.8054	25.3156	25.5316	24.9815	25.9921	25.2993	25.7599	25.9709	26.0644	28.3519	26.3185	26.1809	24.949	25.1639	24.8658	24.7113	24.6824	27.0385	26.7032	26.5655	26.1791	27.3386	27.0747	27.3235	26.8165	24.7693	25.1756	26.6148	27.4852	26.9168	24.9304	25.0521	24.8188	25.0084	24.7192	26.3034	26.7196	27.2548	27.5201	26.9293
MLST8	23.383	24.4832	23.5773	23.2997	23.6354	23.4716	23.2927	24.0213	22.8266	23.05	23.8175	23.4355	22.8123	24.4102	23.5307	23.5721	23.6159	24.5573	24.144	23.0118	23.2235	24.4764	24.1781	24.9125	25.0417	25.1726	22.9125	23.2528	23.3896	23.7534	22.2897	22.4686	22.2897	23.227	24.7888	23.9055	23.3558	21.8358	22.9148	24.3426	24.3331	24.6467	24.478	24.7382	23.7989	22.9997	21.9916	21.759	22.4436
MLX	22.5887	21.0097	21.6774	21.698	22.192	21.8518	21.8061	22.1572	21.9353	22.4667	22.0251	22.2145	22.5929	21.8337	22.2366	22.2118	21.6582	22.1091	21.7767	22.4769	22.3729	22.2423	22.3447	22.145	22.1371	22.0347	21.9878	22.1836	22.2419	22.3076	21.3963	21.6503	21.4075	22.1469	22.1469	22.3563	22.2295	21.1818	22.0366	22.323	22.3059	22.2707	22.283	22.1833	22.3107	22.0587	21.1239	20.9425	21.7653
MLXIP	21.2768	21.9598	21.4117	20.5713	21.0984	21.1671	21.4707	20.765	20.9315	20.4187	20.5842	20.4864	21.2371	21.2392	20.5982	21.1507	21.1452	21.0227	21.766	21.6204	21.6965	20.8685	20.7587	20.332	20.1573	20.2118	21.3375	21.3211	21.3174	21.156	21.4828	21.5403	21.4951	21.2419	20.7016	21.0827	21.3042	21.7161	21.4381	20.7618	20.7912	20.49	20.6536	20.7375	21.0514	21.4484	21.6717	21.7101	21.6673
MLYCD	22.1243	23.6547	23.0164	23.7458	22.6654	23.4345	22.8745	23.2654	24.5551	22.749	23.627	22.9976	23.1878	22.1388	22.274	22.7574	21.7905	24.4473	24.1839	22.8829	22.5805	23.6533	23.3578	24.1289	24.3082	24.4234	22.2958	22.5864	22.7061	23.083	21.833	21.9776	21.8337	22.5596	23.9991	23.0891	22.6761	21.4825	22.3032	23.9086	23.8648	24.2305	24.0109	24.3015	23.4507	22.6975	21.873	21.6593	22.2287
MMAA	20.7467	20.382	21.5905	22.527	21.7542	22.8833	21.653	22.3048	21.878	21.7563	22.5976	23.44	22.4877	21.0849	22.7824	21.686	21.7332	22.3202	21.5879	22.2734	21.9685	22.6393	22.0818	22.7629	22.8834	23.0907	21.2719	21.7255	21.9116	22.2841	20.7547	21.0965	20.775	21.5606	22.9587	22.0817	21.843	20.7241	21.4419	22.3646	22.3082	22.5602	22.381	22.9229	22.1289	21.5791	20.7751	20.5704	21.3249
MMAB	21.0994	23.1511	21.6982	22.9844	21.955	23.2655	22.6283	22.7049	22.7756	20.9488	22.2951	22.0619	22.3438	22.3504	22.2067	21.9734	21.5681	22.6765	23.8715	22.5279	22.2772	23.0228	22.7003	23.4303	23.7509	23.8042	21.671	22.0596	22.2226	22.7816	21.23	21.4739	21.2386	21.9765	23.4204	22.5036	22.1726	20.865	21.7425	22.8905	22.7031	23.2157	22.8415	23.2975	22.5266	21.7942	21.0318	20.7283	21.38
MMACHC	20.0925	19.9848	19.8614	20.0197	20.0387	20.6252	20.4486	20.6162	20.3806	20.133	21.2314	21.5756	21.122	20.4456	20.5022	20.3744	19.8326	21.2107	20.8196	20.2468	20.0655	20.8699	20.5804	20.9513	21.0792	21.1865	19.9722	20.1833	20.2736	20.4981	19.7555	19.9178	19.7653	20.1074	21.0861	20.5794	20.2404	19.7139	20.0513	20.8491	20.7713	20.9738	20.8156	21.1779	20.468	20.1929	19.8292	19.7019	20.0694
MMADHC	31.7978	29.1588	30.9869	30.7094	31.0653	31.6309	29.8936	31.7249	31.0823	32.6993	32.1795	31.3822	31.644	30.1429	31.4321	30.6764	31.355	30.4047	29.2207	30.3711	30.7355	31.3119	31.0231	31.3026	31.3442	31.3371	30.6718	31.1506	31.2749	31.3405	29.8433	30.658	29.9134	30.986	31.337	31.1111	31.2277	30.0075	30.9408	31.1896	31.0971	31.2655	31.1168	31.3516	31.2883	31.0482	30.0633	29.396	30.9028
MMD	27.4321	24.8419	28.5492	27.3368	27.4012	27.7557	27.3407	27.7325	27.9201	24.9407	28.8661	27.0308	27.8091	27.6428	28.2739	27.3086	28.2909	27.6064	23.8016	28.3409	28.9625	27.3964	27.2887	26.5308	26.0705	26.2171	26.7358	26.4834	26.3903	25.7641	27.1848	27.1568	27.2068	26.4001	26.966	27.8796	26.3951	28.537	26.8808	28.244	28.5374	27.6983	28.2607	28.1169	26.7618	27.8939	29.0211	29.6816	28.8571
MME	29.8134	25.9891	30.0025	27.6411	29.9304	27.483	27.8081	28.2447	26.1559	23.4611	28.9228	28.4598	26.8305	28.0062	28.812	27.68	27.6232	27.9866	25.492	27.0949	28.4238	27.4373	28.0966	28.4345	29.3287	28.6484	27.0053	27.0028	26.9963	27.6444	27.0359	26.8554	27.0031	27.1741	27.7091	27.4314	27.027	26.0591	26.7888	29.0762	28.5057	29.757	28.8145	28.5549	28.3801	27.4067	27.0544	26.5647	26.7444
MMEL1	20.9535	21.0833	20.5744	20.0808	20.4111	20.1719	20.6672	20.3621	20.243	21.1254	19.9021	20.0889	19.2125	21.3641	20.7248	20.8051	20.1966	20.6157	21.4069	20.4012	20.5817	21.2038	20.33	20.9975	20.5076	21.1918	20.3843	20.6233	20.7328	20.413	19.9124	20.0771	19.9254	20.4885	21.3658	20.4602	20.6827	20.3958	20.5347	20.2332	20.6012	20.2301	20.5831	20.9608	20.43	20.3615	19.8678	20.0824	20.4023
MMGT1	24.3853	24.0249	24.4318	24.6447	24.686	24.944	24.3669	24.7801	24.6887	24.6587	24.8148	24.6775	24.5643	24.5867	24.6886	24.6657	24.4366	24.3051	23.8301	24.4766	24.3322	24.7131	24.4675	24.6707	24.7038	24.7319	24.4071	24.6604	24.7147	24.7363	23.9685	24.433	24.0108	24.5623	24.7447	24.5803	24.6996	24.242	24.575	24.5285	24.4702	24.5619	24.4702	24.7178	24.6753	24.5584	24.0477	23.7625	24.5424
MMP1	18.7673	18.8235	18.6273	18.4489	18.1742	18.2994	18.7387	18.3849	18.9863	18.2621	18.2636	18.4389	18.6075	18.9269	18.3166	18.4875	19.2844	18.2434	18.4402	18.439	18.9653	18.6577	18.7379	18.6063	18.9404	18.7039	18.5782	18.7397	18.8124	19.3445	18.6932	18.8779	18.7068	18.6586	18.7421	18.8116	18.7811	18.5222	18.6668	18.3974	18.1998	18.4112	18.1995	18.3256	18.3825	18.3177	18.3598	18.147	18.3126
MMP11	20.2147	20.1885	19.3516	19.3903	19.1059	19.3628	20.0184	19.7967	19.5912	19.4126	18.7894	18.8839	18.3539	19.8449	19.4885	19.6481	19.3849	18.8578	19.6477	19.6128	19.1229	19.6694	19.6149	20.0171	20.0554	20.137	19.033	19.0669	19.0793	19.1336	18.8904	18.8764	18.8852	19.0981	19.8032	19.4228	19.0821	18.7453	18.9902	20.022	20.0872	20.2435	20.1999	20.1979	19.5198	19.2219	18.9432	18.9137	19.0226
MMP14	20.1873	20.7962	20.0802	19.7818	19.7135	19.6353	20.1038	20.1865	19.6914	19.9654	19.4499	20.4307	20.1723	20.6771	20.2425	20.072	20.4983	20.1796	20.5651	20.8769	20.4752	20.88	20.1629	20.9336	20.4827	21.1372	20.0375	20.2164	20.2931	20.0539	19.5641	19.6736	19.5708	20.1493	21.0661	20.171	20.2644	19.8365	20.1082	20.0292	20.3923	20.093	20.4201	20.6821	20.1162	19.9327	19.429	19.596	19.8536
MMP15	19.9559	20.2546	19.6336	19.5727	19.6028	19.3345	19.8396	19.6947	19.5341	19.7721	19.0926	19.2918	18.8886	19.988	19.486	19.7991	19.4405	19.3212	20.0169	19.7591	19.9353	20.1136	19.5983	19.9168	19.755	20.0717	19.3453	19.5219	19.6034	19.5659	19.13	19.2789	19.1419	19.4187	20.241	19.7435	19.5655	19.3781	19.4613	19.6721	19.797	19.6589	19.774	20.145	19.5165	19.4744	19.203	19.2512	19.5247
MMP17	20.7715	23.0069	21.377	20.5129	20.5444	19.8649	21.3838	21.043	20.7248	20.8429	19.6132	20.6198	18.3912	21.4574	20.3803	20.4675	20.351	20.4407	23.3415	20.9905	20.4846	21.3329	22.0216	22.7315	23.2765	22.9038	19.9867	19.9185	19.8866	20.2196	19.879	19.6561	19.8436	20.1182	21.6614	21.0751	19.9268	19.0989	19.7398	22.5458	22.3168	23.1881	22.6757	22.2148	20.8314	20.0025	19.6084	19.3877	19.4542
MMP25	22.4147	22.895	22.158	22.2588	22.9018	19.2985	20.5426	19.9238	19.2911	21.8427	19.6827	20.0794	19.6913	22.5176	19.3265	21.1748	21.9088	20.3844	20.7849	21.5945	22.7126	22.9482	22.2629	23.8136	23.3147	23.9906	20.0838	20.1227	20.1339	19.8658	19.4271	19.3537	19.4112	20.2432	23.258	21.5915	20.1525	19.2856	19.9284	22.6838	23.4502	23.1491	23.6771	23.5632	20.8871	20.1523	19.2751	19.4866	19.6712
MMP28	19.1888	20.3261	18.3288	18.6652	19.1119	18.8673	19.6413	18.8846	19.7469	18.7256	18.2297	18.974	18.7124	19.8054	18.9138	19.4777	18.892	18.412	19.7965	18.8264	19.1058	18.4852	19.4838	19.537	20.7287	19.5526	19.2403	18.9439	18.8322	19.5035	19.6658	19.0172	19.5707	19.3311	18.6001	18.6604	18.9135	18.0998	18.7759	19.51	19.0187	20.2305	19.2987	18.7358	19.8238	18.8507	18.8035	18.3505	18.2393
MMP9	29.2707	27.2461	31.9108	28.7859	30.8245	25.9708	27.9336	25.9309	23.7055	29.4603	25.4983	27.8271	24.9786	29.0333	24.7331	28.4107	25.5855	28.8673	27.176	26.9083	28.6314	28.9744	27.9167	29.9542	28.7775	30.2373	27.1439	27.1911	27.2069	26.7713	26.4371	26.3969	26.427	27.2746	29.3115	27.5236	27.2182	26.5143	27.0336	27.751	28.81	28.0788	29.042	28.9668	27.3807	26.9094	26.1707	26.4521	26.5943
MMRN1	22.1998	20.3089	22.7924	20.2164	22.2099	22.4457	22.7882	22.1066	22.0907	21.3112	22.4049	22.0415	23.1732	21.2267	22.9246	21.7159	22.4645	22.5758	20.3316	23.305	23.0228	20.8639	22.269	22.0341	23.3042	22.3694	22.1195	22.3226	22.3968	23.5287	22.6979	22.6249	22.6671	22.4728	21.3651	21.5257	22.4084	19.8806	21.8775	22.457	21.0482	22.9344	21.3809	21.3945	23.0733	22.0041	21.9987	20.0691	20.886
MMS19	26.9879	27.731	27.6959	28.4873	27.9006	28.8004	28.6419	28.3544	28.6119	26.6803	28.1511	28.9694	29.0622	27.8032	28.2654	28.0534	28.0661	29.0992	29.2785	28.6477	27.6165	28.7811	28.8198	28.4732	28.3097	28.3071	27.9724	28.2562	28.3554	28.736	27.3048	27.4273	27.289	28.292	28.6215	28.9577	28.3409	26.0557	27.8774	28.6095	28.6629	28.4034	28.5728	28.4769	28.9239	28.3088	27.1253	26.5367	27.538
MN1	19.7077	20.3566	19.3195	19.348	19.468	19.2604	19.6933	19.3706	19.3598	19.1801	18.8111	19.1579	18.9189	19.8368	19.2089	19.2683	19.2441	18.7468	19.8263	19.269	19.5563	19.9911	19.6746	20.0054	19.9582	20.1596	19.2214	19.3437	19.3972	19.4377	19.0539	19.144	19.0598	19.2936	20.1306	19.6982	19.3763	19.1096	19.274	19.4116	19.4553	19.4554	19.4697	19.6578	19.1607	19.0647	18.886	18.8799	19.0283
MNAT1	20.7415	20.0865	21.3193	21.3535	20.8513	20.8159	21.8273	21.1141	21.2766	20.1723	21.4835	21.638	21.6559	19.4231	21.4796	20.3633	21.7966	21.6507	20.0212	20.8183	21.106	21.7731	21.18	21.8478	21.8842	22.1989	20.2662	20.5733	20.7081	20.922	19.9013	20.1289	19.9156	20.4535	22.0938	21.2104	20.6565	19.9496	20.39	21.5585	21.5731	21.72	21.6284	22.2009	20.9467	20.5754	20.0056	19.9108	20.4245
MNDA	37.3824	34.6967	37.4672	36.108	37.5879	35.7422	34.8043	36.1757	34.8194	35.4388	35.6377	35.4248	35.5825	35.1871	37.3063	37.0956	36.9631	35.1839	31.676	34.4735	35.7736	33.5161	35.6499	33.3299	34.7023	32.9301	36.2314	35.7722	35.5719	36.417	37.5229	37.3384	37.5149	35.9291	33.1238	35.6749	35.6435	36.8406	36.0673	36.0258	34.7096	35.827	34.6137	33.9547	35.9988	36.5332	37.6731	37.3783	36.7823
MNT	27.9674	29.8392	27.7535	26.953	27.5195	27.1614	27.2389	26.4409	27.3562	28.8214	26.9012	26.4204	27.982	27.4683	26.5752	27.312	27.5299	28.1108	28.9978	28.4558	28.7601	28.8872	28.5381	28.9547	28.9796	29.0591	26.8099	27.3413	27.5464	27.8785	25.9666	26.4504	25.9944	27.1727	29.0134	28.5089	27.4731	25.91	26.9927	28.6737	28.6797	28.7905	28.7251	28.9668	27.7245	27.0594	25.8356	25.5596	26.6904
MOAP1	26.3328	26.0811	26.3917	26.2001	27.5232	26.9866	26.8699	26.6371	27.1585	26.0299	27.9463	28.0353	27.2472	27.2899	27.2031	26.656	27.0934	28.6548	27.5426	26.5539	27.2803	27.7365	27.6889	27.7916	27.7998	27.801	26.3346	26.7371	26.8753	27.3246	25.8572	26.1634	25.8689	26.6587	27.7903	27.6211	26.8334	25.2201	26.407	27.7834	27.7442	27.8081	27.7726	27.8081	27.3364	26.7724	25.9214	25.3664	26.3135
MOB2	26.2219	27.8975	26.2658	26.2855	26.1093	25.4444	25.9875	25.9641	25.9209	25.4279	25.9548	25.2436	25.2414	25.7231	25.3771	25.4534	26.1701	26.6521	27.4116	25.2045	26.0027	26.3276	26.3351	26.6293	26.7526	26.732	25.87	26.1746	26.2757	26.6514	25.4824	25.6875	25.4779	26.1686	26.5445	26.0711	26.2533	24.1453	25.848	26.3423	26.0867	26.5537	26.2226	26.4194	26.4615	25.7542	24.7035	23.7439	24.9627
MOCS1	19.0262	19.3335	18.5461	18.5891	18.4831	18.3379	18.7703	18.4159	18.4914	18.5993	18.5505	18.4808	18.271	19.2001	18.7213	18.5938	18.6661	18.6128	19.2607	18.8786	18.9535	18.6794	18.7781	18.7139	19.0438	18.8153	18.4031	18.5081	18.5534	18.9168	18.4635	18.5603	18.4693	18.47	18.7725	18.7781	18.5365	18.2774	18.4422	19.042	18.7308	19.1145	18.7515	18.9225	18.7464	18.5962	18.5906	18.3342	18.5294
MOCS2	21.6048	22.4414	22.3957	23.0096	22.7191	23.7016	22.3064	23.137	23.2891	21.7801	23.4857	23.5636	24.0504	21.8688	23.2502	22.5937	22.2894	23.2303	22.0396	22.9669	22.6899	23.4015	23.1361	23.4821	23.595	23.6338	22.1303	22.5482	22.7121	23.1054	21.6733	22.0521	21.6982	22.4117	23.5664	23.1248	22.6522	21.4828	22.2862	23.3452	23.2281	23.456	23.2822	23.5646	22.9215	22.4471	21.7158	21.3256	22.187
MOCS3	21.3926	19.4495	20.7644	21.1742	22.0921	22.4119	20.9908	22.0212	20.7823	21.2026	21.7221	22.2471	22.0707	21.1087	21.9203	20.9121	20.3418	20.824	20.4694	21.1181	21.7241	21.6534	21.2231	22.0523	22.1675	22.3944	20.6439	20.9749	21.1116	21.4328	20.1335	20.3213	20.1391	20.9136	22.0129	21.0361	21.071	19.9117	20.6928	21.6774	21.6878	21.9823	21.8205	22.2104	21.6972	20.9943	20.1491	19.9874	20.5885
MOGS	23.8361	25.6593	24.3372	24.411	24.4061	24.9188	24.3146	24.1779	24.7897	24.1111	24.3337	24.3974	24.3194	23.8315	24.404	24.1791	24.0708	25.076	26.6129	24.527	23.873	25.1303	25.2123	24.9973	24.9085	24.8672	23.9449	24.3465	24.4878	24.8299	23.2459	23.5635	23.2538	24.284	25.018	25.2554	24.4544	22.6207	24.0008	25.0504	25.0811	24.9404	25.0359	24.9017	25.0069	24.471	23.3844	22.9342	23.9511
MON1A	21.2763	22.0534	21.2225	21.79	21.3715	21.3053	20.8039	22.0276	21.4248	20.7251	21.9635	21.9768	20.8879	21.338	21.8679	22.5752	21.2232	22.3167	22.8777	21.7186	21.7197	21.8134	21.582	22.1655	22.4838	22.5045	21.1877	21.522	21.6606	22.1764	20.8291	21.0346	20.8362	21.4513	22.1516	21.4226	21.6186	20.4963	21.2469	21.8231	21.6455	22.1003	21.7601	22.1421	22.0208	21.3697	20.7205	20.4386	21.0037
MON1B	24.7343	25.4924	24.1673	24.6769	24.8465	23.6108	24.0599	23.9635	24.9116	25.9026	25.2769	24.4935	25.4949	24.0212	22.7567	23.5703	24.174	24.9441	25.3828	25.6411	26.1305	25.7054	25.5332	25.7223	25.7556	25.7718	23.7061	24.2133	24.4081	24.8026	23.0906	23.572	23.1225	24.027	25.7636	25.5481	24.3342	23.048	23.9165	25.6731	25.6359	25.7133	25.6569	25.7684	24.6823	24.1764	23.2745	22.9202	23.9264
MON2	25.9295	23.353	26.4224	26.5377	26.604	26.2832	26.4827	25.9712	26.3447	25.738	25.7986	25.7077	26.0018	25.4831	25.9977	25.9083	26.5396	25.609	23.8436	26.0654	26.0299	25.7162	25.9308	25.1697	25.1222	24.9186	26.1015	26.339	26.4161	26.5967	25.1095	25.1921	25.0849	26.3881	25.4471	26.2201	26.4086	24.0339	25.987	25.4968	25.3866	25.1632	25.2257	25.1029	26.9329	26.4883	25.0399	24.8083	25.7829
MORC1	18.7135	19.0206	19.1081	18.2697	18.6133	18.2637	18.5153	18.4704	18.397	18.5745	19.061	18.7656	19.1154	18.9478	18.4519	18.4781	18.8888	18.9255	18.7049	18.7996	18.9462	18.4678	18.7301	18.602	19.0156	18.6636	18.6213	18.6727	18.6929	19.2115	18.8161	18.8276	18.8121	18.6867	18.533	18.6293	18.6911	18.3684	18.5987	18.816	18.5018	18.9276	18.5396	18.5656	18.8793	18.6564	18.7417	18.4017	18.5135
MORC2	25.3146	25.0708	24.9656	26.1248	25.0937	26.0809	26.6767	25.3135	26.1029	24.2152	26.0171	26.3692	26.4185	25.1746	26.2917	25.2663	25.5225	25.8683	26.4429	25.8928	24.962	26.0958	26.0723	26.0108	25.6896	25.892	25.4096	25.7393	25.8479	26.0967	25.3537	25.6036	25.3598	25.6972	26.0331	26.0981	25.8175	23.8325	25.4551	26.0031	26.1115	25.8884	26.0984	26.0397	26.038	25.5906	25.0999	23.6576	25.022
MORC3	25.3926	23.2747	25.4982	25.5724	25.6959	25.8009	24.9953	25.3317	25.0799	25.8335	25.0945	25.1872	24.9507	24.923	26.1032	25.1745	25.2877	25.1191	23.3538	24.5528	25.1742	24.6133	24.9595	24.3758	24.2758	24.0956	25.5841	25.6811	25.6897	25.6479	25.207	25.4215	25.2206	25.6654	24.3439	25.0453	25.6951	24.9673	25.6244	24.4383	24.4483	24.221	24.3594	23.9922	25.5197	25.6798	25.4242	25.2537	25.6574
MORC4	20.3671	20.9734	20.0666	22.1884	20.842	22.917	21.465	21.5546	20.1276	20.4332	20.7185	22.337	23.5594	21.4951	20.8875	21.7501	20.0186	21.519	21.7292	21.3898	19.5593	22.0101	21.9789	22.0039	22.7211	22.364	19.956	20.3073	20.4636	21.2981	19.9517	20.2784	19.9734	20.1562	22.3355	22.0785	20.401	19.6774	20.1145	22.7933	22.117	22.9285	22.1597	22.7917	20.9901	20.5976	20.3868	19.8184	20.4622
MORF4L1	32.8347	32.7923	32.0106	30.472	31.9011	31.0451	31.1591	30.8565	30.5323	31.602	28.8363	30.2986	28.3599	31.3899	31.6699	30.5679	32.5216	29.7811	29.4489	31.3985	32.5652	30.5047	31.0664	30.2854	29.9209	29.7927	31.738	31.1554	30.9056	30.2066	32.2774	31.8412	32.2524	31.3559	30.0349	31.0986	30.9949	32.4949	31.5301	30.8849	31.127	30.6018	31.0217	30.2933	30.7847	31.5273	32.4257	32.8185	31.8764
MORF4L2	27.6908	26.3824	28.1416	28.1225	28.1062	28.9757	27.5922	28.0685	27.6136	28.3048	29.363	28.5368	28.9966	26.7385	28.6233	27.5418	28.1109	28.668	25.9227	27.466	28.0247	28.1455	28.3927	27.8388	27.7686	27.5648	27.8749	28.2449	28.3634	28.5365	26.8252	27.234	26.8354	28.2007	27.8969	28.5042	28.3305	26.0916	27.9209	28.0742	28.0461	27.8396	27.9388	27.6602	28.6569	28.3368	26.9937	26.5673	27.8448
MORN1	19.5048	20.6736	18.9627	18.6918	18.4698	18.1875	19.1477	18.9217	19.2686	19.254	19.0038	18.7232	18.9597	19.5548	18.8374	19.3502	19.3444	19.3793	20.225	18.9077	19.3309	19.8157	19.7183	19.9689	20.1277	20.1273	18.6942	18.7646	18.7943	18.9096	18.6232	18.6675	18.6248	18.7491	19.9678	19.6521	18.7851	18.5517	18.7075	19.8948	19.8021	20.0232	19.8539	20.0361	18.903	18.7616	18.6248	18.5593	18.6839
MORN3	20.9198	22.4455	20.4917	20.9717	20.3971	20.3214	20.5668	20.6885	21.311	19.989	20.2409	20.5	21.1383	20.9775	20.956	21.3092	21.0733	21.2385	21.5014	20.3202	21.0475	21.3491	21.0256	21.4868	21.4783	21.693	20.2979	20.4438	20.5059	20.5886	20.074	20.1694	20.0787	20.401	21.543	20.9838	20.4846	20.0633	20.3395	21.5018	21.5653	21.6474	21.6254	21.9355	20.8751	20.6154	20.233	20.1958	20.4805
MORN4	20.0291	20.5524	19.7888	19.3815	19.6873	19.6827	19.4367	20.1558	19.7616	19.7076	19.0266	19.3991	20.0268	20.1425	19.6644	19.7802	19.9985	19.0823	20.6018	19.4792	20.0276	20.0644	20.0973	20.2121	20.4218	20.3188	19.3975	19.4434	19.4623	19.592	19.374	19.3991	19.3741	19.439	20.1711	20.0181	19.4574	19.27	19.3988	20.4324	20.2693	20.5585	20.3215	20.4313	19.6664	19.5282	19.4396	19.3476	19.4467
MOSPD1	20.7963	20.1539	21.525	22.2387	22.1942	21.9882	20.7808	20.9015	21.1333	21.8429	22.4952	22.3453	22.6296	21.1541	21.947	20.7769	21.1153	22.1709	20.1913	21.1166	21.4358	22.01	21.4652	22.2266	22.3061	22.59	20.7242	21.0782	21.229	21.5157	20.2711	20.5075	20.2837	20.9651	22.3592	21.4082	21.1759	20.2164	20.834	21.9686	21.9752	22.2044	22.0688	22.594	21.7023	21.1502	20.4006	20.2638	20.8761
MOSPD2	27.6826	22.3491	28.4716	26.7886	27.2504	26.9269	26.8962	27.5253	26.1037	29.2255	26.8416	27.1858	27.028	26.8669	27.4648	28.3387	28.2182	26.3659	23.0635	26.3123	27.7151	29.2702	28.5482	29.4387	29.2223	29.5424	25.7405	26.1374	26.2968	26.0405	24.6453	24.8513	24.6517	26.0639	29.4286	28.3805	26.2492	24.8437	25.8025	28.532	29.0061	28.7791	29.0856	29.2976	26.4209	25.672	24.3274	24.5649	25.2329
MOSPD3	23.2635	24.4843	23.2284	23.0991	22.458	23.2951	22.8547	23.9442	23.0594	24.7022	22.9578	23.6356	22.575	23.6246	22.2567	23.6769	22.8449	23.5437	24.6951	23.3823	24.3318	24.0358	23.274	24.0739	24.3036	24.5746	22.7054	23.338	23.6102	24.2	22.1031	22.6092	22.136	23.0788	24.4933	23.37	23.5044	22.1337	22.9829	23.4804	23.3236	23.6876	23.388	24.2246	23.6262	22.9979	22.0718	21.7712	22.7586
MOV10	24.4637	25.023	23.4882	24.6178	24.0051	23.668	23.8249	24.434	24.2737	27.9151	24.8167	24.9274	25.1101	23.2957	24.1193	23.7909	23.9906	24.2931	27.339	24.8372	24.0307	25.7536	25.7533	25.7216	25.6741	25.6562	23.5823	24.1095	24.3014	24.8383	22.9035	23.3262	22.9234	23.978	25.713	25.7405	24.239	22.3851	23.7117	25.7506	25.7609	25.7195	25.7537	25.6959	24.7871	24.0414	22.9127	22.3651	23.5277
MOXD1	19.3875	19.7451	19.1723	18.7115	18.9625	19.3964	19.1109	19.0635	18.6168	19.4272	19.6578	19.3024	18.8017	19.5875	18.8526	18.8612	19.0528	18.2746	19.3312	18.9685	19.1791	18.9139	19.2403	19.0545	19.5744	19.1294	18.7141	18.7582	18.7759	19.1983	18.8786	18.8978	18.8766	18.7634	18.9904	19.1333	18.7731	18.538	18.7034	19.8672	19.3052	20.0361	19.3625	19.4241	19.2538	19.0267	19.1489	18.7596	18.8854
MPDU1	21.7728	22.6966	22.929	22.8918	22.2402	22.3811	22.4685	24.3714	21.9245	24.1032	23.2452	24.1127	23.5049	23.1771	23.5139	23.0229	22.3647	23.3844	23.5232	23.1021	22.6488	23.6616	23.3402	23.9687	23.9547	24.057	23.023	23.2758	23.3725	23.4806	22.098	22.2111	22.0857	23.3046	23.8611	22.9728	23.359	21.525	22.9513	23.1492	23.3494	23.4771	23.4872	23.6288	23.4689	22.6444	21.119	21.0362	21.887
MPG	23.1815	23.9664	22.7572	22.4601	22.4968	22.7083	22.9208	22.7632	22.7891	22.3311	22.371	22.1663	22.1114	23.3822	22.583	22.6459	23.0948	23.1023	23.9381	22.875	22.5511	22.9406	22.6775	23.2498	23.3996	23.4631	22.6646	22.972	23.0874	23.3965	22.1709	22.3848	22.1768	22.9253	23.2084	22.4929	23.0545	21.7411	22.7042	22.7628	22.688	23.0079	22.8047	23.089	23.273	22.6957	21.8513	21.525	22.2708
MPHOSPH10	25.9506	26.2891	26.4861	26.0987	25.9648	27.4588	25.6679	26.7385	27.1503	26.0617	27.1444	27.4745	27.7962	25.7896	27.1659	26.431	26.5269	26.6443	25.7629	24.7756	25.1123	27.0806	27.0412	27.061	27.0249	27.0018	25.8427	26.2677	26.4136	26.7403	25.1181	25.498	25.1338	26.1905	27.0613	26.9908	26.3688	24.5392	25.9335	27.0831	27.0751	27.062	27.0817	27.0446	26.7729	26.2365	25.1054	24.5998	25.7475
MPHOSPH6	20.805	19.9313	22.1341	20.8824	22.6678	22.8192	20.615	21.5841	21.9522	20.9072	21.7932	19.7249	21.8692	19.202	21.0174	19.1249	21.6942	21.1508	18.7167	21.4216	19.9447	22.3618	21.8127	22.7034	22.574	22.8465	20.0842	20.392	20.515	20.4771	19.1255	19.2559	19.1222	20.3886	22.5958	21.5273	20.4882	18.9762	20.0587	22.1051	22.403	22.3755	22.5213	22.6657	21.1087	20.3121	18.9641	19.0692	19.7309
MPHOSPH8	27.0423	25.95	26.7122	27.7649	27.773	27.8572	27.1879	27.4632	28.4086	27.1047	27.334	27.7888	27.1675	27.1315	27.1422	27.377	26.8848	26.7062	26.5244	25.8027	26.8601	26.336	26.4659	26.1332	25.846	25.8955	27.7989	27.7376	27.7021	27.5084	27.8004	27.8025	27.8019	27.7576	26.1	26.5474	27.7162	27.7015	27.7918	26.1663	26.3699	25.9827	26.2964	25.991	27.5523	27.7367	27.8074	27.7143	27.7976
MPHOSPH9	20.7335	20.7258	22.0324	24.1861	22.5424	24.3499	23.144	22.9807	23.9361	19.9003	23.4821	22.9181	24.1382	21.8215	23.1116	22.4668	23.3121	22.8657	20.5101	21.7609	21.9123	24.1957	24.0913	24.2474	24.3005	24.3023	21.0043	21.4411	21.6129	22.1536	20.6009	20.9326	20.6187	21.3042	24.2691	24.0642	21.5529	20.3267	21.1431	24.2767	24.2374	24.3061	24.253	24.3146	22.2888	21.7027	20.9521	20.5451	21.3715
MPI	21.4402	22.7623	21.0274	22.4422	22.4992	23.7889	23.0553	22.658	22.5632	21.6626	22.9325	23.835	23.1517	22.1142	23.1483	22.6894	22.664	23.2433	23.7258	22.4779	22.7924	23.3345	23.3257	23.5281	23.7597	23.6828	21.9214	22.3211	22.4718	23.1597	21.7043	22.0049	21.7168	22.2317	23.5359	23.2198	22.4243	20.9419	22.0066	23.54	23.2732	23.6669	23.3442	23.5764	22.8888	22.2546	21.6744	20.9322	21.8276
MPL	22.6554	23.8444	21.5498	20.5877	21.4059	22.1811	21.7473	22.5339	22.4546	19.9717	20.625	20.143	23.0749	21.9271	21.1644	21.9694	21.439	22.3509	21.4468	23.3285	23.8459	20.4289	21.844	22.5973	24.0838	22.7061	23.1849	22.4959	22.2283	23.461	23.3903	22.0182	23.1876	23.5101	20.7106	20.3983	22.4386	20.0172	21.9786	21.4766	21.063	22.5719	21.5695	20.6333	24.1572	21.7126	21.0434	20.3649	20.1973
MPND	22.96	25.0737	22.7139	23.371	23.0273	22.0801	22.5954	23.0345	22.5284	22.5897	22.2304	21.9701	22.0543	22.7713	22.8847	22.7333	22.5094	23.5157	23.1614	22.7832	22.3934	22.8379	22.2686	23.2521	23.3307	23.6278	22.8033	23.2631	23.4413	23.768	21.9909	22.3063	22.0021	23.1724	23.2407	22.0675	23.3867	21.7169	22.8889	22.201	22.2549	22.5228	22.3937	22.8524	23.5044	22.6884	21.4916	21.2968	22.1688
MPO	20.3707	20.9206	19.4248	22.3587	19.516	20.1695	22.0386	20.5866	20.1886	21.1559	20.4636	21.7681	23.4178	21.1083	19.8388	22.7883	20.3132	20.2203	20.4584	23.8385	20.6257	22.0274	20.9746	23.5885	22.066	23.8814	21.2308	21.1814	21.154	20.3201	19.8945	19.7125	19.8638	21.4443	22.4051	20.3471	21.2053	19.8653	20.8955	20.63	21.9195	21.0833	22.2569	21.9032	21.4978	20.5584	19.2741	19.7666	19.8994
MPP1	32.0319	30.6721	32.9989	34.8405	33.3171	31.7265	32.4897	32.567	31.5102	33.1955	31.766	31.3615	31.4169	30.874	32.315	31.5966	31.1616	32.3927	29.3384	31.5509	32.3813	32.2735	32.1923	31.378	30.9055	31.0361	31.8023	31.5772	31.4941	30.8164	32.2733	32.2913	32.2975	31.4606	31.8873	32.692	31.4912	33.1349	31.9789	32.3987	32.5457	31.9337	32.3421	32.2722	31.1583	32.2629	33.0311	33.2764	32.9346
MPP2	19.5797	20.1937	19.3029	18.9	19.1897	19.4305	19.4776	19.4461	19.4977	19.1882	19.1228	19.4077	18.7878	19.9647	19.3176	19.2653	19.1735	19.4747	19.8986	19.3252	19.3882	19.5699	19.4695	19.6073	19.7831	19.7499	19.0353	19.1666	19.2238	19.4455	18.9604	19.0668	18.967	19.1168	19.7002	19.4775	19.2022	18.8919	19.0866	19.7446	19.5948	19.8235	19.6202	19.8611	19.4196	19.2448	19.0733	18.9344	19.1707
MPP5	20.3437	19.7393	21.2185	21.4739	20.8044	22.4585	20.8246	21.0466	21.8172	21.1681	22.2552	22.0624	21.9265	19.4202	21.9785	21.0297	21.2597	21.5011	19.861	21.2279	20.6957	21.7835	21.4981	21.8314	22.2907	22.1938	20.0051	20.4165	20.5953	21.2732	19.8001	20.1454	19.8222	20.2509	22.1185	21.5621	20.5269	19.6198	20.1795	22.2728	21.8625	22.4388	21.9196	22.5281	21.1815	20.6948	20.2075	19.7613	20.5046
MPP6	19.049	19.6431	20.2309	22.2768	20.4927	22.2647	20.126	20.1057	22.0568	19.3164	22.0371	21.2944	22.4736	19.8355	20.8759	19.5395	20.0673	21.2426	19.6558	18.7258	19.579	21.6558	21.5502	21.5753	22.1341	21.8853	18.8023	19.2454	19.4382	20.3356	18.7749	19.2018	18.8049	19.0401	21.9237	21.6949	19.3581	18.5438	19.0235	22.4244	21.9344	22.4958	21.9516	22.4677	20.2485	19.8436	19.5804	18.8851	19.7388
MPP7	22.7081	21.0286	23.8114	23.7053	23.5736	23.5456	23.2504	23.3208	22.9357	23.3411	22.1692	23.1635	23.0366	23.388	23.4617	23.6156	23.8556	22.8587	21.9933	23.0874	22.8978	23.6297	23.5913	23.78	23.8072	23.8061	22.724	22.9799	23.0743	23.4081	22.219	22.344	22.2096	22.9985	23.7328	23.4117	23.0608	21.3074	22.6684	23.6929	23.6431	23.7755	23.7013	23.7488	23.4583	22.8451	21.8843	21.4015	22.2011
MPPE1	28.4569	25.3273	27.6225	25.8559	28.6808	26.5833	26.8887	26.9523	28.1449	26.2063	28.3201	28.4625	29.5835	26.8053	27.1901	29.5487	28.1837	27.5293	27.2938	27.6669	29.4098	29.261	29.2356	29.1997	29.1912	29.1427	26.6856	26.9671	27.0666	27.3227	25.7769	25.8371	25.758	27.0325	29.2463	29.1422	27.0573	24.9842	26.5667	29.256	29.2483	29.2161	29.2272	29.2057	28.0128	27.0365	25.5855	25.4019	26.2062
MPPED2	18.6441	18.6626	18.1004	18.3756	18.2575	18.4589	18.5688	18.3551	18.9147	18.1459	18.7334	18.2685	19.9523	18.4568	18.6274	18.3344	18.3177	18.8332	18.5365	18.6086	19.3863	18.8928	18.7254	19.3857	19.2635	19.5306	18.6389	18.6786	18.6919	18.6545	18.2955	18.2525	18.2848	18.7502	19.0603	18.4794	18.7016	18.1057	18.5444	18.523	18.7007	18.7141	18.8081	18.7724	18.7271	18.3524	17.9577	17.9932	18.1039
MPRIP	24.6438	22.6718	23.6378	24.6206	23.833	23.4399	24.9857	23.6533	24.0199	22.2284	23.4603	24.2451	23.6794	24.3733	24.1659	23.9094	24.5331	23.5586	23.2899	24.9579	24.1234	23.1466	23.2983	23.0627	22.923	22.914	24.5875	24.4646	24.4062	24.2168	24.6787	24.5987	24.6748	24.5047	22.9984	23.3205	24.4266	24.7309	24.5482	22.9706	23.0768	22.8772	23.0388	22.8209	24.165	24.3718	24.589	24.6858	24.4731
MPST	24.8094	25.9686	25.2248	23.9654	24.4448	24.8833	24.1986	24.7824	24.3487	23.7357	22.8191	24.2254	24.6945	24.5435	23.7203	24.5871	24.2202	25.4788	25.1233	24.0131	24.9065	24.2952	24.1802	24.8067	25.2439	25.1479	24.6565	25.0547	25.1906	25.7164	24.218	24.4897	24.2229	25.0066	24.7074	23.8782	25.1535	23.3307	24.6911	23.9777	23.6253	24.3613	23.8006	24.2177	25.2088	24.374	23.42	22.7031	23.7437
MPV17	26.1481	24.8157	26.794	26.822	26.5221	27.6952	26.6866	27.7606	26.6728	27.2083	28.2774	28.7002	27.8252	25.6358	27.2019	27.103	26.3483	27.3789	27.4193	27.5345	26.9558	27.9906	27.8298	28.2283	28.2779	28.3062	26.4479	26.7538	26.8673	27.2095	25.7816	25.9296	25.7749	26.7602	28.1552	27.5857	26.8444	25.0956	26.4092	27.9265	27.9269	28.1085	28.0158	28.1306	27.2859	26.4706	25.3219	25.0163	25.8313
MPV17L2	21.1844	22.7717	21.2577	20.7768	20.9515	21.1137	21.1728	21.3231	21.5873	21.7841	21.2311	21.4315	21.7005	21.399	20.7376	21.1705	21.1674	21.8324	22.7489	21.6751	22.1536	21.8539	21.495	22.2648	22.2842	22.559	21.138	21.3586	21.4498	21.6157	20.7083	20.8116	20.7089	21.3372	22.15	21.3084	21.4265	20.5371	21.1447	21.632	21.7258	21.8906	21.8459	22.102	21.7462	21.1976	20.5563	20.4932	20.8789
MPZ	20.7034	20.732	20.3045	19.0632	20.4274	19.3468	20.0618	19.3391	19.6861	22.8185	20.2206	20.4571	20.3056	19.9082	20.0262	19.9319	19.7223	20.6245	20.5594	20.7615	20.6289	20.8303	20.8961	21.5746	21.6845	21.7384	19.7743	19.772	19.7686	19.8324	19.6112	19.5429	19.5989	19.8479	21.0276	20.4888	19.7823	19.3511	19.6774	21.1107	21.2061	21.4944	21.4087	21.2343	20.131	19.7706	19.4854	19.4521	19.5192
MPZL1	23.5308	22.2514	22.4251	22.0494	22.9696	22.4621	21.1607	24.4258	21.1808	21.8466	23.9427	22.2596	23.5382	21.0679	22.9973	23.3548	22.9942	21.6476	21.9502	23.4776	23.4217	23.8783	23.3913	24.1721	24.0775	24.3031	21.9655	22.282	22.4036	22.4311	21.025	21.1966	21.0242	22.2621	24.0874	23.1385	22.3766	20.8512	21.9614	23.5001	23.7494	23.7603	23.8586	24.0353	22.747	22.0006	20.6866	20.739	21.4438
MPZL2	20.7879	18.5424	20.6088	20.2244	20.3394	19.9363	20.1409	20.7427	18.8427	21.0148	20.4299	20.7592	20.2611	20.2124	20.4965	20.3884	18.5845	20.04	19.4811	20.6019	21.15	21.1856	20.3023	21.8829	20.9097	22.1257	20.0471	20.1099	20.133	19.6994	19.3596	19.3393	19.352	20.1684	21.4495	20.0466	20.1384	19.4921	19.9668	20.063	20.8269	20.2691	20.9762	20.9729	20.1321	19.7481	19.0718	19.3394	19.4857
MPZL3	22.3905	19.6102	22.1252	21.0686	22.2008	21.2508	20.6683	20.7423	21.6235	19.8501	21.1803	20.1787	20.3705	21.1072	21.5244	21.5486	20.233	20.7929	19.8181	20.1958	21.9601	21.8461	21.703	21.9564	21.961	21.9785	20.3811	20.6512	20.7533	20.9477	19.7049	19.8591	19.7019	20.6446	21.9251	21.557	20.7305	19.2836	20.3641	21.8328	21.8658	21.9169	21.905	21.9495	21.2389	20.6006	19.5489	19.4042	20.0913
MR1	25.0385	24.2124	24.71	24.9711	25.2172	24.9846	24.3502	25.5377	25.0497	27.1258	25.9559	25.7194	26.1238	24.374	25.2819	24.8501	24.8414	25.4177	25.356	25.361	24.7187	25.0966	25.4947	25.0168	25.0352	24.7361	25.2392	25.552	25.6087	25.6543	24.2793	24.8845	24.3234	25.4621	24.8473	25.4932	25.5945	24.468	25.397	25.364	25.3166	25.2616	25.2796	24.8922	25.6479	25.4656	24.3042	24.1001	25.2831
MRAS	19.426	20.9725	20.0791	19.7318	18.3853	20.3877	19.1268	20.1919	20.455	19.1517	20.8152	19.9078	21.5044	19.7854	19.9875	19.1666	19.9751	20.3106	20.3799	20.8142	20.1376	21.4623	20.6138	21.4077	21.2014	21.7557	19.6114	19.8932	20.0183	20.0471	19.2177	19.4288	19.2323	19.7663	21.7712	20.722	19.9671	19.4232	19.7471	20.1575	20.3165	20.235	20.3365	20.8334	19.5608	19.3707	18.946	18.9639	19.3165
MRC2	20.9115	22.4032	20.5494	21.008	20.9404	20.3409	20.9103	20.6368	20.7622	20.5335	19.7436	20.0754	20.0236	21.4189	20.5428	20.8846	20.707	20.4562	21.4838	20.5118	20.8687	21.2851	21.1339	21.7096	21.7261	21.8953	20.3488	20.4165	20.4423	20.5053	20.1337	20.1383	20.1289	20.441	21.4791	20.9167	20.4412	19.9756	20.3109	21.2767	21.3701	21.5089	21.4863	21.5465	20.6889	20.3752	20.0399	20.0145	20.1666
MREG	20.3376	19.4112	19.9364	22.0504	21.8441	20.9522	20.8303	21.4289	20.9028	19.2791	22.0912	21.4451	20.9755	19.7154	20.9974	19.9284	20.6756	20.7276	20.6349	20.9274	20.7284	21.2603	21.2827	21.7484	22.2036	22.0412	19.9019	20.0482	20.1074	20.4787	19.7576	19.8195	19.7554	20.0494	21.5611	21.0162	20.095	19.4131	19.887	22.016	21.7243	22.3806	21.8833	22.1201	20.7558	20.2496	19.8727	19.6288	19.9422
MRFAP1	31.4591	34.9035	31.6045	31.2158	30.866	31.2613	30.5857	31.5002	31.9577	32.0816	32.3177	31.7452	32.2751	31.903	31.5323	31.1752	31.5834	32.1272	33.1883	31.6689	32.2163	31.8362	32.3104	31.5324	31.3442	31.1253	32.1308	31.654	31.4529	30.9642	32.7181	32.3981	32.7027	31.7906	31.4427	32.4144	31.5193	32.9354	32.0003	32.2214	32.2851	31.9577	32.1843	31.6824	31.3	32.0371	32.9546	33.2092	32.4239
MRFAP1L1	29.2997	32.3768	29.1798	28.4559	28.6887	28.9553	28.4034	29.4121	31.0296	28.8985	30.9575	30.2207	31.0327	29.2552	28.8052	29.2735	29.6368	31.2052	31.9748	30.261	30.6421	29.3973	29.8735	29.2795	28.9997	28.8735	30.693	30.352	30.1802	29.7023	30.9422	30.7338	30.9311	30.4813	29.0231	29.8607	30.2436	30.9978	30.5669	29.3707	29.565	29.1587	29.4904	28.8504	29.8044	30.3158	30.8492	31.0053	30.514
MRI1	25.5935	27.8533	26.5463	26.9141	27.6018	27.6138	27.2995	27.0036	27.4333	25.8018	27.4753	27.9848	27.6948	26.1844	26.9295	24.9071	26.3025	28.8933	28.7727	27.7573	27.4522	28.6447	28.691	28.5283	28.5127	28.45	26.1762	26.4877	26.6106	26.8673	25.3594	25.5041	25.3522	26.4968	28.5786	28.7053	26.5862	24.7933	26.1301	28.627	28.6061	28.5534	28.5716	28.5172	27.3847	26.5451	25.2663	25.0795	25.8848
MRM1	21.1588	21.55	20.6001	20.2408	20.5089	20.5901	21.1283	21.3611	21.4919	18.9365	21.1936	21.5175	20.7283	20.9486	20.8255	21.2841	20.457	21.6598	22.5627	21.2188	20.9368	21.4898	21.5493	22.2767	22.5953	22.5372	20.3637	20.4625	20.4993	20.8116	20.1061	20.0773	20.0925	20.5381	21.8093	21.0877	20.5049	19.617	20.2593	21.9457	21.849	22.3923	22.0695	22.0876	21.1675	20.4762	19.9554	19.7767	20.0329
MRPL1	22.5208	23.2833	23.4483	23.8304	22.9701	23.7772	22.9167	23.2837	23.3232	23.1833	25.029	24.5666	25.1226	22.882	23.9148	22.8685	23.5811	23.5603	22.7556	23.0141	22.9325	23.773	23.1737	23.9175	24.0608	24.2792	23.0165	23.552	23.7615	24.1753	22.2832	22.7826	22.3142	23.3691	24.122	23.1658	23.6843	22.2035	23.2182	23.4146	23.3327	23.6286	23.4184	24.0048	23.9213	23.3026	22.2194	21.8721	22.9857
MRPL10	22.8511	24.266	23.6577	24.5275	24.3395	23.8081	23.1908	24.4696	23.9726	23.9871	24.5734	24.664	24.7805	23.8962	24.0345	23.5127	23.3771	24.599	24.2254	24.3696	23.9201	24.4612	23.8857	24.5343	24.4138	24.6435	23.8434	24.1871	24.2981	24.2894	22.9139	23.2953	22.9368	24.0816	24.5891	23.8662	24.2581	23.2091	23.9721	24.0282	24.252	24.1759	24.2995	24.5495	24.3814	24.0144	22.828	22.9377	23.7773
MRPL11	22.5881	24.6173	22.8088	23.4355	22.7351	23.3444	22.7563	22.9283	23.207	23.2657	23.4413	23.718	23.5939	23.4934	23.1457	23.0401	22.7789	23.7413	23.6304	23.6542	23.4204	23.4692	22.9783	23.5169	23.6027	23.7245	23.235	23.6106	23.7176	23.8859	22.648	23.0956	22.6779	23.4777	23.6746	23.0222	23.677	22.673	23.4085	22.9792	22.9073	23.1351	22.9679	23.4616	23.6569	23.3005	22.4082	22.1011	23.0948
MRPL12	24.7403	27.3073	23.9996	24.4303	23.9113	24.7427	24.7411	25.4431	25.2421	23.8084	24.4328	24.9118	24.7109	24.917	24.3074	24.4735	25.2027	25.2137	25.9312	24.9539	24.8098	24.4445	24.106	25.1153	25.3488	25.4766	25.157	25.5321	25.6614	26.0483	24.4072	24.6297	24.4041	25.5172	24.8942	23.6877	25.6329	23.6253	25.1413	24.0348	23.9686	24.489	24.1866	24.5396	25.8663	24.955	23.6372	23.1911	24.2154
MRPL13	22.867	22.8472	23.0848	24.1125	23.176	24.2701	23.057	24.0196	23.5088	23.179	24.757	25.1542	25.7652	24.7963	23.6351	23.2822	23.5379	24.1589	22.7882	24.5952	23.7464	24.6589	23.7797	24.6034	24.7603	25.0658	23.2109	23.988	24.2891	24.8092	22.3736	23.1098	22.4261	23.6643	25.0663	23.9582	24.1758	22.5869	23.5988	23.7188	23.5857	23.8982	23.6361	24.5392	23.9489	23.3108	22.123	21.7554	23.1044
MRPL14	24.9639	26.4172	24.2499	25.0108	25.3778	26.3709	25.2401	25.4898	25.4683	25.9767	26.5155	27.275	26.3628	26.1306	26.5246	25.7976	25.7761	27.0579	28.1653	26.614	25.2834	26.3869	25.4055	26.4362	26.5361	26.9656	25.3319	26.0967	26.407	26.9047	24.4526	25.0733	24.4935	25.79	26.8736	25.5083	26.289	24.6067	25.6715	25.7549	25.723	25.989	25.7964	26.7193	26.552	25.8052	24.5079	24.2343	25.5054
MRPL15	26.4499	28.089	24.9044	24.6869	25.3852	24.0803	26.458	26.2587	26.0383	25.0811	25.9824	26.8364	25.5898	26.2188	24.8854	25.2475	26.1419	26.442	27.1608	25.8903	25.2489	26.368	25.4064	26.6166	26.5827	27.0498	25.3163	25.9881	26.2389	26.5435	24.111	24.718	24.1476	25.773	26.8071	25.3353	26.1497	24.1742	25.5471	25.7532	25.9078	26.0657	26.0289	26.7188	26.5448	25.7057	24.0182	23.829	25.2364
MRPL16	23.7916	25.6342	24.5241	25.0293	25.1186	25.0543	24.0749	24.7011	25.442	26.105	26.7959	26.4047	26.4505	25.6906	24.4528	23.5165	24.8711	25.3411	25.4115	25.1169	25.327	26.1882	25.987	26.4079	26.4534	26.5033	24.3988	24.7239	24.8441	25.1711	23.7543	23.9617	23.7556	24.6923	26.3526	25.7922	24.8136	23.2703	24.4092	26.2174	26.2136	26.3653	26.2855	26.4158	25.3905	24.6848	23.6505	23.3789	24.1595
MRPL17	25.2556	27.5156	25.5259	25.9051	24.8101	26.4302	26.195	26.0135	26.3761	25.2217	26.7416	25.8662	25.8599	26.7113	27.064	26.6335	25.7078	26.4608	27.476	25.9758	25.4566	26.3689	26.14	26.7246	27.1511	27.0877	25.5512	26.0504	26.2444	26.9419	25.0721	25.46	25.0888	25.9361	26.7581	25.9729	26.1821	24.4202	25.6705	26.4886	26.1628	26.7903	26.2987	26.7793	26.6787	25.8955	24.9697	24.319	25.3852
MRPL18	26.832	27.6985	26.7384	27.6899	26.9784	28.3491	27.263	28.3761	27.7662	28.4534	28.9999	28.1655	28.2533	26.0124	28.0728	27.6965	26.3411	28.043	28.1325	27.9118	27.3902	28.2062	28.0033	28.369	28.3817	28.4045	27.4372	27.7466	27.8503	28.0718	26.5934	26.8484	26.5939	27.7211	28.3288	27.8072	27.8277	25.9535	27.4431	28.1074	28.1249	28.2645	28.1997	28.3095	28.1092	27.5078	26.1246	25.7978	26.8699
MRPL19	22.7613	23.6407	23.2377	23.6583	23.3367	24.1349	22.9699	23.9189	23.5099	22.9501	24.3386	24.273	24.5178	23.133	23.8303	23.1075	23.5182	23.8069	23.1206	23.407	22.5018	23.9361	23.6189	23.9319	24.0043	24.0633	22.9379	23.4396	23.5946	23.8744	22.3812	22.9158	22.4193	23.2426	24.0539	23.6924	23.5361	22.4267	23.1896	23.8513	23.7648	23.9269	23.7864	24.0652	23.7381	23.3989	22.6216	22.2246	23.2473
MRPL2	21.9226	24.433	22.2146	22.6409	22.7932	23.0877	22.06	22.6252	22.874	22.7157	22.832	24.0767	23.8877	22.2106	23.5021	22.9618	21.5656	23.1685	23.7398	23.1773	22.7816	23.4311	22.9944	23.8339	24.0089	24.1776	22.3814	22.8352	23.0048	23.4419	21.6764	21.9783	21.6861	22.7452	23.8051	22.7762	22.954	21.2819	22.4543	23.2234	23.1709	23.5398	23.318	23.7324	23.3751	22.5504	21.4296	21.1331	22.0143
MRPL21	24.8966	27.6868	25.6854	27.1111	25.4944	26.9189	26.7575	26.7487	27.918	26.6504	27.8736	27.4431	26.4303	26.2821	26.8065	26.3626	26.8891	28.4577	26.1597	26.8043	25.9037	26.3548	25.9719	27.178	27.4073	27.5863	26.7013	27.1073	27.2675	27.7549	25.7766	25.9707	25.7672	27.1215	26.8635	25.4516	27.2377	24.866	26.6372	26.2848	26.2791	26.8144	26.5314	26.8586	27.938	26.8075	25.2527	24.8564	25.9053
MRPL22	23.069	23.054	22.9724	24.1328	23.7606	24.5871	23.286	25.1225	25.1664	24.5715	26.2016	26.0158	26.0757	23.1009	25.1421	24.0489	23.7853	24.657	24.4481	24.1475	23.4907	25.044	24.3463	25.2642	25.5092	25.7302	23.4659	24.1745	24.4499	25.0677	22.651	23.2228	22.6839	23.935	25.5014	24.3122	24.3533	22.4665	23.7264	24.6877	24.5267	24.9819	24.6432	25.3914	24.729	23.8703	22.5885	22.1573	23.4241
MRPL23	24.3909	27.0403	24.1818	24.039	25.4563	25.7026	24.5362	25.4577	25.0754	24.7958	24.905	25.0717	24.2541	24.7064	25.0986	24.9279	25.2771	26.6165	24.5303	25.218	24.9747	24.8096	24.2308	24.9868	25.0141	25.3589	25.1493	25.6854	25.9177	26.2856	24.4341	24.8027	24.4548	25.5042	25.1538	24.1985	25.8339	24.4314	25.3289	24.1064	24.1472	24.285	24.2163	24.6816	25.6908	25.0213	24.058	23.9227	24.7062
MRPL24	27.7112	29.4925	26.9887	27.629	27.9807	26.7389	26.8918	28.1879	27.8677	27.814	28.8227	28.7306	28.3926	26.2565	28.2313	27.4898	27.2458	28.0493	29.6745	27.9889	27.977	28.4846	28.0428	28.7899	29.0044	29.1124	27.2975	27.8289	28.0268	28.5535	26.5786	27.0124	26.5993	27.6891	28.8465	27.9017	27.9621	26.1396	27.4374	28.2954	28.1471	28.5761	28.2779	28.7686	28.3405	27.5418	26.372	25.8773	27.0421
MRPL28	24.8447	25.3944	24.7814	24.3151	24.0745	24.4836	24.4419	24.6791	24.175	26.5409	25.1658	24.6931	24.4928	24.5083	24.5059	25.2056	24.3861	25.9274	26.019	24.781	25.6787	25.1752	24.7689	25.4068	25.5173	25.597	24.9026	25.2738	25.3934	25.6259	24.1728	24.5705	24.1916	25.202	25.4302	24.594	25.3553	23.7365	24.9943	24.6834	24.5986	24.9682	24.7384	25.1654	25.3997	24.8121	23.5172	23.0456	24.2964
MRPL3	27.3092	25.9019	27.1457	28.4846	27.7198	29.6232	28.1329	28.8345	28.8279	27.7218	30.0544	29.4045	28.6357	27.19	29.3108	28.1628	28.6204	28.0473	26.7958	28.0049	27.6259	28.386	28.2902	28.3605	28.327	28.2371	28.2115	28.3892	28.383	28.2757	27.662	28.0833	27.6879	28.3502	28.3135	28.2753	28.394	27.506	28.3152	28.3393	28.3209	28.39	28.3402	28.3595	28.3663	28.3185	27.4577	26.981	28.1392
MRPL30	23.0637	22.4822	23.7127	23.5262	23.8828	24.4132	23.3637	23.9994	23.8124	23.9555	24.1299	24.0612	24.2301	23.5655	23.9895	23.6982	23.7854	23.6019	22.7134	23.5537	22.9613	23.9465	23.7104	23.9957	24.0178	24.0432	23.4315	23.751	23.8448	23.9766	22.7734	23.2132	22.8017	23.6592	24.023	23.692	23.8111	22.6716	23.5527	23.8289	23.8039	23.9183	23.8445	24.0139	23.924	23.6272	22.7165	22.3575	23.4002
MRPL32	25.4451	27.285	26.066	25.7014	25.408	28.2717	26.6174	27.335	26.4687	24.702	26.4359	26.027	27.3181	25.1795	27.6019	26.0403	25.625	26.6884	26.3022	25.6936	25.4868	27.3153	27.0497	27.5511	27.668	27.7128	25.3139	25.7589	25.9291	26.4145	24.6365	24.9639	24.648	25.6774	27.5375	26.8857	25.878	24.1069	25.3886	27.3697	27.3009	27.5492	27.3889	27.6133	26.517	25.7325	24.618	24.1874	25.2036
MRPL33	32.0801	32.3179	31.6126	30.1865	31.4049	31.9403	29.869	30.8538	30.7163	32.0533	33.0797	33.6534	32.7939	31.1959	32.3747	31.6641	31.6004	32.4208	30.6083	30.0228	30.3774	32.5719	31.4396	32.4739	32.3992	32.8772	30.6075	31.45	31.7687	32.0618	29.3752	30.267	29.4424	31.0796	32.9118	31.6659	31.6377	30.0076	31.0442	31.8292	31.945	31.9851	31.9755	32.8262	31.8236	31.2189	29.6458	29.4686	31.0507
MRPL34	27.4856	27.5934	26.758	26.9639	27.3524	27.0381	27.4517	26.9784	27.6777	27.3293	28.2556	28.2765	26.6777	27.5168	26.8819	26.8082	26.5543	27.2753	28.6917	28.7322	28.3422	27.7769	27.7383	28.3198	28.5482	28.5052	27.2261	27.5539	27.669	28.1881	26.6922	26.822	26.6809	27.5846	28.1104	27.3108	27.6509	25.5286	27.155	27.8022	27.6043	28.1508	27.7889	27.9967	28.0532	27.1249	25.992	25.3388	26.2939
MRPL35	22.2962	21.8646	23.6829	23.9345	23.1402	24.6409	23.1475	24.1196	24.7312	23.7325	25.22	25.4375	24.8296	23.1585	24.0367	23.4661	24.117	23.932	23.2296	23.2975	23.0504	24.7379	24.6086	24.7827	24.8074	24.8177	22.8969	23.2991	23.4496	23.8115	22.3383	22.6775	22.3554	23.1858	24.7983	24.5667	23.3994	22.0848	23.0147	24.7421	24.7199	24.7855	24.7434	24.8115	23.8608	23.3167	22.4473	22.122	22.9777
MRPL37	28.282	30.1549	28.8535	29.1362	29.3571	30.9057	28.9702	30.6006	29.0358	29.3483	30.7428	30.2579	29.8115	28.5536	30.0128	29.0648	29.4312	30.195	29.9536	30.2691	28.9874	29.7918	29.1392	30.0676	30.2153	30.3811	29.6251	30.1285	30.2903	30.576	28.6761	29.2572	28.7088	30.0061	30.16	29.0103	30.2352	28.3156	29.7841	29.1224	29.0163	29.4875	29.1629	29.8238	30.2974	29.6185	28.0504	27.4796	29.079
MRPL38	24.6582	27.462	24.3964	25.2025	24.9736	25.4581	25.3827	25.359	24.6202	24.5109	25.2633	25.2588	24.3659	25.3883	24.9852	25.2975	24.3217	25.3854	26.6571	25.0411	25.4948	25.9886	25.8481	26.1467	26.3077	26.2831	24.418	24.9121	25.0916	25.7034	23.9701	24.3649	23.989	24.7829	26.1757	25.7615	25.0322	23.3455	24.5478	26.0342	25.8407	26.1731	25.9206	26.1746	25.4377	24.7391	23.8746	23.192	24.2781
MRPL39	23.7842	23.12	23.5451	25.2298	24.5968	25.1822	24.6249	24.6598	25.2619	23.1046	26.062	25.7897	25.9443	24.4453	25.696	24.2707	24.9528	25.7773	23.2701	24.5553	24.6534	25.3308	25.1477	25.6131	26.1217	25.9822	23.547	24.0455	24.2489	25.0868	23.2233	23.5913	23.2412	23.9064	25.7096	25.0304	24.1798	22.7025	23.6845	25.7891	25.3774	26.0535	25.4888	26.0002	24.9666	24.1966	23.4554	22.8409	23.7597
MRPL4	22.5157	24.1986	22.0295	22.3043	22.5843	22.5748	22.7006	23.2712	22.6921	22.8216	22.694	23.0375	23.3876	24.0149	22.5905	22.5866	22.3898	23.1676	24.5694	22.9709	22.8537	23.7353	23.5194	23.9423	24.0746	24.102	22.338	22.7031	22.8452	23.2703	21.8486	22.1258	21.8589	22.6275	23.9424	23.3831	22.8012	21.4126	22.4112	23.6361	23.5294	23.8288	23.6158	23.8804	23.0773	22.4544	21.6011	21.2108	22.0364
MRPL40	22.1188	23.4536	22.1512	22.2971	23.2346	23.4573	22.4356	22.7365	23.7108	22.8535	23.3603	22.9867	24.0302	22.4256	22.6276	22.7027	22.4285	23.8886	24.4167	23.1663	23.0841	23.2148	22.6183	23.1904	23.4609	23.5935	22.5505	23.178	23.4196	23.9839	22.0199	22.5867	22.059	22.9128	23.574	22.7509	23.3235	22.0298	22.8497	22.8079	22.563	22.9634	22.6071	23.3523	23.3923	22.8626	22.0257	21.6096	22.6745
MRPL41	24.2358	24.3792	24.9655	25.2463	24.9927	24.8572	25.1895	25.338	23.3531	23.9415	25.9959	26.0844	25.6929	23.6411	25.9323	24.8612	24.9375	26.1462	26.2736	25.2454	23.6203	25.0621	24.9381	25.7208	26.1231	26.064	24.4962	24.9285	25.0871	25.7949	23.9079	24.1372	23.9046	24.9134	25.5104	24.5203	25.0508	22.7941	24.4772	25.3863	25.1081	25.8038	25.3213	25.6486	25.8314	24.8125	23.6376	22.9297	24.0202
MRPL42	23.7416	22.1854	23.7813	24.429	23.963	24.6569	24.3848	24.3516	24.1219	23.8849	24.5915	24.7491	24.7655	23.9476	24.635	23.6903	24.0456	24.1472	22.3542	23.7595	23.7249	24.5968	24.4791	24.6336	24.698	24.6985	23.317	23.7696	23.9232	24.3256	22.9028	23.3224	22.9298	23.616	24.6726	24.4742	23.867	22.6211	23.4918	24.6117	24.5192	24.6548	24.5446	24.6846	24.1583	23.7195	23.0232	22.5076	23.4536
MRPL43	23.9257	22.4702	23.9407	24.1782	23.3843	24.6617	23.9384	24.6144	24.1502	22.9345	24.3754	24.8225	23.8795	23.8783	24.528	23.3424	23.536	24.9632	24.9821	24.9083	23.5461	24.619	24.5239	24.7873	24.9056	24.8944	23.4459	23.8454	23.9906	24.4652	23.0093	23.3089	23.0202	23.7664	24.7807	24.3964	23.9509	22.3539	23.5231	24.6943	24.5564	24.8109	24.6225	24.7991	24.3525	23.7285	22.8959	22.3169	23.2508
MRPL44	24.3839	24.0146	24.8902	24.458	24.3773	23.806	23.1509	24.6519	24.2146	26.4512	25.2491	25.6908	24.8255	23.671	24.5726	23.7802	23.9287	24.721	24.6512	23.751	23.5193	25.0078	24.6249	25.2251	25.3158	25.4125	23.9701	24.436	24.6034	24.9575	23.2269	23.6096	23.2433	24.3244	25.2458	24.4892	24.5541	22.8643	24.0895	24.7462	24.697	24.976	24.8062	25.1483	24.7961	24.0965	22.9015	22.5252	23.6054
MRPL45	25.4423	24.5892	26.0386	26.0624	26.1665	26.9541	26.4681	27.15	26.6706	25.4717	27.1756	27.4687	27.3506	26.2069	26.882	26.4897	26.4638	26.7534	26.9456	26.5044	26.2452	26.4229	25.95	26.8127	26.9588	27.0956	26.3686	26.7899	26.9206	27.224	25.5859	25.9482	25.5985	26.7105	26.795	25.7051	26.8814	25.0771	26.4417	26.1763	26.1119	26.5127	26.2716	26.7047	27.1649	26.5151	25.2595	24.8435	25.9659
MRPL46	23.6623	25.392	23.3718	24.9081	24.1404	25.3243	24.6624	25.669	25.1212	23.8459	26.0868	26.3463	26.2068	24.6757	25.8625	25.0355	24.4106	25.7751	25.5091	24.4624	23.7691	26.0597	25.6233	26.423	26.5388	26.7278	23.9879	24.3203	24.4584	24.7897	23.4869	23.679	23.4929	24.2561	26.3931	25.4227	24.417	23.2644	24.0403	26.0454	26.0434	26.3259	26.1693	26.5322	24.9888	24.3006	23.4759	23.3083	23.9051
MRPL47	23.1518	23.0171	24.0481	24.2192	24.1556	24.4732	23.313	24.2898	24.0777	24.0402	24.8738	24.6276	24.7993	23.3575	24.5529	23.8917	24.183	24.4358	23.4904	23.8132	23.8542	24.1995	23.8343	24.404	24.5427	24.6394	23.8525	24.2248	24.3631	24.659	23.3272	23.6432	23.3426	24.1259	24.4621	23.7436	24.3218	23.072	23.9633	23.8964	23.8104	24.1091	23.9023	24.2948	24.4386	23.9121	23.0558	22.7282	23.5708
MRPL48	23.5236	25.1896	23.8591	23.8371	24.3977	24.8739	24.8112	24.5652	24.6808	22.9952	24.8029	24.0589	25.5039	24.1438	25.2638	24.6336	24.9573	24.9241	23.7385	24.995	23.6306	24.682	24.0409	24.9049	25.1179	25.3212	24.0038	24.6156	24.8463	25.3502	23.1946	23.7391	23.2255	24.4192	25.0988	23.9831	24.7659	22.9759	24.2206	24.3005	24.1863	24.5824	24.2933	24.9506	25.0607	24.3012	23.0499	22.5996	23.8771
MRPL49	25.6775	26.5086	25.5662	26.3011	25.5812	25.7924	26.1384	25.9295	25.9491	25.6481	25.9712	25.0848	25.7093	26.0936	25.9378	25.108	25.4477	25.8171	27.788	26.1953	25.7119	26.3066	26.162	26.3332	26.4057	26.4063	25.3762	25.8173	25.9596	26.2673	24.9359	25.4089	24.9674	25.6775	26.3889	26.1681	25.9161	24.6498	25.5748	26.3194	26.2122	26.3664	26.2406	26.4012	26.1494	25.7906	25.1151	24.5261	25.5757
MRPL50	23.1623	21.4751	22.9263	24.5854	23.7979	25.2655	24.3007	24.6426	25.005	23.7595	25.8254	25.2309	24.9581	23.5845	24.9186	24.0484	24.1144	24.9349	22.3766	23.66	25.0077	25.0589	24.6567	25.1626	25.5015	25.5174	22.8871	23.5111	23.7492	24.4466	22.3909	22.9292	22.4254	23.279	25.3999	24.6839	23.659	22.1401	23.1396	25.2913	24.9967	25.4743	25.0671	25.6483	24.33	23.6884	22.811	22.2255	23.3785
MRPL51	29.5077	31.2223	29.4828	29.8484	29.3869	30.2631	29.5583	30.0131	31.0371	30.6897	31.5364	30.9946	31.051	30.0654	30.984	30.2992	29.8152	30.8912	31.4105	31.0882	30.892	30.5907	30.0264	30.6848	30.8528	30.9229	30.4645	30.876	30.9699	31.0998	29.7529	30.3354	29.794	30.7468	30.857	30.0366	30.9353	29.5786	30.6469	30.1778	29.9771	30.4002	30.0851	30.683	30.987	30.6257	29.5415	28.8482	30.3429
MRPL52	23.3596	26.0952	24.2157	22.5946	23.3735	22.8479	23.7161	23.1794	23.0015	23.4364	22.8974	23.1004	23.3899	23.8308	23.9852	23.8892	22.8951	24.3068	25.6215	23.5598	23.3548	24.2915	23.9993	24.5525	24.7869	24.7998	23.061	23.5889	23.7789	24.3662	22.4629	22.8814	22.483	23.4534	24.5927	23.8509	23.7174	21.8854	23.1953	24.1253	23.8919	24.3867	24.0204	24.4597	23.9897	23.1923	22.1309	21.4969	22.6769
MRPL54	27.297	30.1973	26.7557	28.3528	28.9023	27.6287	27.6482	27.8098	27.6258	28.521	29.0061	29.1511	28.7077	28.6902	28.9608	27.7782	28.0015	29.3276	30.0449	27.6083	29.084	28.2415	27.3686	28.4314	28.5724	28.908	28.629	29.2552	29.4787	29.8106	27.6804	28.3104	27.721	29.054	28.7098	27.367	29.4032	27.6473	28.8852	27.2084	27.1504	27.511	27.2669	28.1028	29.2842	28.561	27.1234	26.729	28.1571
MRPL55	25.1064	27.4988	24.6313	24.2239	24.7619	24.5497	24.6828	25.4029	24.5296	24.8225	26.2997	25.4746	25.734	25.8322	24.7529	24.2533	24.2725	26.1671	25.9668	25.3836	25.5522	25.9174	25.8186	26.7143	26.9417	26.9977	24.5421	24.7798	24.872	25.3241	23.921	23.929	23.901	24.8777	26.3009	25.2568	24.8699	23.1006	24.3877	26.188	26.1645	26.6405	26.3883	26.4846	25.7738	24.6948	23.5902	23.3076	23.8884
MRPL9	24.8211	26.1873	25.7029	26.1514	25.6518	26.6393	26.0277	26.9233	26.4856	25.3591	27.0638	26.5788	26.6319	25.8208	26.1307	26.0027	25.6873	26.8036	26.9863	26.5402	25.9714	26.6342	26.5345	26.6755	26.7122	26.7112	25.6673	26.1056	26.2392	26.5619	25.2126	25.6741	25.2427	25.9706	26.6936	26.5237	26.1955	24.822	25.8501	26.6588	26.5827	26.6901	26.6039	26.7025	26.4508	26.0777	25.3668	24.7286	25.8218
MRPS10	29.0461	27.8634	29.6172	29.545	29.5304	29.9076	28.704	29.6803	29.3399	29.4185	30.0704	29.7298	29.5341	28.2981	29.9025	29.0201	29.1342	29.3289	27.4296	28.6183	28.2094	29.636	29.1225	29.6416	29.7043	29.8138	28.9456	29.4516	29.6046	29.7994	28.099	28.8016	28.153	29.2766	29.799	29.2185	29.5581	28.2643	29.2076	29.0199	28.9437	29.1811	28.9922	29.5656	29.4137	28.9455	27.6659	27.2114	28.7148
MRPS11	27.2162	28.862	26.5586	27.5378	27.6134	27.6797	26.8704	27.609	27.2931	26.9887	27.8792	28.035	26.2566	27.6186	27.7446	26.7515	26.8946	28.055	27.6497	27.9892	27.6085	28.0349	27.3184	28.2767	28.3474	28.671	26.9364	27.4994	27.7282	28.1035	26.1371	26.5605	26.1602	27.3267	28.4338	27.2494	27.647	26.0703	27.1217	27.4623	27.4838	27.7408	27.5927	28.2148	27.858	27.1072	25.9404	25.7299	26.7099
MRPS12	22.9495	25.741	22.3473	22.55	23.1551	23.5605	22.7781	23.0338	23.1008	23.0317	23.4059	24.8298	24.0712	22.782	22.9118	22.4992	23.1569	23.9156	24.7653	23.1358	23.2233	23.6042	22.5967	23.6117	23.6599	24.0898	22.9487	23.7052	23.9844	24.381	21.9723	22.6709	22.0207	23.3974	24.0362	22.7284	23.8748	22.2325	23.3024	22.8332	22.8393	23.0458	22.9025	23.7943	23.9868	23.3275	21.9604	21.6987	23.0658
MRPS14	22.2797	22.2931	23.3041	23.4608	24.0147	24.6181	23.5147	24.1259	24.3277	23.812	25.4261	25.1093	24.2983	22.6028	24.5635	23.8228	23.5154	24.0487	22.1604	23.3676	23.2227	24.6499	24.4279	24.7264	24.7741	24.8191	22.8226	23.225	23.3811	23.7301	22.2578	22.6119	22.2777	23.1053	24.7621	24.3933	23.3265	22.0832	22.9512	24.657	24.6225	24.7362	24.66	24.8138	23.794	23.2703	22.429	22.1262	22.9686
MRPS15	25.8313	25.8713	26.1573	26.9187	26.6268	27.7594	26.2184	27.4974	26.3241	26.8045	27.6755	27.8805	27.7296	26.7814	27.2911	26.675	26.2857	27.9352	26.6956	27.0574	25.3803	27.4494	26.8	27.5899	27.6961	27.8648	26.433	27.069	27.3036	27.6585	25.4756	26.103	25.515	26.873	27.7471	26.7779	27.2181	25.3858	26.6806	26.8146	26.7486	27.0648	26.8571	27.4696	27.2489	26.5049	25.0648	24.6381	26.0798
MRPS16	26.2829	27.0928	26.2272	27.3483	26.8323	27.3973	26.316	27.3181	27.0509	26.5315	27.5455	27.4451	26.9613	26.4803	27.4291	26.2758	26.4602	27.4126	27.2487	26.4558	27.0712	27.2106	27.1322	27.1466	27.1296	27.0383	26.9305	27.1196	27.1638	27.2118	26.2272	26.5051	26.237	27.0909	27.1652	27.0331	27.1564	25.7961	26.9687	27.167	27.1804	27.216	27.2043	27.1842	27.2152	26.9817	25.7731	25.4722	26.5871
MRPS17	23.2202	25.2476	24.2835	24.237	23.9494	24.3302	23.7157	24.1536	24.4074	23.942	25.5867	25.9391	25.7028	24.2635	24.9732	25.1678	24.657	25.7179	25.5012	24.0763	23.6781	24.8002	24.5323	25.3694	25.6569	25.7636	24.0933	24.4141	24.5471	25.0244	23.6201	23.7718	23.6202	24.3884	25.1997	24.2502	24.5141	23.1976	24.0962	24.8739	24.7817	25.2588	24.9538	25.2958	25.1477	24.302	23.4755	23.2287	23.8047
MRPS18A	24.1151	26.7006	23.7795	23.8988	24.2069	24.4527	23.5302	23.9987	24.6667	24.7769	24.3105	24.8647	24.6537	23.4914	24.1323	24.7138	24.2908	24.9816	25.5987	24.2518	23.6125	24.7816	23.8675	24.6718	24.7962	25.1239	24.0526	24.7982	25.0794	25.537	23.2429	23.9668	23.2963	24.4704	25.1732	24.0834	24.9636	23.5383	24.4384	23.8746	23.77	24.0242	23.8006	24.7187	24.7913	24.2443	23.1013	22.7679	24.0852
MRPS18B	24.0853	24.5795	24.5403	24.8074	24.5946	25.353	24.5502	24.9108	25.1601	24.575	25.4471	25.5306	25.8652	24.6154	25.4331	24.8677	24.3597	25.6706	25.3734	25.055	24.813	25.1914	25.0067	25.2604	25.3441	25.3463	24.7539	25.0852	25.1898	25.3502	24.3162	24.7103	24.3391	25.0036	25.308	24.9749	25.1531	23.8861	24.8802	25.1295	24.9899	25.2325	25.04	25.2755	25.2611	24.9498	24.2071	23.5369	24.6776
MRPS18C	23.5919	24.1803	25.1779	24.0001	25.4335	24.7611	22.9858	23.4345	25.1882	25.1214	24.4973	25.9118	25.1115	23.312	25.568	22.9352	24.4617	25.1293	20.5895	24.2286	24.2487	25.3513	24.3265	25.1347	25.4404	25.7166	22.9329	23.9704	24.3864	25.1625	22.0386	23.0524	22.1136	23.4936	25.8401	24.6553	24.2131	22.3716	23.4926	24.8142	24.51	24.9746	24.5307	25.7064	24.4143	23.7358	22.4088	21.7935	23.5927
MRPS2	23.45	26.2976	24.5707	24.2854	24.8815	25.5334	23.993	25.0344	25.2769	24.2126	25.7244	26.1221	24.9894	25.0692	24.2312	24.5402	24.6367	25.6142	26.0849	24.8434	25.2053	25.4511	25.1709	25.8773	26.0984	26.1435	24.4886	24.9095	25.0663	25.5762	23.8505	24.1284	23.8563	24.8551	25.8002	24.9054	25.0232	23.1612	24.5274	25.3833	25.253	25.7086	25.4017	25.7478	25.4707	24.6293	23.5046	23.0144	24.0255
MRPS21	27.8469	30.6342	29.0605	27.9999	28.9006	30.0812	27.687	28.9175	29.8078	28.7934	30.0125	30.7884	29.7006	27.8199	29.8935	28.7542	28.7333	29.2868	28.8494	28.5132	28.596	29.7771	29.738	29.7683	29.7042	29.7032	28.4725	28.9794	29.1341	29.5656	27.7481	28.2446	27.7722	28.8668	29.7657	29.6882	29.0851	26.8661	28.5876	29.7875	29.7631	29.7601	29.7808	29.7552	29.5039	28.9222	27.7377	26.8726	28.371
MRPS22	25.9885	25.7077	26.8092	27.3745	27.2557	27.9692	26.5564	27.4448	27.542	27.3245	28.2838	28.0656	28.2025	26.6425	28.0682	26.4531	26.9277	27.1922	26.8168	26.243	26.9646	27.8868	27.3672	28.0179	28.079	28.227	26.5253	27.091	27.307	27.6608	25.6814	26.2001	25.7127	26.9163	28.1202	27.3359	27.2291	25.5986	26.7316	27.5168	27.4912	27.7282	27.5721	28.0205	27.424	26.7531	25.5073	25.162	26.3748
MRPS23	23.5671	23.8519	23.7209	24.3686	24.021	24.9997	24.3368	25.2688	25.0977	24.3995	25.5358	25.3432	26.291	23.5309	24.8853	23.8675	24.353	25.8609	25.1141	24.5066	24.3299	25.0702	24.5363	25.2647	25.4449	25.6151	24.0005	24.534	24.7395	25.189	23.2984	23.764	23.3261	24.3693	25.4207	24.4824	24.6713	23.1031	24.1902	24.8841	24.786	25.1238	24.8792	25.4249	25.0621	24.3969	23.3158	22.9375	24.0211
MRPS25	23.3062	23.5444	23.4878	22.9559	22.9114	24.5652	24.1881	23.6391	24.313	22.1164	24.7192	24.6381	25.0618	22.8984	23.9189	23.4331	23.3922	24.7252	25.3465	24.2508	23.3665	24.7596	24.8338	24.6064	24.603	24.5119	23.2124	23.4907	23.5973	23.7776	22.401	22.5182	22.3923	23.5102	24.6755	24.8763	23.58	21.8527	23.1574	24.7067	24.6663	24.6055	24.6164	24.551	24.3591	23.6861	22.4579	22.3365	23.0691
MRPS26	26.1194	26.1956	24.6754	24.9782	24.9839	25.9485	25.9396	25.8286	24.8391	23.8742	25.0624	25.2985	24.563	26.611	25.4039	25.3546	24.6034	25.7383	26.4799	24.7551	24.7244	25.7315	25.7507	26.379	26.7155	26.6374	24.732	24.9931	25.0901	25.6537	24.2968	24.3539	24.2823	25.0521	26.0725	25.3166	25.0803	23.3795	24.6309	26.1124	25.9283	26.4865	26.1171	26.2536	25.8549	24.9445	24.034	23.5833	24.2198
MRPS27	23.5711	23.747	23.8999	24.2386	24.1536	25.2759	24.0025	24.8046	24.5976	23.6376	24.8595	25.4237	25.2507	23.4085	24.7718	24.175	24.2013	24.6417	24.1975	24.041	23.6278	24.6836	24.5887	24.6777	24.6565	24.6291	23.9612	24.3543	24.4771	24.6435	23.3036	23.8226	23.3421	24.2517	24.6602	24.5799	24.4328	23.0438	24.123	24.6731	24.6519	24.6796	24.6636	24.6537	24.6113	24.3203	23.4576	22.9049	24.0764
MRPS28	22.1471	22.2124	22.2923	23.2946	22.5624	24.2932	22.6028	23.421	22.8279	23.3951	24.0975	24.4284	23.9278	22.114	23.8597	22.8318	22.8903	24.2572	22.3445	23.2274	22.2542	23.517	22.8493	23.7546	23.9038	24.1835	22.6744	23.2365	23.4711	23.9279	21.9652	22.3765	21.988	23.0581	23.9429	22.789	23.3875	21.8547	22.8617	22.9347	22.8908	23.2036	22.9992	23.6315	23.5321	22.7852	21.7306	21.4834	22.4068
MRPS30	24.845	24.864	25.8878	27.1174	26.5784	27.5829	25.9876	26.6413	26.3547	25.3011	27.0043	27.0354	26.6071	26.4422	27.0615	25.4722	26.1003	26.2581	25.4167	25.524	23.7522	27.2371	26.5998	27.2695	27.3515	27.5779	24.9982	25.5974	25.8343	26.2164	24.2749	24.8035	24.3097	25.3618	27.5252	26.6743	25.7417	24.3818	25.2639	26.979	26.9357	27.1358	26.988	27.5483	26.0854	25.5294	24.4664	24.2015	25.287
MRPS31	25.86	26.1492	26.25	27.415	27.4938	26.6822	26.858	26.9676	27.1349	26.0539	30.024	28.7413	28.7763	25.1579	26.9117	26.5513	25.9479	27.4384	27.9867	27.0765	26.9065	28.5113	28.2498	28.5699	28.7345	28.7458	25.6687	26.2554	26.4876	27.1224	25.1854	25.705	25.2182	26.0449	28.6893	28.2736	26.4032	24.9516	25.913	28.5601	28.3813	28.6523	28.4229	28.7477	26.8722	26.2698	25.4339	24.8794	25.9849
MRPS33	25.3535	25.2918	24.3689	25.3576	26.0204	27.3818	24.8757	26.1067	26.427	25.3621	27.7794	28.2293	28.1039	25.6111	27.102	25.8206	26.6277	27.2764	27.1237	25.851	25.3289	25.906	25.3712	26.1627	26.754	26.7282	26.0248	26.8155	27.1006	27.9358	25.3559	26.0588	25.4007	26.5474	26.46	25.3408	26.9967	24.8215	26.3209	25.5758	25.0624	25.9181	25.1965	26.1261	27.197	26.288	25.0766	24.149	25.7909
MRPS34	23.4169	25.3857	23.9639	24.0397	23.8806	24.3047	23.9979	24.7044	23.937	23.8805	24.5577	24.4646	24.4246	24.5841	23.9569	23.9246	23.8062	24.8424	24.9941	24.1333	24.4347	24.455	24.3472	24.5085	24.48	24.4673	24.3255	24.4634	24.4866	24.4884	23.9366	24.1065	23.9387	24.4573	24.5151	24.195	24.4806	23.2458	24.3327	24.4011	24.3529	24.4887	24.4196	24.4938	24.5037	24.3403	23.5262	23.0056	23.9788
MRPS35	24.7106	24.6558	24.4998	25.3177	25.0452	26.4441	25.2138	25.5751	26.0658	25.1529	26.631	26.7487	26.1217	24.8431	25.994	25.0759	25.6092	26.3754	24.8191	25.8541	25.1945	26.0191	25.6099	26.1033	26.1289	26.2155	25.2662	25.7087	25.8514	26.0384	24.3584	24.916	24.3926	25.5788	26.1615	25.5839	25.8	24.3205	25.4346	25.6573	25.6597	25.8146	25.7197	26.0577	25.8629	25.3592	24.0208	23.6867	25.0086
MRPS36	22.9639	24.2895	22.8463	23.8855	23.2123	23.8723	22.3176	24.1932	23.5371	23.3985	24.7321	24.2307	24.2268	23.9838	23.5951	22.7338	23.1258	24.2785	23.6614	23.2923	24.3356	23.7692	23.0864	23.7385	23.8581	24.1042	23.295	23.869	24.0895	24.467	22.6614	23.2017	22.6997	23.6316	24.0946	23.2144	24.006	22.8142	23.5789	23.2849	23.1983	23.427	23.2356	23.925	24.0838	23.6147	22.6977	22.4205	23.4444
MRPS5	25.6558	27.4485	26.0704	26.2467	25.707	26.5876	25.7929	26.822	26.0763	25.8457	27.1434	26.8974	27.2202	25.9284	26.3847	26.2831	25.883	27.0794	27.3623	26.5461	26.2848	26.977	26.9387	26.953	26.9458	26.8984	26.0676	26.3973	26.5106	26.6635	25.3109	25.639	25.3254	26.3285	26.9496	26.9034	26.479	25.0921	26.1521	26.973	26.9789	26.9742	26.9794	26.9442	26.7274	26.3068	25.2182	25.0201	25.9369
MRPS6	32.771	33.1364	32.5105	32.347	32.7726	32.3487	32.7085	32.3308	33.1676	30.3472	33.3415	32.7284	31.9027	33.3088	32.0755	31.7719	33.3182	32.6817	31.7248	32.9181	33.1946	33.0942	32.8108	33.1552	33.2244	33.2452	32.1147	32.6126	32.7653	33.0583	31.3151	31.8931	31.3511	32.463	33.2097	32.7795	32.7108	31.0423	32.2988	32.9335	32.8539	33.0561	32.9094	33.1627	32.8847	32.3461	31.1367	30.5553	31.968
MRPS7	24.8939	27.3127	25.0363	24.8455	24.8599	25.9735	26.3719	25.5723	26.7927	25.2262	26.4396	26.5495	25.4088	26.0053	26.0098	26.3473	25.4384	26.7259	26.3162	25.6915	25.5857	26.4457	25.7152	26.6098	26.6105	26.8776	25.5775	26.1378	26.3266	26.5726	24.5886	25.1077	24.6204	25.9586	26.735	25.6645	26.2593	24.6124	25.7759	25.7263	25.8154	25.9807	25.9149	26.478	26.3092	25.6268	24.1987	23.9835	25.2217
MRPS9	24.3888	25.1636	24.5337	25.7308	26.3189	24.753	25.2084	26.0339	25.7831	25.2006	27.2629	27.0856	27.2549	25.3659	25.3163	25.0106	25.8184	26.9198	26.319	25.6378	25.7032	26.6691	26.1809	26.6759	26.7893	26.9055	24.7224	25.3009	25.5168	25.9628	24.0946	24.6541	24.133	25.0683	26.8783	26.2639	25.4316	24.1433	24.994	26.5876	26.4787	26.7063	26.515	26.9493	25.8281	25.3363	24.4289	24.0459	25.1363
MRRF	23.0032	21.1794	23.2088	24.4162	24.4735	25.4125	24.3105	24.9527	25.1218	23.6891	25.6897	25.9567	26.1689	23.5535	25.1652	24.4404	23.8218	25.6651	24.5132	24.1222	23.9467	25.9328	25.684	26.3522	26.3956	26.5085	23.2951	23.533	23.6281	23.8738	22.7402	22.8138	22.7333	23.5574	26.1843	25.3676	23.6123	22.3502	23.2413	26.0556	26.1165	26.309	26.2374	26.3574	24.3819	23.5811	22.6601	22.5351	23.0389
MRS2	22.9579	22.5817	23.784	23.8292	23.6026	24.3351	23.5724	24.2473	23.4156	22.738	25.0058	24.5369	24.8894	23.1481	24.451	23.4082	23.4973	24.1708	21.8543	23.7555	23.232	24.4963	24.468	24.4909	24.4715	24.4588	22.9191	23.2797	23.4092	23.7714	22.3971	22.6692	22.4073	23.2025	24.4912	24.4362	23.3696	21.9859	22.988	24.4978	24.5026	24.4841	24.4975	24.4679	23.9078	23.364	22.5214	22.1699	22.9669
MRTO4	23.1936	24.4176	23.275	23.3435	22.754	23.9581	23.5536	24.1545	23.6249	23.0363	24.5518	24.3281	24.5622	23.8431	24.2353	24.0071	23.679	24.9996	24.9987	23.7659	22.6373	24.0259	23.4355	24.3876	24.4128	24.6844	23.7387	24.1613	24.3243	24.5529	22.8726	23.2013	22.8848	24.0779	24.3775	23.2278	24.2746	22.6184	23.8212	23.5302	23.6272	23.845	23.7653	24.1853	24.501	23.7833	22.4668	22.2682	23.2711
MRVI1	24.7083	23.3498	23.6636	21.5651	22.1873	22.5926	22.6048	23.1933	21.6309	24.0617	20.3551	20.9346	21.5171	23.2251	21.2226	22.4072	23.6371	23.1395	23.3887	22.4821	22.8667	24.7874	22.8986	25.0719	24.4361	25.6975	22.2401	23.0686	23.4153	23.2561	20.6391	21.1832	20.6702	22.7819	25.4073	22.8583	23.293	21.1579	22.5349	22.0158	22.7061	22.354	22.8445	23.8284	22.4031	21.4816	19.7293	19.9292	21.0509
MS4A1	22.7347	23.0795	23.3903	22.8693	24.528	26.1426	25.0584	24.6384	24.0813	23.6435	24.6239	24.5688	24.2487	25.9043	25.021	23.7962	23.2065	22.8999	21.6948	22.1684	23.7338	22.8094	23.1637	22.7946	22.7885	22.6319	25.272	25.0254	24.916	24.7646	25.5696	25.3785	25.5577	25.1251	22.6601	23.1264	24.9589	25.5048	25.1652	22.3666	22.3536	22.2995	22.3321	22.0776	23.9806	24.29	24.8814	24.9735	24.417
MS4A14	22.3714	22.0468	25.808	25.5301	23.7919	24.3118	21.8745	25.9907	24.643	21.874	26.738	25.004	25.9533	24.143	26.2488	22.7957	26.0235	24.8224	22.5737	26.3926	24.6986	26.8848	26.9197	26.6657	26.7329	26.5945	23.5352	23.6125	23.6354	23.4896	22.5025	22.3382	22.4664	23.8362	26.8262	26.8692	23.6698	21.9063	23.2323	26.9171	26.8591	26.8571	26.8062	26.8318	24.4219	23.2526	21.8634	22.012	22.3644
MS4A2	20.034	19.2684	19.886	18.5585	21.7316	20.027	18.7662	21.1117	20.9882	19.9079	20.6027	20.9377	22.243	20.1526	22.0113	21.5995	20.4971	21.9328	21.0479	21.6345	19.7773	20.8913	20.7697	20.9773	21.1101	21.1226	20.3657	20.4924	20.5463	20.7285	20.2517	20.3442	20.2566	20.453	21.0274	20.745	20.5275	20.1733	20.4046	20.7939	20.7132	20.8801	20.7456	20.9299	20.5675	20.3875	20.1918	20.0923	20.2972
MS4A4A	20.1138	20.5946	21.1252	20.8897	21.5514	22.6345	21.8383	21.5199	20.9122	23.3975	19.8629	20.4939	21.5979	20.9298	21.1618	21.0741	19.6144	21.2734	22.1269	21.1052	19.9618	22.7623	21.4161	22.2631	22.0784	22.7916	20.6389	21.2675	21.5571	21.7484	20.0175	20.5603	20.0591	20.9202	23.2009	21.8374	21.4259	20.6185	21.0236	20.8483	20.9376	20.8541	20.9019	21.8199	20.5631	20.3663	19.6953	19.6631	20.4409
MS4A6A	33.8567	30.4181	35.2912	32.6268	33.3526	35.0316	33.0177	34.5583	31.9511	33.7627	33.7911	34.1012	33.3676	33.0741	33.874	33.041	33.413	33.6403	31.1749	34.6589	33.0813	31.3076	33.1413	31.0484	32.3557	30.7203	34.0232	33.7436	33.6255	34.2555	34.5422	34.5927	34.5447	33.8261	30.9688	33.2232	33.6648	34.4213	33.95	33.4091	32.1886	33.2164	32.085	31.6107	33.8353	34.2083	34.2062	34.5868	34.3747
MSC	19.3632	20.2232	19.7279	21.1712	19.9549	20.6888	19.4087	20.6515	20.4391	19.6839	19.7483	19.5957	19.3651	19.8844	19.1634	19.9487	20.2266	19.3718	19.7012	19.4273	19.5483	20.3991	19.5269	20.2244	19.8763	20.497	19.4203	19.7524	19.9011	19.7593	18.8882	19.1509	18.908	19.5817	20.633	19.678	19.8364	19.3331	19.6097	19.7812	20.1024	19.8115	20.0946	20.6817	19.9643	19.7722	19.0711	19.2246	19.775
MSH2	22.1204	20.9688	22.4159	22.8154	23.2047	23.5039	22.9488	23.0176	23.5382	21.7585	24.1086	23.9159	23.9731	22.1157	23.9241	22.8143	23.1593	23.2661	22.1178	22.5763	22.359	23.5717	23.4657	23.6797	23.8703	23.831	21.9469	22.3937	22.5637	23.1883	21.6578	22.0358	21.681	22.2551	23.7419	23.4333	22.506	21.1609	22.101	23.7704	23.5786	23.8563	23.6315	23.8509	23.0675	22.526	21.9257	21.3001	22.2092
MSH3	23.0844	20.9821	23.7529	23.7932	23.2375	24.4362	23.1042	23.3003	22.9063	23.2376	23.6002	24.6542	24.2773	21.9967	24.5663	23.0317	23.2333	23.1686	22.159	23.1398	22.4848	24.1976	23.5485	24.164	24.3271	24.5314	22.2841	22.9104	23.1665	23.6437	21.6667	22.2267	21.7052	22.6464	24.5232	23.6756	23.0672	21.782	22.5856	23.8434	23.7088	23.9875	23.748	24.4384	23.2552	22.7283	21.7958	21.4739	22.5455
MSH4	18.107	18.4595	18.2475	18.1262	18.2329	18.0913	18.0665	17.9941	18.3885	18.6689	18.5089	18.9791	18.6204	18.3866	17.9068	19.1771	18.2225	18.5305	18.9441	18.1116	18.2768	18.6431	18.64	18.8974	18.8785	18.9433	18.1517	18.1485	18.1468	18.1459	18.116	18.1018	18.1137	18.1634	18.7033	18.5074	18.1497	18.0747	18.1329	18.7785	18.8642	18.9136	18.9414	18.8573	18.2351	18.1673	18.1064	18.109	18.1185
MSH6	22.77	24.1549	23.6042	23.0889	22.72	24.457	22.9801	23.6275	23.6668	23.3037	25.0478	25.1744	25.7619	23.5389	23.8073	23.45	23.869	24.5099	23.7954	23.6127	22.7397	24.5894	24.4082	24.6064	24.6502	24.663	22.8339	23.4423	23.6511	24.0804	22.173	22.7598	22.2119	23.2162	24.654	24.4272	23.5737	22.0836	23.1022	24.5945	24.5518	24.6384	24.5666	24.6711	24.0124	23.5255	22.5584	22.0677	23.2614
MSI2	22.8895	22.8308	20.1953	21.844	21.5608	20.5187	22.4345	21.7008	21.3623	20.0536	20.5165	21.0883	20.0328	21.8713	21.8289	21.3241	21.6165	20.3335	20.7912	21.5896	21.7698	22.8161	22.399	22.7248	22.9991	23.029	19.8092	20.2682	20.4698	21.0418	19.5378	19.9454	19.5665	20.0538	23.0731	22.5592	20.3856	19.554	20.0418	23.0301	22.7692	23.1144	22.786	23.3413	20.9197	20.5337	20.001	19.6306	20.4434
MSL2	24.6645	23.2848	24.7141	25.0552	25.0515	25.2325	24.6944	24.5709	24.7527	24.6269	25.0154	25.5519	25.2024	24.4372	24.6229	25.1648	24.6844	24.4765	23.8052	24.7865	24.7664	24.397	24.4974	24.1584	23.9531	23.962	25.2036	25.1561	25.1281	24.9728	25.1902	25.215	25.1908	25.1664	24.203	24.6134	25.1358	25.0284	25.2009	24.0564	24.176	23.8614	24.0961	23.8798	24.8216	25.0756	25.2126	25.1753	25.186
MSL3	26.3588	24.9151	25.9665	26.3149	26.5714	26.5082	25.715	27.2084	26.6076	27.8544	26.2613	26.9198	26.6362	25.5703	26.5468	26.0742	26.135	25.7833	25.9902	26.062	26.1224	25.676	25.7165	25.3585	25.113	25.1629	26.8483	26.8252	26.8041	26.6785	26.8264	26.8417	26.8262	26.8272	25.4673	25.885	26.8089	26.6028	26.8492	25.4478	25.5852	25.2297	25.4894	25.3225	26.6423	26.8202	26.82	26.6863	26.8426
MSLN	18.99	19.9544	18.2822	18.7735	18.4395	18.4212	18.8328	18.9965	18.8192	18.5198	20.8124	18.0091	17.5966	19.6718	18.3184	18.8212	18.459	18.2965	19.2119	18.6684	18.9627	19.2211	19.1046	19.1988	19.3113	19.308	18.7008	18.8082	18.855	19.0034	18.6415	18.7379	18.6483	18.7594	19.3175	19.1469	18.8358	18.6321	18.7538	18.8303	18.7599	18.8548	18.765	18.9079	18.5992	18.5344	18.4537	18.3881	18.5169
MSN	36.1913	35.3025	37.0773	36.6217	36.3732	36.5621	36.1397	36.7419	36.5369	35.3626	35.7458	35.9798	36.2991	36.224	36.8143	36.5599	36.4242	36.2444	35.829	36.2406	36.8385	36.105	36.5267	35.9544	35.7791	35.6524	36.3626	35.9404	35.7759	35.3893	36.8789	36.5086	36.8567	36.0769	35.8093	36.5576	35.8342	37.0389	36.2114	36.7028	36.8191	36.506	36.742	36.26	35.9745	36.5063	37.3411	37.6872	36.7947
MSR1	19.2832	19.6802	19.8759	19.1561	18.3663	19.8745	18.3831	19.2124	18.6831	20.4859	18.5988	19.9754	18.6973	18.8432	19.1253	18.3238	18.5402	19.7584	19.1565	19.4657	18.71	20.1267	19.5378	19.5275	19.799	19.8247	18.4122	18.7602	18.9245	19.3419	18.3285	18.7214	18.3612	18.5368	20.3638	20.0661	18.8437	18.6249	18.6699	19.689	19.3396	19.5781	19.2572	20.0873	18.654	18.6661	18.5509	18.3162	18.8573
MSRA	25.6916	25.6426	26.8975	25.2341	25.6765	26.966	25.7089	25.0923	25.4796	26.8947	26.1581	25.144	26.5242	26.9109	25.1022	24.9572	24.6424	25.5478	26.303	25.5116	25.4326	25.946	25.2973	26.7346	26.7212	27.191	25.6692	26.1187	26.2969	26.5772	24.6247	24.8169	24.6206	26.1098	26.4633	24.8839	26.2573	24.1727	25.6387	25.34	25.5667	25.8297	25.8011	26.1725	26.7316	25.5498	24.0527	23.9491	24.7831
MSRB2	30.3988	28.6084	30.7994	29.1165	28.1814	28.7186	28.4211	29.5341	29.0596	32.2051	29.9686	29.8012	28.6633	28.8882	27.7179	29.1381	29.367	27.5255	30.1713	29.4866	31.7706	29.6895	28.94	30.7596	30.7793	31.4028	29.6476	30.2198	30.4486	30.8655	28.3642	28.583	28.3574	30.2204	30.3535	28.4228	30.3999	27.7647	29.594	28.4212	28.6513	28.9788	28.9183	29.3335	30.3375	28.8676	27.2109	27.077	27.9805
MSRB3	22.3141	21.93	21.9431	22.3344	22.1726	22.3426	23.1849	22.3815	23.1278	22.7455	21.334	22.558	22.593	22.2381	21.0754	22.282	20.927	22.1921	21.4604	21.6146	22.3336	21.499	22.2658	22.3977	23.27	22.6326	22.3763	22.4994	22.5415	23.4982	22.5486	22.4544	22.5197	22.6375	21.8597	21.6693	22.557	20.7377	22.1655	22.0779	21.3233	22.531	21.5714	21.5363	22.8764	21.9196	21.5965	20.5546	21.0541
MSTO1	20.4097	20.7574	20.6206	20.4895	20.902	20.8891	20.5573	22.029	20.7325	20.8999	21.5803	21.7282	21.6922	19.9416	20.3654	20.2805	20.9335	21.7187	21.5338	21.1397	20.6594	21.3367	21.4481	21.6412	21.9209	21.7657	20.5068	20.5411	20.5543	20.7006	20.4763	20.4766	20.4732	20.5561	21.4727	21.265	20.5542	20.3064	20.4846	21.7339	21.5608	21.9377	21.6512	21.6889	20.7786	20.5869	20.4752	20.3776	20.4631
MT1E	21.5898	22.0093	21.2828	21.396	21.545	21.169	22.1374	21.2403	21.2583	20.9483	20.2908	20.9411	20.2505	22.2188	21.5084	21.2163	21.6433	21.4975	21.6025	21.3289	21.8254	21.6225	20.8159	21.3819	21.0082	21.5848	21.2119	21.5642	21.7257	21.4418	20.6583	20.9176	20.6787	21.3608	21.789	20.9785	21.651	21.2582	21.4393	20.8752	21.1846	20.8644	21.158	21.6248	21.5226	21.4276	20.7553	20.9816	21.5143
MT1X	28.1131	27.0426	26.8586	27.1638	29.2127	27.8333	27.8428	27.8016	26.0381	28.139	27.4458	27.9156	26.003	27.4852	25.839	26.6102	28.0736	25.9437	29.3374	27.8346	28.2848	27.4965	27.063	27.7195	28.1266	28.193	27.2619	27.8554	28.1129	28.9508	26.7472	27.1867	26.7717	27.6548	27.934	27.021	28.0198	26.4674	27.4619	26.9062	26.6684	27.149	26.7562	27.3478	27.8747	27.1344	26.3121	25.9116	26.7848
MTA1	23.7907	25.3785	23.936	23.8854	23.9751	24.0913	24.4322	23.7397	24.5355	22.3466	24.016	24.4613	24.5857	24.2493	24.2933	23.8829	24.115	24.9323	25.2145	24.7722	24.0942	24.6851	24.7033	24.3591	24.2136	24.2041	24.1508	24.3326	24.3953	24.6658	23.5394	23.552	23.514	24.3978	24.547	24.837	24.3937	22.1512	24.0115	24.533	24.5579	24.3254	24.4657	24.4178	24.8372	24.355	23.2245	22.7018	23.5851
MTA2	23.2388	23.2599	23.7277	25.2615	24.3416	25.456	24.5754	25.2493	24.9236	23.431	25.6018	25.2521	24.8918	24.0075	25.372	24.3759	24.213	25.2052	24.985	24.5681	24.1207	23.7503	24.2221	23.665	23.4862	23.3296	25.3019	24.9671	24.8244	24.4813	25.6193	25.3742	25.6063	25.0946	23.4378	24.1984	24.8804	25.6486	25.1707	23.9806	24.0944	23.8082	24.0376	23.496	24.6941	25.0807	25.6026	25.7575	25.2467
MTA3	21.0816	20.7063	20.6433	21.7393	21.5295	23.1144	22.2743	21.1745	21.5053	19.6174	22.8657	23.5926	22.9841	20.518	21.6448	21.4379	21.6706	22.6471	21.0413	21.734	21.3025	22.5165	22.7393	22.9696	23.563	23.2357	20.6562	20.935	21.0468	21.919	20.5955	20.7398	20.5944	20.9189	22.8305	22.4693	21.0201	19.8179	20.6508	23.06	22.5591	23.3461	22.7038	22.9479	21.6205	20.8786	20.4732	19.8846	20.4139
MTAP	21.948	20.8816	22.3371	23.4607	20.295	22.9231	23.5443	22.1785	21.7971	20.4457	22.2402	22.859	23.1311	21.6524	22.4489	21.9547	23.0868	22.6929	21.881	23.2946	22.1552	23.1807	22.7559	23.2939	23.3759	23.4833	21.1444	21.6381	21.8293	22.2084	20.4533	20.8837	20.4787	21.4856	23.3874	22.7151	21.7644	20.3215	21.3201	23.2857	23.2529	23.4181	23.3056	23.5731	22.4909	21.9011	20.893	20.5849	21.5712
MTBP	18.7052	19.0582	19.0156	20.0604	20.0653	20.2556	19.3577	19.0188	19.4113	19.0228	21.4064	21.3675	21.4245	18.9124	19.8614	18.9221	19.7991	20.2025	18.9209	19.0797	18.2316	20.5639	20.2987	21.1094	21.0466	21.3461	18.8779	18.9376	18.9608	18.9861	18.6696	18.6751	18.6658	18.9578	20.8185	20.0321	18.9595	18.559	18.8462	20.7375	20.9456	21.0588	21.1102	21.2011	19.2966	19.0052	18.6687	18.667	18.8115
MTCH1	34.4858	34.6048	34.5198	34.0551	34.5805	33.8478	33.4995	34.8264	35.1484	34.9367	34.7018	34.2718	34.5404	33.6144	34.5526	34.739	34.2649	35.0911	35.267	33.9413	34.4165	33.9982	34.2983	33.6496	33.6489	33.4086	34.8939	34.9841	35.0008	35.0167	34.4212	34.5691	34.4205	34.9815	33.7573	34.4654	34.9968	34.0673	34.8928	34.1248	34.0268	33.9026	33.9243	33.7242	34.9897	34.9548	34.207	34.0848	34.7135
MTCH2	24.1532	23.3014	24.4302	24.6352	24.0545	24.8548	24.4022	24.8973	24.6351	24.6759	25.0584	24.9173	24.8857	24.246	24.8534	24.1662	24.4064	24.5616	24.1782	24.6795	24.5484	24.7377	24.5471	24.8311	24.8529	24.8717	24.4725	24.6655	24.7243	24.8168	23.9845	24.2107	23.9931	24.6362	24.8265	24.4453	24.7067	23.6893	24.5103	24.5482	24.5512	24.6782	24.6191	24.7652	24.7678	24.4484	23.5742	23.3196	24.1335
MTDH	24.3541	24.1	24.9357	25.4258	25.2373	27.1696	24.8594	26.1868	24.9419	26.2775	26.2614	26.4058	26.4044	24.9671	25.873	25.3315	25.2745	25.8068	23.7831	24.6292	24.4422	24.7104	25.3415	24.618	24.4817	24.198	26.1633	25.7227	25.5365	25.1625	26.6088	26.2995	26.5911	25.8944	24.3261	25.3066	25.6095	26.5979	25.9859	24.9291	24.9962	24.7317	24.9308	24.2511	25.2552	25.7594	26.5059	26.6711	25.9756
MTF2	25.4721	25.0822	26.195	26.6217	26.2673	27.4842	25.7866	26.7304	26.2407	26.3996	27.38	27.6534	27.0595	25.3522	27.0747	26.2314	25.9545	26.588	25.0747	25.5341	25.2661	26.8559	26.8765	26.6907	26.6075	26.5678	25.8919	26.2064	26.3103	26.61	25.0815	25.2715	25.0712	26.2181	26.7701	26.8529	26.2905	23.8697	25.8368	26.7468	26.7598	26.6051	26.698	26.6117	26.8377	26.4123	25.2036	24.6683	25.7644
MTFMT	24.7126	21.6273	23.7322	21.9384	23.4791	23.6759	21.9712	22.8046	22.1845	22.9747	23.213	24.5062	23.9092	22.3908	23.3831	24.2817	23.0581	22.5029	20.7974	22.7511	23.0663	24.1637	24.0831	24.8834	25.1646	25.1757	21.9579	22.0945	22.1481	22.4359	21.6881	21.7114	21.6807	22.1296	24.5313	23.642	22.143	21.3099	21.9009	24.604	24.5153	25.0232	24.7274	24.8634	22.7596	22.1431	21.6217	21.4579	21.7578
MTFP1	21.9025	23.483	21.5567	21.0372	21.5408	22.7493	21.902	21.6964	22.4443	21.2963	22.9937	22.5099	22.6795	22.8526	22.0948	22.2637	21.8464	22.2569	23.0872	21.9544	22.3888	21.8035	21.6849	22.1589	22.5569	22.4766	21.9167	22.2697	22.4149	23.0658	21.5917	21.8075	21.5979	22.205	22.1166	21.516	22.3725	21.1114	21.9664	22.0591	21.8084	22.3425	21.9264	22.2694	23.0019	22.2572	21.5776	21.1722	21.818
MTFR1	20.2933	19.8116	20.7226	21.5843	20.7695	21.6693	20.8115	21.1334	21.3075	19.9438	21.9178	21.8648	22.2435	20.4579	21.3469	21.5399	20.7599	22.0498	21.0736	21.3275	20.7624	21.3814	20.9782	21.7532	21.9194	22.1281	20.6365	20.9791	21.1244	21.4997	20.1634	20.3661	20.1707	20.9042	21.7468	20.8242	21.0795	19.9442	20.6995	21.245	21.2125	21.5317	21.3348	21.7553	21.5165	20.8405	20.0742	19.8938	20.4737
MTG1	22.5672	24.5934	22.2779	22.8606	20.9246	21.6989	24.1269	22.6789	23.0246	21.4061	21.9795	22.1864	22.5077	22.3939	22.0157	21.7379	23.0631	22.9792	24.1687	23.3476	23.0432	24.1899	23.895	24.5059	24.5068	24.6258	21.6545	21.918	22.0234	22.2007	20.9936	21.0911	20.9882	21.9303	24.3923	23.6188	22.0032	20.6564	21.6126	24.1229	24.232	24.3474	24.3334	24.4486	22.5969	21.8206	20.808	20.7324	21.2773
MTHFD1	22.7491	23.2071	22.602	23.6105	23.0557	24.1441	23.1222	23.8254	24.4118	24.4362	24.7331	24.3891	24.2026	23.9345	24.2726	23.7134	23.5127	24.4468	24.7878	23.68	23.2671	24.495	24.0851	24.4588	24.5485	24.6377	23.0996	23.6113	23.8092	24.1565	22.5489	23.0784	22.5894	23.3944	24.6458	24.1892	23.7334	22.6972	23.3599	24.2991	24.2004	24.3761	24.2217	24.6139	23.8701	23.4864	22.7193	22.3879	23.3649
MTHFD1L	19.8314	20.9516	19.5795	19.363	19.3294	19.8403	20.0377	19.5701	19.8066	20.8753	19.885	19.0921	20.5147	19.492	20.0104	20.1156	19.4165	19.8377	20.5896	20.131	19.4856	20.4213	20.268	20.6145	20.9691	20.902	19.3784	19.6037	19.6995	20.1007	19.2151	19.3762	19.2231	19.5375	20.6897	20.2023	19.6668	19.0168	19.4415	20.3867	20.1578	20.5732	20.2268	20.5792	19.8094	19.4597	19.1371	18.9165	19.2819
MTHFD2	24.3815	24.9236	24.9427	25.0482	24.6822	25.272	24.6267	25.3037	25.0748	28.5965	25.7327	25.3328	24.7227	24.1494	25.3007	24.8223	24.3442	25.6109	25.4656	24.8997	23.9831	25.8502	25.1536	26.004	25.9996	26.2166	24.8705	25.4543	25.6301	25.8572	23.7228	24.302	23.757	25.2778	26.1032	25.0782	25.5687	23.7146	25.0703	25.0169	25.126	25.2969	25.2381	25.7752	25.515	24.7367	23.0368	22.8095	24.2423
MTHFR	23.2645	24.1699	24.1095	23.9653	24.0394	25.1391	23.9062	24.5071	24.7256	24.9692	25.0625	24.591	26.3031	23.8825	24.2787	24.25	23.1832	24.3699	25.2909	24.2866	23.5248	24.2968	24.5756	23.9598	23.8987	23.6611	24.6374	24.7734	24.8048	24.7767	23.9933	24.2591	24.0001	24.7619	24.0313	24.6776	24.7962	23.498	24.6585	24.4923	24.4549	24.2964	24.3737	24.1243	24.7721	24.6789	23.5331	23.1867	24.3098
MTHFSD	19.9811	18.8896	21.285	20.798	21.1317	19.9497	20.9563	20.6339	21.4136	21.9974	20.384	21.8573	21.2584	18.6924	20.7914	21.346	19.8932	21.0993	19.618	20.4933	21.4904	21.782	21.5666	22.267	22.355	22.461	19.725	19.9688	20.0611	20.3578	19.1885	19.2627	19.1808	19.9957	22.0612	21.2371	20.0463	18.7343	19.6665	21.9591	21.9905	22.2472	22.127	22.2703	20.8137	20.0169	19.1009	18.9323	19.4518
MTIF2	25.5688	24.8556	26.1538	25.61	26.112	27.0144	25.2504	26.5493	26.5201	26.6542	27.2636	26.9886	27.8245	25.1134	27.2206	26.1219	26.103	27.1772	25.469	25.9395	25.7505	27.0967	27.0111	27.1092	27.1067	27.0831	25.7013	26.061	26.1864	26.4108	24.9195	25.1804	24.926	26.0024	27.1125	26.9381	26.1521	24.5879	25.7466	27.0641	27.0816	27.1023	27.0954	27.113	26.5064	25.8811	24.6929	24.5071	25.385
MTIF3	26.7024	24.8866	26.9279	27.6144	26.8974	26.6068	27.1315	26.6189	26.8058	27.1635	27.575	27.2371	27.364	26.924	27.457	26.8127	27.2606	26.7967	24.9501	26.7531	26.8453	27.4167	27.4158	27.3669	27.3401	27.2869	26.4524	26.8278	26.9392	27.1619	25.6698	26.0625	25.686	26.742	27.3628	27.3992	26.9045	25.2826	26.5406	27.4341	27.4359	27.4144	27.4273	27.3773	27.1301	26.621	25.4192	25.0476	26.1708
MTM1	23.9779	21.9216	24.3496	24.6493	24.9434	24.7013	23.567	24.8441	23.8916	25.6497	24.7728	24.5148	25.2119	23.4661	24.2826	24.1637	23.9498	23.7077	21.9042	24.5349	24.3501	25.1704	24.9552	25.2158	25.2356	25.2655	23.1005	23.5791	23.7605	24.0941	22.3518	22.774	22.3746	23.435	25.2412	24.9211	23.6973	22.217	23.2523	25.2032	25.2011	25.2509	25.2202	25.2793	24.4159	23.8441	22.7837	22.5102	23.4919
MTMR1	24.7275	23.2986	24.27	24.6135	24.7009	24.7562	24.8599	24.7488	24.6931	25.4144	24.5377	24.448	24.5545	24.4761	24.6325	24.4875	24.6732	24.4051	24.2342	24.1698	24.3693	24.7542	24.8265	24.6311	24.5467	24.5103	24.3438	24.5831	24.6509	24.8171	23.8475	24.0919	23.8545	24.5436	24.6503	24.8669	24.6325	23.2992	24.3751	24.6196	24.6557	24.5054	24.6105	24.4706	24.8927	24.7203	24.1271	23.7738	24.4648
MTMR10	24.87	22.6226	24.9791	24.3045	25.2398	24.013	24.2867	24.275	23.6032	24.1547	23.5967	23.5327	23.5225	24.4026	24.3167	24.5142	24.78	23.8823	21.9339	23.5131	24.1817	24.1079	24.0809	23.5256	23.166	23.2573	24.3436	24.4665	24.5097	24.6282	23.9526	23.9835	23.9301	24.5045	23.8475	24.3588	24.5073	22.301	24.2369	23.7018	23.8414	23.3121	23.6737	23.5708	24.5659	24.5072	23.7449	23.0538	23.9528
MTMR11	27.8128	24.7834	28.123	26.8459	26.6491	27.0339	26.3046	28.2116	26.2508	28.1375	28.3987	28.1885	28.1968	27.3317	27.8607	27.115	28.2127	27.1825	27.8126	28.5418	27.8604	29.8094	28.861	30.1772	29.7764	30.2899	26.7897	27.0696	27.1809	26.6095	25.3728	25.4321	25.3629	27.1192	30.0287	28.4494	27.1665	25.4965	26.6976	28.5756	29.4195	28.9652	29.5816	29.7116	27.2628	26.3152	24.741	25.1474	25.6826
MTMR12	22.0068	22.1474	22.7459	22.7246	22.6877	22.916	21.9451	22.3449	22.9403	22.2938	23.1992	22.7937	23.7467	22.247	22.6309	22.9881	22.7	22.7819	21.7355	21.9757	22.4734	22.8426	22.8429	22.6888	22.4836	22.5553	22.5759	22.735	22.7862	22.8502	22.3054	22.4292	22.3007	22.7348	22.7572	22.862	22.7754	21.18	22.5549	22.799	22.8498	22.6805	22.8313	22.758	22.8662	22.6442	21.9635	21.1538	22.1484
MTMR14	29.8327	28.9425	30.763	29.6449	29.8684	30.1665	29.3922	30.5935	29.1777	31.5631	30.441	30.5855	30.761	29.2457	29.991	30.2807	29.5403	30.1628	30.5483	30.2611	30.3513	30.0667	30.3686	29.7946	29.8495	29.5184	30.3533	30.4499	30.4467	30.4261	29.6185	29.9125	29.6286	30.4357	29.8279	30.4217	30.4529	29.409	30.3798	30.3573	30.2763	30.233	30.2115	29.9957	30.4218	30.3369	28.9907	28.9059	30.0044
MTMR2	22.4315	22.8392	23.3029	24.134	23.6233	24.4273	23.5394	23.7582	24.148	22.781	24.2737	23.9459	23.8877	23.2308	23.6946	23.4278	23.601	23.9766	22.3618	23.144	23.2378	23.64	23.7991	24.0203	24.3086	24.1762	23.2913	23.5735	23.6757	24.2021	23.1615	23.3125	23.1583	23.5677	23.8981	23.5417	23.6531	22.0438	23.2713	23.8391	23.4432	24.0579	23.5793	23.7902	23.9071	23.2386	22.6787	21.8452	22.6486
MTMR3	25.4957	23.4978	25.1935	24.7592	25.1786	24.3715	24.6924	24.3999	24.3004	25.6942	23.8543	24.3398	24.0931	24.18	24.5771	25.2528	24.2665	24.0874	23.9113	24.774	24.8652	24.0781	24.3387	23.7459	23.6331	23.4872	25.0276	25.0307	25.0168	24.9273	24.8232	24.9179	24.8258	25.0354	23.8164	24.4846	25.0205	24.5267	25.0321	24.1195	24.1217	23.8868	24.0187	23.7679	24.8791	25.0425	24.7207	24.5355	24.9766
MTMR4	26.5444	25.9082	26.6609	26.704	27.1586	27.0279	26.6621	26.5221	26.9782	28.8569	27.0378	26.9776	26.9928	26.6896	26.2514	27.0865	26.5785	26.9426	27.7094	26.6895	27.3223	27.0511	27.1233	26.5768	26.4362	26.3749	27.078	27.2404	27.2902	27.4705	26.4622	26.4818	26.4409	27.288	26.8365	27.3438	27.2881	25.157	26.9644	26.7531	26.7518	26.4591	26.6093	26.5366	27.5911	27.3584	26.3939	25.9757	26.7812
MTMR6	25.8123	22.7969	26.3174	26.0038	26.2601	26.5753	25.299	25.9937	25.183	26.8693	26.0825	26.8275	25.9443	25.2042	26.6217	25.4687	25.7458	25.2956	23.2783	24.7525	26.2976	25.9504	26.1177	25.8752	25.9048	25.6713	25.4333	25.8682	25.9755	26.0612	24.1103	24.8696	24.167	25.7435	25.7731	26.1129	25.9369	24.3233	25.6082	26.0734	26.0272	25.9936	25.9955	25.7224	26.0962	25.8518	24.3752	24.1838	25.584
MTMR8	18.5207	18.2158	18.6237	19.6787	18.811	19.6475	19.6997	19.1051	19.6862	18.3683	19.3564	19.052	19.5799	18.3358	19.2592	18.6131	19.0007	19.1178	18.9009	19.1007	19.064	19.4776	19.3647	19.3415	19.6231	19.5019	18.4575	18.5928	18.6546	18.9156	18.4518	18.5943	18.4626	18.5196	19.6114	19.5116	18.627	18.4437	18.5385	19.8256	19.4996	19.8367	19.4866	19.8999	18.8035	18.7306	18.6773	18.4919	18.7478
MTMR9	23.3349	21.6177	24.6041	25.0044	24.4846	25.0604	24.7315	24.6136	24.7102	25.2285	26.0599	25.6028	26.2572	23.3395	24.4535	24.6669	24.4812	25.3221	23.6489	24.7927	24.2622	25.7463	25.7321	25.7097	25.672	25.6565	23.6178	24.0136	24.1642	24.6323	22.9972	23.2489	23.0013	23.9652	25.7246	25.7021	24.1235	22.3364	23.6494	25.7298	25.7357	25.6836	25.727	25.6756	24.8964	24.1549	23.0978	22.6601	23.5854
MTO1	22.498	21.7839	22.8405	24.1568	23.7187	24.5108	23.0439	23.7281	23.013	23.2488	24.6458	24.5021	24.4198	22.7701	24.3016	23.2887	22.8728	23.9757	22.1457	22.9169	22.366	24.3532	24.3188	24.3538	24.3437	24.3324	22.4333	22.8087	22.9568	23.3395	21.9641	22.2814	21.9811	22.7055	24.3499	24.3039	22.9063	21.686	22.5451	24.3536	24.3595	24.3433	24.3557	24.3222	23.4702	22.9738	22.2265	21.8777	22.6664
MTOR	25.0669	24.9011	25.7637	25.9133	25.6909	25.7254	25.3784	25.3634	26.1752	25.3754	25.9524	26.1017	26.6903	24.6345	25.075	25.4715	25.7238	26.4319	25.9794	26.0128	25.2019	25.5624	25.7732	25.1989	25.1292	24.9714	25.8349	26.04	26.1144	26.2234	25.1319	25.3118	25.1283	26.0356	25.3289	25.935	26.0979	24.3909	25.8169	25.4851	25.4481	25.2464	25.3371	25.1544	26.3046	26.0671	25.0498	24.7442	25.6365
MTPAP	23.7773	21.6662	24.9885	25.0783	25.0554	26.0905	24.7003	25.129	25.2385	23.5819	26.499	26.4428	26.3058	24.4658	25.8719	24.9851	24.3006	25.7699	23.9164	25.7975	24.4328	26.2183	26.1466	26.5495	26.5906	26.6112	24.1221	24.3075	24.3777	24.6789	23.4679	23.4409	23.4444	24.4147	26.3925	25.7805	24.3819	22.6384	23.955	26.3768	26.4014	26.5386	26.4884	26.5043	25.2463	24.3419	23.2065	22.9803	23.5525
MTR	23.9291	23.5308	24.2298	25.0663	24.4441	25.3299	25.1768	24.4572	25.0361	23.6465	24.9418	24.9487	25.2522	23.8326	24.7241	24.5927	25.0076	24.8198	24.1853	24.5048	23.784	24.382	24.4781	24.0408	23.8157	23.8176	24.7646	24.9537	24.9985	25.1254	24.368	24.5196	24.3658	24.9451	24.1541	24.6457	24.9884	23.5013	24.7581	24.0377	24.1458	23.7905	24.0377	23.8413	25.1197	25.0408	24.5039	24.0663	24.7626
MTRF1	22.1124	18.4019	21.0383	22.3866	21.4516	22.3644	21.7969	21.5263	22.1921	22.5739	24.0072	24.8309	24.0616	21.3614	22.6787	21.4684	22.1098	22.8723	20.4732	24.156	22.6935	24.4573	24.4854	25.0148	25.1033	25.1151	20.6961	20.7592	20.7807	20.9934	20.3959	20.3311	20.3789	20.86	24.7028	23.9738	20.7939	19.9277	20.5633	24.8909	24.9066	25.1094	25.0226	24.9944	21.6598	20.9104	20.3219	20.1991	20.4226
MTRF1L	21.3537	23.2855	20.7298	20.8407	21.1268	21.2462	20.7624	21.3172	19.2899	22.6174	21.1693	21.6284	22.1947	21.8057	19.9706	21.6205	22.2054	21.3722	22.1273	21.9351	21.9237	20.906	21.9022	22.1817	23.1756	22.4304	21.6742	21.7154	21.7222	22.8678	21.8351	21.5521	21.7821	21.9818	21.3206	21.0139	21.7669	19.6478	21.2902	21.6459	20.876	22.2705	21.2092	20.9857	22.2912	20.9966	20.5337	19.5723	19.9352
MTRR	22.1948	21.7039	22.9507	23.4809	23.149	24.3712	22.786	23.9068	23.9488	23.7076	23.915	24.3071	24.432	22.9333	23.8857	23.4203	23.067	24.1155	23.0326	22.9023	22.2608	24.1465	24.1327	24.1357	24.1079	24.0921	22.5361	22.9523	23.1056	23.4767	22.0033	22.362	22.0232	22.8305	24.1224	24.1273	23.0526	21.7493	22.6657	24.1367	24.1433	24.1094	24.1387	24.0797	23.5801	23.1041	22.2895	21.9268	22.792
MTSS1	22.9188	24.8503	24.9136	25.18	22.8392	24.2429	24.6889	25.1094	25.1791	22.9947	24.9578	23.5953	24.596	23.8513	24.658	22.85	24.7549	24.1968	22.5407	24.9955	24.8742	23.4269	23.9123	23.1785	23.1119	22.8332	24.9633	24.7227	24.6148	24.3998	25.2315	25.1188	25.2265	24.7987	23.0946	23.997	24.6507	25.2705	24.8997	23.5569	23.5309	23.3321	23.4376	22.9816	24.3001	24.7402	25.2138	25.2728	24.9463
MTSS1L	19.8182	20.8923	18.9721	19.3726	19.2543	19.1877	19.8521	19.5396	19.9247	19.1053	18.5966	18.8279	18.6469	20.5274	18.8212	19.4244	19.1512	19.4384	20.3038	19.5626	19.572	19.8986	19.8847	20.753	20.8923	20.9907	19.4004	19.4605	19.48	19.6602	19.0201	18.9366	19.0002	19.5842	20.1864	19.4114	19.4975	18.5183	19.2391	19.5869	19.6666	19.9657	19.861	19.7867	19.6351	18.9914	18.459	18.3859	18.567
MTUS1	19.5768	20.6297	19.2177	18.9251	19.1874	20.5777	20.3806	19.6381	19.7914	19.6274	19.7904	20.3688	22.3937	20.3753	20.3148	19.6068	19.4242	20.2876	20.5713	19.5549	21.0605	20.3788	20.3694	20.7549	21.2423	21.0565	19.2253	19.427	19.5109	19.9953	19.0824	19.1998	19.0847	19.3978	20.6794	20.1794	19.4876	18.7286	19.2437	21.1349	20.7793	21.4441	20.9104	21.2413	20.2239	19.6793	19.2785	18.9611	19.3704
MTX1	27.8754	29.3167	27.326	26.8677	27.4306	25.854	26.5602	27.5821	26.3843	28.3636	27.3242	28.5301	27.0024	27.662	26.8606	27.4987	27.4977	27.4303	28.7784	27.0698	27.5847	28.2548	27.4339	28.7527	28.7484	29.2567	26.8986	27.4142	27.63	27.9467	26.036	26.3406	26.0478	27.2963	28.7705	27.2272	27.5619	25.8838	27.0037	27.5187	27.6764	27.9001	27.842	28.4436	27.8508	26.9361	25.7159	25.6013	26.4306
MTX2	20.8587	21.3111	20.8442	22.5686	21.2173	23.2124	21.7119	22.243	23.1257	22.1361	24.6483	23.9029	23.2145	21.6342	22.605	21.7412	22.306	23.2345	21.8458	21.2093	21.7034	23.3447	23.0602	23.7193	23.9136	23.9988	21.2466	21.5147	21.6261	21.9872	20.887	21.034	20.8904	21.4719	23.659	22.846	21.5944	20.6199	21.2767	23.5087	23.4237	23.7791	23.5469	23.8573	22.1644	21.5498	20.9022	20.705	21.1923
MUC1	19.925	19.6399	19.357	19.4402	19.796	19.3412	19.608	19.4032	19.3845	20.0196	18.9066	19.212	18.6048	19.9065	19.5543	19.745	19.8361	19.256	19.7672	19.7784	19.6872	19.8297	19.6934	19.7974	19.9183	19.9194	19.1544	19.2493	19.2913	19.4226	19.1025	19.1873	19.1085	19.2051	19.9369	19.7452	19.2739	19.0999	19.2021	20.0004	19.8773	20.0409	19.8844	20.1469	19.4308	19.3426	19.2313	19.1449	19.3217
MUL1	23.8599	23.7449	23.7753	23.4491	24.1201	24.016	22.838	24.7217	23.7731	25.5003	24.5855	23.867	23.4424	24.0008	24.5153	23.4829	23.3115	24.2645	24.2573	24.7392	24.3671	24.1654	23.5387	24.1696	24.3558	24.5437	23.6825	24.2609	24.4856	24.9249	23.0496	23.6233	23.0908	24.0282	24.5021	23.6447	24.3968	23.0999	23.9527	23.72	23.5567	23.8797	23.6071	24.2969	24.4764	23.9624	23.0293	22.6168	23.7649
MUM1	23.9437	25.0484	23.7011	24.7386	24.236	25.0366	25.1343	24.9531	25.8543	21.4772	24.8662	24.8879	23.7553	24.6617	24.7347	24.5521	24.2411	24.8589	26.2827	24.313	24.6006	25.8516	25.8171	25.9648	26.0881	26.053	23.3219	23.7624	23.9254	24.6601	23.0379	23.378	23.0527	23.6549	25.9767	25.7535	23.8728	22.3496	23.4241	26.0127	25.8718	26.0682	25.9171	26.0429	24.5235	23.8524	23.198	22.4989	23.4193
MUS81	24.4427	27.536	25.0678	25.6959	25.6218	25.5765	25.4711	26.0666	25.591	24.9826	24.9107	25.1529	24.777	26.124	25.1623	25.5755	24.6487	25.9943	27.8384	25.0495	25.544	27.0489	26.9793	27.0396	27.0408	27.0053	24.4733	24.8637	25.0084	25.1994	23.6637	23.9408	23.6734	24.7863	27.04	26.9413	24.9641	23.505	24.5452	27.043	27.0528	27.0468	27.0475	27.0189	25.5783	24.9258	23.7493	23.6492	24.4858
MUSTN1	20.7208	21.5266	21.1291	19.8839	20.5487	19.9682	21.1502	20.497	20.6476	22.0615	19.7369	19.6032	20.1244	20.6448	20.2387	20.3319	20.1337	20.7497	21.4054	20.4061	20.7293	21.1823	21.0781	21.5416	21.5396	21.6756	20.0823	20.1071	20.1164	20.1384	19.9809	19.9757	19.978	20.1241	21.3282	20.8856	20.1175	19.9026	20.0583	21.3855	21.4874	21.5981	21.5971	21.6133	20.3362	20.1603	19.9848	19.9768	20.0458
MUT	23.2517	23.4349	23.8664	24.9089	24.3912	25.2625	23.2809	24.4182	24.0015	25.9044	25.9282	25.7249	26.4426	23.6213	24.6285	24.3125	23.7602	24.7472	23.184	23.4302	23.725	25.6123	25.0306	25.7106	25.6333	25.8674	23.4865	23.958	24.1393	24.2521	22.5709	22.9748	22.5948	23.8088	25.7876	25.0032	24.0739	22.7369	23.6536	25.306	25.4585	25.4618	25.5173	25.7983	24.4263	23.8663	22.6233	22.608	23.5494
MUTYH	25.4745	26.7869	24.8666	24.9584	25.4955	24.5342	24.6164	25.5159	24.857	24.9688	24.9116	25.1959	24.8076	24.5342	24.6223	25.9426	25.3148	25.5068	28.2048	26.0192	25.5173	26.8646	26.7224	27.4121	27.4788	27.5545	24.2676	24.4509	24.5213	24.7905	23.6841	23.6725	23.6666	24.5458	27.1381	26.2702	24.5233	23.097	24.1288	27.0994	27.1639	27.3875	27.3167	27.3533	25.4549	24.5133	23.5129	23.3668	23.8262
MVD	22.3544	24.8958	22.271	22.1318	22.1571	22.1375	22.8638	22.8171	23.1287	21.7282	22.0351	21.9043	20.9084	23.2034	22.203	22.865	22.1135	22.5153	23.5109	22.8579	22.3622	23.4006	23.0469	23.6962	23.8201	23.9177	21.8543	22.2608	22.4204	22.8047	21.1916	21.4857	21.2015	22.1826	23.6803	22.8718	22.3722	20.7967	21.9288	23.2168	23.1766	23.4703	23.2861	23.6124	22.7182	22.0036	20.9261	20.615	21.5073
MVK	20.7157	22.2324	20.6774	21.3279	20.2227	21.0749	21.2893	20.953	21.3772	20.741	20.4712	21.3219	19.9724	21.786	21.1184	20.657	20.6176	21.3937	22.3647	21.0032	20.9003	21.6211	21.1909	21.8182	21.8443	22.1086	20.4178	20.6344	20.7264	20.8789	20.1063	20.2472	20.1133	20.5705	21.8973	21.1304	20.6949	20.0724	20.4788	21.6354	21.6833	21.8302	21.7631	22.1684	21.1019	20.7257	20.2138	20.1445	20.5355
MVP	31.8014	32.2879	31.5983	31.1312	31.5416	30.8685	30.7001	31.6368	29.9147	33.3728	30.1174	30.535	30.6668	30.4495	31.0045	31.1623	30.9754	30.8348	33.0587	31.3039	30.9306	30.3992	31.0414	30.1508	30.1127	29.7736	31.8432	31.4447	31.2761	30.9968	32.4132	32.1385	32.3983	31.5699	30.023	31.1181	31.3337	32.4615	31.7207	30.9273	30.8735	30.6809	30.776	30.2381	31.1636	31.7366	32.5587	32.6732	32.0279
MX1	37.3975	37.3004	33.1144	33.596	32.8657	31.2731	31.3666	34.4342	33.2889	37.7738	32.5487	33.3294	35.4482	31.7413	35.1906	33.3205	31.4464	31.8352	37.3216	32.3004	35.7831	33.2752	33.9292	33.8459	33.479	33.4587	34.1814	34.4003	34.3017	33.8107	33.9327	34.4309	34.0216	34.364	32.9244	33.4147	34.3708	34.3438	34.4208	33.6133	34.0184	33.6817	34.0786	33.0861	34.3942	34.4147	34.3598	33.897	34.3697
MX2	33.7965	31.5444	32.3006	31.254	33.1973	30.1019	30.8049	32.1751	31.098	34.3774	31.6805	31.9765	32.7311	31.2915	31.7685	31.4933	31.3913	31.1317	30.9704	30.6747	33.1351	31.1606	31.679	30.7919	30.7599	30.4118	32.4441	32.5031	32.4802	32.4152	31.9261	32.2011	31.9367	32.5127	30.7883	31.8222	32.4873	31.6895	32.4617	31.4174	31.3312	31.1349	31.2084	30.7737	32.3609	32.4994	31.8033	31.5826	32.3603
MXD1	33.1775	28.62	33.0103	31.8451	32.8037	30.2879	31.0962	32.3448	30.768	33.1531	31.7401	32.2445	31.4587	29.1661	31.4783	32.7676	31.5065	31.2247	30.7016	32.0982	32.0096	32.9618	33.0654	32.6635	32.6958	32.5014	31.1587	31.5305	31.6674	31.8309	29.5577	29.6443	29.5265	31.6257	32.827	33.0796	31.6555	28.4984	30.9668	33.0276	32.9571	32.8993	32.8797	32.8288	32.3714	31.1432	28.6216	28.5772	29.8592
MXD3	24.8935	25.1362	23.7867	22.5236	23.8304	21.9448	22.7651	23.5797	21.8018	24.2325	22.7949	22.252	20.6092	23.9786	22.498	22.8789	23.0559	22.739	23.6074	22.2437	24.2551	24.8158	24.6625	25.5666	25.7138	25.8237	22.1957	22.2906	22.327	22.488	21.9349	21.9359	21.9272	22.3314	25.1718	24.1866	22.3265	21.649	22.135	24.5029	24.5456	24.9286	24.7582	24.844	22.4668	22.0385	21.644	21.5696	21.7628
MXD4	30.0145	31.6428	30.0947	30.4359	30.2291	29.9388	29.5588	30.57	30.5959	28.7496	30.663	30.481	30.3899	30.2448	29.7067	30.0835	30.1052	31.2549	31.5633	30.4657	30.7822	30.1137	30.4335	29.9224	29.7796	29.6034	30.6811	30.7318	30.7053	30.5592	30.289	30.5601	30.3077	30.7513	29.8256	30.4816	30.7143	30.0949	30.7117	30.2799	30.3261	30.1044	30.2589	29.8729	30.6151	30.7391	30.2086	29.8494	30.6481
MXI1	23.8495	25.6826	24.3662	25.2931	25.2488	24.5069	23.8523	24.0123	24.1641	23.3038	24.296	24.271	24.5022	24.1348	24.2269	23.8243	24.147	24.6674	24.1138	24.1192	24.5516	24.6653	24.4384	24.6363	24.7162	24.7368	23.5829	24.1569	24.3248	24.6319	23.0482	23.734	23.1021	23.9275	24.7425	24.5266	24.261	23.129	23.9132	24.7487	24.6938	24.7603	24.6995	24.7603	24.6521	24.4717	23.9643	23.4746	24.4083
MXRA7	23.3531	24.6686	23.0976	22.9316	23.4037	23.0347	23.7228	23.8239	23.27	23.0335	21.0918	22.4305	19.971	25.3218	23.3561	22.9027	23.9655	21.5826	21.3631	23.0317	22.7788	20.9215	21.3391	23.3201	23.3166	23.5051	24.1642	23.8089	23.6503	23.6384	23.083	22.0965	22.9476	24.4498	21.3872	19.9016	23.7998	20.5919	23.2856	21.8293	22.4294	22.9398	23.0374	22.0496	25.4897	23.829	21.7184	21.7791	21.8024
MXRA8	20.2765	20.6983	19.9263	20.0521	19.7644	19.7412	20.1452	19.9555	20.1685	19.8437	19.4143	19.3532	18.6576	20.7633	19.6658	19.9396	20.2892	19.7175	20.5712	19.8949	19.7641	19.9583	19.9626	20.6287	20.4097	20.6638	19.7231	19.6519	19.6237	19.543	19.5348	19.4371	19.5207	19.7576	20.0474	19.6704	19.6461	19.3736	19.5955	20.2896	20.6928	20.6278	20.9256	20.4945	20.1916	19.7939	19.4929	19.5667	19.5408
MYADM	22.9226	23.4667	22.8619	23.2577	23.0846	22.0895	22.3213	23.0059	23.3715	22.7921	22.1873	22.4984	23.0889	23.272	22.299	22.7789	23.9666	22.649	22.4361	23.0421	23.5717	22.165	22.9382	22.2551	22.4839	21.9658	23.2182	22.9194	22.7752	22.7937	23.4945	23.3855	23.4903	23.0701	21.911	22.8279	22.8389	23.3512	23.0745	23.0597	22.8756	23.0014	22.866	22.3767	23.0586	23.2465	23.4811	23.5005	23.2805
MYB	21.8042	21.5428	21.7259	22.5584	22.2662	24.0708	21.8589	22.3602	23.5094	22.4825	23.3271	23.5549	24.9467	21.8439	22.9992	24.0249	21.5669	23.3993	22.0001	23.4145	22.47	23.1292	23.7195	24.1442	25.1655	24.4732	22.12	22.2183	22.2532	23.0204	22.0966	22.0245	22.0741	22.3314	23.5023	23.0724	22.2657	21.1565	21.9671	23.8838	23.2955	24.4861	23.5602	23.5251	22.8389	22.0289	21.6781	21.2268	21.4974
MYBBP1A	22.7908	24.3654	22.4844	23.0153	22.6357	23.3	23.7202	23.1192	23.3702	22.1846	23.0121	23.0525	22.8764	23.2031	23.2357	22.991	22.9325	23.2519	24.6117	23.4017	23.0563	23.7233	23.7112	23.6874	23.6521	23.6425	22.8403	23.0575	23.131	23.3789	22.3631	22.4729	22.3554	23.0722	23.7131	23.6602	23.1194	21.6612	22.7997	23.7199	23.7238	23.6893	23.7152	23.6979	23.4947	23.0197	22.1753	21.8331	22.5016
MYBL2	20.8914	22.7981	20.5702	20.6043	20.8483	21.5825	20.9443	21.0645	21.6668	20.212	21.7942	20.033	19.9196	21.5501	20.3115	20.7793	21.5509	21.1248	20.8168	20.7931	20.019	21.0084	22.1422	21.1221	22.9463	21.3364	20.4476	20.6557	20.7454	22.5085	21.2189	21.4685	21.2324	20.5881	21.2075	22.0963	20.7135	20.1522	20.5145	21.6865	20.4496	21.8588	20.4875	20.7235	20.476	20.2323	20.7342	19.8235	20.1132
MYBPC3	23.2527	23.1777	22.6597	22.3263	21.5931	20.7969	22.1217	22.2096	21.9607	24.2017	21.7146	20.2789	21.2189	22.8926	21.7432	22.4092	23.2239	21.8598	23.2619	22.1139	23.2365	23.2078	23.0846	24.4089	24.003	24.5576	21.7067	21.6621	21.6425	21.5585	21.4761	21.3907	21.4631	21.7594	23.4324	22.5219	21.6626	21.3153	21.5876	23.1267	23.6782	23.5895	23.9819	23.54	21.9309	21.6086	21.3229	21.3824	21.3938
MYC	28.0754	28.5353	26.788	27.781	28.7257	30.2436	29.6593	28.8105	29.5463	28.3222	29.3815	30.8534	30.6333	29.1119	29.1818	29.0877	28.5402	28.7565	29.4223	28.8855	27.8517	28.6162	28.492	28.1019	27.4861	27.7857	29.6013	29.5602	29.5263	29.1536	29.5705	29.6012	29.5697	29.5609	28.2909	28.7704	29.536	28.984	29.6043	28.0649	28.4784	27.6993	28.3268	28.0717	29.2037	29.5583	29.5516	29.1615	29.5594
MYCBP2	27.8374	26.0945	28.3866	29.5042	28.4538	29.4667	29.5385	27.4987	29.6303	28.5733	28.0415	28.1098	28.6908	28.0735	28.7448	28.5257	29.6929	28.0469	27.126	28.3593	27.9417	27.2966	27.4938	27.1733	26.8971	26.9318	29.4555	29.2235	29.1208	28.7449	29.6075	29.4397	29.5991	29.3013	27.0578	27.5195	29.1575	29.7339	29.3782	26.9994	27.2258	26.8533	27.1666	26.8043	28.7411	29.0874	29.4402	29.6608	29.2556
MYCBPAP	18.3812	19.1028	18.601	18.3955	18.8164	18.5817	18.5368	18.7703	18.3187	18.1368	19.1948	18.7759	18.2435	18.1292	18.5682	18.428	18.4902	18.5948	19.3134	19.1831	18.6114	19.2741	18.8542	18.9277	18.8884	19.0402	18.3326	18.4252	18.4701	18.4989	18.2791	18.3789	18.2875	18.3597	19.3564	19.1133	18.4468	18.4349	18.4092	18.8973	18.8817	18.8267	18.8314	19.21	18.3732	18.4021	18.3444	18.3355	18.4821
MYCT1	19.4693	19.1242	19.7635	18.5327	19.9454	19.811	19.1299	19.0065	19.9128	18.9903	20.803	20.0877	20.3479	19.0051	19.6932	19.4786	19.6669	20.1266	18.9456	20.0563	20.2966	18.9457	18.9678	19.6459	19.7113	19.8076	19.953	19.9614	19.9577	20.109	19.4423	19.2663	19.4094	20.175	19.1395	18.5889	19.9952	18.7577	19.6838	19.1093	19.2249	19.4549	19.4092	19.2648	20.9017	19.865	19.0393	18.9741	19.1742
MYD88	32.7087	31.4252	31.6764	31.5339	32.5864	31.6907	31.2561	32.7601	32.5689	34.1509	31.568	31.9033	32.637	31.4432	31.4542	31.7028	31.4158	31.7512	32.9588	31.4959	32.4025	30.8538	31.6286	30.5672	30.8178	30.2509	32.5728	32.2951	32.1818	32.2016	33.0994	32.9668	33.0943	32.3667	30.5268	31.7366	32.2181	33.0455	32.5075	31.75	31.4413	31.5345	31.3428	30.9417	32.2376	32.6803	33.2624	33.2302	32.9027
MYEF2	17.0193	18.6404	18.3062	19.6309	19.2208	21.2822	20.8898	20.1983	21.7572	17.4486	21.8779	21.4643	23.7245	19.1097	21.4718	20.1145	22.3009	19.7999	18.8129	18.8702	19.8686	22.2955	21.6534	22.716	22.4544	22.8721	18.4223	18.5583	18.6132	18.5057	17.9356	17.973	17.9325	18.5708	22.5484	21.3344	18.6038	17.903	18.3939	22.6125	22.9307	22.8313	23.0013	23.0802	19.6406	19.032	18.192	18.3203	18.659
MYEOV	20.4225	20.2775	20.9169	19.4982	20.2686	21.0183	20.6486	20.4816	20.3319	19.7465	19.2813	19.2733	18.9298	20.4758	20.0524	19.9695	20.3244	19.2518	19.9351	20.6082	19.3332	19.4591	19.5338	19.764	20.0939	19.932	20.484	20.6986	20.7847	21.4505	20.3225	20.3987	20.3165	20.7168	19.6304	19.3615	20.7698	19.6903	20.4416	19.2734	19.1166	19.4379	19.1863	19.2693	20.5804	20.0019	19.6342	19.322	19.6488
MYH10	19.6874	20.4658	19.293	19.2228	19.5332	18.9119	19.2108	19.2509	19.2318	19.129	18.8193	19.2707	19.0901	19.9126	19.3864	19.2305	19.2486	19.0325	19.8004	19.2207	19.4273	19.4427	19.485	19.4472	19.7873	19.5792	18.8823	19.001	19.0531	19.3842	18.91	19.0232	18.9175	18.9512	19.5615	19.5169	19.0325	18.7807	18.9348	19.9674	19.6091	20.0417	19.6276	19.8987	19.3375	19.1882	19.1469	18.898	19.1347
MYH3	21.1031	23.308	21.0072	20.6099	19.9463	19.7659	21.2743	20.2876	21.9088	21.3339	19.5523	20.3045	18.7815	21.5216	20.3127	20.8426	20.1515	20.9238	22.4579	19.7135	20.7507	22.2287	22.8892	23.4008	23.9635	23.5815	19.5046	19.4914	19.4824	19.8084	19.4535	19.3262	19.4314	19.6131	22.581	22.038	19.5051	18.8537	19.3517	23.2616	22.9364	23.7888	23.2277	22.9507	20.0721	19.5044	19.2421	19.0274	19.12
MYH7B	18.5927	19.207	18.7132	18.6798	18.5613	18.5562	18.8354	18.4865	18.2646	18.6764	18.2139	18.2062	17.8592	19.0066	18.8393	18.8911	19.0738	18.2713	18.4301	18.4648	18.8779	18.8704	18.9366	19.1499	19.255	19.2138	18.4088	18.41	18.4096	18.4533	18.3703	18.3479	18.3661	18.4341	18.9483	18.7741	18.4139	18.2642	18.3778	18.9463	18.9314	19.0863	19.0009	18.9472	18.4919	18.3798	18.3029	18.2774	18.3013
MYH9	34.2247	35.3988	35.7393	34.7262	34.7544	33.8875	35.2198	34.2497	34.926	34.1475	33.4619	32.0767	33.8213	33.9999	33.7575	34.5231	34.3987	33.5826	34.438	34.4824	34.5037	34.3079	34.4088	33.9766	33.5862	33.6881	34.3851	34.0328	33.8971	33.318	34.6945	34.4433	34.6859	34.1009	33.9964	34.5811	33.9375	35.3109	34.3237	34.509	34.8125	34.246	34.6937	34.3377	33.8838	34.5284	35.2009	35.7646	34.9593
MYL12A	33.1129	33.5248	35.5599	33.2505	34.0711	35.2773	34.0129	32.9446	32.2173	35.1258	33.9184	34.0805	32.0324	31.086	33.3629	33.4404	33.6382	34.935	33.0315	31.216	34.2699	33.5207	34.0258	33.2396	33.0351	32.868	33.6676	33.1731	32.9826	32.5255	34.355	33.9403	34.3332	33.3096	33.1408	34.1394	33.0463	34.6621	33.5227	33.979	34.0881	33.6955	33.9693	33.429	32.9079	33.6214	34.7332	35.1536	34.054
MYL4	26.6093	31.8218	28.1894	29.5242	29.5233	26.5479	26.2957	27.0896	27.0884	26.1997	25.192	26.3583	26.0688	27.2694	27.1495	28.1562	26.4681	27.8706	28.4845	25.6797	29.8591	26.7101	26.4643	27.4297	27.1285	27.5944	28.16	28.1708	28.1672	27.8642	27.1933	27.0152	27.1599	28.411	26.9101	26.124	28.2094	26.7688	27.8529	26.5115	26.9005	26.8079	27.0821	26.9411	29.0459	27.9207	26.6956	26.9243	27.1509
MYL5	21.4379	23.0369	20.6028	21.0796	20.9243	20.8326	20.9327	20.9562	21.1859	20.8896	21.628	20.5461	20.8385	22.031	20.8648	21.5167	21.1816	21.2493	22.3339	20.9096	21.2634	21.767	21.5877	22.304	22.4462	22.5851	20.9466	21.1029	21.1652	21.3825	20.6066	20.65	20.6011	21.1246	22.0532	21.3114	21.1559	20.2937	20.9046	21.53	21.5495	21.8208	21.6869	21.8269	21.3363	20.8155	20.2902	20.1855	20.4836
MYL6	38.5114	39.9595	38.8352	38.1442	38.9547	38.6557	37.7814	39.42	38.4738	37.1171	38.1099	38.5504	38.4319	38.2228	38.8328	39.1538	39.0623	38.9866	38.5799	37.9095	38.3861	38.8221	38.9847	38.4748	38.1396	38.1841	38.3704	38.0314	37.9011	37.3963	38.7372	38.4958	38.7294	38.0939	38.5042	39.1713	37.9393	39.3008	38.3153	39.2481	39.5015	38.9674	39.3726	39.0053	38.0228	38.6645	39.4137	39.932	39.1038
MYL6B	21.8604	23.6963	21.9177	22.4451	22.0975	21.8886	22.6942	22.2848	22.2407	23.3493	22.2189	22.6762	22.4337	23.7733	23.4108	22.4636	22.5685	23.1266	23.5111	23.138	21.4665	22.8681	22.5636	23.1115	23.3845	23.4562	22.3055	22.6623	22.8139	23.3031	21.9364	22.1855	21.9487	22.5602	23.1927	22.4798	22.7625	21.7046	22.4026	22.5908	22.446	22.8051	22.5296	22.9382	22.8747	22.329	21.7203	21.4615	22.0454
MYL9	24.2813	25.6259	24.1846	22.9293	23.7171	21.6995	24.6758	23.9475	22.9009	20.77	22.3851	19.8232	22.4817	23.8476	22.2088	22.7116	23.1484	24.601	21.5518	23.9084	23.4859	24.1755	21.8351	22.7293	19.7093	22.6368	22.8509	23.299	23.4685	20.8865	21.0135	22.2699	21.186	22.635	24.0717	23.4796	23.3365	23.728	23.6425	22.6926	24.0801	21.5955	23.8238	24.194	22.6655	24.0245	23.5935	23.8066	23.6073
MYLIP	30.9192	28.0429	29.4089	28.2725	30.4979	29.5099	28.5219	29.3089	29.7812	31.6381	30.3218	30.2411	29.0812	27.417	29.1788	28.6032	29.4568	29.8373	28.9437	29.6118	29.0883	29.8206	29.8939	29.7949	29.472	29.5976	28.7481	29.4248	29.6216	29.9815	28.3818	29.1215	28.4378	29.1995	29.6494	29.8742	29.5467	27.5689	29.0631	29.6427	29.8817	29.5398	29.858	29.5436	29.8761	29.5022	28.8981	27.5428	29.264
MYLK	21.0695	21.3814	21.4255	20.8213	20.7714	21.1581	20.9874	21.1882	21.3328	20.4164	20.8446	20.2762	20.4395	21.2321	21.1191	21.3537	21.6628	21.5222	20.6462	21.3377	21.6639	21.2788	21.3525	20.8284	20.83	20.6774	20.6328	20.5581	20.5302	20.4455	21.0805	21.138	21.0967	20.4539	21.1285	21.5183	20.5175	21.4191	20.773	21.5413	21.5138	21.4594	21.4583	21.4692	20.6926	21.2283	21.552	21.5551	21.4989
MYNN	21.429	19.5229	22.0697	22.3035	22.5667	22.7755	20.991	22.2227	21.5916	22.5742	23.3769	22.8143	22.8766	21.0751	22.6433	22.3432	21.8087	22.1817	19.1346	21.2066	21.2758	22.957	22.7804	23.0615	23.0855	23.1029	20.8718	21.2779	21.4301	21.7724	20.1012	20.3942	20.1088	21.2092	23.0496	22.6716	21.3873	19.6741	20.9252	23.0086	23.0117	23.0723	23.0402	23.0977	22.1489	21.4244	20.2509	19.9755	20.9043
MYO10	18.879	19.4759	19.0966	18.5933	18.5504	18.8433	18.8823	19.1104	18.8666	19.8813	18.8964	18.4816	19.2211	18.8788	18.6888	18.9672	18.9588	18.6862	18.9234	18.6605	19.0439	19.3062	19.0791	19.4812	19.4552	19.6308	18.9094	19.0331	19.0844	19.1432	18.6691	18.734	18.6707	19.0122	19.4543	19.0035	19.0697	18.6216	18.9244	18.8343	18.8911	18.9279	18.9341	19.0547	18.8862	18.677	18.4034	18.3909	18.5581
MYO15A	19.1024	19.5385	18.8719	18.7711	18.7701	18.6204	19.0394	18.9536	18.8983	18.8644	18.2699	18.3435	17.9842	19.4488	18.7556	18.9845	18.9479	18.4794	19.2181	18.8805	18.7311	19.2177	18.9802	19.4155	19.1744	19.4893	18.588	18.5994	18.6036	18.5486	18.4891	18.487	18.4879	18.6073	19.2976	18.9014	18.6041	18.5021	18.5767	19.11	19.3871	19.2002	19.4475	19.4559	18.7024	18.6241	18.4907	18.5384	18.5711
MYO18B	18.7577	18.9146	18.5968	18.5843	18.5571	18.5213	18.756	18.6862	18.6327	18.6022	18.1853	18.1099	18.001	18.9649	18.6714	18.8153	18.6831	18.2936	18.7165	18.5397	18.4578	18.496	18.6868	18.8085	19.0166	18.8462	18.7024	18.66	18.6413	18.8172	18.7021	18.5857	18.6845	18.7537	18.5568	18.4788	18.6608	18.3061	18.5863	18.5429	18.4752	18.6798	18.5402	18.4461	18.7184	18.4642	18.3678	18.2728	18.2836
MYO19	19.7632	21.2539	20.0423	21.6619	20.7038	20.8276	21.9865	21.0214	22.3244	18.62	21.4707	21.7119	21.8961	19.7674	21.1549	20.4732	21.2034	22.6192	23.0111	21.6949	20.043	23.4747	23.2777	23.6381	23.6264	23.6762	19.6974	19.8861	19.9617	20.0452	19.1574	19.2037	19.1511	19.9147	23.5794	23.0495	19.9508	18.92	19.6432	23.4524	23.5369	23.5735	23.5876	23.6244	20.5787	19.8703	19.0474	19.0353	19.4184
MYO1A	20.2062	20.4644	19.5847	19.4144	19.2256	19.1818	19.4358	20.0429	19.7491	19.7312	19.1693	19.3623	18.9274	19.8915	19.9037	19.9428	19.6197	19.629	19.9935	19.6345	19.7683	19.9494	19.7775	20.2689	20.1746	20.3943	19.501	19.5493	19.5676	19.551	19.2763	19.2716	19.2717	19.5764	20.084	19.6222	19.5685	19.1847	19.4621	19.8112	19.9605	19.9645	20.0434	20.0654	19.7333	19.4719	19.166	19.1906	19.301
MYO1B	19.1196	20.1394	19.6355	18.3977	18.5804	20.4611	20.1197	19.3835	19.3159	20.6505	19.9985	20.0277	19.9211	19.2879	20.0489	19.0886	19.5665	19.5134	20.1364	19.58	19.3296	19.8769	19.9007	20.0331	20.3819	20.2092	18.9344	19.047	19.0946	19.3773	18.8981	18.9774	18.9013	19.0199	20.0449	19.8312	19.0794	18.7187	18.9587	20.7095	20.3769	20.8998	20.4466	20.7173	19.622	19.362	19.1917	18.9663	19.2183
MYO1C	22.8441	24.0191	23.2676	24.5475	22.6724	23.2208	23.4637	23.5215	23.1259	22.7406	22.7447	23.0591	22.9771	23.2273	23.2799	23.2665	23.372	23.4493	24.0193	22.904	23.4269	23.2754	23.6093	23.6567	23.86	23.7584	23.1383	23.3171	23.3835	23.8221	23.2316	23.2719	23.2209	23.3583	23.4988	23.3715	23.3781	21.6843	23.0571	23.6817	23.2864	23.8001	23.4187	23.4999	23.6695	23.1447	22.8499	21.7325	22.4769
MYO1D	18.665	19.3269	19.1103	20.0556	20.4073	19.2835	20.0985	19.4856	19.8278	17.8686	19.649	20.3072	18.7589	19.5025	19.3924	19.9163	20.6197	19.4443	18.7109	19.4928	19.0025	20.1314	19.2729	19.4512	19.5792	19.8064	18.4904	18.9833	19.2214	19.6349	18.2631	18.7764	18.3046	18.6663	20.4006	19.8422	19.1043	18.7694	18.849	19.9137	19.6542	19.7811	19.5452	20.6464	19.2084	19.2146	18.8618	18.6294	19.5268
MYO1E	20.7423	20.2843	20.8485	19.0755	20.3878	23.1175	21.8446	21.5397	21.4587	21.4202	22.0637	21.2494	20.9646	20.0291	21.754	20.563	20.1484	21.2426	20.0859	21.2311	20.424	21.8534	21.1166	21.7826	21.8318	22.1354	19.7413	20.1808	20.373	20.6706	19.3025	19.6541	19.3268	19.9812	22.1599	21.2714	20.2948	19.4644	19.9568	22.0393	22.0085	22.1475	22.0365	22.6687	21.022	20.607	19.8367	19.6764	20.4914
MYO1F	31.3242	30.341	30.7604	29.3729	31.2468	28.1619	29.1951	30.0287	29.4074	30.0688	29.5031	29.7919	29.3154	29.1856	29.0795	30.7335	30.3991	30.2533	30.4042	30.575	31.7304	28.5527	29.2952	28.2743	28.5389	28.0354	30.5806	30.1957	30.0482	30.1695	31.6874	31.4349	31.6787	30.2699	28.2906	29.4594	30.092	31.5479	30.513	29.4505	29.0455	29.1989	28.9399	28.6304	30.0988	30.8037	32.1965	32.0174	31.2619
MYO3B	18.8075	18.8996	19.4703	20.4907	18.303	18.6174	18.6032	18.7115	19.2421	18.3592	19.3162	18.4959	18.2499	18.6411	17.9726	18.1942	19.7391	18.3364	19.0323	18.6582	18.9477	18.2826	19.525	18.8559	20.543	18.887	18.6016	18.4782	18.4291	19.5362	19.4868	19.0565	19.4241	18.6635	18.3606	18.8605	18.4685	18.0006	18.3781	19.6927	18.621	20.2924	18.7803	18.4889	19.012	18.4757	18.9406	18.1601	18.1272
MYO5A	26.1519	23.8675	26.6734	26.1208	26.3096	26.0504	25.6382	25.3914	25.8607	25.3018	25.7092	25.7615	25.5906	25.5887	26.0347	25.5431	26.4581	25.8729	24.2429	25.395	25.9783	25.1101	25.6975	25.0736	25.1198	24.7695	25.9236	26.2197	26.2867	26.3203	25.0516	25.6298	25.0939	26.1346	24.8341	25.6569	26.2738	25.3605	26.0849	25.2935	25.2082	25.1588	25.1642	24.6438	26.3211	26.2719	25.5114	25.3887	26.1808
MYO5B	18.3281	18.9793	18.1303	18.3818	18.332	18.3479	18.469	18.2956	18.3797	18.3723	18.2793	17.8929	17.9022	18.7518	18.4022	18.4866	18.5719	17.9884	18.7105	18.5153	18.3629	18.5411	18.2073	18.387	18.2478	18.4584	18.0777	18.16	18.1986	18.1344	17.9642	18.0333	17.9699	18.1062	18.5958	18.3032	18.1795	18.1347	18.1398	18.5337	18.7176	18.498	18.6807	19.0293	18.3694	18.3804	18.1701	18.256	18.4597
MYO5C	19.566	20.0972	19.7024	19.3854	19.5384	19.1525	19.261	19.4971	19.8021	19.3802	19.8533	19.5668	19.8923	20.3143	19.4013	19.7009	19.3135	19.7239	19.9491	19.6506	21.0333	20.2347	19.9685	20.3153	20.2483	20.4471	19.337	19.4026	19.4306	19.4405	19.2203	19.2624	19.2225	19.3823	20.3593	19.9474	19.4208	19.2377	19.3569	20.15	20.2432	20.2301	20.2772	20.4655	19.5305	19.4239	19.2488	19.2534	19.3709
MYO6	18.3473	19.003	20.512	22.459	20.5591	19.9325	18.4485	19.6321	20.3532	19.0902	21.4745	19.9178	20.188	18.5182	18.8154	19.39	20.2801	19.849	19.7203	18.2766	19.6523	21.75	19.2935	20.6983	19.5627	21.2002	18.5579	19.137	19.4208	18.87	17.7703	18.2076	17.8067	18.7521	22.0563	19.9909	19.2786	18.9768	18.9959	19.87	20.8954	19.6874	20.7125	22.1689	19.2407	19.3108	18.2275	18.703	19.7373
MYO7A	20.7927	21.537	20.8748	20.117	20.0007	20.4179	20.7429	20.2178	20.1593	20.4926	19.1871	19.5919	19.4147	21.2408	20.7796	20.497	20.8147	20.2969	20.9206	20.629	20.0284	21.3618	20.5895	21.9629	21.1572	22.1876	20.4717	20.5458	20.5733	20.1651	19.7898	19.776	19.7827	20.5985	21.602	20.3557	20.5768	19.9076	20.3974	20.1625	20.7428	20.3354	20.8577	20.8716	20.3408	19.9891	19.3922	19.6128	19.753
MYO7B	20.3201	19.5257	20.2161	19.0045	19.5416	18.6492	18.6952	19.6828	18.2665	19.7816	19.2002	19.1364	19.1362	20.2262	19.8211	21.1744	18.361	19.2157	19.2193	19.4814	20.4102	19.5569	20.2657	20.3826	21.3293	20.5268	18.8569	18.8279	18.813	19.2313	18.9611	18.8197	18.9384	18.9416	19.745	19.6767	18.8354	18.3013	18.7137	20.9494	20.3287	21.5599	20.5894	20.291	19.5192	18.993	18.8892	18.5623	18.6253
MYO9A	21.6216	21.6679	22.8085	24.4187	23.0863	24.3542	23.7757	22.8264	23.9613	21.8359	23.1946	23.8097	24.4824	22.3774	23.2248	22.9524	23.8256	23.2846	21.5172	22.4004	22.5482	23.9507	23.7606	23.9988	24.2121	24.1784	21.7619	22.2904	22.4981	23.1575	21.4143	21.9029	21.4463	22.102	24.1306	23.7885	22.4191	21.1016	21.9858	24.2127	24.0328	24.2795	24.0705	24.3115	23.1558	22.6439	22.0221	21.3956	22.4045
MYO9B	27.0714	26.051	27.3596	25.3037	27.2052	24.7098	25.584	24.8178	25.9001	26.1032	25.2329	25.1761	25.6936	26.3248	25.6734	26.7994	26.1712	26.5574	26.8703	26.3438	26.9829	25.069	25.481	24.7528	24.7436	24.5186	26.7456	26.4596	26.3421	26.1525	27.2707	27.1155	27.2673	26.5033	24.804	25.6666	26.3758	27.4356	26.7149	25.3863	25.2911	25.1419	25.1814	24.9102	26.1116	26.7092	27.4786	27.5544	27.0592
MYOF	23.5269	24.468	25.02	24.8508	21.7455	23.6656	22.8632	25.5272	24.5226	29.5085	25.7216	25.1935	25.9858	24.2183	24.7753	23.8086	24.3087	24.5374	26.4837	24.8169	24.4195	27.0733	26.0413	26.9167	26.5778	27.0842	23.7204	24.5958	24.9306	24.6704	22.2379	23.0993	22.3045	24.1403	27.1598	26.402	24.7802	23.6749	24.2761	25.5739	26.0995	25.585	26.0597	26.802	23.809	23.4804	21.8608	22.2054	23.5993
MYOM1	21.6761	21.4245	22.4175	19.5081	20.7765	21.5592	21.9277	20.6414	20.2286	22.2817	21.6123	21.4691	22.228	21.2098	21.5777	20.8955	21.9871	22.4177	21.9969	21.8205	21.7011	21.9024	22.2111	21.9803	23.1288	22.3887	20.6133	21.0785	21.2799	22.6789	20.8311	21.2717	20.859	20.8957	22.2778	22.2639	21.2037	20.1504	20.8048	22.3716	21.3312	22.5734	21.3914	22.0444	21.2982	20.7972	20.7551	19.8827	20.5935
MYOM2	24.5391	30.2512	28.9709	32.4016	26.8431	27.2561	22.3806	31.057	24.8674	23.4574	32.133	23.3667	23.7676	23.7144	23.072	23.1543	24.0991	22.5021	25.258	24.1312	29.2167	28.8071	26.5437	28.5601	27.6857	28.8019	24.5213	26.3969	27.0475	26.1149	20.2171	22.6148	20.4258	25.4285	28.8748	27.3938	26.7542	24.5695	25.7609	26.3453	27.7078	26.3323	27.6221	28.6705	25.6321	25.0099	20.2531	21.9214	25.3532
MZF1	21.6242	21.5774	21.2054	20.3978	21.3797	20.1636	21.9643	20.6751	20.6606	21.9973	20.3088	19.3826	20.9577	21.2237	19.8819	20.7102	20.7878	20.8904	22.6206	22.1872	21.92	22.9277	22.7153	23.3798	23.394	23.4933	19.8868	20.0457	20.1053	20.2574	19.3649	19.3659	19.3526	20.1134	23.1628	22.3202	20.1047	18.9791	19.7845	23.0062	23.1226	23.2691	23.2495	23.2929	20.8321	20.0336	19.1991	19.1388	19.4993
MZT2A	23.4352	21.8826	23.0537	24.1392	24.1343	23.7681	23.6824	23.6155	22.0536	22.9336	24.0418	24.363	24.0741	24.1993	24.1165	23.8408	24.6838	24.7039	24.1545	24.0843	23.104	22.7204	22.8403	23.8081	24.0182	24.0279	24.2279	24.2756	24.2877	24.5699	23.6814	23.4716	23.6381	24.4681	23.1015	22.0463	24.3189	22.3669	23.9416	23.0194	23.0737	23.5662	23.3558	23.1938	24.9383	24.0708	22.9566	22.6744	23.1207
MZT2B	24.9188	25.1887	24.4595	24.5576	24.7067	24.5802	25.1258	24.9383	24.9631	23.4273	24.1305	23.8346	24.48	24.7777	24.7817	24.3574	24.6291	24.1948	25.0438	23.9955	24.4296	24.6142	24.5066	24.6693	24.8091	24.7783	24.7784	24.6338	24.5372	24.0539	24.8079	24.7368	24.8044	24.695	24.7535	24.5155	24.5731	24.7327	24.7375	24.6128	24.2831	24.7065	24.3396	24.7025	24.4892	24.724	24.8013	24.5738	24.7825
N4BP1	23.812	23.291	23.7173	23.2848	23.747	23.1416	23.1334	23.2167	23.387	24.3134	23.1925	23.3981	23.5143	23.2766	23.1263	23.6132	23.616	23.1916	23.3116	23.2714	23.7774	23.3651	23.5773	23.3619	23.2223	23.1549	23.5382	23.6787	23.6526	23.5117	23.2216	23.5436	23.2495	23.6412	23.1797	23.5463	23.6628	23.2016	23.6284	23.4892	23.5647	23.417	23.5495	23.2451	23.643	23.6457	23.2746	22.8666	23.6116
N4BP2	23.1995	21.6254	23.2085	23.8445	23.487	24.9738	24.7353	23.5012	23.5558	22.5404	24.2701	25.1971	25.3999	22.3688	24.2534	23.6621	24.6195	23.7238	22.3553	23.6225	22.5174	24.7715	24.7125	24.7848	24.7901	24.7898	22.4896	22.9607	23.147	23.6935	22.0451	22.4625	22.0689	22.8143	24.7964	24.7045	23.0803	21.6927	22.6545	24.7962	24.7767	24.7887	24.783	24.7825	23.7253	23.1745	22.4268	21.901	22.8581
N4BP2L1	21.2679	20.5303	22.7168	22.4119	22.2132	22.0539	21.8685	22.1057	21.8192	21.3543	23.1708	22.6888	22.7442	20.5193	22.7087	21.4659	22.1677	22.0847	21.9447	22.3534	21.1204	22.6009	22.6586	22.3471	22.3136	22.2146	21.8201	22.0293	22.1039	22.2759	20.9227	20.9499	20.8975	22.0997	22.4926	22.7159	22.1012	19.8675	21.6935	22.5781	22.5386	22.4384	22.4708	22.4303	22.5649	21.9478	20.4381	20.21	21.1053
N4BP2L2	27.3058	23.2817	27.1133	27.1823	27.2232	25.9039	26.9263	25.6178	26.2385	26.7757	25.9007	26.0401	25.734	26.3605	27.126	26.1292	27.2164	25.869	23.8445	26.3077	26.5325	24.8976	25.2687	24.588	24.4623	24.2959	27.1791	27.1422	27.105	27.0018	27.0479	27.1351	27.0515	27.1522	24.5894	25.4089	27.1164	26.9021	27.1724	24.829	24.8531	24.5789	24.743	24.3861	26.9192	27.1263	27.0794	26.9805	27.1771
N4BP3	20.4483	21.7734	20.3183	19.3792	19.8027	19.7606	20.2518	20.2648	19.9654	19.4539	19.4559	18.5801	18.8165	19.9892	19.948	20.9953	19.8723	18.8098	20.4019	19.9137	19.3215	19.8529	19.9594	20.4716	20.8855	20.7224	19.1039	19.2183	19.2625	19.6526	18.9257	18.926	18.9155	19.269	20.1288	19.6011	19.2622	18.4423	19.0291	20.9627	20.7327	21.377	20.9326	21.0119	20.4272	19.6877	19.1731	18.895	19.2137
N6AMT1	19.8233	19.1759	19.9883	20.802	19.6275	20.728	21.6438	20.1439	21.2003	19.0116	21.18	22.3336	23.478	19.6559	21.4645	20.3825	19.7921	21.42	20.6117	20.6255	21.3703	21.7194	21.7944	22.1988	22.6862	22.4793	19.6974	19.7863	19.822	20.0665	19.6221	19.6597	19.6206	19.7884	22.0087	21.5256	19.8149	19.3826	19.6864	22.4403	22.112	22.7819	22.2633	22.4812	20.1851	19.8852	19.673	19.5046	19.698
NAA10	27.6876	28.6334	26.1676	26.3293	26.5879	26.7371	25.8253	26.5348	26.6491	26.5408	26.8453	26.8462	26.8239	26.5275	26.1299	26.3433	26.5781	27.5107	28.045	27.2066	27.2766	27.3518	27.2731	27.3876	27.4	27.4085	26.4557	26.909	27.0465	27.3666	26.0479	26.5228	26.0799	26.7816	27.4074	27.2542	27.0078	25.3813	26.6352	27.3045	27.1405	27.3734	27.1941	27.376	27.089	26.5821	25.7292	24.7473	26.2026
NAA15	21.0603	20.3253	21.2155	21.9294	21.4303	22.6584	21.4482	21.6651	21.8273	21.305	22.1546	22.2364	22.4822	20.9235	22.1437	21.4644	21.613	21.5875	20.4474	21.3779	20.8957	21.9996	21.8996	22.0122	22.028	22.0237	20.9448	21.406	21.5485	21.8464	20.403	20.9066	20.4359	21.2586	22.0334	21.9005	21.5022	20.1472	21.1523	22.0102	21.9758	22.0304	21.9946	22.0211	21.7958	21.4636	20.7111	20.1585	21.2295
NAA16	22.2927	20.7127	22.4794	22.7401	22.7828	23.1877	22.91	22.1463	23.4002	20.8572	22.5747	23.3141	23.2612	22.1865	23.3026	22.3214	22.9424	22.6342	21.4617	22.6068	21.9344	23.3844	23.2796	23.1201	22.9147	23.0578	22.2707	22.2276	22.1995	22.764	22.1038	21.7576	22.0479	22.4926	23.3349	23.3991	22.2553	20.1706	21.8833	23.1893	23.2604	22.9997	23.182	23.2613	23.0966	22.2406	21.5042	20.8586	21.1607
NAA20	28.4922	29.4234	28.8125	29.7332	28.5231	31.0974	29.4682	29.2826	29.6086	28.3993	31.5697	28.9249	30.0336	30.549	30.4722	29.7436	29.2914	30.9101	29.5857	28.6588	28.8526	30.2904	29.6055	30.4624	30.4407	30.6528	29.1067	29.7152	29.9133	30.1337	27.8673	28.4588	27.9005	29.5402	30.5319	29.5122	29.8516	27.8674	29.3178	29.8366	29.9515	30.0715	30.0467	30.4615	30.108	29.3899	27.6413	27.4518	28.8867
NAA25	22.7151	20.9847	22.9245	24.2247	22.827	24.3299	23.7396	23.5499	23.834	22.545	24.2448	24.5905	25.282	22.2762	23.7735	23.1299	23.375	23.9242	22.9908	23.2832	23.2046	24.4958	24.4751	24.4938	24.4716	24.4571	22.6765	22.8795	22.9576	23.26	22.058	22.0738	22.0387	22.9557	24.5159	24.3643	22.9547	21.2129	22.5528	24.5096	24.5081	24.4714	24.4952	24.4821	23.8542	23.0884	22.0305	21.7704	22.3957
NAA35	21.6489	20.2979	22.5291	23.5014	22.5971	23.367	23.4207	23.0181	24.5581	22.3622	23.3833	23.1773	23.4122	21.6758	23.5595	22.6577	22.9952	23.0857	20.3016	21.9901	21.7665	24.0243	23.6208	24.0162	24.1944	24.2656	21.2774	21.7723	21.9795	22.4899	20.8864	21.3074	20.9149	21.5622	24.247	23.7102	21.8965	20.8742	21.505	24.0681	23.896	24.1649	23.9285	24.3688	22.3495	21.8889	21.2083	20.8655	21.7257
NAA38	24.9454	23.5607	25.4441	25.9024	25.4373	27.0381	25.3907	26.3624	25.7227	25.5558	26.7694	27.0701	27.1515	24.7963	26.3737	25.1279	26.1703	25.8065	24.2738	25.5723	24.5397	25.3829	25.0164	26.3006	26.4604	26.6479	25.9833	26.332	26.4476	26.807	25.0273	25.1475	25.0086	26.3807	25.8927	24.3859	26.4319	23.978	25.8726	24.9309	25.0018	25.5164	25.2898	25.5364	26.7937	25.6801	23.9922	23.6046	24.6804
NAA40	21.5554	22.4979	22.0264	22.993	22.6389	22.3226	23.269	22.5967	24.0084	19.2148	23.1139	23.695	23.9701	21.0977	22.756	21.7859	23.4263	23.5731	23.6138	23.3471	23.1614	24.7192	24.6371	24.7861	24.7942	24.7886	21.1923	21.4662	21.578	21.8797	20.6601	20.7748	20.6572	21.4628	24.7736	24.523	21.5536	20.2864	21.171	24.7813	24.7834	24.7897	24.7942	24.7855	22.5804	21.8058	20.8539	20.6744	21.2673
NAA50	25.265	24.0349	25.2586	25.256	25.3128	25.3767	24.8102	25.3451	25.2906	25.4313	25.8113	25.3851	25.589	25.1014	25.1636	25.1572	25.276	25.1331	24.155	25.4466	25.5877	24.8801	25.2954	24.8525	24.8375	24.6183	25.5547	25.3163	25.2023	25.0347	25.7825	25.646	25.7752	25.4161	24.6669	25.2612	25.2478	25.7482	25.4604	25.1466	25.1335	25.0512	25.1029	24.7211	25.1296	25.4026	25.7694	25.8109	25.5028
NAAA	28.6078	28.8452	29.0019	29.3025	29.4108	27.4832	27.6047	28.8606	29.1082	27.5875	30.2588	29.8701	30.0334	28.6538	28.8003	27.5407	27.3718	28.4884	29.9277	29.4785	28.8055	28.5267	28.9584	28.034	28.1839	27.6932	29.1572	29.0046	28.9273	28.8903	29.1629	29.2157	29.1622	29.0159	28.1995	29.1119	28.9455	29.0256	29.1598	28.9309	28.7373	28.7011	28.6162	28.3749	28.7394	29.1827	28.8279	28.8582	29.2463
NAALADL1	22.7581	24.7369	22.0457	22.1911	22.0332	22.1065	22.8929	23.1454	22.8405	22.0774	22.3618	21.8251	21.8965	23.2634	22.8801	22.9667	22.5579	22.3961	24.2774	21.9965	22.9593	23.7379	22.8125	23.736	23.6547	24.1815	21.768	22.2047	22.3988	22.5951	21.2279	21.5551	21.2496	22.0179	24.1378	22.9155	22.3214	21.416	21.964	23.2264	23.3437	23.3949	23.3943	24.1751	22.6027	22.1585	21.3606	21.2982	22.0069
NAB1	23.1087	20.714	23.2939	22.9114	23.1622	23.2165	20.8309	22.5729	21.7518	24.5999	23.4486	23.4474	23.423	20.6667	22.7436	22.5798	22.4128	21.6882	21.069	21.5424	21.9846	23.5366	23.3688	23.6061	23.6035	23.5865	21.6367	22.0382	22.1849	22.3903	20.5725	20.8106	20.571	22.0167	23.5907	23.2149	22.15	20.097	21.6299	23.5357	23.5734	23.5893	23.5888	23.6	22.9131	22.112	20.5429	20.4311	21.4238
NAB2	21.1478	23.6394	21.3225	21.1363	20.9241	21.5461	21.9959	21.2817	21.8834	20.1487	20.9108	20.9125	21.3055	22.2925	21.597	22.1669	20.8894	21.6429	22.5802	21.0257	22.0841	21.8233	21.6757	22.6018	22.7342	22.854	20.9825	21.1547	21.2186	21.505	20.453	20.4388	20.436	21.2447	22.1756	21.186	21.2211	19.884	20.8503	22.2092	22.2772	22.64	22.4882	22.5498	22.1992	21.2665	20.3308	20.1757	20.6074
NACA	36.1074	38.3577	37.5042	35.0594	37.2063	36.5984	37.1453	36.5293	36.5929	37.305	36.6556	36.8657	36.7686	37.2628	36.8808	36.9647	36.7521	34.2049	37.7029	37.2687	37.5947	37.2064	37.732	37.2053	37.0557	36.892	36.8123	36.3584	36.1812	35.8254	37.304	36.8642	37.2724	36.5417	36.9236	37.6437	36.2501	37.2531	36.5988	37.6311	37.7535	37.4966	37.7129	37.1374	36.2308	36.6335	37.3621	37.6648	36.7892
NACAP1	24.6513	23.9652	23.4001	23.8141	22.7873	23.699	23.5655	23.2857	24.519	23.7517	23.0041	22.8981	23.9345	24.3004	24.0239	23.9899	24.6059	23.2128	24.6356	24.9517	23.9945	23.5353	23.2394	23.3128	23.3061	23.4117	23.8074	24.1625	24.3349	24.5183	23.6041	23.9668	23.6338	23.9261	23.6101	23.415	24.2487	24.0688	24.0771	23.2338	23.2071	23.1948	23.1766	23.4492	23.9306	23.968	23.7337	23.6635	24.1816
NACC1	23.0254	23.8094	23.3818	23.2554	23.6058	22.9327	22.9237	23.1827	23.2385	23.9978	23.1974	23.3014	23.3167	23.1746	23.0427	23.3435	22.9832	23.3793	24.1572	23.5986	23.5604	23.5605	23.3606	23.5911	23.6043	23.6103	23.3191	23.5134	23.5678	23.6133	22.8426	23.1533	22.8632	23.4704	23.6075	23.3356	23.5487	22.74	23.3964	23.3867	23.3692	23.4824	23.4126	23.5781	23.5761	23.3569	22.5989	22.2888	23.1603
NACC2	26.0016	27.4526	26.3582	25.4473	26.0625	25.2417	25.9326	24.9536	25.3727	25.6578	25.3703	25.3074	25.321	26.419	24.9605	26.0168	26.2927	26.6143	27.1449	26.9078	26.7203	26.371	26.5313	26.2828	26.4262	26.1341	25.9414	26.2572	26.3583	26.2559	24.4394	24.9751	24.4672	26.1863	26.2436	26.5185	26.3243	24.9828	26.0475	26.5251	26.5189	26.5424	26.5021	26.3726	26.3483	25.9032	23.7844	24.2593	25.5222
NADK	29.9351	29.5131	29.5178	28.0812	30.5604	27.6719	26.8383	28.9671	28.9524	30.077	28.4406	28.8663	29.5386	28.8043	26.8496	29.1684	28.854	29.0101	29.0921	28.7877	30.2192	28.0175	28.6106	27.2118	27.5598	26.8704	29.664	29.6174	29.5892	29.638	29.3629	29.3764	29.3474	29.5901	27.6493	28.9993	29.5903	29.0667	29.6802	28.6492	28.1831	28.2618	27.9753	27.8719	29.4296	29.6946	28.6091	28.8846	29.4547
NADSYN1	24.3665	25.4699	25.0367	24.2759	25.0243	23.9463	24.3566	24.8091	24.5121	25.7431	25.017	24.9143	24.8707	23.9964	24.628	24.6725	24.2991	25.2156	25.9173	25.4525	25.8633	25.2169	25.4138	24.9572	25.0216	24.7832	24.8533	25.0931	25.1723	25.2092	23.7418	23.9587	23.7346	25.0938	25.0604	25.4908	25.159	23.2954	24.8265	25.3153	25.2053	25.1771	25.1359	25.015	25.4363	24.9989	23.3874	23.4178	24.4319
NAE1	26.3355	25.3494	26.8153	27.9602	27.6803	27.8909	27.378	28.0621	28.0861	26.4843	28.4174	27.91	27.9405	27.0109	28.386	27.085	27.6646	27.4348	25.8107	26.7192	27.2642	27.9182	27.8348	27.927	27.9042	27.8877	26.7666	27.2562	27.4116	27.7402	26.0071	26.5624	26.0409	27.124	27.9157	27.8104	27.3577	25.5671	26.9289	27.9128	27.8902	27.9292	27.9029	27.9115	27.6549	27.1823	26.0603	25.4027	26.7923
NAF1	20.8074	20.4162	21.1754	21.7229	21.9195	22.5259	21.3272	21.5921	21.5806	20.6029	22.4575	22.0743	22.7218	20.8921	22.3428	21.5585	21.5782	22.2072	20.547	21.8651	21.3912	22.2281	21.6204	22.2548	22.3183	22.6155	20.8489	21.2	21.3555	21.6202	20.4674	20.7362	20.4849	21.0545	22.5539	21.6847	21.2942	20.5375	21.0006	22.0474	22.0279	22.1957	22.0739	22.6959	21.622	21.2325	20.6245	20.5013	21.0899
NAGA	24.8546	24.1756	25.2192	24.8409	24.5447	25.5929	24.7724	25.4927	24.577	24.8851	25.8658	25.8508	25.6647	24.6487	25.0051	25.0561	24.8276	26.0188	25.7145	26.2465	25.3851	24.77	25.4322	24.5475	24.9484	24.2188	25.3923	25.1739	25.0656	25.2213	25.3423	25.4902	25.3515	25.2381	24.4729	25.4732	25.1048	25.5066	25.3457	25.5393	25.3904	25.5048	25.3506	25.0908	25.3232	25.5256	24.5158	24.9615	25.5019
NAGK	32.0998	33.4137	33.9419	33.4222	34.1113	34.0112	33.283	34.089	32.5116	35.3115	34.8439	34.5184	34.1372	32.7385	34.7183	34.1489	32.776	34.3606	34.6811	34.0666	34.2524	33.1433	33.863	32.7177	33.0048	32.3551	34.4193	34.2629	34.1835	34.214	34.3282	34.4417	34.3317	34.296	32.781	34.0104	34.206	34.3434	34.4011	33.772	33.423	33.5198	33.2921	32.9308	34.0205	34.399	34.098	34.2294	34.5031
NAGLU	22.453	24.2634	22.2634	22.9479	21.8073	22.8874	23.5112	23.2241	22.626	22.1809	23.091	22.8764	22.2201	22.2923	22.0718	21.9746	21.7875	23.3233	23.6062	22.6275	23.0584	23.7406	23.7547	24.4289	24.5587	24.5725	22.0726	22.2057	22.2533	22.622	21.5156	21.4223	21.4859	22.3553	24.0356	23.2171	22.2696	20.6047	21.8529	23.9333	23.9365	24.2998	24.136	24.1121	23.0134	22.017	21.014	20.7707	21.205
NAGPA	25.3417	27.9184	25.3666	25.9569	25.2789	25.8097	25.8673	25.7249	25.3933	25.2378	25.9346	25.9149	25.7247	25.1804	26.0503	25.1198	24.5424	27.2288	27.8894	26.3269	26.377	26.929	26.4081	27.272	27.2233	27.4528	25.3711	25.7412	25.8799	26.0208	24.3932	24.6257	24.3953	25.7051	27.1965	26.1429	25.8439	24.1109	25.3878	26.5213	26.7234	26.8242	26.8576	27.1122	26.2113	25.4034	23.9669	23.9217	24.8108
NAGS	20.5736	21.4506	20.1699	19.9245	20.3518	19.9593	20.4782	20.4547	20.0113	20.3491	19.45	20.0477	19.4808	20.7498	20.3303	20.4306	20.4192	20.3982	20.4404	20.3097	20.0307	20.4687	20.0727	20.3265	20.4135	20.5459	19.8823	20.1937	20.3328	20.5999	19.6531	19.9344	19.6742	20.0329	20.6548	20.2216	20.2719	19.8036	20.0595	20.2729	20.1806	20.3014	20.1741	20.6375	20.3404	20.1659	19.8101	19.6681	20.1694
NAIF1	21.5235	21.5641	22.2005	21.1641	22.249	22.281	21.4448	22.2869	21.3908	23.0906	20.6542	22.8581	23.2646	22.9903	21.5399	21.4198	22.4561	22.1652	22.7316	22.1043	22.908	22.886	22.5997	23.2862	23.5107	23.5854	21.3894	21.7346	21.8784	22.3356	20.9271	21.1259	20.9318	21.6793	23.2226	22.3718	21.8375	20.552	21.4288	22.831	22.7227	23.1313	22.8573	23.1994	22.274	21.5434	20.7533	20.4899	21.1053
NAMPT	32.7358	31.8972	32.2616	30.7278	31.8585	29.3912	30.0297	31.6613	29.9706	33.784	30.061	30.8569	30.2854	27.6995	29.7035	30.7457	31.3346	30.771	29.9408	28.6707	30.5625	31.6523	31.5894	31.5256	31.5771	31.3618	30.7672	31.1969	31.3345	31.4059	29.0787	29.6302	29.093	31.1399	31.5488	31.4681	31.2953	28.7976	30.8323	31.4234	31.5679	31.5929	31.6198	31.6822	31.2014	30.2153	27.1211	27.1372	29.2278
NANP	20.0031	21.0009	19.9914	20.7128	20.295	21.8185	21.7849	21.4185	20.5301	20.5305	21.3923	21.6296	21.3995	21.1703	21.693	20.9585	20.0124	21.0823	21.2392	21.1563	21.8258	21.8022	21.2456	21.8927	21.7942	22.1808	20.4718	20.6875	20.7813	20.8452	20.1405	20.2957	20.15	20.6081	22.0653	21.2496	20.7462	20.218	20.5532	21.467	21.5976	21.5985	21.6475	22.0816	20.9186	20.6459	20.1733	20.1647	20.5265
NANS	25.2893	25.2131	24.8767	23.8991	24.0969	25.3161	24.2251	25.1077	23.034	25.8948	25.2462	25.5693	25.5322	23.6737	24.8635	24.0065	24.7285	25.1499	25.6894	25.0032	24.9769	25.4945	24.7453	25.8203	25.7704	26.1605	24.9065	25.3972	25.5882	25.7884	23.8883	24.299	23.9065	25.2794	25.8682	24.5801	25.5261	23.8007	25.0291	24.2248	24.4106	24.5444	24.5455	25.0707	25.1824	24.374	22.8456	22.7342	23.8552
NAP1L1	26.1384	23.5683	26.8276	26.3602	26.066	27.9269	27.0384	27.2644	26.4691	23.5731	26.9702	26.6855	26.3971	26.6544	27.8545	25.9342	27.0644	25.5755	22.61	26.0822	25.7205	26.2653	26.1446	25.8229	25.2006	25.5053	26.2797	25.9132	25.7728	24.9485	26.4366	26.203	26.4322	25.9622	25.9106	26.391	25.8108	27.4265	26.2466	26.1897	26.7105	25.8721	26.5606	26.2119	25.6384	26.4025	26.9828	27.8307	26.9432
NAP1L2	19.8906	18.8775	19.9132	22.4549	22.5584	22.2279	21.2912	21.5696	22.5683	20.3991	21.4671	22.2984	23.1932	21.0421	21.4681	20.9782	20.7841	21.3823	19.6925	20.7161	20.2654	22.633	21.4581	21.5142	21.7313	21.9679	19.658	20.1294	20.3607	20.7858	19.4998	20.0267	19.5431	19.8082	22.95	22.3983	20.2433	20.0598	20.0256	22.7122	22.2287	22.4226	22.0202	23.6265	20.4616	20.5714	20.3309	20.0505	21.0162
NAP1L3	20.148	20.7766	18.6506	20.8244	20.7696	21.4128	20.7911	19.6122	21.3036	19.9535	21.0626	22.1536	22.7581	20.8122	20.5061	20.5917	20.9392	20.3392	20.4539	19.9023	21.4136	21.699	21.1791	21.3051	21.7529	21.7019	19.6047	19.9803	20.1528	20.689	19.4888	19.8701	19.5184	19.7708	22.0291	21.5678	20.0748	19.605	19.8374	21.8951	21.3815	21.8941	21.3386	22.3298	20.2967	20.1412	19.8955	19.5597	20.2127
NAP1L4	28.9021	29.8525	28.7289	30.8186	29.6301	29.9395	30.5505	29.6935	30.5777	28.1541	29.8319	29.6139	30.3011	30.0689	30.0313	29.5572	30.4042	30.1136	29.5519	29.558	29.6151	29.3482	29.2629	28.841	28.4262	28.5958	30.4046	30.263	30.2069	29.7921	30.5467	30.5045	30.5515	30.2431	29.0738	29.5564	30.2151	30.8751	30.4406	28.9172	29.1761	28.5976	29.0269	28.8797	29.7293	30.2569	30.6135	30.8181	30.5817
NAP1L5	20.1688	21.337	19.995	20.2473	20.6342	19.8479	19.6985	19.9902	20.612	19.4571	21.2991	20.1395	20.2034	19.1637	20.0167	20.5948	20.1329	20.5915	20.3462	20.7986	19.4092	20.6392	20.5571	20.798	21.2408	21.0763	19.6492	19.8881	19.9899	20.4837	19.536	19.7211	19.546	19.813	20.8993	20.512	19.9541	19.2899	19.7239	20.8011	20.4707	20.9832	20.5351	20.9134	20.1822	19.8268	19.5403	19.2386	19.6505
NAPA	25.3293	26.162	24.9472	25.4267	25.2568	24.988	24.5067	25.1504	25.0868	27.032	25.1795	24.9638	25.3156	24.8806	25.2653	24.9805	24.4456	25.1603	26.7669	25.2997	25.6126	25.2673	25.4011	25.0697	24.7903	24.8091	25.5583	25.4131	25.3287	24.9333	25.5662	25.5744	25.5694	25.4559	25.04	25.4584	25.3603	25.3688	25.5431	25.4569	25.5486	25.3318	25.5146	25.3127	25.3655	25.5816	25.3485	24.9074	25.533
NAPB	22.6468	19.5729	23.9845	25.0446	23.4624	24.1869	23.8176	23.5813	23.5542	25.7725	24.4925	23.7959	24.4681	22.2293	24.7352	22.3321	23.9482	23.9353	21.335	23.1479	23.4968	25.3306	24.9547	25.5038	25.4503	25.5753	22.477	22.8379	22.9773	23.0142	21.5134	21.7041	21.5148	22.8015	25.4654	24.7559	22.9432	21.3755	22.4914	25.075	25.2556	25.261	25.3226	25.447	23.3793	22.5738	21.2362	21.2849	22.0155
NAPEPLD	20.6898	20.0347	22.056	23.1458	22.721	23.6189	22.3427	22.1332	21.5529	20.8909	24.419	24.0059	23.6142	21.5288	23.5662	21.6214	22.8129	22.5834	22.2418	22.221	20.656	23.8053	23.4476	23.9531	24.1341	24.2181	20.9216	21.2893	21.446	21.883	20.5556	20.8245	20.5705	21.1679	24.0715	23.4117	21.3896	20.419	21.0445	23.9894	23.8646	24.1569	23.9339	24.3163	22.0125	21.4702	20.7983	20.5376	21.2038
NAPG	22.1853	19.9854	22.8017	22.3749	22.5376	22.8642	21.6897	22.0829	22.0503	23.18	23.2815	22.5984	23.0448	21.08	24.0976	22.4796	21.8864	22.98	20.2728	21.829	22.9761	23.5131	23.6073	23.7044	23.7178	23.7223	21.6184	21.7786	21.8387	22.4858	21.4114	21.3752	21.3879	21.8808	23.6204	23.4185	21.8441	20.1486	21.452	23.6399	23.5354	23.7085	23.6004	23.6121	22.3779	21.507	20.8277	20.2025	20.741
NAPSA	21.1016	23.2943	21.2309	20.7388	20.1038	21.1591	21.5747	21.3854	20.8767	22.1539	21.7657	20.9806	20.6572	21.4659	20.0875	21.1991	20.1899	21.0252	20.68	21.8016	22.2833	21.8302	22.0137	22.4779	22.7623	22.6284	20.7489	20.7554	20.756	20.8878	20.6628	20.6094	20.6525	20.8151	22.0199	21.6204	20.7662	20.39	20.6726	22.0785	22.0047	22.4134	22.1702	22.0531	20.9869	20.693	20.5066	20.431	20.4947
NARF	28.6442	29.8188	28.0215	27.9497	29.1599	27.8111	28.1079	28.9855	27.9022	30.9587	27.1771	27.0827	28.0002	27.8766	27.9044	27.577	28.3468	27.7763	27.7425	28.0489	28.7421	29.4529	29.3239	29.4614	29.4548	29.4347	27.2278	27.931	28.1813	28.5717	26.229	26.9094	26.2748	27.6825	29.4438	29.3303	28.0944	26.2728	27.529	29.3989	29.3904	29.4325	29.4102	29.45	28.3706	27.6762	26.2459	25.8679	27.3111
NARFL	23.7177	24.4673	22.9621	23.012	23.3577	23.2903	23.975	23.5452	23.17	23.95	23.9282	23.9732	22.6967	23.6338	23.0158	23.4955	22.7416	24.652	25.3205	24.4936	23.616	24.7351	24.2195	25.092	25.016	25.2958	22.9434	23.2821	23.4069	23.5004	22.0946	22.2748	22.0959	23.2486	25.0075	23.9839	23.3748	21.91	22.9557	24.4861	24.7015	24.7581	24.8189	25.0519	23.8916	23.1557	21.9334	21.929	22.6312
NARS	29.4636	27.6993	30.4535	30.5868	30.0077	31.8361	29.4999	31.399	30.3232	29.9882	30.7503	30.2821	30.6804	29.867	32.396	29.9702	29.8117	30.4415	27.6316	29.7359	29.2422	28.9824	29.6868	28.634	28.7505	28.2305	30.8878	30.6493	30.537	30.438	31.1786	31.1171	31.177	30.7102	28.5893	29.8123	30.5759	31.182	30.8402	29.4405	29.2371	29.1715	29.1144	28.6288	30.2941	30.7612	31.1944	31.1988	30.9748
NARS2	22.4291	21.2189	22.7188	23.5306	22.25	24.5001	23.4921	23.1545	22.9829	21.8586	23.7575	23.6922	23.3831	22.28	23.3784	23.4888	22.4328	23.2631	21.7191	23.2789	22.4843	23.2183	23.0443	23.6377	24.059	23.9922	22.1293	22.4965	22.6478	23.301	21.7818	22.0088	21.7888	22.4261	23.5979	22.8341	22.603	21.3102	22.185	23.6094	23.3214	23.9293	23.4614	23.8737	23.3496	22.5776	21.8527	21.4382	22.1243
NASP	24.5183	24.2339	23.8701	24.8647	24.3217	24.8465	24.5478	24.5669	24.3667	25.9465	25.1507	24.2893	24.3676	23.7474	24.8096	23.9455	24.2688	24.0584	23.7117	24.2933	23.9031	24.4175	24.4625	24.0954	23.7607	23.8465	24.62	24.7679	24.7924	24.7699	24.348	24.5057	24.3486	24.7626	24.1972	24.5982	24.7863	23.415	24.6234	24.1369	24.3176	23.8805	24.224	23.9978	24.7345	24.7812	24.3493	23.7628	24.5428
NAT1	22.6905	21.3524	22.0463	21.6201	22.4081	22.4831	21.6731	22.1059	21.6435	23.6109	23.338	23.2372	22.8349	21.6612	22.6854	22.1917	22.0728	22.0653	20.8196	21.7336	22.2643	22.7298	22.2374	23.1217	23.091	23.4445	21.6962	21.9655	22.0779	22.227	21.1937	21.3324	21.1971	21.9205	23.0626	22.062	22.0461	21.0769	21.7281	22.5246	22.6702	22.8007	22.7949	23.1373	22.4888	21.8918	21.1314	21.0833	21.5516
NAT10	25.278	25.2639	25.775	26.5219	26.0622	27.153	26.9096	26.4943	26.9493	25.5348	27.2425	27.4168	27.1299	26.2444	26.9171	26.456	26.2163	26.934	26.6805	26.5702	25.8786	26.6	26.7014	26.4158	26.1867	26.1866	26.5035	26.7252	26.7607	26.747	26.0634	26.3694	26.0808	26.6848	26.405	26.7521	26.7496	25.3317	26.5548	26.4952	26.6136	26.3307	26.5561	26.3012	26.7523	26.7251	26.1216	25.4407	26.4902
NAT14	20.9094	22.1275	20.5686	20.6898	21.2124	21.0101	21.128	20.8179	20.9629	20.6892	20.2531	20.7875	19.7109	21.3822	20.9668	21.069	21.062	20.0611	21.2257	20.9401	21.3693	21.158	21.0768	21.5042	21.7746	21.7443	20.6019	20.7823	20.856	21.1987	20.3803	20.4709	20.38	20.7697	21.3964	20.901	20.838	20.0625	20.6014	21.1417	21.0142	21.3687	21.1123	21.3029	21.0559	20.6025	20.1903	19.9948	20.3245
NAT8B	22.733	23.2794	22.4693	19.3193	20.1459	22.4552	22.0764	22.2489	21.5769	21.0952	23.1035	23.0419	22.6608	21.6598	21.2142	23.0183	22.957	22.5485	22.2227	23.7497	23.8632	20.9599	20.7215	21.1855	21.4657	21.4937	22.9563	23.5514	23.8031	24.6216	22.3775	22.7951	22.3972	23.3871	21.2498	20.6406	23.7184	21.9327	23.1141	20.4787	20.3362	20.6575	20.4056	20.733	23.3784	22.5212	21.6213	21.2051	22.0709
NAT9	24.1329	25.9299	24.0575	23.7845	23.5286	25.0654	24.809	24.9845	24.1523	23.0309	23.8519	24.8022	25.213	24.6487	25.379	24.2555	23.9547	25.6082	27.7662	24.7733	24.8381	26.2287	26.1765	26.6096	26.701	26.7086	23.6436	23.8552	23.9379	24.355	23.1466	23.1671	23.1309	23.9288	26.4369	25.8256	23.9335	22.4444	23.5251	26.4002	26.3692	26.6003	26.4822	26.5334	24.7007	23.802	22.8945	22.6258	23.1315
NAV1	21.0206	21.0361	20.4045	20.7199	20.2966	21.1896	19.9812	20.2082	21.2054	20.5967	19.8082	19.9812	21.6674	22.1542	19.734	20.9469	20.5163	20.5863	21.1314	21.6448	20.9204	21.9895	21.0113	22.1569	21.8179	22.4618	19.9722	20.3392	20.4955	20.3926	19.2397	19.4647	19.252	20.22	22.2896	20.9662	20.4396	19.4589	20.0922	21.2861	21.7138	21.4951	21.7945	22.2647	20.7308	20.2144	19.2296	19.3554	19.9606
NAV2	18.9187	19.1642	18.5728	18.6143	18.6059	18.647	19.0556	18.625	18.9069	18.6459	18.0888	18.2574	18.2037	19.0696	18.6664	18.8086	18.8411	18.3445	18.8289	18.6912	18.8398	19.0025	18.7824	18.8356	18.9229	18.9552	18.3328	18.4563	18.5136	18.6487	18.2821	18.4096	18.2923	18.3827	19.0998	18.9315	18.4866	18.3653	18.4158	19.0172	18.8963	18.9964	18.8725	19.2129	18.549	18.5225	18.4344	18.3504	18.5702
NBAS	24.0292	23.4	24.6342	25.1063	24.5358	25.2198	24.6691	24.7539	24.8014	24.3099	25.0409	25.1026	25.4836	23.736	24.8062	24.5386	24.7794	24.9043	23.8396	24.6226	23.8156	24.9013	24.8575	24.9356	24.9022	24.9158	24.3019	24.6408	24.7484	24.9338	23.9781	24.3388	23.9999	24.5618	24.9387	24.8249	24.7133	23.3002	24.4211	24.9085	24.806	24.9427	24.8426	24.9389	24.8394	24.5081	23.8458	22.9756	24.1825
NBEA	20.3924	20.4669	19.688	19.7792	19.2916	21.236	21.4859	19.7798	20.9134	19.3746	21.3452	21.0081	22.6565	20.1077	20.7223	20.3201	20.5059	20.972	20.1894	21.6508	20.7594	21.1897	21.4662	21.516	22.3096	21.7883	19.7684	19.9108	19.9702	20.5025	19.8059	19.8986	19.808	19.8884	21.4585	21.2894	19.9534	19.4221	19.7838	21.9978	21.3582	22.2879	21.4675	21.7594	20.3332	19.9863	19.8671	19.5131	19.7878
NBEAL1	20.0479	17.9276	20.9325	20.6801	20.5811	21.8024	20.6369	20.2588	21.0456	20.7097	22.2555	22.3946	22.424	18.9144	21.5255	20.1496	19.9005	22.007	17.8121	20.6114	19.8022	22.1713	21.8357	22.153	22.532	22.4966	19.3707	19.5262	19.5939	19.8206	19.2841	19.42	19.2932	19.4592	22.4777	21.935	19.5667	19.2482	19.4426	22.597	22.2464	22.7299	22.2828	22.9179	19.8037	19.6426	19.458	19.3057	19.5893
NBEAL2	27.2799	26.0035	27.7481	26.1004	27.464	24.324	26.1473	25.6905	25.4765	28.7284	25.4309	25.5558	25.3802	25.9325	25.1001	26.1788	26.5551	26.2214	27.3899	26.8144	27.3251	24.8	25.1036	24.4592	24.498	24.295	27.0808	26.921	26.8579	26.7845	27.5029	27.4504	27.5059	26.9126	24.5935	25.3381	26.8705	27.6597	27.1068	25.1861	25.034	24.9519	24.9242	24.7917	26.7498	27.2181	27.7614	27.7702	27.514
NBN	24.2932	22.7138	23.9258	24.0818	23.9271	24.1422	23.6337	23.9365	23.7137	25.0736	23.8667	24.0367	23.7328	23.7668	24.1644	23.9306	24.1928	23.5391	23.4143	23.5065	23.6568	23.8946	24.1613	23.8229	23.8967	23.6398	23.8719	24.1036	24.1533	24.1678	23.0004	23.4705	23.0299	24.0418	23.7345	24.163	24.1433	23.249	23.9853	24.0903	24.0194	24.0266	23.9897	23.751	24.1875	24.046	23.0139	23.0175	23.8933
NBPF3	18.7638	22.6232	19.8466	21.5851	18.8074	21.5272	19.1987	20.2403	21.3412	20.1781	22.2697	20.4147	21.4869	20.0211	22.0086	21.5579	19.9902	22.1037	21.3584	18.9402	19.4496	22.1913	21.8793	22.665	22.7152	22.8931	19.5625	19.7662	19.8477	20.0405	19.1237	19.1948	19.1202	19.7737	22.4825	21.5679	19.8317	18.8634	19.5344	22.2142	22.3016	22.5148	22.4455	22.6275	20.3948	19.7426	19.0337	18.9494	19.339
NBR1	21.4196	20.2866	21.2903	21.094	21.4846	21.2094	20.6785	21.175	21.3476	21.6555	21.1327	21.2169	21.2014	20.1821	20.8411	21.2305	20.9116	21.1092	20.5232	20.9185	21.6404	20.7648	21.1248	20.6304	20.6232	20.4135	21.3566	21.1262	21.0281	20.8811	21.6931	21.534	21.6843	21.1987	20.5532	21.1622	21.0618	21.7065	21.2839	21.0357	20.9958	20.9052	20.9434	20.6434	20.9367	21.2675	21.7528	21.8105	21.4338
NCALD	24.0524	25.6278	23.5303	25.5291	23.4548	24.2622	23.8287	24.4842	25.0375	20.6851	25.4174	24.085	24.3434	23.3796	24.1118	23.9396	24.6828	25.0733	24.3354	23.6565	23.59	24.9704	24.0797	25.2031	25.1587	25.4802	23.7858	24.4495	24.6901	24.9128	22.4255	23.0508	22.4583	24.2735	25.2942	23.9619	24.6071	22.4517	23.9993	24.0704	24.2807	24.4095	24.4061	25.0001	24.6937	23.7929	21.8319	21.6678	23.217
NCAM1	22.1678	24.6836	22.4114	20.911	22.0529	22.373	23.1742	23.2143	24.2387	20.713	23.945	22.5047	22.6314	22.0491	22.1995	22.6163	22.2631	23.5577	22.1815	22.2829	21.8226	23.5356	22.8122	23.8724	23.7151	24.0784	22.0622	22.4648	22.6214	22.6256	20.8935	21.1707	20.8999	22.4072	23.8223	22.5677	22.5776	20.8254	22.1056	22.9937	23.3335	23.2991	23.4701	23.7616	22.9807	22.1798	20.5489	20.6538	21.6058
NCAPD2	25.0549	25.1478	25.5749	26.9149	26.0392	26.9127	25.689	26.0656	26.7441	24.6008	27.0462	27.2142	27.5689	25.6598	26.0471	26.0249	25.9319	26.6818	26.777	26.5048	25.7139	26.0224	26.1769	25.9773	25.5313	25.6742	26.4434	26.5461	26.5133	26.1379	26.2944	26.515	26.314	26.5364	25.7561	26.1435	26.5257	25.9797	26.5136	25.9264	26.2458	25.7915	26.2101	25.7555	26.439	26.561	26.3755	25.7539	26.507
NCAPD3	22.3323	21.8558	22.5337	24.5051	23.0511	23.794	24.5658	23.2419	24.0485	20.8147	24.0993	24.3142	24.0147	22.9989	23.1252	23.2633	24.1678	24.348	22.2791	22.7706	22.4854	24.8537	24.6753	24.9186	25.0149	25.0276	21.8683	22.303	22.4794	22.9931	21.4818	21.8215	21.5012	22.1564	24.9794	24.6609	22.418	21.2763	22.0246	24.9354	24.8445	25.0013	24.8765	25.0496	22.9731	22.4291	21.7223	21.3532	22.1433
NCAPG	18.3796	19.1914	19.2352	19.7434	19.7176	18.5482	18.4843	19.1379	19.1201	19.3342	20.1284	19.5407	20.1517	18.9038	19.405	18.5704	19.5168	19.9881	18.9977	19.0066	19.0243	19.4478	19.7599	19.6483	20.3228	19.8225	18.8015	18.925	18.9766	19.5601	18.9226	19.0107	18.9249	18.9038	19.6189	19.6463	18.9617	18.5162	18.817	19.9184	19.3897	20.0976	19.453	19.6308	19.1421	18.8734	18.8667	18.5053	18.7209
NCAPG2	21.722	23.3769	21.0062	20.9438	19.4957	24.1834	19.6926	20.3098	20.9329	19.335	21.9549	21.9211	22.3168	20.4504	21.9827	20.5624	21.8377	20.6218	19.5856	19.8437	20.8198	22.9784	22.2956	22.0787	22.6051	22.5078	19.0316	19.6194	19.9101	20.7616	18.9908	19.6945	19.0475	19.2256	23.2097	23.0686	19.7638	19.4723	19.4785	23.2627	22.6174	23.0825	22.4562	23.5803	20.0112	20.1022	20.0278	19.4228	20.5864
NCAPH	19.2652	20.0278	19.387	20.0762	20.7974	19.0252	19.1215	20.3743	20.0248	20.3701	20.1368	19.5951	19.9122	19.1529	20.0857	19.8391	20.3989	20.1631	20.0477	19.4988	19.6567	20.7315	19.9426	20.2351	20.0674	20.4476	19.1951	19.4007	19.5009	19.5046	19.0264	19.2187	19.0421	19.2625	20.891	20.307	19.4505	19.3562	19.3529	20.3859	20.4875	20.2803	20.3993	21.1728	19.5177	19.5535	19.2983	19.3259	19.7259
NCAPH2	21.7158	23.6349	22.2543	21.7419	22.244	21.9187	22.1556	22.3945	21.961	21.1634	21.8313	22.2625	21.388	21.7729	22.181	22.0446	21.7896	22.6658	23.7449	21.9444	22.2897	22.8819	22.7391	22.9545	23.004	23.0189	21.377	21.7553	21.9033	22.2827	20.9159	21.2272	20.9322	21.6538	22.9757	22.6985	21.8533	20.6111	21.4871	22.9285	22.8833	22.9873	22.9122	23.0158	22.3309	21.8341	21.08	20.7148	21.5152
NCBP1	22.5533	22.0952	23.0958	23.9638	23.2717	23.8413	23.2702	23.0668	24.0348	23.1954	23.9234	23.7352	24.1352	22.8152	23.5746	23.206	23.4742	23.6154	22.2623	23.2108	23.0142	23.6928	23.7669	23.6409	23.5776	23.5336	22.9114	23.2963	23.4245	23.6473	22.2919	22.7459	22.3212	23.1964	23.6	23.7708	23.3795	22.0051	23.0517	23.7035	23.7315	23.6484	23.7135	23.5796	23.609	23.2563	22.3914	21.9107	22.9779
NCBP2	25.3964	26.2864	25.7431	26.4725	26.4664	27.2835	26.1012	26.8786	27.3234	25.6917	28.0541	27.3068	27.8155	26.4183	27.3114	26.3385	26.6952	27.158	26.0782	25.5234	25.2782	26.2416	26.5064	25.936	25.7091	25.603	26.9954	27.029	27.0065	26.8468	26.7206	26.8947	26.7313	27.0415	25.9314	26.6234	27.0134	26.3339	27.0129	26.1651	26.2637	25.9102	26.1591	25.7745	26.8036	27.0296	26.747	26.4123	26.9867
NCDN	21.6916	23.4706	20.7108	21.15	21.4503	22.0732	21.8466	21.264	21.8624	21.0668	21.2487	22.1633	21.4679	22.1843	21.675	21.9818	21.1327	21.8717	23.7791	23.0326	21.3679	22.7972	22.6044	23.0484	23.2949	23.2851	20.8258	21.2081	21.3583	21.9007	20.4416	20.7072	20.4525	21.1191	23.0645	22.4764	21.3105	20.037	20.9075	22.9838	22.7976	23.1886	22.893	23.2063	21.8861	21.2406	20.5097	20.1115	20.8426
NCEH1	21.5179	20.7575	22.4199	22.1759	21.93	24.0154	21.1315	22.7844	22.1336	22.6186	22.45	22.8164	23.4175	20.9722	22.4002	22.3372	21.548	22.6212	21.9429	22.4319	21.6506	23.0722	22.064	23.3713	22.9909	23.7317	21.6832	22.0909	22.2604	22.147	20.7942	21.0307	20.8052	21.9783	23.4415	21.9526	22.2037	20.977	21.7888	22.2246	22.6942	22.4895	22.8095	23.305	22.4807	21.8232	20.6623	20.8028	21.4739
NCF2	32.2256	29.6531	32.3025	30.9211	32.5677	31.6984	29.9057	31.4292	30.9892	31.9009	31.1099	30.8154	30.8374	30.0099	31.4833	32.0216	30.9756	30.703	29.86	30.1199	30.3672	29.4052	31.0046	29.0285	29.9403	28.6568	31.0819	30.6181	30.4268	31.0519	32.5128	32.2707	32.5027	30.7301	29.0067	31.1753	30.4865	31.9903	30.9809	31.6537	30.7222	31.3846	30.5815	30.0826	31.0494	31.7452	33.1346	32.787	32.1297
NCF4	28.5426	26.6341	27.3185	25.7046	28.571	25.7516	26.8874	26.7416	26.3609	29.4696	25.2695	26.7834	26.5752	26.2348	26.8455	27.1725	27.2174	27.444	27.1177	27.9605	28.3837	27.9402	28.1398	27.7673	27.9473	27.6113	26.7485	27.1835	27.3294	27.0685	24.7831	25.1597	24.7894	27.1357	27.8065	28.1153	27.29	25.078	26.787	28.1152	27.9691	28.0509	27.9212	27.79	27.736	27.034	24.4634	25.0527	26.3219
NCK1	26.6454	25.0852	26.9482	27.7907	27.2596	27.8585	26.0437	27.243	27.0082	27.2625	28.3232	27.9682	27.5589	26.1337	27.6294	26.4863	27.198	27.2249	24.888	25.6675	26.4925	27.5895	27.2133	27.5701	27.5882	27.6357	26.1736	26.91	27.1394	27.3897	24.9996	25.997	25.0756	26.619	27.6403	27.3209	27.0462	25.4699	26.5788	27.4066	27.3732	27.4639	27.392	27.6251	27.1795	26.736	25.2888	24.8252	26.5705
NCK2	29.3652	29.691	29.1686	28.4728	29.5613	29.6681	30.2507	29.5017	29.5617	27.4398	29.3781	28.6741	29.0777	27.9693	29.2083	29.1353	29.2143	29.1255	28.6813	28.1838	28.5561	29.2733	28.9677	28.5141	27.7596	28.1938	29.0121	28.7879	28.7039	27.7722	29.1611	29.1481	29.1793	28.7042	28.9285	29.4229	28.7067	30.24	29.1366	29.1843	29.5863	28.7576	29.4	29.3096	28.4774	29.4153	29.9533	30.4392	30.0364
NCKAP1	21.2323	21.1967	23.0913	21.7081	21.8683	22.7357	21.721	22.1993	21.4767	20.9919	22.7925	21.4385	23.0582	21.2088	21.3402	21.0316	22.465	22.5819	20.3859	21.5133	22.2301	21.369	22.353	22.4753	23.032	22.6255	22.1557	22.157	22.1491	22.927	22.3793	22.1261	22.3366	22.3817	21.735	21.5841	22.1955	20.0693	21.8091	22.0497	21.2822	22.5413	21.5978	21.3411	22.525	21.4442	21.123	19.8937	20.3026
NCKAP1L	26.2654	24.3854	26.6438	27.4727	26.7654	28.0732	27.2309	27.7152	26.728	28.3676	26.7243	26.6248	26.6398	26.1983	27.258	26.52	26.4732	26.2975	25.398	26.567	25.7437	25.6286	26.4389	25.5176	25.5369	25.135	27.4599	26.9649	26.7567	26.4892	28.1111	27.7451	28.0875	27.1526	25.2653	26.4164	26.8337	28.0037	27.2638	26.2451	26.1571	26.033	26.0814	25.4387	26.6675	27.2322	28.1627	28.2666	27.4808
NCKAP5L	22.6974	22.8347	22.5337	21.1534	21.4977	21.7899	22.0553	21.8286	21.4989	22.2605	20.1183	21.2841	21.5077	22.3126	21.5191	22.1808	21.9222	22.0135	23.3802	23.1072	22.6119	22.6476	22.5116	23.2002	23.2712	23.3231	21.9059	22.1122	22.1816	22.476	21.1548	21.1242	21.1266	22.2162	22.9298	21.9764	22.1854	20.1128	21.7304	22.3996	22.4804	22.8035	22.6771	22.7266	22.5399	21.5262	20.1444	19.8801	20.6122
NCKIPSD	22.1447	22.3213	22.0617	21.6779	21.8322	22.4714	22.3989	22.1174	20.8123	20.5332	21.1266	22.1877	22.1516	22.8057	22.0122	22.9098	21.9854	22.5856	23.0629	23.5424	22.3826	22.6521	22.9461	23.4023	23.934	23.6519	21.597	21.7971	21.8739	22.6568	21.3967	21.3847	21.375	21.898	22.9997	22.4393	21.8756	20.275	21.4444	23.0688	22.6897	23.4793	22.8998	22.9675	22.4801	21.5037	20.8624	20.3065	20.7886
NCL	25.3707	27.6505	26.0923	26.1066	25.5243	26.5643	25.5629	26.1977	27.3225	25.5367	26.8791	25.8047	27.018	26.2548	25.9577	25.7714	26.8589	26.8362	26.6222	25.7835	25.7337	25.8596	26.2503	25.7921	25.6631	25.5463	26.7759	26.3661	26.2102	25.8795	27.2643	26.8758	27.2385	26.5136	25.626	26.2308	26.2677	27.3203	26.6052	26.013	26.1069	25.8786	26.0577	25.6413	26.0462	26.467	27.1981	27.5022	26.6733
NCOA1	29.8746	26.4104	29.3135	29.1817	29.6593	29.4799	28.2434	29.1816	29.0199	29.7068	28.9227	29.2529	29.7578	28.629	28.8394	30.4345	29.45	28.9256	27.1948	28.9894	29.3	28.4685	28.8842	28.431	28.1314	28.0568	29.6398	29.4208	29.3035	28.8999	29.6667	29.6358	29.6737	29.5218	28.1296	28.8252	29.3485	29.6449	29.5555	28.6337	28.8487	28.4717	28.8035	28.1994	29.2112	29.5023	29.6843	29.5567	29.5854
NCOA2	23.538	21.0939	23.1418	23.0052	23.5167	22.4985	22.2654	22.5154	22.833	23.471	22.4509	22.5634	22.7458	22.2688	22.5321	23.6412	23.3981	22.659	21.5135	22.4803	23.2792	23.3102	23.2371	23.3173	23.3151	23.28	21.9564	22.5629	22.757	22.9652	21.0885	21.8145	21.1484	22.3099	23.2698	23.2842	22.6771	21.5048	22.2932	23.3216	23.3197	23.3195	23.3217	23.2414	22.9389	22.64	21.6491	21.3777	22.5554
NCOA3	24.961	23.1679	25.4655	26.0269	25.4997	26.5162	25.5443	25.6689	25.798	26.6669	25.1964	25.5472	25.7726	25.093	25.8862	25.8444	25.5042	25.0505	23.9987	25.3459	25.2625	24.6851	24.8666	24.5131	24.2528	24.2727	26.2278	26.0442	25.9602	25.6505	26.3592	26.2428	26.3543	26.0987	24.4434	24.9285	25.9886	26.4658	26.175	24.3793	24.5761	24.211	24.5063	24.1709	25.5951	25.925	26.244	26.402	26.0937
NCOA4	38.5154	37.4265	38.9115	39.4167	39.15	37.5536	37.6771	37.7635	38.3078	35.5599	38.3817	38.0642	37.6638	38.1584	38.6441	38.6339	39.0007	36.9596	35.2498	37.5911	39.4871	38.3934	38.0989	37.8973	37.0991	37.5624	38.0762	37.7011	37.5581	36.574	38.0914	37.8616	38.0883	37.7442	38.0104	38.378	37.5955	39.3342	38.0516	38.1555	38.8726	37.8112	38.703	38.338	37.4113	38.2225	38.6884	39.7746	38.8151
NCOA5	25.7698	25.4381	26.0619	26.6687	26.264	26.4378	26.6525	25.9504	27.1848	25.3805	26.4925	26.8285	26.6977	25.4221	26.4336	26.6585	26.1421	26.3603	26.4229	27.4418	27.0169	26.7695	26.8081	26.5803	26.4482	26.4379	26.1644	26.4303	26.5062	26.7452	25.5871	25.7608	25.5812	26.4314	26.661	26.8413	26.4904	24.4212	26.1348	26.618	26.6662	26.4596	26.6	26.4934	26.8328	26.5538	25.6694	25.0929	26.0659
NCOA6	24.7205	23.0271	24.6032	24.0954	24.7102	23.3633	24.198	23.1891	24.9638	25.0459	23.6387	24.2974	24.9286	24.1179	23.1559	24.5135	24.2373	24.4733	23.1841	25.0939	25.3708	24.7375	24.8284	24.6977	24.618	24.5557	23.7349	24.2792	24.4367	24.6999	22.8882	23.5614	22.9306	24.1101	24.619	24.8291	24.388	22.6477	23.9775	24.7973	24.8126	24.7383	24.8047	24.6374	24.5887	24.1203	22.9122	22.2519	23.7921
NCOA7	23.4453	22.0924	23.2346	24.5296	23.9839	24.4445	23.691	23.4768	23.8033	26.6437	24.6742	24.2456	25.1058	22.3295	24.164	23.8717	24.2357	24.483	23.2976	23.2443	22.6395	24.415	24.3397	24.428	24.4306	24.327	23.2645	23.9677	24.1586	24.3067	21.8798	22.9991	21.9774	23.6885	24.3085	24.4037	24.0803	22.6437	23.6689	24.4353	24.4419	24.4556	24.4457	24.3203	24.2225	23.888	22.3898	22.0824	23.7645
NCOR1	25.7812	24.3884	26.2195	26.3032	26.278	26.2132	26.141	25.6295	26.4222	25.6176	25.249	25.3608	25.7653	25.5713	25.6913	26.2634	26.2811	25.5411	24.256	25.7039	25.842	25.3254	25.5901	25.1724	24.9271	24.8959	26.3103	26.0295	25.911	25.517	26.564	26.3526	26.5522	26.1204	25.0584	25.6289	25.9556	26.7123	26.22	25.2925	25.4675	25.1179	25.402	24.9955	25.652	26.0607	26.5193	26.7436	26.2616
NCOR2	27.045	28.9434	27.298	26.8526	26.4406	26.4285	26.7047	26.577	27.0449	25.9858	26.2814	25.8571	26.5976	26.9823	26	26.6036	26.7572	27.0141	28.3933	27.922	27.8357	26.3104	26.8255	26.1016	25.9935	25.7346	27.3206	26.997	26.8533	26.5378	27.6513	27.485	27.6437	27.1082	25.9647	26.878	26.9029	27.6938	27.2245	26.9329	26.9455	26.7377	26.8726	26.4145	26.9623	27.3953	27.7587	27.7552	27.5728
NCR1	21.7674	24.1628	21.5978	20.2075	21.0343	19.9987	21.5813	21.4923	22.7686	20.3453	22.5234	20.8689	21.1977	21.3875	20.8177	21.6245	20.9855	23.1578	22.3565	21.6171	21.3826	23.4502	21.6622	22.9436	22.2957	23.461	20.6604	21.2296	21.4941	21.3027	19.8947	20.3387	19.929	20.912	23.8489	22.0859	21.374	20.655	21.0108	21.7161	22.2342	21.7175	22.1854	23.3231	21.0998	20.8974	19.9709	20.1569	20.9854
NCR3	25.0611	27.0272	24.1691	23.731	26.2542	27.1323	25.2226	26.7994	26.1008	23.8827	28.0717	26.4087	25.9825	25.9255	24.6244	25.6764	25.2108	26.9693	25.4804	25.0224	25.8896	24.6553	24.469	25.9599	26.3336	26.4324	25.7387	26.0987	26.2368	26.8478	24.7089	24.736	24.6748	26.2341	25.2908	23.5609	26.2317	23.0657	25.5068	25.3584	25.3288	26.0884	25.7006	25.8673	27.5829	26.2395	24.4035	23.823	24.9708
NCSTN	30.9429	30.344	30.9069	30.0767	31.7077	31.0933	30.1877	31.0654	30.5945	33.2364	30.0679	30.4377	31.677	29.7807	29.9948	31.2772	30.1258	30.808	31.6681	31.0908	30.4618	30.8653	31.2486	30.5491	30.6438	30.2579	31.013	31.2889	31.3626	31.4135	29.8277	30.2185	29.8382	31.2577	30.5949	31.3434	31.3415	29.5768	31.0548	31.1998	31.0653	31.03	30.9797	30.7226	31.4486	31.043	29.123	29.111	30.5167
NDC80	19.9468	20.6938	20.6189	20.6073	20.4005	19.6254	19.3204	20.1027	20.0689	20.8562	21.1263	21.6855	20.8414	19.3911	21.7879	20.1955	20.6386	21.4862	21.0155	20.1378	20.5751	21.2562	20.8327	21.0844	21.3474	21.3966	19.6821	19.9735	20.1022	20.4572	19.5208	19.7951	19.5412	19.8273	21.5266	21.0265	20.0465	19.5849	19.8441	21.378	21.1037	21.4364	21.1004	21.7978	20.2953	20.1023	19.8062	19.5843	20.0907
NDE1	34.2266	32.9369	33.6675	32.5681	33.2081	32.0503	32.3501	32.1049	32.5986	30.789	31.8883	32.1595	32.7704	32.6202	32.9951	34.344	33.8049	32.621	32.4096	32.7872	34.0516	33.5651	33.2216	33.6982	33.8589	33.8947	31.9894	32.6472	32.8713	33.4239	31.2549	31.8466	31.2899	32.4378	33.798	33.1808	32.793	30.8543	32.2238	33.4833	33.2954	33.6431	33.3767	33.7779	33.1637	32.4162	31.2164	30.5539	31.9608
NDEL1	34.6877	32.3087	34.4578	33.215	34.31	32.09	32.9482	33.2576	32.6776	33.4045	32.1845	32.5242	31.7585	33.0583	33.9317	34.5484	33.5139	32.8292	31.7489	32.9875	34.2344	34.1827	33.9784	34.2135	34.2368	34.2406	32.1687	32.8734	33.131	33.5787	31.1967	31.8824	31.2398	32.6601	34.236	33.9619	33.0409	30.9517	32.4364	34.1467	34.1112	34.2059	34.139	34.245	33.5048	32.8017	31.3761	30.8022	32.3498
NDFIP1	25.6638	24.0141	24.9973	25.747	25.896	26.6623	25.8408	26.2044	25.801	25.401	26.8616	26.9283	25.77	25.26	25.9111	25.6865	25.468	25.7701	24.5733	25.9758	25.8045	25.6102	25.8167	25.1683	24.8844	24.8463	25.9616	25.6478	25.5177	25.0325	26.3732	26.2025	26.3709	25.6872	25.2737	26.037	25.5519	26.7939	25.9415	25.7837	25.9069	25.4839	25.7809	25.4781	25.2935	25.9995	26.6982	26.9653	26.4188
NDFIP2	20.3799	19.8452	19.7594	20.6654	21.6511	20.6372	20.5019	21.3581	21.5172	19.4764	21.4417	20.7865	20.9217	20.6486	21.1059	20.5888	20.101	21.6334	20.4238	20.2823	20.1571	20.6598	20.5606	20.5533	21.1617	20.8597	19.9954	20.4079	20.5922	21.4996	19.9861	20.3927	20.0151	20.2107	20.9283	20.7223	20.5151	19.7908	20.209	20.9545	20.3868	21.0425	20.3971	21.002	20.7479	20.4302	20.2459	19.6883	20.369
NDN	19.2024	20.9528	18.7696	19.3375	19.0598	19.1285	19.5358	18.828	19.8493	19.0199	19.1824	19.3018	19.8616	20.269	18.4514	19.1542	19.2787	19.2894	20.3134	19.1339	20.3819	19.8014	19.5815	19.7561	19.9245	19.9425	19.3128	19.5432	19.6455	19.9499	19.1751	19.3784	19.1894	19.4366	19.9657	19.6571	19.6032	19.1764	19.4276	19.3383	19.223	19.3813	19.231	19.5021	19.2999	19.1514	18.9549	18.8183	19.1145
NDRG1	26.4953	28.6606	26.6654	27.166	26.7558	27.0372	26.4439	27.0094	25.9539	26.845	27.3801	27.2527	26.954	27.283	26.246	27.2868	27.0418	26.8059	27.4035	27.3995	26.8591	26.618	27.1307	26.6608	26.584	26.3397	27.492	27.2412	27.1037	26.8467	27.5984	27.5279	27.6057	27.3601	26.3336	27.0481	27.1585	27.5918	27.3813	26.8676	26.9147	26.7712	26.89	26.3195	26.9935	27.271	27.5865	27.5954	27.3417
NDRG2	20.9985	21.8051	21.394	21.6881	21.1769	23.0103	22.1785	22.2608	22.6054	19.9683	22.4565	22.5534	24.3676	21.7254	22.1631	22.6868	22.0641	22.2622	22.5018	22.0728	22.4343	22.9888	22.5667	23.203	23.3716	23.5065	21.1742	21.5951	21.7653	22.1907	20.6782	20.9746	20.6933	21.4695	23.296	22.4835	21.7066	20.4986	21.2967	22.9924	22.9031	23.2082	22.9949	23.4296	22.2311	21.6046	20.7704	20.5125	21.26
NDRG3	27.7498	26.5328	28.0433	28.5056	28.2001	29.1058	27.7831	28.4553	28.6607	28.0985	28.8458	28.6729	28.8849	27.6503	28.7671	28.4618	27.6056	28.5336	27.3276	27.7555	27.9588	28.442	28.3869	28.4474	28.387	28.3871	27.8575	28.2869	28.3884	28.4093	27.3882	28.0053	27.4384	28.1502	28.3881	28.4136	28.3603	27.2529	28.1054	28.4469	28.3959	28.4283	28.4033	28.3832	28.4251	28.2533	27.6905	26.8841	28.1695
NDST1	24.4891	23.1405	25.524	23.2391	24.3614	23.4011	22.9804	23.2076	23.254	24.9171	23.8248	24.2902	23.9256	23.5665	23.4559	24.4658	22.5882	25.1021	24.0426	24.7108	24.7547	24.2684	24.1888	23.9685	24.0639	23.8148	24.1522	24.1127	24.1001	24.1158	24.181	24.0851	24.1584	24.0191	24.2417	23.6618	24.0891	23.504	24.2409	23.6835	24.0488	24.1063	24.202	24.1469	24.1064	24.1831	22.3216	22.5316	23.3273
NDST2	24.2747	23.8244	24.2299	24.7936	24.4806	24.8652	24.9228	24.5487	24.5817	27.0339	24.4189	25.1357	25.1376	24.2649	24.6043	24.4179	24.3413	24.9691	25.3853	25.2072	25.2219	25.3937	25.472	25.2574	25.2028	25.1389	24.3607	24.7137	24.8234	25.0933	23.6141	23.8818	23.6175	24.6811	25.2924	25.5166	24.7945	23.0136	24.3824	25.3686	25.3735	25.2702	25.3332	25.229	25.2535	24.7207	23.5617	23.2072	24.1746
NDUFA1	35.4364	35.655	34.6691	33.3072	33.6924	34.3854	33.5688	33.4918	33.5882	34.815	35.2732	35.311	35.7526	34.612	35.0736	34.3638	35.2409	35.9065	35.7626	34.7273	34.098	34.945	34.6379	34.92	34.9431	34.9092	34.7807	34.9321	34.8922	34.7216	34.2193	34.7683	34.2695	34.9082	34.8931	34.7784	34.9088	34.5637	34.9103	34.6596	34.5897	34.7166	34.5992	34.9477	34.9356	34.8773	34.167	33.7406	34.8613
NDUFA10	22.9362	24.1027	23.207	23.4805	23.2567	23.6201	24.3795	23.5902	23.773	23.1927	24.4305	24.3651	24.9017	24.0904	24.018	23.5469	24.2744	24.6073	24.6215	24.1889	23.9819	23.9074	24.145	23.6127	23.5277	23.3423	24.1383	24.3049	24.3341	24.3431	23.5003	23.787	23.5077	24.2933	23.668	24.2356	24.3259	22.9775	24.161	24.0667	24.0528	23.8892	23.98	23.7493	24.3447	24.181	23.0636	22.6883	23.8103
NDUFA11	30.2447	32.1037	29.5864	30.1623	30.4937	30.43	30.4253	30.6628	30.3314	30.3827	30.9929	31.1174	31.4959	30.7081	30.1096	29.8336	30.2887	31.5998	32.5914	30.8957	31.1141	30.9454	30.6153	31.0819	31.1512	31.1737	30.8355	31.1038	31.1475	31.1628	30.2532	30.6629	30.2766	31.0364	31.1215	30.517	31.1353	29.8098	30.9334	30.5898	30.4224	30.8117	30.5555	30.9526	31.1476	30.8103	29.6739	28.9392	30.4342
NDUFA12	31.2438	30.4119	31.0938	31.3286	30.9854	31.4395	32.5654	31.4398	32.681	31.484	32.936	34.3255	30.6869	31.8541	32.2265	31.529	31.43	31.6668	30.2378	31.3036	31.3552	32.218	31.5833	32.2471	32.3696	32.4758	31.2898	31.9854	32.1841	32.4675	30.1955	31.1281	30.2703	31.7444	32.4437	31.6777	32.1192	30.2785	31.6464	31.6084	31.4456	31.8031	31.5257	32.2137	32.0823	31.4462	29.7892	29.0675	31.1281
NDUFA13	30.1477	32.8805	30.0278	29.7962	29.5113	30.2745	29.7569	30.3791	30.5516	30.5392	30.0851	30.7282	30.9263	30.8087	30.6777	30.4446	30.5701	31.4001	32.2106	30.5792	30.6459	30.8106	30.6454	30.7997	30.7804	30.703	30.8247	30.703	30.6099	30.3714	30.571	30.7842	30.5908	30.7735	30.7452	30.6751	30.6451	30.5933	30.7898	30.625	30.583	30.7337	30.6209	30.8179	30.6783	30.8188	30.3558	30.0518	30.7777
NDUFA3	32.7891	35.2756	32.5927	31.0364	33.7403	33.2111	33.3306	33.629	33.5151	33.6259	33.8016	33.6886	33.4761	33.2692	33.1642	32.486	32.2971	33.4397	34.2684	34.437	34.8461	33.6179	32.7484	33.5853	33.9064	34.0572	33.1054	33.9104	34.1785	34.6237	32.2093	33.1468	32.2805	33.6042	34.0354	32.9487	34.0719	32.2404	33.5151	32.921	32.5616	33.1707	32.6294	33.7114	34.0668	33.4292	32.0902	31.3042	33.1753
NDUFA4	29.1903	31.4927	28.2102	31.164	31.7051	33.7041	28.8973	30.091	31.2313	29.7305	33.3552	32.7138	32.7005	26.9536	30.7997	29.8937	30.4698	31.5693	27.5727	30.7329	28.6453	30.6667	30.8015	30.5494	30.2894	30.304	30.7187	30.4423	30.3004	29.7346	30.8554	30.7234	30.8517	30.5385	30.4524	30.823	30.3538	30.862	30.6422	30.7937	30.8635	30.693	30.8493	30.6458	30.3045	30.699	30.8784	30.6783	30.8361
NDUFA5	24.1324	24.0878	24.4227	24.3722	24.4116	24.7446	24.094	24.5319	24.5009	24.3901	25.0229	24.3353	24.8902	24.3294	24.8077	24.276	24.3282	24.6309	23.8176	24.2469	23.4954	24.372	24.6424	24.2866	24.2769	24.0911	24.4973	24.2719	24.1649	24.0073	24.7534	24.6319	24.7481	24.3476	24.1957	24.654	24.2028	24.7517	24.4228	24.6208	24.5989	24.5351	24.5653	24.3294	24.1452	24.456	24.8043	24.832	24.5839
NDUFA7	24.7931	26.705	25.0838	25.5648	25.7121	25.4062	25.6474	26.3053	25.3569	26.1269	26.3761	26.2147	26.6834	26.1741	25.4482	25.2912	24.7023	25.5583	25.4433	26.5234	27.4919	26.186	25.5615	26.4202	26.6668	26.8539	25.4705	26.1062	26.3391	26.8945	24.6933	25.2235	24.7232	25.9005	26.6176	25.4973	26.2565	24.4562	25.6906	25.591	25.4294	25.8809	25.551	26.2392	26.3348	25.5379	24.3209	23.8935	25.0958
NDUFA8	28.8262	29.938	29.3938	28.9057	27.9555	28.9671	28.8035	29.0048	29.0788	29.3258	30.386	29.8403	29.816	28.4288	29.5856	29.0674	28.9045	30.6887	29.7562	27.6724	27.9666	29.3819	28.7	29.5525	29.8783	30.039	28.7223	29.4484	29.7172	30.388	27.9433	28.5811	27.9829	29.192	29.845	28.7036	29.6173	27.7328	29.0052	28.835	28.5771	29.1167	28.6865	29.5078	29.7363	28.9297	27.6951	27.1494	28.5131
NDUFA9	27.3436	26.6337	27.7773	28.7377	27.6147	28.6067	28.253	28.9755	28.618	29.3931	29.3633	28.956	28.9295	28.093	29.1625	27.984	27.9322	28.6	28.2879	28.499	28.1705	28.9234	28.5024	28.924	29.0265	29.1001	27.7797	28.3983	28.5938	28.9419	27.0601	27.7484	27.1103	28.1621	29.0825	28.5906	28.5169	27.0896	28.084	28.7038	28.558	28.8062	28.5984	29.0223	28.6494	28.1768	27.1399	26.6017	27.967
NDUFAB1	28.4528	29.7593	30.0274	29.8941	28.754	29.828	28.7625	30.4121	30.5527	28.7808	31.5714	31.442	30.2368	29.5896	30.6459	29.5781	30.1376	30.7009	31.9632	31.1941	30.385	30.7567	30.0225	30.8928	31.0542	31.2017	29.5929	30.3808	30.6506	31.078	28.3815	29.2535	28.439	30.1484	31.0951	30.0185	30.5514	28.224	29.9198	30.2362	30.114	30.5076	30.2191	30.9071	30.7256	29.9171	28.112	27.4383	29.4224
NDUFAF1	22.8813	20.9359	23.8812	23.0678	24.0342	23.2288	22.5986	23.7339	23.2639	24.945	23.5863	23.9072	22.7243	22.852	24.3456	22.8915	22.9918	23.2295	22.0135	23.1797	23.4283	24.0016	23.4809	24.4655	24.5042	24.808	22.645	22.9768	23.1136	23.366	22.0487	22.2225	22.0524	22.9274	24.3798	23.2455	23.0752	21.8373	22.6783	23.6338	23.7323	23.9648	23.8821	24.2554	23.4282	22.7098	21.8287	21.7259	22.2886
NDUFAF2	22.9021	24.2311	22.5121	24.7413	23.0001	22.601	22.7097	22.8746	22.8146	23.6213	23.243	24.8934	23.0085	22.7447	22.9669	22.9665	22.7099	23.419	26.2011	23.319	24.6166	23.8503	23.204	23.8533	24.2726	24.3946	22.8815	23.5724	23.8765	24.7274	22.3755	22.9386	22.4127	23.2777	24.3369	23.3277	23.7562	22.3208	23.1899	23.1703	22.873	23.3625	22.9258	23.7674	23.5984	22.9692	22.1695	21.7541	22.7525
NDUFAF3	24.3485	25.1175	24.2186	24.5457	25.0279	24.46	24.8239	24.7183	23.7917	23.5008	25.0327	24.0468	24.3632	24.8532	24.152	24.4072	23.6739	25.2546	25.7034	23.9208	24.5307	24.248	24.6463	24.8966	25.0747	25.0015	24.9474	25.0138	25.0256	25.0002	24.9047	24.8839	24.8944	25.0344	24.5882	24.0914	25.0268	23.4357	24.8762	24.2101	23.5882	24.646	23.9178	23.9465	25.0333	24.5046	23.8356	22.5723	23.5272
NDUFAF4	22.4677	22.257	22.1256	23.4513	24.0625	23.4651	22.5035	24.4512	23.8582	23.1443	24.393	24.2041	25.0137	22.3113	23.7726	23.2236	23.7732	23.6991	24.0545	23.1057	22.8143	23.7773	23.6131	24.2117	24.5011	24.4933	22.7076	23.0413	23.1683	23.6892	22.2752	22.4544	22.2762	23.0105	24.0971	23.3504	23.1359	21.7253	22.7171	24.1456	23.9771	24.437	24.1187	24.3878	23.922	23.1712	22.3379	21.9566	22.6463
NDUFB1	25.3916	25.893	25.5461	25.1117	25.426	25.0328	25.3418	24.947	25.2007	25.2546	24.9727	25.398	24.5722	25.7702	25.4374	24.9213	25.5716	24.596	25.2778	25.0488	25.2155	25.3352	25.0639	25.4817	25.5155	25.574	25.3006	25.4711	25.5261	25.5987	24.8552	25.0602	24.8638	25.4427	25.4776	24.9464	25.5094	24.6166	25.3379	25.0315	25.0459	25.2173	25.1287	25.3474	25.545	25.2544	24.4379	24.2211	24.9696
NDUFB10	30.3747	32.5408	30.6904	31.1458	30.2118	30.1571	28.9585	30.8014	30.1285	31.0691	30.9265	31.5428	31.4094	31.0245	30.9375	30.8568	30.3832	31.7346	31.7326	31.2439	31.1775	31.3735	30.7107	31.2976	31.3421	31.4752	30.7093	31.292	31.4206	31.5226	29.6961	30.6576	29.7963	31.0644	31.4928	30.9629	31.3672	30.2474	31.0658	30.703	30.6021	30.8249	30.6175	31.3308	31.2643	30.9066	29.5134	28.9457	30.8078
NDUFB11	32.4253	34.6651	32.6511	33.0842	32.7585	34.036	33.7981	33.8222	33.137	32.4263	33.7963	33.9185	34.1377	33.8361	33.0916	33.39	32.1223	33.8205	35.2616	33.7907	34.0557	33.7399	33.4632	33.7273	33.7786	33.7545	33.7531	33.6828	33.5815	33.2694	33.5324	33.7591	33.5574	33.7446	33.7532	33.5502	33.622	33.5787	33.7515	33.3293	33.1257	33.4592	33.16	33.6954	33.7255	33.7497	33.2963	32.8121	33.7146
NDUFB2	31.0237	33.6168	30.7221	30.2796	30.5362	30.4687	30.7387	31.0082	32.0513	30.6482	32.2507	32.1076	30.9272	31.0176	32.3469	31.5049	31.2575	32.1959	33.1846	30.5964	30.1556	31.5467	30.7828	31.8411	32.0721	32.209	31.3355	31.9535	32.1489	32.4776	30.2593	30.9919	30.2979	31.7916	31.9788	30.6273	32.0976	29.7406	31.5594	30.8544	30.6495	31.2619	30.8428	31.6513	32.186	31.4082	29.578	28.7685	30.7988
NDUFB3	29.389	29.0258	27.8218	26.7778	28.3438	27.2099	25.6291	27.3712	27.2525	28.8597	30.0055	28.2414	26.311	24.5204	26.2347	27.6006	28.8395	27.6377	27.4594	26.7001	28.7413	28.0011	26.9097	28.1055	28.3769	28.681	27.237	28.1885	28.5304	29.1126	26.0288	26.9975	26.0947	27.8434	28.5449	27.0086	28.3997	26.009	27.6545	26.9902	26.7592	27.3425	26.878	28.0433	28.3935	27.4548	25.6518	24.944	26.9939
NDUFB5	31.3794	29.7502	32.094	31.6891	31.7261	32.8451	31.5196	32.2096	32.2646	32.3747	33.4504	32.7399	32.4874	31.3983	32.8874	31.4961	31.7558	32.0127	29.9221	32.0961	31.2964	31.9533	32.1634	31.8241	31.8169	31.5821	32.0021	31.7353	31.5974	31.3909	32.1632	32.1396	32.1682	31.8229	31.7422	32.1731	31.647	32.1579	31.928	32.1847	32.1733	32.1487	32.1589	32.0006	31.7087	32.053	31.9962	31.8995	32.1521
NDUFB6	26.947	26.4868	26.1483	25.3259	26.9758	25.0551	24.6684	25.6954	25.5305	26.7807	27.1561	25.8662	26.5938	24.1917	26.1325	24.9403	25.0452	25.1981	25.1282	25.4652	27.3289	25.6604	25.0461	25.9437	26.2597	26.4222	25.5943	26.2485	26.4918	27.1084	24.8233	25.3627	24.853	26.044	26.1357	24.9639	26.4084	24.5082	25.8154	25.2626	25.0601	25.582	25.1914	25.9097	26.6773	25.8397	24.5988	24.1042	25.3584
NDUFB7	27.8132	30.8541	27.6367	28.2097	28.1041	28.4775	27.9415	29.31	28.4624	28.6147	29.2558	28.1533	27.7711	28.3723	27.9515	27.2881	28.5554	29.186	29.8653	28.6194	28.5482	28.6693	27.6476	28.8138	28.8558	29.1501	28.8481	29.2861	29.3862	29.5014	27.8259	28.5009	27.8775	29.1487	29.0362	27.6482	29.3523	27.9155	29.0463	27.338	27.3921	27.709	27.5286	28.463	29.2538	28.7174	26.9787	26.5696	28.3471
NDUFB8	34.3399	36.3649	34.4192	35.1123	34.586	34.5056	34.786	35.1901	34.7716	34.0332	34.9408	34.8203	35.1769	35.1912	35.2595	34.4007	34.5069	34.8789	36.319	34.2895	34.4354	34.9467	35.0825	34.8837	34.7557	34.6705	34.982	35.0964	35.0664	34.9045	34.5588	34.9014	34.5847	35.0766	34.7691	35.0847	35.0772	34.4058	35.0441	35.0577	35.0796	34.9931	35.0676	34.871	35.0502	35.0491	34.4411	33.9311	34.9258
NDUFC1	26.9201	26.7889	26.5402	26.4282	27.3021	26.7722	26.0911	27.6599	27.2671	27.1066	28.224	27.8478	27.5606	27.628	27.1339	26.0178	26.5327	27.0199	26.7271	27.9614	28.0501	27.5465	27.2046	27.7677	27.9528	27.9935	26.7773	27.2584	27.4295	27.8581	26.1535	26.5666	26.1745	27.1449	27.8186	27.0748	27.373	25.678	26.9068	27.2659	27.0841	27.5249	27.2021	27.6339	27.5454	26.8352	25.7622	25.2194	26.3542
NDUFC2	23.7111	22.8047	23.6365	24.1398	24.4017	25.3108	23.9039	24.6973	24.6072	24.1876	24.5264	24.8659	24.378	23.9168	24.7397	23.692	24.1217	23.9442	22.833	24.0537	24.0753	24.3068	24.0214	24.5388	24.7953	24.8269	23.6383	24.0469	24.2053	24.678	23.1843	23.5189	23.2003	23.9409	24.6074	23.9282	24.152	22.8183	23.7544	24.3345	24.1503	24.5551	24.2464	24.6495	24.5461	23.9641	23.1782	22.7533	23.6026
NDUFS1	24.2829	24.071	24.699	24.4819	24.5469	24.658	23.8975	24.8229	24.5671	25.5306	25.1852	25.0382	25.3709	23.2959	25.1738	24.6263	24.4566	24.9541	23.8387	23.8274	23.9273	25.0483	24.8315	25.0384	25.0519	25.0777	24.0184	24.4953	24.6465	24.8375	23.3038	23.8956	23.3486	24.3205	25.0777	24.8824	24.596	23.5385	24.2758	24.9417	24.9215	24.9802	24.9352	25.0698	24.6884	24.3767	23.4593	23.1733	24.2497
NDUFS3	28.956	31.276	29.7545	30.0054	30.0492	30.3611	29.4329	30.8384	30.5235	29.7372	31.1963	30.9454	30.7213	30.3314	31.3461	30.0874	29.8771	31.0332	31.0417	29.8992	29.9268	30.8588	30.6586	31.0684	31.1375	31.1521	30.0694	30.4327	30.5573	30.8629	29.2985	29.6101	29.3024	30.3924	31.0341	30.4462	30.5301	28.4987	30.0969	30.7759	30.7162	30.9578	30.8242	30.9945	30.8212	30.1514	28.7947	28.2625	29.4641
NDUFS4	22.0663	23.9981	23.6314	22.8781	21.7753	23.8266	23.5874	23.2053	23.1344	21.6871	24.7751	24.723	25.1815	23.7112	24.8506	22.4875	24.687	25.6938	24.4299	23.8535	21.653	23.7774	22.4361	23.9913	23.9303	24.5964	23.6241	24.4941	24.8075	25.1607	22.148	22.9652	22.2021	24.1878	24.3584	22.4406	24.6914	22.3951	23.9661	22.2964	22.491	22.6654	22.6226	23.6545	24.5769	23.5903	21.4968	21.2566	23.0921
NDUFS5	30.1281	31.6516	29.8982	30.608	30.0325	32.2275	29.8085	29.9611	31.2167	30.7085	31.5522	33.0185	33.3851	28.8431	31.6325	30.7853	30.9434	31.7029	32.023	29.8799	30.2832	31.2028	31.1362	31.2082	31.1424	31.1348	31.1826	30.9732	30.8297	30.3256	31.177	31.1596	31.1864	31.0832	31.1383	31.1663	30.8866	31.1578	31.1066	31.1522	30.9916	31.1856	31.0151	31.199	30.9157	31.1474	31.1556	30.867	31.1791
NDUFS6	24.5263	25.2344	24.2478	24.1223	23.9318	24.4239	23.6768	24.2896	24.4991	24.5579	24.7192	24.9033	24.881	24.2246	24.6323	24.2911	24.3142	24.8746	24.9726	24.4897	24.1023	24.6127	24.1401	24.6225	24.6305	24.7771	24.5743	24.7995	24.8676	24.9248	24.0835	24.4353	24.1092	24.7223	24.76	24.2016	24.8411	24.2254	24.6862	23.9741	23.9956	24.1055	24.0392	24.4855	24.7535	24.5074	23.7446	23.5732	24.3881
NDUFS7	30.4098	32.5078	29.9022	30.0074	29.7365	30.1463	30.1721	30.7844	30.0279	30.6702	30.8773	31.1477	30.3242	30.4043	29.4369	29.604	29.6535	31.128	32.4136	31.6387	31.0559	31.1378	30.2467	31.3469	31.4052	31.7423	30.2047	30.8932	31.1572	31.5221	29.092	29.7247	29.1296	30.6806	31.55	30.199	31.0622	29.068	30.4556	30.2952	30.335	30.6167	30.4583	31.205	31.1512	30.3025	28.6694	28.3394	29.8284
NDUFV1	29.3012	31.8036	29.765	29.8958	29.3683	30.1695	30.2081	29.7294	30.048	28.6178	30.488	30.0742	30.1158	29.9583	30.2178	29.831	29.4669	30.9955	31.5647	30.1001	29.6998	29.6626	29.9545	29.1914	29.0917	28.8823	30.5573	30.5766	30.5602	30.4788	30.2321	30.3588	30.2311	30.5791	29.3444	30.1458	30.5641	29.7614	30.5562	29.7544	29.7157	29.4603	29.5809	29.3259	30.4114	30.5864	30.008	29.7508	30.408
NDUFV3	22.5334	22.2769	22.8619	22.9579	22.687	23.1145	23.2195	23.9659	23.2589	22.0675	23.9079	24.8552	23.9672	23.0952	22.94	22.4964	22.973	24.1219	22.2772	23.1899	22.5648	24.1199	23.6923	24.3856	24.371	24.5332	22.5662	22.917	23.0489	23.2307	21.7316	21.9693	21.7361	22.8714	24.3357	23.4861	23.0126	21.4655	22.5985	23.7646	23.9007	24.0122	24.0035	24.2383	23.2953	22.5779	21.3347	21.2377	22.063
NEB	19.4723	19.1638	20.1548	19.6838	18.5111	18.5978	20.1302	18.3491	19.7387	20.2678	19.0674	18.1653	18.6358	19.4354	19.2618	19.0325	19.4207	18.6936	19.4519	19.4129	19.7275	20.3233	20.4371	20.9961	21.272	21.1889	18.6012	18.6155	18.62	18.7008	18.533	18.5096	18.5275	18.647	20.5417	20.0561	18.6246	18.3766	18.5598	20.2949	20.2466	20.6135	20.4009	20.3378	18.69	18.5201	18.4	18.3595	18.4071
NEBL	18.4284	18.5475	17.0113	20.6248	16.9105	22.7289	21.2266	21.5529	21.9757	17.5934	17.7057	18.334	22.3898	17.7805	17.757	17.5807	17.4322	18.0331	20.456	18.6058	17.4403	19.2263	19.4649	19.6271	20.1277	19.794	18.1822	18.2304	18.2487	18.5033	18.1786	18.1788	18.174	18.2515	19.4035	19.2152	18.2486	17.8949	18.1507	20.7797	20.3163	21.1685	20.4815	20.548	19.0066	18.6532	18.4978	18.2637	18.4232
NECAB3	20.7246	22.7178	20.5065	21.0042	20.7709	21.2064	20.6872	21.5774	20.9774	20.3995	20.2113	20.5297	21.063	22.0579	21.341	20.7573	20.9102	21.5226	21.9539	21.1414	20.859	21.7078	21.7234	22.2963	22.6809	22.5768	20.7351	20.8918	20.9542	21.3605	20.5126	20.5523	20.506	20.9195	22.015	21.3919	20.9459	20.0677	20.6858	21.5256	21.3601	21.8531	21.5074	21.6425	21.0337	20.5083	20.1042	19.9068	20.1811
NECAP1	27.8825	25.6209	27.0993	27.0111	27.9286	26.1326	26.0129	26.6813	26.7257	29.9217	27.8927	27.7366	27.9386	25.7973	26.2484	26.7245	26.3799	26.6629	27.5695	28.4544	28.9533	28.503	28.5105	28.3986	28.3684	28.3244	26.4346	26.7477	26.8697	27.209	25.5542	25.6474	25.5375	26.8052	28.4608	28.4566	26.8547	24.6195	26.3235	28.4925	28.4831	28.4243	28.4489	28.4186	27.7064	26.7453	25.2861	24.988	25.8933
NECAP2	30.0861	31.2425	30.6929	30.7686	31.2062	32.35	31.2403	31.2013	31.529	31.4546	32.3577	32.518	32.6039	30.3893	31.9154	31.4517	30.3679	31.1519	32.338	31.8991	30.3878	30.973	31.3773	30.6915	30.4615	30.3102	31.9055	31.5416	31.3783	30.9312	32.2578	32.0545	32.2488	31.6446	30.6074	31.4785	31.4323	32.3995	31.806	31.2297	31.3361	30.9733	31.2383	30.7612	31.1893	31.7803	32.3643	32.4967	32.0606
NEDD1	21.7723	20.6636	22.9749	23.1601	23.1998	23.3704	22.9659	23.0902	22.9858	23.5455	23.4001	23.1607	22.9713	22.497	23.4561	22.8174	23.0489	22.8207	20.4834	22.6522	22.3077	23.5021	23.2672	23.5297	23.5432	23.5832	21.8819	22.359	22.5377	22.8089	21.1578	21.6017	21.1849	22.1982	23.5696	23.2634	22.472	21.1622	22.0635	23.5001	23.5004	23.5406	23.5155	23.5932	22.9794	22.514	21.5215	21.2863	22.2489
NEDD4	20.3285	20.6971	21.4399	22.0442	20.7941	20.2585	20.9933	21.2057	20.918	23.3991	20.3987	20.9296	22.7665	20.3427	20.0274	20.1404	20.925	20.4458	19.7582	21.2473	21.5809	22.0686	21.4797	22.5444	22.4387	22.8818	20.3328	20.5642	20.6607	20.7416	19.8337	19.943	19.8351	20.5368	22.4302	21.2518	20.6351	19.7325	20.3462	21.5879	21.8181	21.8985	21.9645	22.2924	20.8964	20.3541	19.6575	19.6494	20.0422
NEDD4L	19.5317	20.3716	20.5918	22.203	20.9999	20.1491	20.6338	19.6167	19.9443	19.8824	19.7934	21.7553	21.547	20.8333	20.3291	19.992	20.3533	20.718	20.4952	21.1024	20.3219	20.8733	20.3649	20.7526	20.8884	21.0668	19.5821	19.8992	20.0409	20.3351	19.3311	19.6053	19.3511	19.7458	21.1486	20.5152	19.9811	19.4349	19.7482	21.3222	21.169	21.4102	21.1788	21.9304	20.6408	20.3566	19.8678	19.6821	20.3081
NEDD8	27.942	29.7891	28.1647	29.0316	29.3731	28.2563	29.0795	27.8022	28.4212	29.1127	29.8753	28.5819	28.3068	30.2069	27.4834	28.7761	28.3552	29.344	28.2002	29.5612	27.7115	29.0453	28.4718	29.093	29.2188	29.3225	28.667	29.1324	29.2719	29.4623	27.8809	28.5374	27.9309	28.981	29.2693	28.5274	29.219	27.8203	28.8804	28.4296	28.2614	28.6562	28.3376	29.0014	29.1705	28.707	27.4506	26.8098	28.4131
NEDD9	24.0977	21.9157	23.4901	23.1725	23.5147	21.9147	21.8653	22.3908	22.6068	23.1775	22.9618	22.8904	22.9504	21.9337	22.645	23.6948	22.9641	23.0782	22.5893	22.8453	23.4494	23.3589	23.1657	23.353	23.3512	23.3388	22.3788	22.8759	23.0323	23.1674	21.4045	22.1242	21.4584	22.6884	23.3382	23.2221	22.9763	21.8302	22.6463	23.2796	23.2922	23.3181	23.3023	23.3418	23.0891	22.7896	21.6579	21.4432	22.6678
NEFH	20.216	21.6541	20.0262	20.1282	20.0121	19.7307	20.2613	19.7189	19.4893	19.6703	20.2574	19.6164	20.0836	20.4518	20.2275	20.2528	20.296	20.4328	20.5632	20.3285	20.3075	20.095	19.9241	20.1879	20.3694	20.3819	20.2469	20.5201	20.636	21.0277	20.0166	20.2249	20.0284	20.4284	20.2763	19.9057	20.5943	19.87	20.3402	19.7322	19.6246	19.83	19.66	19.8984	20.3683	20.0444	19.6849	19.4905	19.8884
NEFL	20.4864	21.7579	18.6829	18.5693	20.1052	21.1839	22.0588	19.0277	19.4792	19.3924	19.5009	20.843	22.1235	21.3378	20.6789	19.5457	19.2	21.6617	21.0794	19.9873	21.24	20.3493	19.3647	19.0356	19.3009	19.3284	18.7716	19.4741	19.8537	20.7409	18.7604	19.722	18.8368	18.9334	20.5501	20.5852	19.6457	19.9172	19.4025	20.8479	20.0423	20.2987	19.7454	21.6231	19.9532	20.5668	20.7878	20.0203	21.8939
NEFM	18.4616	18.9682	18.2393	18.3831	18.6007	18.5167	18.5995	18.439	18.5069	18.543	18.7395	18.73	19.0607	19.1222	18.7806	18.5566	18.5385	18.3377	19.4365	18.8415	18.9169	18.6198	18.5493	18.4495	18.6075	18.5222	18.3457	18.4818	18.547	18.8263	18.3851	18.5641	18.3999	18.3908	18.6746	18.7196	18.5143	18.4523	18.4505	18.8766	18.6244	18.8191	18.5903	18.8915	18.6497	18.6756	18.7394	18.508	18.8015
NEGR1	18.7025	18.3741	18.9257	18.5574	18.7454	18.7607	18.5604	19.0483	18.5497	18.387	18.9994	18.2668	19.2407	18.9457	18.5538	18.5388	18.8734	19.1223	18.6673	19.1563	18.7898	18.9512	18.719	19.0287	19.0133	19.1664	18.8446	19.0098	19.0802	19.1639	18.5959	18.706	18.6018	18.9571	19.08	18.7	19.0553	18.6042	18.8965	18.4604	18.4912	18.5176	18.5144	18.6525	18.745	18.5646	18.2964	18.2755	18.4766
NEIL1	22.2407	23.5672	21.4031	19.7508	21.1928	20.4017	22.1622	21.9754	21.9373	19.5006	20.9447	20.283	19.4597	22.2136	19.9624	21.404	23.054	21.7436	21.2453	24.3538	21.7739	22.912	23.2496	23.9107	24.3353	24.1269	20.1244	20.1457	20.1518	20.3463	20.0292	19.9744	20.0173	20.2109	23.2574	22.5705	20.162	19.6708	20.0385	24.0199	23.8342	24.4929	24.0799	23.9544	20.7039	20.2809	20.0144	19.8757	19.9905
NEIL2	22.6281	24.23	21.6266	22.4083	21.3742	22.5277	22.9301	23.311	22.962	21.6236	23.8049	22.3817	22.6002	23.8867	23.0497	23.2874	22.8049	22.6382	23.7418	22.4084	21.3637	23.5797	23.2771	23.9212	24.2166	24.2527	21.6363	22.0277	22.1899	22.7529	21.2115	21.465	21.2215	21.937	23.9337	23.1012	22.1387	20.8555	21.7156	23.9127	23.7262	24.1882	23.8461	24.2602	22.9439	22.1989	21.3863	21.0322	21.7671
NEK1	19.0699	19.0272	19.8989	20.6459	21.1897	20.7986	19.8299	19.2525	19.2865	19.2796	22.1639	21.7284	21.3538	18.8656	20.5965	19.6207	20.198	21.2631	19.5418	19.1549	19.808	21.4612	20.8319	21.3851	21.46	21.6941	18.771	19.2384	19.4424	19.7892	18.3277	18.7173	18.3548	19.0244	21.7289	20.9823	19.359	18.4908	19.0058	21.4547	21.3941	21.5486	21.4141	21.9853	19.874	19.4751	18.7417	18.5496	19.3732
NEK11	18.3711	18.4295	18.6535	18.9772	19.0315	18.7697	19.2671	18.6235	18.5547	19.6415	19.1184	19.2696	19.454	18.9339	19.4465	19.0322	19.4154	18.4312	18.9286	18.6529	19.1462	19.5222	19.203	19.3437	19.4175	19.5064	18.5182	18.6709	18.7413	18.8791	18.428	18.5746	18.4395	18.584	19.6552	19.3671	18.7091	18.5292	18.6149	19.3828	19.2878	19.3758	19.2673	19.6612	18.729	18.6777	18.5366	18.4629	18.7124
NEK2	19.349	20.8252	19.7814	18.4514	19.0729	18.4218	19.0551	19.449	19.6859	18.6083	18.6369	18.1136	18.5792	19.9375	19.1804	18.9748	19.0308	19.7414	19.2122	18.9426	19.2319	18.8553	19.7574	19.5836	20.7381	19.6069	19.4187	19.2204	19.1443	19.897	19.9535	19.443	19.8791	19.4934	18.9417	19.1071	19.2017	18.5836	19.0916	19.2249	18.8396	19.5968	18.9709	18.7154	19.2736	18.7939	18.8666	18.5283	18.4812
NEK3	19.5367	20.1289	21.0564	19.5507	20.7436	20.9385	20.1982	21.482	19.9509	20.788	20.921	22.2872	19.0368	19.8296	20.2822	20.0968	20.7093	21.9297	19.1364	22.3826	20.6175	22.6582	22.1178	23.2496	23.0419	23.478	19.3238	19.4271	19.4677	19.4297	18.9299	18.9439	18.9247	19.4557	22.9613	21.6982	19.4642	18.8201	19.2778	22.4268	22.8154	22.7846	22.9836	23.0968	19.8417	19.3899	18.8312	18.8829	19.1032
NEK4	19.9538	19.1869	20.9133	20.8154	20.3473	21.795	20.0956	21.1707	21.1333	20.9886	22.062	21.5584	22.5278	19.9906	21.019	20.3669	20.4099	21.175	19.8067	21.1273	20.7786	21.6618	21.5312	21.996	22.0414	22.0803	20.3805	20.5821	20.6575	20.9271	19.7859	19.8198	19.771	20.6389	21.8509	21.2001	20.6517	19.0633	20.2785	21.6174	21.6495	21.8442	21.7564	21.8235	21.1058	20.3249	19.2821	19.0606	19.6665
NEK6	23.9007	22.9116	24.1405	22.5826	24.2318	23.4805	22.7381	22.6771	23.7406	22.3975	20.5627	22.3311	23.3075	22.9552	21.5334	23.6093	24.1372	23.5732	22.317	22.4246	23.8999	24.3543	23.4587	24.4158	24.1439	24.6607	21.9179	22.4118	22.6097	22.5302	20.9924	21.3553	21.0155	22.223	24.5897	23.4918	22.5339	21.3772	22.1217	23.9709	24.2958	24.1236	24.3449	24.744	23.0757	22.5558	21.2767	21.4306	22.3221
NEK7	25.1957	23.9665	25.3007	25.268	25.4493	25.4957	24.8149	25.4168	25.1548	25.0397	25.4258	25.3399	25.3431	24.9259	25.3866	25.4144	25.2415	25.2346	24.1119	24.9554	24.9703	24.8963	25.0534	24.6207	24.4874	24.414	25.4637	25.3651	25.3193	25.1508	25.5414	25.5233	25.5413	25.379	24.6881	25.1734	25.3313	25.4508	25.4582	24.8505	24.8922	24.6576	24.8054	24.6067	25.0799	25.3851	25.5277	25.4762	25.5121
NEK8	21.9256	24.4423	21.8443	22.1217	21.5247	22.1448	22.6556	22.6365	22.0493	22.6436	21.1504	20.3654	20.3063	23.6754	21.9202	22.238	21.7067	21.2408	23.6829	21.6222	22.6283	23.4672	23.3891	24.1554	24.4054	24.4215	20.9404	21.0611	21.1086	21.3626	20.6907	20.7085	20.6836	21.0957	23.8178	22.9477	21.1047	20.3461	20.8852	24.0211	23.9475	24.4036	24.1393	24.257	21.766	21.1826	20.6873	20.5377	20.8165
NEK9	23.468	23.0602	23.7231	24.1429	23.6646	24.754	24.0957	24.156	24.5135	23.8988	24.032	23.9904	24.0209	23.4375	24.3132	24.0611	23.8902	23.9239	23.9859	23.6823	23.2684	23.5185	23.6673	23.4073	23.2979	23.2538	24.3057	24.2401	24.2086	24.0965	24.3376	24.3243	24.3388	24.262	23.3713	23.7068	24.219	24.3153	24.29	23.401	23.4654	23.2893	23.4209	23.2081	24.0381	24.2015	24.3264	24.3316	24.2713
NELL2	28.5371	26.2658	26.4075	28.4596	28.6088	29.5649	30.5281	27.8552	29.9839	25.9351	27.9608	29.7625	30.2046	29.2201	29.017	29.024	27.0203	28.8033	29.1398	28.7383	28.2689	28.4172	28.6403	28.0703	27.7795	27.7203	29.1339	28.9611	28.8689	28.5233	29.191	29.181	29.1931	29.0012	28.0955	28.7768	28.8963	29.0195	29.1056	28.1104	28.2504	27.802	28.1333	27.7258	28.3097	28.8533	29.1933	29.143	29.0883
NENF	26.0903	27.8062	25.3276	26.322	26.1126	26.785	26.1136	25.9673	25.2261	26.0344	27.723	27.1811	27.9338	26.0598	25.31	25.486	26.0524	27.5651	27.4715	27.3365	26.7988	25.5889	25.6341	26.6713	27.0044	26.9498	27.1819	27.315	27.3616	27.5221	26.7874	26.7895	26.7689	27.3653	26.1501	24.7451	27.3613	25.3339	27.0837	25.404	25.1754	26.105	25.5482	25.7016	27.4826	26.8997	25.6774	24.9317	25.9686
NEO1	21.8319	22.1379	20.9296	24.2148	22.0051	23.1231	21.9375	23.0022	22.8632	19.8076	21.672	21.9091	22.7107	21.183	21.0263	22.2832	22.9555	23.1474	21.6625	20.6609	22.7787	23.0622	21.8503	22.5589	22.4244	22.9695	20.5578	21.379	21.7238	21.9552	19.7924	20.5787	19.8551	20.9125	23.3482	22.375	21.5633	20.7041	21.1036	22.8681	22.9204	22.8244	22.8499	23.7657	22.1514	21.9554	20.9029	20.8036	22.1723
NET1	24.2094	25.9923	23.9966	23.8948	23.6013	22.7505	23.4733	23.9147	24.1054	24.0049	22.5714	22.5952	21.9587	24.7697	23.1874	24.1097	23.1901	22.9448	24.9125	23.615	23.9142	23.8853	24.226	24.6865	25.3588	24.9999	23.0907	23.384	23.4916	24.4432	22.8967	22.9489	22.8773	23.4599	24.2954	23.7054	23.4824	21.4365	22.9539	24.5644	24.0529	25.0131	24.2837	24.4306	24.3136	23.2392	22.4653	21.6118	22.3586
NETO1	19.7906	20.2956	19.3059	18.8516	19.2245	20.3003	21.0958	18.9712	19.2033	18.8434	19.894	19.2509	18.9253	19.3917	19.7797	19.7537	18.3623	18.519	18.8818	19.4609	18.9869	19.782	19.7358	20.0386	20.2357	20.207	18.702	18.7739	18.8031	18.9474	18.614	18.6469	18.6135	18.7711	19.9502	19.6035	18.7964	18.4817	18.699	20.508	20.3792	20.7408	20.4794	20.6567	19.2958	19.0386	18.8116	18.7036	18.8798
NETO2	22.0554	20.8954	21.9677	20.9266	20.9153	22.2544	19.4557	21.8781	20.5182	22.1044	21.5268	21.9787	22.8937	21.1645	21.9358	20.9678	20.7919	22.328	21.1923	22.7635	20.2583	22.7488	21.9292	23.2472	22.8331	23.5851	20.9677	21.1759	21.2623	21.1412	20.3696	20.458	20.3701	21.1559	23.1116	21.7078	21.2402	20.3977	20.9738	21.7883	22.2524	22.0636	22.391	22.6867	21.2905	20.8198	20.1019	20.2087	20.5429
NEU1	26.1456	26.2124	26.0907	24.5991	26.1064	26.2501	24.919	26.0747	25.1317	27.4934	26.3546	26.3959	25.5294	25.2711	25.6823	26.2563	24.4071	26.2698	26.965	25.6264	25.7667	26.5381	25.9714	26.9556	26.933	27.1811	25.5871	25.9865	26.1409	26.338	24.6156	24.8904	24.6194	25.9399	26.8615	25.6896	26.0997	24.2685	25.6151	26.005	26.1885	26.3491	26.3381	26.6656	26.3738	25.5287	24.0447	23.928	24.917
NEU3	19.9064	20.9971	21.5671	21.076	20.193	20.1696	21.9225	20.5623	20.1546	18.7688	20.5029	21.0368	21.317	19.7981	19.7715	20.5121	20.1617	20.8876	21.6673	21.8265	19.1999	22.3519	21.8242	22.6205	22.6432	22.9075	19.4864	19.6681	19.7454	19.8722	19.2078	19.3204	19.2127	19.6208	22.6616	21.7055	19.7201	19.1611	19.53	22.0632	22.1349	22.3066	22.2393	22.6388	19.9054	19.5892	19.1695	19.1171	19.4218
NEURL2	19.6636	20.0253	19.4391	19.3688	19.5684	19.6657	19.8896	19.2602	19.4514	19.9509	18.7254	19.5528	18.8964	19.7023	19.4271	19.1171	19.3576	19.5301	19.6565	19.6159	19.2856	19.6024	19.5849	19.9019	20.0634	20.0459	19.3667	19.4571	19.493	19.6976	19.21	19.2298	19.2057	19.4762	19.754	19.4208	19.4888	18.9602	19.334	19.5719	19.5174	19.7409	19.5948	19.6589	19.63	19.2962	19.02	18.9149	19.0857
NEURL4	22.6241	25.0168	23.3954	22.7566	22.8754	22.415	23.0365	22.3541	23.0257	22.4276	22.4344	22.3707	22.5199	22.7771	22.5696	22.7854	22.4688	23.5644	24.8838	23.5294	23.4138	24.1852	24.192	24.1224	24.0642	24.0749	22.4014	22.5292	22.5748	22.988	21.9406	21.8401	21.9081	22.6679	24.1825	24.122	22.5896	20.7633	22.1958	24.175	24.1794	24.1068	24.154	24.1573	23.4054	22.5306	21.5689	21.1748	21.7096
NEXN	22.6362	22.2611	23.4376	21.4632	22.9782	23.8673	22.2105	22.7574	23.4675	25.1577	24.5613	24.028	24.8827	22.3522	23.3691	22.4254	24.4362	23.5252	22.8007	22.1732	23.915	22.5903	21.5887	23.051	22.9191	23.4798	23.5551	23.9864	24.1327	24.2365	22.3799	22.8005	22.3965	23.9039	23.0682	21.3474	24.0869	22.2986	23.655	22.0889	22.4045	22.4903	22.5712	23.1409	24.4465	23.8927	22.2843	22.2379	23.4069
NF1	22.5751	20.9768	22.5693	22.7847	22.7697	22.864	22.3732	22.3292	22.5488	22.8911	22.3531	22.4621	22.4922	21.8804	22.4217	22.5412	22.9161	22.2398	21.39	22.6745	22.5111	22.6045	22.7145	22.6801	22.6322	22.5703	21.9052	22.4494	22.5816	22.7067	21.2017	22.0553	21.2876	22.215	22.4923	22.6987	22.5379	21.7232	22.2778	22.6361	22.6883	22.6244	22.6901	22.4107	22.6673	22.5471	22.0077	21.5813	22.5568
NF2	20.9863	21.0699	21.1323	22.093	20.8756	21.6936	21.6089	21.057	22.1815	20.2991	21.929	21.6411	22.1468	21.2666	21.5648	21.4985	21.2372	22.1901	22.3408	21.3653	21.3072	22.0499	21.9641	22.2299	22.3223	22.3186	21.0391	21.3282	21.4331	21.828	20.6514	20.8316	20.6533	21.2996	22.194	21.8207	21.4057	20.0497	21.0539	22.0801	21.9837	22.211	22.0596	22.1897	21.7497	21.1642	20.4218	19.9967	20.7083
NFAM1	24.6095	24.4736	24.5001	23.4383	24.4063	23.3727	23.1438	23.8584	23.0637	24.8899	23.5424	23.9464	23.4516	24.0325	23.5625	24.0949	24.1221	23.944	24.9717	24.5652	24.9194	23.4721	24.2273	22.9016	23.5222	22.6305	23.8754	23.7037	23.6354	24.0406	24.6374	24.6226	24.6413	23.6625	23.1904	24.4431	23.6425	24.5907	23.9439	24.5437	24.0808	24.374	23.9535	23.8547	23.8589	24.3856	24.5341	24.7171	24.6421
NFAT5	23.834	21.3391	23.7526	23.7362	23.6876	22.9371	23.465	22.7857	23.1339	23.4536	22.984	22.9186	23.1249	22.6403	23.1884	23.1884	23.7158	23.1606	21.8063	23.3885	23.5186	22.4917	22.5862	22.1701	22.0043	21.984	23.642	23.5924	23.5658	23.4464	23.6693	23.6705	23.6689	23.5925	22.2902	22.7569	23.5715	23.556	23.6466	22.4474	22.5116	22.2409	22.4165	22.2727	23.4306	23.6212	23.6434	23.5596	23.6739
NFATC1	24.2484	26.1103	24.5017	24.324	24.1456	24.9048	25.0831	24.2379	25.1611	24.0243	24.3793	24.1431	24.7847	25.1902	24.4951	23.9534	24.7128	24.2541	25.4821	24.5852	25.0442	24.8489	24.8658	24.8335	24.7307	24.6884	24.5644	24.8356	24.8809	24.8161	24.0235	24.531	24.0663	24.7603	24.7279	24.8752	24.8638	23.8781	24.7012	24.8537	24.8829	24.8041	24.874	24.689	24.8606	24.8347	24.2911	23.7504	24.7326
NFATC2	20.4798	21.238	20.9203	21.4028	21.1438	20.9309	21.336	20.696	21.5662	19.7586	20.9445	20.6869	20.8272	21.0934	20.7367	21.041	21.1026	21.0052	21.0894	21.0244	21.0616	20.6546	20.9944	20.7249	20.6524	20.5242	21.3667	21.1396	21.0357	20.8323	21.5265	21.3633	21.5154	21.251	20.4806	20.9001	21.0789	21.4658	21.2516	20.7764	20.8435	20.7281	20.8367	20.4422	20.9553	21.1347	21.4311	21.5139	21.1698
NFATC2IP	23.6408	24.7762	23.3318	23.5043	23.6666	23.357	23.6409	23.7118	23.8881	22.6448	23.3991	24.0949	23.4158	22.9029	23.2219	23.1179	23.4667	24.2038	24.6948	24.3076	23.8171	23.1925	23.4719	22.8415	22.8725	22.6293	24.0521	24.1908	24.2228	24.2634	23.4488	23.5747	23.4453	24.1903	22.974	23.6428	24.216	23.0529	24.04	23.2111	23.0841	22.9926	22.98	22.812	24.3276	24.2001	23.3638	23.2972	23.9049
NFATC3	23.8437	22.6157	24.3831	24.8629	24.372	24.6192	24.4532	24.126	24.9494	22.8552	24.4423	24.4134	24.3577	24.0692	24.242	24.3271	24.3963	24.458	23.5237	24.0392	24.4142	24.2179	24.1896	23.9247	23.426	23.649	24.5907	24.2733	24.1448	23.455	24.7285	24.5095	24.7211	24.3423	23.9298	24.3331	24.1837	25.2587	24.5313	23.9426	24.3463	23.707	24.2441	23.9118	23.8048	24.3914	24.812	25.2987	24.7379
NFE2	36.6046	34.6834	36.4373	35.997	35.9914	33.7761	35.603	35.4432	33.256	38.0913	34.9387	35.8836	34.9881	34.794	34.7401	35.6132	35.4026	36.0958	35.2429	35.897	37.1564	35.6414	35.8018	35.1618	35.1727	34.8944	35.6088	35.4492	35.3891	35.2613	35.8514	35.8537	35.8478	35.4138	35.4191	35.836	35.3955	35.6278	35.6574	35.8521	35.8186	35.7681	35.77	35.703	35.3298	35.8087	35.2987	35.2146	35.7583
NFE2L1	25.5776	26.7317	25.4893	25.8352	25.6753	25.8619	25.2916	25.9967	25.9163	27.2063	26.0853	25.5826	25.9572	25.4368	26.0305	25.99	25.3525	25.5945	26.4964	25.8676	26.0337	25.4956	25.9169	25.4265	25.3581	25.1275	26.3217	26.2193	26.1496	25.9878	26.1603	26.304	26.1741	26.2818	25.2212	25.8979	26.1775	26.1834	26.2966	25.7188	25.7372	25.5873	25.691	25.2332	26.0461	26.2582	26.2024	26.0912	26.3047
NFE2L2	27.5084	23.7573	26.7882	26.3038	26.979	27.5004	26.2203	27.1539	25.9216	28.8529	26.8539	27.3441	27.1142	25.8701	26.7627	26.6802	26.846	26.3368	24.87	26.6943	26.2471	26.2031	26.6581	25.92	25.8667	25.553	27.0933	26.9636	26.889	26.7154	26.9465	27.0754	26.9556	27.01	25.8621	26.7354	26.9152	26.8515	27.0766	26.4309	26.3905	26.2017	26.2922	25.8553	26.6719	27.025	26.9007	26.781	27.1119
NFE2L3	20.8093	20.8936	20.079	21.392	22.5825	21.2212	19.6487	20.2616	19.9098	20.2428	22.5365	21.9284	21.9713	21.9649	21.5519	19.7324	22.3129	22.2406	19.3169	21.2934	20.0294	22.681	21.2481	22.8587	22.2534	23.2478	20.1092	20.5947	20.8032	20.5149	19.0647	19.3585	19.0816	20.4284	23.0629	21.2182	20.727	19.4805	20.28	21.5471	22.2662	21.8018	22.3603	22.9832	21.0369	20.3996	19.0438	19.3064	20.0968
NFIA	19.1169	19.1169	19.5789	20.7309	20.9749	20.4234	19.8316	19.7128	20.0525	19.1547	18.8227	20.5496	20.0546	19.673	19.3089	19.185	19.539	20.2163	18.9902	19.3114	20.0265	20.4346	19.8549	20.6683	20.4593	20.9537	19.1917	19.3832	19.4647	19.4497	18.7938	18.9064	18.7989	19.3336	20.7065	19.7779	19.438	18.8455	19.2372	20.1421	20.4031	20.3246	20.4872	20.8447	19.741	19.3896	18.8202	18.8654	19.2036
NFIB	19.3159	19.4897	19.8022	18.3978	19.0347	19.4605	19.0078	19.2699	19.59	18.4175	17.8036	18.9189	19.0566	19.3888	18.6665	18.717	19.8045	19.4393	19.1372	18.7441	19.8241	18.5807	18.6827	18.8158	19.0707	18.919	18.9319	19.0189	19.0527	19.4343	18.8822	18.8906	18.8755	19.0492	18.6896	18.5413	19.051	18.4733	18.8854	19.0866	18.902	19.2733	18.9815	19.0249	19.8162	19.3199	19.0523	18.7708	19.0015
NFIC	22.1889	23.5683	22.2644	21.961	22.2325	21.575	22.0712	22.0717	21.3998	22.0193	21.2065	21.6364	21.8221	22.2316	21.5682	22.2234	22.0682	21.8778	22.9746	22.3328	22.6757	22.4982	22.1469	22.6771	22.6963	22.8031	22.0399	22.3396	22.4322	22.5878	21.3826	21.6399	21.3918	22.2773	22.6729	22.0088	22.4046	21.1617	22.0977	22.0163	22.078	22.2333	22.1698	22.4417	22.4001	21.8587	20.8141	20.647	21.4532
NFIL3	27.8722	25.1342	26.3472	25.567	27.0532	24.0967	24.2579	26.1921	24.2934	27.3967	24.1149	25.5874	25.0671	26.075	25.4801	24.1313	26.3622	24.6277	23.8134	25.0104	26.6653	27.6456	25.7313	27.5064	26.8354	28.1466	24.5982	25.293	25.6031	25.4485	23.5193	24.0129	23.5537	24.9734	28.2033	25.9624	25.4765	24.1731	24.9382	25.5136	26.1088	25.676	26.1477	27.2806	25.0832	24.5712	23.297	23.4747	24.4373
NFIX	20.9706	23.5443	20.5799	23.9942	21.1112	20.7766	20.4112	20.91	20.4281	21.236	20.8042	20.3398	20.9728	21.9868	21.0748	20.7781	20.0465	20.5445	22.8058	21.1319	22.3591	22.3675	21.4048	22.4485	22.5874	23.0455	19.9796	20.5397	20.787	21.2404	19.3748	19.8005	19.402	20.3133	22.9091	21.4869	20.6907	19.4482	20.2143	22.2131	22.1545	22.4818	22.2408	23.2581	21.3276	20.6657	19.6742	19.4541	20.4115
NFKB1	33.3919	32.3756	33.2642	33.3875	33.3691	34.3587	33.5461	34.0019	33.2514	34.7174	33.4876	34.0619	34.0538	32.4827	33.8218	33.9579	33.4329	32.9179	33.1018	32.7605	32.3247	33.012	33.2923	32.8342	32.5871	32.5289	33.9632	33.8259	33.7421	33.4607	33.9722	33.9771	33.9758	33.8721	32.7242	33.3414	33.7709	33.8969	33.9285	32.9769	33.1353	32.7825	33.0583	32.6344	33.5266	33.8378	33.9874	33.8803	33.9508
NFKB2	25.3119	26.6229	25.0046	24.266	24.7712	25.1808	24.8805	25.0028	24.6518	26.6764	24.0184	24.6561	25.0183	24.5485	24.8735	25.407	25.0424	24.3248	26.8036	25.215	25.1956	24.6759	24.9468	24.3216	24.1219	24.0057	25.5819	25.6931	25.7172	25.65	25.198	25.4089	25.2042	25.6804	24.3628	25.1025	25.713	24.7053	25.6096	24.5329	24.609	24.2559	24.494	24.1443	25.5788	25.7043	25.2439	24.8908	25.564
NFKBIA	35.5441	35.4943	34.1122	35.4374	33.9798	34.6711	33.976	35.1748	35.9373	38.1081	34.5316	35.2503	35.0597	34.7121	35.5157	36.1605	36.1096	34.7592	37.505	35.0618	35.7024	34.4554	35.1154	34.0239	34.1455	33.6257	35.9257	35.7018	35.5994	35.523	36.1907	36.1554	36.1901	35.749	34.0685	35.2942	35.6292	36.167	35.8941	35.1435	34.918	34.8585	34.789	34.3987	35.5244	35.9711	36.067	36.058	36.1451
NFKBIB	22.9428	24.9447	22.953	22.6096	23.1596	22.5209	22.6973	22.9336	23.087	24.9272	22.8582	23.0418	22.7932	23.3038	23.1447	23.296	22.6555	23.1847	25.1119	22.9994	23.8259	23.9626	23.4908	24.2261	24.2914	24.4772	22.7417	23.1646	23.3279	23.635	21.9919	22.3346	22.0069	23.0671	24.2529	23.3529	23.2753	21.7577	22.8412	23.6782	23.6996	23.9235	23.8097	24.1851	23.5921	22.9196	21.7886	21.5461	22.4837
NFKBID	22.2137	23.0663	22.8625	21.9538	22.3026	21.1786	20.7849	21.3301	21.3902	24.076	21.4001	21.3396	21.414	21.2303	21.3069	21.3381	21.6277	22.9025	23.077	22.201	23.1508	23.5693	23.3204	24.1961	24.233	24.4126	20.8332	20.9743	21.0292	21.1783	20.403	20.4106	20.3933	21.0283	23.8743	22.8792	21.0272	20.0752	20.7524	23.8061	23.9412	24.1618	24.1131	24.1972	21.7965	21.0701	20.3446	20.2811	20.6056
NFKBIE	23.7573	25.5208	24.3076	23.4018	23.8461	24.3362	23.2393	24.4287	24.0249	25.8977	24.2549	24.8988	24.2448	23.8683	24.0217	23.777	24.0394	24.3239	26.8063	24.3817	24.2304	25.0495	24.4682	25.4972	25.3881	25.6742	23.9752	24.2927	24.4087	24.4372	22.8851	23.035	22.8768	24.3043	25.3456	24.0951	24.3862	22.5354	23.9283	24.7338	25.0498	25.0793	25.196	25.3769	24.9681	24.1131	22.5186	22.5888	23.4347
NFKBIL1	21.887	23.3131	21.5975	21.3282	21.1927	20.5739	21.359	21.1626	21.3307	21.1833	21.8242	21.1032	20.7181	21.7919	20.9337	21.782	21.4961	22.0213	22.3499	21.6634	21.1668	21.6067	21.1779	22.0017	22.0879	22.3277	21.5494	21.9228	22.0717	22.3862	20.9155	21.135	20.9216	21.8567	21.9505	20.9932	22.0303	20.6492	21.6023	20.9935	21.0258	21.2611	21.1437	21.4843	22.012	21.2954	20.3985	20.2473	20.8704
NFKBIZ	32.3986	29.7397	30.9734	31.1673	30.7345	31.263	30.1285	32.2655	30.3779	33.6529	31.8909	31.6467	32.6866	30.8234	31.0923	30.2758	31.4776	30.3195	30.7589	30.6602	29.6766	32.5328	32.2502	31.5008	31.1318	31.2949	31.3667	31.3218	31.2877	32.041	30.5791	29.9279	30.4747	31.8224	32.2617	32.8734	31.3835	27.2462	30.6395	32.1753	32.2258	31.6579	31.9667	32.2064	32.68	30.7983	28.7879	27.9391	28.6252
NFRKB	22.7833	21.4962	22.9585	22.4253	23.1704	23.3791	22.985	22.3042	23.1537	22.8723	22.4506	24.1573	23.0502	22.512	22.6833	23.2888	22.9693	23.2531	22.3405	22.8118	23.0014	23.5394	23.5463	23.4896	23.4138	23.4291	22.2237	22.5545	22.6802	23.0985	21.8785	22.1196	21.8863	22.4951	23.4942	23.5555	22.6455	21.2846	22.279	23.4873	23.5246	23.4329	23.5077	23.4458	23.1258	22.6415	21.9788	21.4717	22.2376
NFS1	19.8857	19.2503	20.7597	20.7987	20.6363	21.963	21.4897	21.3276	21.444	20.7706	22.7908	22.7145	21.967	19.9567	21.4705	21.2017	20.1955	22.0257	21.6019	21.3543	21.3904	22.7327	22.3469	23.1528	23.13	23.3518	19.9477	20.1753	20.2656	20.3938	19.4041	19.4866	19.4009	20.1788	23.0006	22.0602	20.247	19.1831	19.9223	22.9038	23.0522	23.1638	23.1697	23.3251	21.1189	20.3878	19.4874	19.4455	19.921
NFU1	24.2258	25.9996	25.0381	24.3299	24.9365	25.0392	24.619	25.0343	24.8766	25.2433	26.3619	25.2534	25.7613	24.425	24.7469	24.0126	25.0982	25.6624	24.982	23.9443	23.9131	25.5817	25.0408	25.701	25.934	26.0717	24.1811	24.7801	25.0041	25.5389	23.5218	24.0541	23.5553	24.5668	25.9358	25.0524	24.9204	23.3802	24.4182	25.3102	25.1411	25.5251	25.2183	25.836	25.1877	24.5372	23.5058	23.0654	24.214
NFX1	23.9268	23.4068	24.1856	24.7889	24.5233	25.1705	25.0418	24.5518	25.2278	24.2812	25.1808	25.1588	25.4178	24.3243	25.0671	24.8056	24.801	25.0097	24.4601	24.6504	24.6117	24.9088	25.0758	24.878	24.824	24.7267	24.3797	24.7787	24.8989	25.0519	23.628	24.2016	23.67	24.6528	24.7759	25.0679	24.8537	23.6168	24.5584	24.9319	24.961	24.8671	24.9382	24.6985	25.0546	24.8199	24.0064	23.6026	24.6606
NFXL1	24.4276	24.1845	24.9133	21.4548	24.1535	22.599	20.3953	22.9338	23.678	25.8856	24.0215	24.6184	25.306	21.2072	21.8937	26.1964	22.4946	21.754	22.4751	22.0185	22.8779	25.2162	24.4743	25.4156	25.3427	25.7313	21.6716	22.0881	22.264	22.4386	21.0338	21.3052	21.0484	21.9533	25.5398	24.4143	22.2021	21.0819	21.8052	25.2259	25.3823	25.4465	25.4646	25.9068	23.0284	22.3752	21.3378	21.2836	22.0502
NFYA	24.3231	22.3887	23.9338	23.6901	24.719	23.6034	23.6232	23.8988	23.5737	24.3694	24.9903	24.674	24.2643	23.0989	23.6674	24.3356	23.638	23.998	23.9482	24.1782	24.0406	24.42	24.4588	24.3408	24.3137	24.2547	23.5823	23.8925	23.9901	24.1812	22.8421	23.1382	22.8504	23.8393	24.3532	24.445	23.964	22.4211	23.6313	24.3969	24.3932	24.333	24.3692	24.276	24.3369	23.9772	22.9813	22.7104	23.6087
NFYB	24.1952	23.5468	24.1934	23.9022	23.1253	25.1375	23.5744	24.6408	25.0174	24.5746	23.954	24.0275	26.5232	24.1715	26.3357	24.0098	24.9072	24.1769	25.8642	24.0301	23.1071	25.1525	24.8412	25.1956	25.1985	25.2398	23.6964	24.2854	24.4679	24.6949	22.6152	23.2406	22.6561	24.0929	25.2216	24.8325	24.4013	22.7021	23.9277	25.0907	25.1086	25.1518	25.1316	25.2382	24.801	24.3113	22.9081	22.6719	23.9756
NFYC	26.7818	24.074	26.8412	26.005	26.7325	26.2347	25.7617	26.4545	25.7511	27.081	25.4801	26.7645	26.648	26.2634	26.3195	26.7785	26.0434	26.3243	25.4401	27.0089	27.3407	26.9124	26.8486	26.8903	26.8716	26.8284	25.9516	26.31	26.4187	26.6354	25.1346	25.5034	25.1473	26.2429	26.8917	26.7943	26.386	24.6842	26.0152	26.8838	26.8834	26.9152	26.8977	26.8983	26.6148	26.0792	24.8025	24.4411	25.5799
NGDN	24.6713	25.5989	24.7531	25.9012	25.3507	26.4269	24.7728	26.1842	26.6617	25.079	27.304	26.2834	26.7759	23.7401	26.4476	25.5033	25.1082	25.9225	24.9436	24.4115	25.376	26.5937	26.3372	26.6983	26.7367	26.7844	24.6697	25.1056	25.2699	25.608	23.9558	24.3123	23.9717	24.9946	26.7151	26.2568	25.2177	23.6961	24.7827	26.5894	26.5839	26.6844	26.6307	26.765	25.7818	25.146	24.0677	23.7867	24.732
NGFR	19.7966	20.496	19.1555	19.5071	19.3973	19.0591	19.5728	19.451	19.5751	19.8004	18.8063	18.9832	18.2042	19.8626	19.15	19.4196	19.432	19.3483	19.639	19.1372	19.5895	19.866	19.2657	19.867	19.5018	20.0304	19.4064	19.5899	19.6703	19.4317	18.9645	19.079	18.9721	19.5121	20.0125	19.2932	19.6383	19.2541	19.4887	19.0942	19.3649	19.1313	19.3787	19.5949	19.3859	19.2425	18.8017	18.9552	19.1921
NGLY1	25.2204	22.9127	25.684	25.1961	25.7287	25.6053	25.0995	25.2649	25.1474	26.2565	26.1893	26.0123	25.9345	24.1135	25.549	24.7712	25.0105	25.3603	23.3573	24.6982	24.7246	25.9192	25.992	25.7937	25.7383	25.681	24.4366	24.8691	25.0271	25.3684	23.5965	23.9097	23.6032	24.8134	25.8217	26.014	24.9837	22.9743	24.4807	25.8402	25.8468	25.7368	25.8051	25.6859	25.6856	25.1034	23.8384	23.4498	24.5184
NHEJ1	20.8069	20.9412	21.9995	22.4646	21.8208	22.9957	22.3621	22.7219	22.2471	22.2397	23.0555	23.1935	22.5127	21.3491	22.8519	22.4008	21.7756	22.2064	22.6723	22.1996	22.2866	22.642	22.214	22.767	22.9636	23.0736	21.7595	22.2307	22.4106	22.8381	21.2418	21.6447	21.2656	22.0707	22.937	22.202	22.3486	21.0918	21.9423	22.3758	22.2325	22.5597	22.3083	22.7998	22.5123	21.9732	21.1446	20.8033	21.6853
NHLH1	19.6613	19.5014	19.1787	19.0182	19.033	18.7134	19.4844	19.1274	19.1313	19.5874	19.1	18.9557	18.2715	19.5868	18.937	19.1456	19.6209	19.1037	19.5718	18.9603	18.8967	19.4087	19.4385	19.8143	19.8017	19.8732	19.0301	19.0111	19.0024	19.002	18.9336	18.8827	18.9257	19.0621	19.4924	19.2252	19.0127	18.8	18.9666	19.4178	19.5133	19.5877	19.611	19.4826	19.1315	18.9591	18.8201	18.824	18.8372
NHLRC2	21.5329	18.6994	22.808	23.8458	22.6599	23.7172	22.7933	23.005	23.2811	21.0745	23.2395	23.5045	23.3658	21.0895	23.3833	22.3482	22.554	22.5768	19.0379	22.4836	22.1826	24.1602	23.865	24.3265	24.3708	24.4579	20.8057	21.1315	21.2676	21.5729	20.3358	20.5382	20.3439	21.0544	24.3336	23.7477	21.2251	20.1706	20.8753	24.3344	24.3332	24.4419	24.3794	24.522	22.0869	21.4565	20.6231	20.4501	21.0878
NHS	22.19	20.4849	21.4774	19.8795	20.6909	19.6958	19.5466	18.3395	19.438	18.9126	20.313	21.2907	20.6901	21.1894	19.6625	21.7789	20.9463	20.4675	19.7613	20.7881	21.318	22.3017	21.2079	22.7839	21.9206	23.0956	19.9608	20.0716	20.117	19.8685	19.4831	19.5241	19.4829	20.0647	22.6296	21.0284	20.1061	19.6238	19.9593	20.6303	21.2458	20.8022	21.3494	21.5477	19.8507	19.6268	19.1924	19.3346	19.4906
NICN1	24.1632	25.0075	25.0803	25.7067	25.5224	26.5298	26.8955	25.7075	26.8025	26.0566	25.6227	27.4687	26.9947	24.9305	26.9496	25.5041	25.3796	26.2189	26.3974	26.8729	24.6256	27.5364	27.2091	27.7819	27.9062	28.0075	24.6563	25.003	25.1467	25.5339	24.2046	24.4265	24.2136	24.9196	27.7966	27.0826	25.1008	23.9814	24.73	27.5636	27.5063	27.7712	27.5962	27.9003	25.6374	25	24.2339	24.0171	24.6408
NID1	20.9261	20.9147	21.2737	21.1907	19.7523	20.7486	20.065	20.4177	20.6262	19.1551	21.3566	22.3895	23.1493	20.5785	20.8386	21.5411	21.2397	21.2614	22.9937	21.8926	20.1263	20.8305	22.1765	22.4059	23.1681	22.5257	21.8255	21.6009	21.501	22.5131	22.1139	21.5194	22.0306	22.0397	21.1962	21.0352	21.5997	19.4172	21.2211	21.1986	20.4778	21.917	20.8893	20.2569	21.6465	20.2274	19.8857	19.0465	19.0851
NID2	18.8666	19.9005	18.9383	19.1753	18.9219	18.7724	19.0123	18.9309	18.9817	18.7606	18.2661	18.6136	18.7863	19.2764	19.0894	19.2	18.899	18.9368	19.2063	19.0319	18.886	19.1333	19.051	19.4491	19.5019	19.5853	19.0227	19.1044	19.1362	19.2486	18.7943	18.8001	18.7887	19.1342	19.2785	18.8857	19.1348	18.5855	18.9774	18.858	18.887	19.0012	18.9571	18.9939	19.0847	18.7726	18.4725	18.4295	18.573
NIF3L1	24.8217	25.3554	26.4312	25.9354	27.3102	26.6838	26.538	26.848	26.8863	25.9068	28.7691	28.6801	28.2088	26.377	27.0772	25.5302	26.2186	28.1602	26.9212	26.2163	25.6953	28.1818	27.6135	28.3471	28.3247	28.5602	25.456	25.9143	26.0962	26.3203	24.7223	25.0414	24.7389	25.7755	28.4288	27.5448	26.0344	24.7184	25.5971	28.0607	28.1591	28.2429	28.2276	28.5498	26.6371	25.9938	24.8844	24.7864	25.6293
NIN	25.5662	22.5473	25.8688	24.8801	25.9704	24.6316	24.5904	23.5227	25.7069	25.0446	23.9133	24.2652	24.433	23.9793	24.2344	25.5974	25.0636	24.317	22.9448	23.0533	24.4542	23.0154	23.4858	22.6889	22.4573	22.3161	25.7174	25.307	25.1327	24.6449	26.2074	25.9296	26.1949	25.4188	22.6242	23.6337	25.1893	26.4527	25.6125	23.1181	23.2439	22.8203	23.1163	22.6038	24.7327	25.4377	26.2557	26.5186	25.8091
NINJ1	34.7959	32.9846	34.896	32.1541	35.0666	32.0778	31.5788	33.5486	33.3974	34.7559	34.8119	34.9321	34.5006	33.7429	32.8333	33.5718	33.5242	34.7221	33.8387	35.3701	36.2223	34.9051	33.039	35.1625	34.4194	35.2894	34.6689	34.9855	35.0768	34.5159	32.1184	32.5779	32.1322	34.9461	35.1306	32.663	35.0505	33.2919	34.7151	32.2044	33.9308	32.7466	34.1315	34.5582	34.8554	34.0653	30.3376	31.8529	33.3166
NINJ2	30.5235	28.5392	29.5759	28.9313	31.2661	29.25	28.9817	30.5153	31.1281	32.5969	29.4853	29.9765	30.0961	31.3716	30.3315	30.4916	28.8354	27.8621	28.8576	29.8209	30.2431	30.5367	29.1714	30.9676	30.5011	31.6273	29.7852	30.5027	30.8114	30.7748	28.4064	28.8405	28.4282	30.2888	31.1519	29.0516	30.7052	28.6604	29.9895	28.9932	29.4805	29.3202	29.6245	30.3776	30.6144	29.5938	27.8852	28.0128	29.0812
NINL	19.7516	21.064	19.9978	19.7514	19.0035	18.8986	19.9117	19.3707	19.7671	19.4002	18.4685	18.746	18.8368	20.1976	19.6174	19.6338	20.0224	18.9266	20.1997	19.4702	19.5451	19.8927	20.0859	20.0934	20.5907	20.2492	18.9314	19.0101	19.0426	19.3628	18.9649	19.0143	18.9656	19	20.0473	19.9721	19.0339	18.7298	18.9368	20.654	20.2108	20.8551	20.284	20.4596	19.3945	19.168	19.1039	18.8658	19.0357
NIP7	25.5375	24.7813	25.0078	26.993	25.5115	27.1496	26.1904	26.793	25.6957	26.3684	27.7189	27.3059	26.3925	26.0915	26.8378	25.9678	26.297	25.8749	24.6757	25.7042	25.2508	26.7271	26.1184	26.7783	26.878	27.0201	25.3838	26.0943	26.3392	26.716	24.4126	25.1561	24.4642	25.8452	26.9707	26.1787	26.2602	24.4525	25.7073	26.4571	26.38	26.634	26.4393	26.9506	26.5254	25.9197	24.5527	24.0813	25.5966
NIPA1	20.8649	21.2296	21.4184	22.7478	21.9892	22.4149	21.9922	22.8894	22.2945	19.6553	22.0148	22.0417	22.1163	21.9294	22.4045	21.6234	21.7917	21.3137	20.3146	22.398	22.0048	22.5936	22.5611	22.6431	22.7025	22.6879	20.7968	21.2399	21.4122	22.0622	20.5545	20.9154	20.5744	21.1164	22.6626	22.5313	21.3556	19.9255	20.9319	22.6848	22.6154	22.7029	22.635	22.6952	21.9784	21.4337	20.8599	20.1609	21.0781
NIPA2	24.7319	23.7271	24.9493	24.9187	24.8547	25.1807	24.722	25.147	24.7756	25.1023	24.8326	24.7932	24.5938	24.5499	25.1133	24.744	24.5488	24.4574	23.8931	24.404	24.6228	24.7227	24.9231	24.7745	24.7106	24.594	24.6559	24.9043	24.9368	24.8631	24.0793	24.6488	24.1316	24.827	24.5606	24.8997	24.9308	24.3499	24.8207	24.7969	24.8411	24.7587	24.8345	24.4845	24.9062	24.9163	24.5066	24.19	24.8977
NIPAL2	20.4768	18.3148	20.7198	21.6298	20.9406	19.8702	21.4579	21.6914	22.7859	20.9957	22.2491	21.6591	23.3853	20.809	21.5894	19.031	21.9914	21.4229	19.0431	22.6698	18.6594	23.1169	21.1568	22.9451	21.635	23.2974	19.6642	19.8381	19.9144	19.5796	19.2082	19.3121	19.2157	19.753	23.4077	21.3133	19.8821	19.5929	19.7584	22.4524	23.816	22.5257	23.8193	24.4557	20.408	20.2512	19.5103	19.8595	20.2317
NIPAL3	24.1591	23.1673	23.5963	24.7702	24.71	25.212	25.6209	24.434	24.6863	24.2617	25.7157	25.8722	24.964	24.07	24.959	24.7784	24.7022	24.75	25.0628	25.1141	24.4193	24.9211	24.9881	24.9507	24.6723	24.791	24.358	24.838	24.955	24.9132	24.1327	24.734	24.1904	24.6709	24.7761	24.9521	24.9177	23.7581	24.6387	24.7145	24.9718	24.6434	24.9602	24.6124	25.015	24.9513	24.7161	23.8325	24.8863
NIPBL	24.6463	22.907	25.1643	24.9238	25.2481	25.1024	24.1965	24.5097	24.7307	24.7921	24.8117	24.7351	24.8939	24.1545	24.9748	24.9127	25.2522	24.5093	23.2505	24.3754	24.1933	24.051	24.2645	23.8688	23.7162	23.6579	25.168	25.0019	24.9322	24.712	25.3386	25.2433	25.3342	25.0466	23.8381	24.3405	24.9547	25.4248	25.1296	23.9221	24.0072	23.7578	23.9394	23.6637	24.6367	24.9484	25.2814	25.3845	25.1153
NIPSNAP1	24.668	24.4858	24.1746	24.9411	24.994	25.8603	25.3765	25.6727	25.4504	25.6686	25.2941	26.1841	24.4462	24.2913	25.095	25.4491	24.5369	25.2505	25.2159	24.66	24.697	25.4251	25.0675	25.4631	25.5684	25.613	24.4869	25.0306	25.1949	25.4898	23.7695	24.3901	23.811	24.8453	25.5828	25.1031	25.1387	23.6741	24.7467	25.4229	25.3319	25.5131	25.3756	25.6332	25.45	25.0938	24.1582	23.6415	24.8627
NIPSNAP3A	23.4131	22.1662	24.4399	24.2901	23.3287	24.4779	23.2935	25.0245	23.7937	24.9931	25.1948	25.0369	24.9268	23.5413	24.9894	23.1305	23.8546	24.0252	22.4629	23.6949	23.3472	25.1065	24.3597	25.197	25.0636	25.4026	23.4941	23.9815	24.1746	24.2357	22.4808	22.9411	22.5099	23.8179	25.3175	24.3543	24.1041	22.7651	23.6821	24.2354	24.4786	24.4237	24.5476	25.0094	23.978	23.4104	22.0557	22.0953	23.1038
NIPSNAP3B	18.5979	17.8847	20.5347	18.6141	19.7346	22.1512	19.1498	19.9317	19.049	19.6035	22.1629	20.1924	21.1815	19.366	20.1238	19.7997	20.6389	21.3292	18.0887	18.8574	18.4809	21.0137	20.6566	21.8424	21.6602	22.1014	18.8391	18.89	18.9084	18.8918	18.5383	18.5158	18.5303	18.9388	21.3407	20.2124	18.9131	18.3776	18.7717	21.2127	21.6114	21.6634	21.8438	21.8344	19.3973	18.9748	18.5063	18.5393	18.6946
NISCH	28.8092	29.9169	29.4533	28.4744	29.1168	28.7357	29.3697	28.9892	28.9515	28.814	28.7495	29.4333	29.6146	28.3122	28.5852	28.8174	28.4435	29.4879	30.9922	30.3249	29.0424	28.3332	28.4744	27.9042	27.7088	27.659	29.8639	29.8778	29.8688	29.7964	29.7342	29.7773	29.7327	29.8777	28.0676	28.7004	29.8707	29.3438	29.8602	28.1239	28.1849	27.8407	28.0554	27.8624	29.7089	29.874	29.7037	29.5253	29.8254
NIT1	23.1466	23.0587	23.6792	23.5597	24.2212	23.7318	22.6968	23.7906	22.9703	26.0767	24.0827	24.9593	24.7318	22.5006	23.3959	24.0445	23.0826	24.2153	24.8577	25.1879	24.8823	25.0883	25.0451	25.2126	25.2226	25.2175	23.3295	23.516	23.5827	23.8635	22.7382	22.7407	22.7176	23.591	25.167	24.8464	23.5819	21.9368	23.2038	25.118	25.1309	25.1977	25.1681	25.1828	24.1762	23.3724	22.3202	22.0863	22.6736
NIT2	22.3664	23.2326	22.4183	23.2199	24.4776	24.6841	23.7699	24.3916	24.2357	22.4247	25.5234	25.5579	25.2797	22.7811	24.3693	22.9429	23.4598	25.0257	23.2245	22.8234	22.4793	24.9885	24.6763	25.296	25.4433	25.5376	22.619	22.9786	23.121	23.5229	22.1185	22.3352	22.1253	22.9086	25.2713	24.5055	23.0784	21.815	22.6748	25.1115	25.0525	25.3403	25.1589	25.4538	23.7447	23.0407	22.1767	21.9314	22.6066
NKAIN2	18.6123	18.6417	18.2588	18.0725	18.2688	17.893	18.329	18.2202	17.9947	18.3686	18.7202	18.6193	18.3912	18.7989	18.1008	18.3053	18.4659	18.4519	18.6279	18.4756	18.5086	18.3943	18.394	18.3478	18.5595	18.4347	18.3295	18.4747	18.5395	18.9	18.364	18.5174	18.3754	18.4018	18.4691	18.455	18.5115	18.2796	18.4095	18.2813	18.1192	18.2956	18.1188	18.2628	18.3336	18.26	18.2479	18.064	18.2546
NKAP	22.1584	22.929	22.7959	23.255	24.0989	24.0807	22.1907	23.426	22.9849	23.2662	23.568	23.8864	23.2392	22.1619	23.1601	23.224	23.0213	22.9323	22.6418	22.3838	22.8088	23.5094	23.1438	23.7797	23.9161	24.0312	22.5362	22.918	23.0618	23.4184	21.9253	22.2277	21.9377	22.8299	23.7945	23.0034	23.0163	21.6036	22.6172	23.4274	23.3764	23.661	23.4797	23.8267	23.4277	22.8056	21.849	21.546	22.3952
NKD1	20.0742	21.3026	19.9236	19.6777	19.9405	20.0827	20.6819	19.8978	20.2213	19.8325	19.4485	19.6205	18.7418	20.6252	19.8204	19.6701	19.9882	19.9751	21.159	20.058	19.9723	20.2819	20.5692	20.3126	21.0323	20.4852	19.3585	19.4936	19.5523	20.0928	19.5064	19.6435	19.5152	19.4405	20.4388	20.594	19.5297	19.2214	19.414	21.1724	20.4381	21.2955	20.4675	20.7928	19.8327	19.6586	19.7439	19.3274	19.5872
NKG7	34.7827	37.8343	36.1746	37.9037	36.856	36.8762	35.9057	38.3469	38.3825	32.8908	38.7684	36.5057	35.587	35.1681	35.4689	35.5371	36.1225	37.078	37.3041	36.6846	37.4091	36.519	38.0911	36.7996	37.2181	36.3121	36.0452	35.3008	35.0182	35.0351	37.3708	36.5257	37.3026	35.6556	36.1259	37.7431	35.1373	36.326	35.611	38.6638	38.289	38.5855	38.2949	37.2497	35.952	36.3851	38.0189	37.8489	36.4102
NKIRAS1	20.6445	20.7162	20.7403	20.3598	20.4131	21.378	20.221	20.5735	21.2624	22.9602	21.1729	20.8803	21.0212	20.2478	20.8667	20.4974	20.4879	20.5383	20.2945	20.365	20.7413	21.2371	20.7149	21.2183	21.3504	21.5616	20.2534	20.639	20.8089	21.1604	19.8962	20.2073	19.9171	20.4714	21.5439	20.8039	20.7405	19.959	20.431	20.8943	20.8041	21.0105	20.8356	21.4111	20.8383	20.4817	19.9328	19.7608	20.3653
NKIRAS2	25.0167	25.4354	24.4369	24.5793	24.5218	25.0832	24.5124	24.9583	24.9314	26.4581	24.4594	25.3168	24.9592	24.2375	24.7373	24.8223	23.615	25.6027	26.675	25.2006	26.1375	25.7891	25.5386	26.1042	26.1021	26.1708	24.9454	25.191	25.274	25.4292	24.0505	24.1132	24.0334	25.2416	25.977	25.159	25.2655	23.3644	24.841	25.4033	25.5587	25.7096	25.701	25.7911	25.4748	24.5741	23.0729	22.9669	23.7721
NKRF	23.0161	21.6793	22.8793	25.0374	23.4821	24.8401	24.1162	23.5478	23.7973	22.4249	25.054	24.4283	25.4301	24.4698	23.7118	22.7606	24.8654	23.915	23.5372	23.519	24.0821	24.8372	24.8881	25.1001	25.3698	25.2602	22.7204	23.1054	23.2564	24.0387	22.5249	22.7824	22.5312	23.0444	25.0624	24.7241	23.2163	21.656	22.7691	25.1971	24.9312	25.3337	25.012	25.2066	23.9174	23.2019	22.6001	21.8536	22.6872
NKTR	25.7791	23.5339	27.5247	28.3277	28.0923	28.5811	28.2824	27.5136	27.7852	25.928	28.643	28.1663	28.7435	26.1943	28.7802	27.9653	28.4852	27.7778	25.1021	27.0655	26.1481	25.4425	25.5937	25.1153	25.1156	24.9959	28.5643	28.4777	28.4428	28.3726	28.8156	28.8117	28.8201	28.4439	25.283	25.8251	28.4442	28.9376	28.6123	25.361	25.2708	25.1742	25.1795	25.1358	28.0036	28.4393	28.8553	28.8741	28.7122
NKX3-1	19.3613	20.1853	21.1751	22.6174	19.1033	19.265	19.1692	19.3968	19.8909	19.2565	18.8402	21.0878	20.0016	19.9022	19.3754	23.6088	19.3938	20.1836	21.7827	22.396	20.51	20.2232	20.0291	20.5178	20.6789	20.7614	19.784	19.9929	20.0798	20.3627	19.4939	19.608	19.4963	19.9613	20.462	19.8925	20.0555	19.2775	19.8049	20.6466	20.5839	20.8903	20.6894	20.9652	20.845	20.2924	19.7162	19.5448	19.9743
NLE1	20.9941	20.1829	20.0721	20.0012	19.5867	21.1917	20.407	20.4487	20.8564	19.8721	20.3291	21.7504	20.8791	21.1337	20.3092	20.2317	20.4042	20.6526	21.5928	20.7521	19.6944	20.6714	20.6811	21.0991	21.6565	21.4328	19.9926	20.2925	20.4174	21.1331	19.7955	19.97	19.7989	20.2496	21.0124	20.4638	20.3828	19.2602	20.0198	20.9934	20.6106	21.3155	20.7445	21.0803	20.8827	20.1945	19.688	19.2654	19.7921
NLGN1	18.6806	18.3456	18.1205	18.3235	18.1818	18.3803	18.6414	18.074	18.2279	18.4621	18.4519	18.5415	18.5398	18.3701	18.1852	17.9789	18.2844	18.7623	18.8503	18.1694	19.3414	18.3161	18.0626	18.3528	18.1589	18.4098	18.5054	18.5965	18.6352	18.4105	18.1706	18.2166	18.173	18.5691	18.3701	18.0543	18.6218	18.3614	18.5322	18.0984	18.2856	18.1249	18.2999	18.3762	18.7174	18.5754	18.1713	18.3463	18.5031
NLGN2	21.4623	22.6221	21.1516	20.8556	20.5607	20.3973	21.9796	20.8148	21.2001	19.9314	19.4443	19.5204	20.2747	22.1675	21.5808	21.0349	21.2701	20.2183	21.8715	20.5985	21.2837	21.8033	21.5604	22.3136	22.3491	22.5706	20.2282	20.3168	20.3519	20.4332	19.9993	20.0229	19.996	20.3302	22.0745	21.3048	20.3468	19.8474	20.2028	22.0255	22.1378	22.3447	22.292	22.444	20.7504	20.393	20.0076	19.9692	20.1683
NLGN3	20.2052	20.082	20.1777	19.2556	19.9829	18.5747	19.6239	19.0389	19.1454	20.3304	18.3425	18.7882	19.0799	20.0447	19.1673	20.3359	19.7675	18.6518	19.8488	19.2534	19.4162	20.0035	20.1798	20.444	20.762	20.5707	18.9851	18.9989	19.0034	19.1237	18.954	18.9309	18.9486	19.0285	20.1485	19.9101	19.0076	18.7729	18.9463	20.4094	20.254	20.6811	20.3781	20.3291	19.2084	19.0144	18.9077	18.831	18.8855
NLGN4Y	17.8837	18.1829	18.6195	17.6518	18.7576	17.6135	18.4301	18.4943	18.5594	18.3483	18.2321	18.4309	19.2705	18.4785	18.7767	18.5293	17.7636	18.4683	18.2215	18.2575	18.6012	18.7956	17.8274	18.6334	17.8274	18.7307	18.3727	18.5093	18.5738	17.8274	17.8274	17.8274	17.8274	18.4245	18.8734	17.8274	18.5428	18.4305	18.4686	17.8274	18.584	17.8274	18.5621	18.8221	18.4995	18.4882	17.8274	18.3332	18.5495
NLK	22.2641	21.1733	23.006	23.1438	23.0361	23.3461	23.1308	22.6094	22.9878	23.9384	23.4786	23.186	23.7247	22.9416	22.9175	22.4503	23.0795	23.2609	21.9356	23.7605	23.1654	23.5829	23.5166	23.7061	23.7275	23.7279	22.7188	22.9811	23.0635	23.3475	22.1753	22.3175	22.1687	22.9883	23.6722	23.3532	23.0479	21.4033	22.6847	23.5306	23.4984	23.6434	23.5617	23.6332	23.2861	22.6346	21.5982	21.1878	21.9978
NLN	19.695	19.3451	19.8073	18.9915	18.565	20.6505	19.0248	19.8709	19.5778	20.9991	20.0087	20.8561	21.4301	19.9316	19.6347	19.8621	19.8177	21.6415	20.8727	20.6471	20.0491	21.0554	20.2801	21.5148	21.2122	21.7859	19.9058	20.212	20.3348	20.2	18.9493	19.0796	18.948	20.1969	21.3714	19.9897	20.3078	18.9207	19.8963	19.9666	20.4366	20.2957	20.5928	20.8553	20.2546	19.5105	18.3794	18.5191	19.0439
NLRC3	23.9236	24.9258	23.8565	25.0329	24.5265	24.2014	25.21	24.0841	25.1464	22.4413	24.5057	24.0441	24.1119	24.3199	24.48	24.4504	24.5972	24.6807	25.6374	24.5521	24.4315	23.6846	23.837	23.5478	23.3724	23.3677	25.0286	24.9541	24.9193	24.7647	25.0646	25.0419	25.0637	24.9787	23.5022	23.8893	24.9309	25.0463	25.0108	23.5705	23.6976	23.4401	23.6428	23.3933	24.7759	24.9414	25.0567	25.0525	25.0106
NLRC4	24.5553	22.8013	26.1719	24.0032	25.2235	25.032	24.2073	25.8174	23.5953	27.9155	24.8485	24.6482	25.4642	23.2786	25.1211	24.2557	23.9338	24.352	23.0406	24.6526	24.0274	26.0884	25.3796	26.4794	26.2321	26.5429	25.0456	25.2331	25.2953	24.8481	23.486	23.4316	23.4538	25.3437	26.2903	24.8189	25.3018	23.2771	24.8623	24.4245	25.2812	24.919	25.5054	25.5411	24.8758	23.7745	21.6101	22.146	22.8101
NLRC5	26.3431	26.9676	26.4152	28.1968	26.9023	25.4644	26.9959	25.9026	26.8639	28.3739	26.0387	26.5943	25.8874	25.6731	26.6168	26.2927	27.1147	25.8924	29.6146	27.3214	26.3694	25.5153	25.698	25.2543	25.1901	25.1037	27.6014	27.4762	27.4261	27.2829	27.8062	27.7565	27.8066	27.4833	25.3342	25.8641	27.4378	27.9132	27.6038	25.4899	25.4792	25.3151	25.3968	25.2565	27.1483	27.4933	27.8366	27.8912	27.6993
NLRP1	22.8322	22.6245	23.6498	21.6702	23.3199	20.9629	23.085	21.9218	22.263	19.6406	22.1928	22.6645	22.8266	22.7291	22.7386	23.5926	22.5184	22.6432	23.3829	23.8644	23.4828	21.3139	21.4502	21.003	21.0161	20.9021	23.4284	23.372	23.3503	23.3087	23.6223	23.6266	23.6268	23.3394	21.1709	21.6811	23.3492	23.6971	23.4745	21.2567	21.1579	21.0826	21.0725	21.0504	23.0065	23.3565	23.6585	23.6642	23.5638
NLRP12	31.7766	28.2899	32.3665	28.7877	31.8009	28.0214	30.0545	28.5176	28.1771	30.4515	29.5296	30.0843	29.9509	29.9276	29.0273	30.363	30.5229	31.3602	28.7629	31.0152	31.7451	31.772	30.6583	32.7324	32.1302	32.8792	30.3723	30.4809	30.512	29.6542	28.1126	27.8395	28.0515	30.7552	32.1748	29.651	30.5534	27.7069	29.968	30.0222	31.3656	30.7614	31.7045	31.5502	30.8077	29.2361	26.4131	27.2103	27.8194
NLRP2	21.5291	24.2735	19.8692	20.4079	21.455	21.2757	21.576	20.922	20.9158	22.5598	23.3209	20.8659	20.0767	24.5097	19.3653	20.001	20.7835	21.5041	23.4713	21.109	21.8257	20.114	23.5109	21.4585	25.4171	21.5694	20.1802	19.9954	19.9197	22.4134	22.1007	21.3012	21.9827	20.3066	20.3202	21.8191	19.9851	19.0488	19.8027	25.4928	21.9809	26.403	22.5076	21.6135	22.1076	20.7097	22.2176	19.852	19.8156
NLRP3	23.0691	21.4133	24.3454	21.942	22.1314	23.5784	23.6505	23.4284	21.3012	24.3421	23.4572	25.1459	24.2671	22.7526	23.3808	23.593	23.1406	24.0095	23.2257	24.7672	24.6888	24.8745	23.8531	25.3537	24.8205	25.4826	23.3396	23.5686	23.6535	23.0257	21.7015	21.732	21.6853	23.6369	25.1388	23.3991	23.6477	21.863	23.2158	23.5439	24.4854	23.9509	24.6613	24.7642	23.7532	22.808	20.8791	21.4557	22.0576
NLRP6	20.382	20.6567	19.6906	18.8627	19.6578	19.2414	19.0549	19.3216	19.8374	20.0129	19.1571	19.3632	19.504	19.1235	19.4639	20.082	19.4532	19.4914	19.8651	19.5237	19.2205	20.0137	19.7503	20.125	20.3201	20.384	19.3191	19.5755	19.6858	20.0158	19.0848	19.2751	19.0957	19.4865	20.2522	19.7345	19.6456	18.9884	19.4083	19.5976	19.4897	19.7212	19.5342	19.8539	19.5126	19.211	18.8574	18.699	19.0711
NLRX1	22.5511	23.4115	23.3313	22.1913	24.0149	21.2851	22.086	22.4076	22.0303	21.2417	22.2623	22.8451	21.969	22.8733	21.8498	22.1658	21.4268	22.7712	23.2103	22.8218	23.4764	23.2655	22.8038	23.8726	23.8513	24.1599	22.3131	22.6288	22.744	22.9218	21.4381	21.5524	21.4299	22.6518	23.6231	22.3983	22.7237	20.9965	22.254	22.5708	22.7817	22.9771	22.9762	23.1947	22.8514	21.9206	20.6964	20.6298	21.2646
NMB	20.7623	22.1652	21.2201	20.9749	21.0357	20.6075	20.9472	20.7308	20.8017	21.0652	20.8032	20.4584	20.3175	21.4014	20.9369	20.8045	21.2953	20.2319	21.7652	21.2981	20.8728	20.9468	20.7198	21.1367	21.1998	21.3287	20.6252	20.813	20.8916	21.0707	20.347	20.4595	20.351	20.772	21.134	20.64	20.8675	20.2395	20.6603	21.1062	21.1089	21.2677	21.178	21.4155	21.3732	20.9735	20.4827	20.3851	20.7486
NMD3	22.8904	22.9625	23.5832	23.6542	23.7842	24.1306	22.9219	24.048	23.5496	23.07	24.896	24.4926	24.6306	22.7034	23.8347	22.9866	23.2566	23.8994	22.6455	23.2314	23.0115	23.9878	23.5766	24.0132	24.033	24.1215	23.0818	23.5872	23.7345	23.9241	22.1976	22.8309	22.2456	23.4062	24.098	23.6176	23.678	22.3543	23.3205	23.8053	23.7996	23.8966	23.8376	24.0909	23.8591	23.4834	22.3515	22.0425	23.2775
NME1	21.8341	22.6624	21.3459	21.3939	20.8893	22.0802	21.6758	22.656	22.1644	22.3522	22.9991	22.6311	22.9941	21.8733	22.4652	21.7745	22.2949	22.5296	22.3675	22.4963	22.0636	21.9248	21.8667	22.0726	22.4956	22.3263	21.9192	22.2416	22.38	23.0861	21.7826	22.0291	21.7956	22.1401	22.1613	21.8224	22.3314	21.442	22.0182	22.0047	21.6987	22.1683	21.7561	22.0874	22.5464	22.0702	21.71	21.3145	21.8365
NME3	26.6347	30.1622	27.5629	27.1808	28.2497	27.6774	27.6851	28.0365	27.203	26.289	27.6562	27.9407	27.3027	28.2281	27.5524	27.2868	26.6357	28.6077	30.0211	27.8208	28.2406	28.8119	28.7155	29.286	29.4478	29.4509	26.9771	27.2805	27.3857	27.8818	26.4019	26.4993	26.3888	27.317	29.0987	28.3383	27.37	25.5034	26.8956	29.0151	28.9266	29.2862	29.0782	29.2044	28.1189	27.1991	26.1142	25.6888	26.4506
NME4	27.2252	29.1917	25.4177	26.1144	26.7365	27.9561	25.5925	27.8742	28.2409	24.6595	27.4992	27.0425	26.766	27.1968	26.5177	26.44	27.4463	28.5654	25.4876	27.032	27.7825	26.9117	28.0169	28.2681	29.04	28.5296	26.4399	26.6359	26.6986	28.2597	26.6698	26.4566	26.6152	26.9014	27.4687	27.0915	26.7321	23.3998	26.0374	28.3169	27.3833	28.7819	27.7647	27.6755	27.9697	26.3716	25.724	23.9129	24.8296
NME6	22.7993	23.2217	22.7957	23.6153	23.8612	24.4444	21.2011	24.136	23.4496	24.1891	24.7697	24.6548	24.3001	22.8765	24.4954	24.2858	22.7555	24.1649	23.9939	23.2434	22.8147	24.7264	24.1651	24.6965	24.8209	24.9876	22.4975	23.0828	23.3081	23.7304	21.9132	22.4376	21.95	22.8323	24.9835	24.2799	23.2178	22.0333	22.7807	24.5671	24.4602	24.6792	24.4937	25.0387	23.5526	23.0821	22.1952	21.8888	22.9138
NME7	21.1436	21.3298	21.6579	21.7093	21.4858	21.9867	21.3753	21.7916	21.6085	22.4834	22.2739	22.1965	23.3206	21.1557	21.8401	20.8818	22.2416	22.0442	20.9012	21.6093	20.8938	21.8762	21.578	21.8338	22.2341	22.1693	21.0997	21.5142	21.6976	22.3538	20.9016	21.2672	20.9267	21.3299	22.1745	21.6887	21.6235	20.8114	21.2969	21.9044	21.561	22.0226	21.588	22.1895	21.8462	21.4695	21.0604	20.6831	21.3571
NMI	30.2426	28.194	29.1917	28.9815	29.7045	28.5003	27.2737	28.9482	28.4371	31.8395	29.7745	29.0259	29.4279	27.445	29.5019	28.9047	29.4037	27.9412	28.4686	27.3495	28.3954	29.1967	29.2888	29.191	29.2792	29.0077	28.8316	29.2194	29.2997	29.3084	27.3737	28.2607	27.4502	29.1023	29.0342	29.3067	29.2824	28.1764	29.0553	29.2814	29.3376	29.3135	29.3474	29.221	29.2292	28.8859	26.8958	27.0359	28.7025
NMNAT1	20.5233	21.868	22.8717	20.5241	22.0366	21.6401	20.8569	21.5091	21.1302	22.3951	22.2544	22.9476	22.4006	20.8224	22.3643	21.8651	21.4614	22.1979	21.0804	20.6493	20.8695	22.5688	21.5779	22.7479	22.4394	23.1083	21.1163	21.5556	21.7416	21.7026	20.2983	20.5837	20.3144	21.4059	22.9193	21.5471	21.674	20.5268	21.2672	21.6504	22.022	21.8674	22.1071	22.6686	21.7789	21.2123	20.1572	20.2489	20.9409
NMNAT3	21.186	19.987	20.3955	20.192	19.93	20.7072	20.3807	20.1788	20.1006	20.5737	20.3105	20.4152	21.4972	21.0019	19.6482	20.8649	20.5722	20.1846	20.4781	20.8907	20.7323	20.7243	20.5405	21.3923	21.3025	21.6023	20.476	20.5427	20.5659	20.5756	20.0185	19.962	20.0031	20.6404	20.958	20.2012	20.5781	19.6973	20.346	20.4448	20.6535	20.7374	20.812	20.7734	20.8304	20.2358	19.6246	19.6446	19.8382
NMRAL1	25.4874	27.933	26.4449	25.8286	26.0281	24.1379	25.7806	26.2287	25.9388	25.5761	24.4925	26.237	25.6684	26.0608	25.6403	26.2814	25.7754	26.3812	28.1671	26.4668	26.7936	27.2322	26.586	27.5834	27.3819	27.6504	26.0212	26.2481	26.328	25.9818	24.5426	24.5473	24.5163	26.3363	27.4257	26.0783	26.3269	24.3112	25.875	26.3786	27.015	26.7908	27.161	27.2218	26.5644	25.5634	23.4474	23.9357	24.6883
NMT1	25.2201	24.7159	25.486	26.3233	25.9225	26.938	25.8267	26.361	26.4312	26.7696	26.2839	26.57	26.3947	25.0424	26.3566	26.0989	25.6317	26.4911	26.5511	25.7728	25.6756	25.5202	25.7492	25.2573	25.0263	24.9743	26.5997	26.4538	26.3855	26.1152	26.6954	26.6574	26.6942	26.4901	25.2458	25.8596	26.4103	26.6644	26.5755	25.4752	25.599	25.2549	25.509	25.1773	26.1441	26.4833	26.699	26.6627	26.6275
NMT2	25.1894	25.8767	23.5732	26.023	25.1248	26.6658	25.6145	25.6867	27.4959	24.1725	26.1758	28.0505	26.6475	26.3705	25.5908	25.4642	25.9893	26.5927	26.0414	25.9231	26.4033	26.7563	26.6255	26.7217	26.8591	26.8395	24.6131	25.4837	25.7958	26.5302	24.2892	25.1879	24.3588	25.1093	26.8463	26.7198	25.6671	24.0037	25.0842	26.8333	26.6311	26.849	26.6424	26.864	26.0743	25.5896	24.9539	23.8144	25.4528
NMUR1	19.8501	23.5921	21.6617	21.3339	20.45	21.0489	21.2172	21.0472	22.5228	18.4661	22.3215	20.7534	20.1535	21.7621	20.0526	21.0785	21.2376	22.6853	21.7987	21.1265	20.6438	23.1964	22.2355	23.212	22.9434	23.4881	20.0453	20.5335	20.7455	20.6975	19.2388	19.5875	19.2615	20.3311	23.4504	22.3178	20.6616	19.6118	20.2605	22.3102	22.6444	22.4523	22.6884	23.2372	20.662	20.193	19.1658	19.2661	20.0205
NNT	23.5186	23.5634	23.8574	24.3288	23.9523	24.6319	24.1866	24.42	24.463	23.8808	24.4073	24.3382	24.4581	23.9549	24.1575	24.1615	23.8353	24.3929	23.9637	24.0986	23.9879	24.0586	24.2124	23.7887	23.7054	23.5798	24.3585	24.3752	24.3612	24.2834	24.108	24.2131	24.1085	24.3784	23.8741	24.3006	24.3647	23.7321	24.3598	24.1231	24.1164	23.9616	24.0472	23.8885	24.2558	24.3776	23.9074	23.6653	24.2295
NOB1	23.5872	24.8708	23.768	24.6732	24.5091	24.8009	24.1511	24.6229	24.1234	23.4829	25.1239	25.0408	24.8877	24.2748	24.9456	24.4424	24.6632	25.3575	24.5119	24.15	24.1453	24.6566	24.368	24.7656	24.9084	24.935	24.2392	24.6219	24.7374	24.997	23.7281	24.156	23.7557	24.5059	24.8552	24.3378	24.6962	23.4242	24.3818	24.5617	24.3922	24.7025	24.46	24.817	24.8556	24.4659	23.6616	23.1304	24.1905
NOC2L	22.4566	22.8583	22.3188	21.6451	21.3943	21.8617	22.2165	21.4855	21.5826	21.8025	20.5177	20.8921	22.2781	21.5241	21.3805	22.0901	21.3903	21.7098	22.0488	21.5763	22.4691	22.0283	22.0887	21.8815	21.8168	21.7333	21.7941	21.9828	22.0394	22.1	21.2202	21.4658	21.2256	21.9592	21.9139	22.0796	22.0278	20.6681	21.823	22.0698	22.0716	21.9969	22.054	21.9476	22.0957	21.8685	20.8343	20.4137	21.4692
NOC3L	22.7178	21.7419	23.7343	24.0024	24.0529	26.0875	24.5988	24.645	24.3715	23.37	25.7496	25.3468	25.9737	23.3117	25.664	23.8528	24.2036	24.4827	22.3051	23.2838	23.0833	25.47	25.2067	25.6069	25.6487	25.7109	22.7026	23.1639	23.3449	23.7209	21.978	22.314	21.9926	23.0562	25.6158	25.1071	23.2904	21.691	22.8111	25.6496	25.6439	25.7236	25.6825	25.7741	24.352	23.6652	22.5516	22.2594	23.2159
NOC4L	22.3893	24.4002	21.9207	22.6024	22.61	21.7723	22.6347	22.4232	21.8674	22.1848	21.8942	21.8754	20.5898	22.2279	21.7147	21.7077	22.0114	22.1237	22.8863	23.0055	22.2243	22.7447	22.6419	23.4033	23.6285	23.6633	21.9505	22.1896	22.2827	22.7064	21.4352	21.4827	21.4218	22.2482	23.0906	22.2011	22.2739	20.7508	21.8524	22.5879	22.5257	22.9886	22.7239	22.8618	22.6193	21.7268	20.8623	20.6099	21.1082
NOD1	22.885	23.2073	22.8938	24.4124	23.1571	22.9265	23.5701	23.0176	25.3303	25.603	23.9013	23.5198	24.4514	22.3056	23.3436	23.192	22.9877	24.4346	24.8886	24.0582	22.8998	24.9752	24.8392	25.0688	25.0729	25.0898	22.6992	23.0148	23.1328	23.3738	21.9808	22.1632	21.9802	22.9953	25.0461	24.7152	23.1042	21.5766	22.6972	25.0063	25.0217	25.0653	25.0491	25.079	23.8188	23.1135	22.006	21.8374	22.5833
NOD2	28.1842	26.1312	27.0597	26.0371	25.6779	26.4167	25.1088	27.329	27.7023	31.542	26.5633	27.6995	26.3162	26.8921	25.8841	26.4132	25.0938	26.3815	27.8885	27.1452	29.4333	28.8308	28.7626	28.6784	28.8285	28.5963	26.6221	26.8747	26.9654	26.278	24.6696	24.6794	24.6447	26.9708	28.7722	28.5922	26.9634	24.7706	26.4653	28.7113	28.851	28.8204	28.8385	28.8289	27.2618	26.1585	23.6351	24.4143	25.2051
NOG	22.3277	21.8942	20.5496	20.79	20.3124	22.9588	23.6334	20.5956	23.8478	19.3629	22.8115	24.0782	23.8517	23.2292	22.3126	22.5577	20.0135	23.4397	24.1012	22.9	23.0537	21.4435	23.9236	24.0555	25.1243	24.1253	22.2738	21.6504	21.3897	23.0456	23.0515	21.786	22.8982	22.5276	21.885	21.9967	21.5915	19.3007	21.1661	24.2167	23.2094	24.9677	23.8051	22.5626	23.7038	21.6231	21.4094	20.0893	19.8799
NOL10	22.0935	20.5094	22.6695	23.906	23.4496	24.2533	22.7105	23.1892	23.9412	23.8197	25.7004	24.6681	25.2347	20.6509	22.5622	22.5056	23.3425	23.7401	21.9854	23.2219	22.311	24.6402	23.8385	24.7037	25.0308	25.1951	21.4683	22.4449	22.8286	23.7013	20.4885	21.425	20.5531	22.0731	25.0985	23.952	22.6792	20.3823	21.9042	24.5119	24.2134	24.7658	24.2947	25.1938	23.3076	22.4029	20.9031	20.1365	22.0128
NOL11	26.9906	26.9594	26.5578	27.942	27.3163	28.6881	27.759	28.5317	28.3079	25.7776	28.4129	27.2847	27.0369	26.9075	28.6276	27.6643	27.5416	27.6567	26.3007	27.1379	27.0287	27.7971	27.9043	27.6829	27.4916	27.4889	27.0768	27.5417	27.6812	27.9514	26.4561	26.9856	26.4835	27.4397	27.6331	27.9334	27.6338	25.7333	27.2282	27.7114	27.8281	27.5854	27.7818	27.5303	27.9358	27.5679	26.6552	25.8126	27.2068
NOL12	30.3655	28.3037	30.2101	28.9991	29.8746	28.307	28.9172	29.7111	28.6325	31.0253	30.528	30.1518	29.3232	28.4022	30.0109	29.8475	28.5378	30.2043	28.7938	31.0576	30.6833	31.4994	31.2288	31.6179	31.6894	31.7426	28.347	28.7694	28.9445	29.3499	27.8135	28.1079	27.828	28.6525	31.6525	31.1564	28.8855	27.6181	28.4646	31.3432	31.2991	31.4802	31.3603	31.5984	29.1462	28.5076	27.6644	27.428	28.1521
NOL3	19.5738	20.8714	19.3846	19.2911	19.119	18.8616	19.7201	19.3949	19.4106	19.5195	18.6875	18.8657	18.2151	20.3272	19.5218	19.3226	19.3597	18.5141	20.5328	19.2186	19.1788	19.9032	19.775	20.4645	20.3252	20.5962	18.9639	18.9684	18.9684	18.9369	18.7743	18.7341	18.7666	19.0215	20.0623	19.4903	18.9776	18.6523	18.8961	19.9854	20.2441	20.257	20.4016	20.2858	19.2779	18.9934	18.7116	18.7429	18.8019
NOL6	22.3556	23.3479	22.2092	22.9672	22.4819	22.8249	22.9914	22.8834	23.0012	22.2744	23.0137	22.8321	23.1813	22.7208	22.9475	22.6551	22.6684	23.3452	24.2359	23.2228	22.3156	23.2963	23.2913	23.2398	23.1895	23.1887	22.7185	22.8633	22.9113	23.1083	22.3309	22.3673	22.3162	22.8996	23.2828	23.2375	22.9079	21.4957	22.651	23.2883	23.2927	23.2465	23.2827	23.2699	23.1924	22.7958	22.0312	21.6747	22.2704
NOL7	28.8091	27.4975	28.5866	29.1951	28.7617	29.2695	28.6171	29.9017	29.3274	29.494	30.2069	29.8265	30.0436	28.7195	29.6831	29.0323	29.0355	29.5416	28.4843	28.6284	28.7201	29.6029	29.386	29.6295	29.6882	29.7027	28.6263	29.1217	29.2631	29.5386	27.9665	28.5367	28.0053	28.9504	29.69	29.3994	29.21	27.8351	28.8477	29.5101	29.4285	29.5888	29.4601	29.6758	29.373	28.9499	27.9891	27.4536	28.7058
NOL8	26.4385	25.7211	26.7397	27.0791	27.0118	27.7822	27.2427	27.3294	27.5863	26.4039	27.9328	27.693	27.5378	26.5567	28.0239	26.9085	27.4857	27.3987	25.924	26.3312	25.9447	27.1215	27.4059	26.7312	26.7681	26.5023	27.0674	27.3372	27.4327	27.5213	25.9145	26.138	25.9051	27.3414	26.8847	27.5663	27.4181	25.251	27.0261	27.0697	26.9271	26.8228	26.805	26.634	27.812	27.4464	25.9341	25.8402	26.8714
NOL9	22.3154	21.0689	22.7448	23.4341	23.6887	23.9025	23.8183	23.5481	23.7123	21.9698	24.1644	24.4379	24.4448	22.5427	24.0542	22.8732	23.5252	23.7726	23.6122	23.7706	22.7943	24.3078	24.2972	24.1992	24.0887	24.1395	22.8461	23.0164	23.073	23.61	22.5019	22.4451	22.4737	23.128	24.2813	24.2937	23.0809	21.1396	22.6626	24.254	24.289	24.1654	24.2554	24.2519	23.7722	22.9503	22.084	21.4869	22.1127
NOLC1	23.1245	23.2779	22.9961	23.6917	23.4604	24.4942	23.6213	24.008	24.2176	22.7039	24.4453	24.2979	24.5048	23.6478	23.8255	23.755	23.5632	24.2884	23.6748	23.8253	23.3451	23.5302	23.8715	23.4762	23.3449	23.1978	24.1664	23.9682	23.8656	23.6012	24.245	24.2046	24.2502	24.0542	23.2796	23.8502	23.9091	24.2396	24.0987	23.6173	23.698	23.494	23.6549	23.2151	23.6866	23.9774	24.239	24.2217	24.0866
NONO	26.3706	25.8236	26.5911	26.766	26.6062	26.857	26.2955	27.1265	26.4943	25.8771	27.2596	26.3068	26.2045	26.558	26.8047	25.9311	26.6947	26.1782	24.7757	26.4336	26.1364	25.8624	26.1758	25.7279	25.6536	25.5299	26.8205	26.5651	26.4556	26.2279	27.1431	26.9664	27.1335	26.6411	25.661	26.2229	26.4931	27.2158	26.7434	26.0682	26.0924	25.9241	26.0334	25.7377	26.3448	26.7171	27.2133	27.3346	26.9088
NOP10	37.6461	36.8253	35.4927	35.6485	36.0593	34.7096	35.0691	35.8344	35.1577	37.4937	35.6704	36.633	35.5209	36.9516	35.8902	34.9976	35.3294	36.533	35.6067	35.5214	37.2317	36.1506	36.0257	36.5962	36.6492	36.659	36.0941	36.2906	36.3608	36.5809	35.3753	35.4383	35.3517	36.3402	36.4309	35.4592	36.3548	33.7909	35.969	36.1652	36.1345	36.4667	36.2923	36.3959	36.6247	36.0375	34.4805	33.7933	35.084
NOP14	23.9763	24.8074	24.0137	24.86	24.3172	25.4782	24.6734	25.1367	25.0575	24.1252	25.9185	25.3884	25.5172	23.9043	25.116	24.5443	24.5793	25.2351	25.8932	24.5916	24.1487	25.0194	25.1055	24.9372	24.8132	24.7573	24.7609	25.0362	25.0761	25.0822	24.1978	24.6216	24.2244	24.9615	24.8767	25.1149	25.0632	23.82	24.8686	25.0653	25.0877	24.977	25.075	24.8899	25.1102	24.9513	24.149	23.5445	24.719
NOP16	20.9664	23.2427	20.9091	21.6687	21.2745	22.8594	21.0294	22.0109	21.9766	21.5449	22.5484	22.0544	22.8441	21.6585	22.5022	22.2023	21.4023	22.6582	24.1384	22.2573	21.4617	22.676	22.6929	23.4125	23.716	23.6689	21.3119	21.4916	21.5612	22.029	20.935	20.9384	20.9196	21.5683	23.0292	22.1986	21.5602	20.2716	21.1955	23.1194	22.9926	23.524	23.2022	23.2834	22.4055	21.5024	20.7485	20.4714	20.892
NOP2	22.8232	23.3273	22.6415	23.5207	23.0043	23.8422	23.5574	23.6377	23.7195	23.142	23.8562	23.6298	23.7989	23.2409	23.8434	23.5836	23.1199	23.8415	24.2022	23.8105	23.6009	23.8436	23.8442	23.7207	23.6312	23.6473	23.3894	23.5195	23.5639	23.7632	23.0756	23.1148	23.063	23.5488	23.7909	23.8696	23.5597	22.2009	23.3214	23.7752	23.8042	23.6848	23.7667	23.7387	23.8253	23.5267	22.9087	22.4987	23.0753
NOP58	25.4749	24.6251	25.4644	26.3678	26.096	27.166	26.1839	26.6725	26.4475	25.4206	27.1813	26.7839	26.6597	25.6674	27.1941	25.8963	26.5664	26.3042	25.3347	25.6396	25.1488	26.0879	26.3468	25.8824	25.7322	25.5968	26.1232	26.4586	26.5446	26.6676	25.3679	25.8351	25.394	26.3905	25.8273	26.4032	26.5162	24.9117	26.2217	26.0966	26.1543	25.9083	26.0874	25.7343	26.6731	26.4438	25.4487	24.9091	26.1358
NOS3	19.7449	20.3549	19.4282	19.1069	18.9948	19.3298	19.9929	19.6969	19.2065	19.3078	19.0195	19.103	18.8478	20.4574	19.0295	19.5458	19.644	19.1779	20.1496	19.4871	19.6503	19.444	20.0638	19.6973	20.7187	19.8473	19.0998	19.2017	19.2429	20.1241	19.4374	19.4932	19.435	19.2044	19.5957	19.8765	19.2347	18.7355	19.0868	20.1707	19.4097	20.3977	19.4804	19.5814	19.4247	19.1177	19.2904	18.7259	18.9241
NOSIP	33.4623	35.5356	32.5009	32.2609	32.7446	33.3064	33.9105	32.6252	33.2769	32.5286	33.0409	33.4817	34.1459	33.9856	33.7837	33.3658	33.2167	34.2862	35.8737	33.0386	33.0772	33.9589	33.7446	33.5294	32.7565	33.2108	33.686	33.3491	33.2115	32.1235	33.7346	33.5387	33.7326	33.3869	33.6378	33.9803	33.2469	34.5728	33.6694	33.6496	34.1835	33.3339	34.0553	33.7753	32.8871	33.6727	34.0828	34.6914	34.1511
NOTCH1	32.5165	31.168	31.6504	29.8865	31.1293	28.5972	30.2277	29.56	29.6306	31.475	29.5062	30.2935	30.3867	31.057	28.7989	31.6838	31.258	31.2706	32.0892	30.9819	32.289	30.2305	30.4748	29.6192	29.418	29.2629	31.3455	31.3694	31.3525	31.2424	31.0486	31.1387	31.043	31.3685	29.8616	30.7616	31.3559	30.3415	31.3371	30.2676	30.279	29.8909	30.1014	29.8537	31.1839	31.3664	30.7256	30.3429	31.1203
NOTCH2	25.2826	23.5691	25.2795	25.1366	25.4074	24.3617	24.2399	24.3039	24.5694	24.9216	24.2846	24.8895	25.2117	24.4006	24.4257	25.6909	25.0429	24.7183	24.5953	25.1636	24.7533	24.0173	24.521	23.9266	24.1142	23.7762	25.1794	25.0092	24.9338	25.0018	25.5397	25.4391	25.5349	25.0622	23.8663	24.5479	24.96	25.4314	25.1243	24.4513	24.2143	24.3429	24.172	23.9398	24.8792	25.1195	25.5779	25.5173	25.2384
NOTCH4	21.583	21.9092	21.133	20.672	20.8501	20.6782	21.3268	21.1039	20.8476	20.8207	20.247	19.8542	19.7995	21.8377	21.0685	21.2794	21.1825	20.5081	21.1435	21.3983	20.8377	21.6996	21.1308	22.1372	21.6817	22.3566	20.7891	20.8914	20.9316	20.7274	20.2898	20.3104	20.2862	20.9099	21.9246	20.9468	20.9264	20.3303	20.7555	20.9794	21.3973	21.157	21.5017	21.595	20.942	20.6011	20.0474	20.1917	20.3793
NOXA1	22.2793	24.2437	21.8509	21.7423	21.5378	20.4559	22.4817	21.3167	21.8982	21.0803	20.3494	20.502	20.2005	23.6044	21.2784	20.9342	21.744	21.3607	22.7061	22.2652	21.3101	23.1265	22.8664	24.1494	23.9747	24.3763	20.7857	20.8056	20.811	20.7895	20.4985	20.4447	20.4871	20.8779	23.4641	22.2895	20.8224	20.2945	20.691	22.998	23.4141	23.4982	23.6836	23.5343	21.1186	20.7277	20.3217	20.3517	20.4551
NPAS2	19.9161	19.1403	19.2155	18.7529	18.9794	19.6538	19.7446	19.6497	19.5103	19.4066	19.9348	20.6339	20.4024	20.3296	19.2396	19.8795	19.5943	20.3346	20.7923	20.2434	19.9173	19.9474	20.2889	20.9102	21.1507	20.9852	19.6856	19.5723	19.5256	19.6192	19.5442	19.3292	19.5127	19.7584	20.0942	19.7304	19.5655	19.029	19.4579	20.1665	20.215	20.5855	20.4403	20.055	19.9014	19.4074	19.1462	19.0959	19.0803
NPAT	25.9244	23.9923	26.1386	26.8822	26.5653	27.2455	27.0787	26.464	26.4538	25.2142	26.6884	26.9464	26.7421	26.0958	26.7708	26.1282	26.4624	26.5298	24.4027	26.0175	26.2911	26.0347	26.1305	25.8093	25.335	25.4934	26.511	26.7465	26.7806	26.7183	26.2692	26.5545	26.2835	26.6891	25.7427	26.2115	26.7693	25.5183	26.5853	25.4823	25.8541	25.2286	25.7554	25.315	26.6998	26.8061	26.577	25.9764	26.703
NPC1	25.1284	24.5612	25.9477	27.2945	26.6875	25.9241	25.7991	26.5325	26.5608	23.9089	26.0414	25.5617	25.379	25.0993	26.007	25.7484	26.1122	26.9908	24.8795	25.8065	25.0922	26.681	26.5224	26.6981	26.674	26.6747	24.7051	25.437	25.7063	25.7361	23.5299	24.3821	23.5994	25.0718	26.639	26.6214	25.5948	24.5727	25.1613	26.6469	26.6802	26.6544	26.6782	26.6365	25.7316	25.4383	24.115	24.213	25.4849
NPC2	38.7781	37.2958	38.6973	37.5921	37.4587	38.0297	37.2976	38.5097	36.8129	39.9931	39.1078	38.2597	38.3518	38.1488	38.4321	37.3885	37.7893	38.1771	38.932	38.8252	38.1063	38.0367	38.47	37.871	38.148	37.5782	38.3156	38.0599	37.9309	38.0441	38.299	38.4432	38.3114	38.144	37.7779	38.4812	37.9792	38.4444	38.2522	38.3005	38.4714	38.4117	38.4755	38.3548	38.3055	38.478	37.2864	37.6649	38.4074
NPDC1	22.5121	23.2843	21.6643	19.7868	22.2195	21.3102	22.2621	22.0084	21.0177	21.0103	19.9025	22.0627	21.9726	22.7516	20.606	22.0347	22.4409	20.0258	23.6419	20.5679	21.1823	22.3728	23.1451	22.7561	23.9924	23.0713	20.2302	20.4322	20.5169	21.638	20.5325	20.6874	20.5368	20.3956	22.7108	22.9496	20.4921	19.7752	20.258	23.9716	22.8564	24.2223	22.9834	23.3337	21.2279	20.7149	20.8257	20.019	20.4297
NPEPL1	25.5504	26.0134	26.3175	25.5097	26.5204	23.6566	25.342	25.359	24.5368	26.2031	25.7273	25.3715	24.4763	24.6019	24.6509	24.3074	25.5543	25.731	25.6614	26.6285	26.7476	26.4527	25.8998	26.4167	26.2494	26.6351	24.9612	25.087	25.1421	25.1359	24.7686	24.8647	24.7753	25.0305	26.6464	25.9646	25.1196	24.8767	25.0222	25.9266	26.0784	25.9826	26.0929	26.4587	25.1026	25.0009	24.7568	24.7791	24.972
NPEPPS	24.4686	23.0426	24.517	24.3364	24.6502	24.1855	24.0912	24.3355	23.7449	24.1602	24.155	24.2055	24.1334	24.0392	24.4489	24.4141	24.4534	23.9323	22.8315	24.0993	24.3125	23.7229	24.0077	23.5193	23.4704	23.2999	24.4331	24.5333	24.5528	24.5442	24.0408	24.243	24.05	24.5222	23.5107	24.0856	24.5467	23.8561	24.4605	23.8137	23.7922	23.6493	23.7218	23.4639	24.5327	24.5225	24.002	23.8309	24.3965
NPFF	20.4916	21.5166	20.1398	20.4107	19.3445	19.2889	20.1701	19.521	19.8587	20.1251	19.2582	19.9076	19.7961	19.5395	20.0744	20.2908	19.7956	20.3809	21.1871	21.0713	20.9426	20.7587	20.8432	21.0462	21.4206	21.2249	19.6361	19.7094	19.7393	19.9642	19.5963	19.6297	19.5953	19.7091	20.9377	20.6827	19.7329	19.3945	19.6297	20.9743	20.7416	21.1756	20.8242	20.9533	19.8799	19.6663	19.5334	19.3973	19.5347
NPHP1	18.7647	18.8739	18.3231	18.1218	18.1343	18.4201	18.6389	18.6264	18.3503	19.1977	18.934	18.7407	18.9211	19.1647	18.2926	18.5834	18.614	18.6575	19.313	18.7903	18.5417	18.9796	18.8209	18.9285	18.9571	19.0161	18.326	18.3746	18.3962	18.4354	18.287	18.331	18.2903	18.35	19.0551	18.8749	18.3869	18.3111	18.3533	19.1923	19.1523	19.2102	19.1504	19.3947	18.5183	18.4804	18.4035	18.3765	18.4791
NPHP3	22.3442	17.2093	22.172	21.9537	23.4297	23.3826	22.108	20.7376	20.5031	20.143	21.716	23.9457	23.2878	20.4569	22.2436	20.778	22.6072	22.3176	20.8532	21.1848	18.7122	24.3001	24.0576	24.9745	24.9716	25.1607	19.8346	19.8899	19.9104	19.9589	19.6036	19.5916	19.5969	19.9276	24.6038	23.5567	19.9127	19.4224	19.7805	24.4529	24.6467	24.8266	24.8253	24.8507	20.26	19.9037	19.5335	19.5164	19.6642
NPHP4	21.181	22.491	21.1881	19.8454	19.6545	19.9368	20.9277	20.5362	20.7426	20.2282	20.1637	20.4876	19.4699	21.4607	20.3623	20.9201	20.6601	19.7255	22.1936	21.117	20.2231	22.3407	21.8639	22.8722	22.7947	23.1352	19.6065	19.7282	19.7777	19.8267	19.2972	19.341	19.2953	19.7312	22.6684	21.5549	19.7677	19.1864	19.5915	22.1319	22.3595	22.4705	22.5248	22.7355	20.0489	19.6704	19.2138	19.2068	19.4394
NPL	31.5593	28.22	32.5597	29.0928	32.1373	29.155	29.1831	29.6871	29.1061	30.7673	30.8938	30.3965	29.793	28.6222	30.1175	30.1088	30.3101	30.5494	26.9892	29.146	29.7776	31.1746	30.9082	31.2588	31.2728	31.2165	30.1027	30.321	30.3913	30.2581	28.5037	28.4632	28.4645	30.4248	31.2538	30.4704	30.3949	27.7944	29.8967	30.5791	30.9543	30.9232	31.0737	31.1044	30.4527	29.2144	26.5724	26.9459	27.9661
NPLOC4	26.1655	25.2832	26.6759	27.134	26.6779	26.666	26.5536	27.2008	26.3576	27.3983	26.3876	27.2335	27.1293	25.3645	26.9379	26.647	26.0037	27.0126	26.3999	26.3031	27.1145	26.0877	26.508	25.7953	25.7035	25.4572	27.1151	26.978	26.8978	26.7196	27.0822	27.1446	27.0849	27.0151	25.7603	26.601	26.9254	26.9705	27.0961	26.3218	26.3084	26.0926	26.2164	25.8168	26.7311	27.0556	27.005	26.8876	27.1431
NPM1	25.1946	25.6815	24.9927	24.947	25.3126	24.8802	25.1772	25.1035	24.3043	25.2242	25.0845	25.1718	25.3598	24.9192	24.5854	25.3377	25.0209	25.4643	24.3404	25.0475	25.4692	25.2546	25.4216	25.2258	25.0372	25.0554	25.1886	24.9455	24.8522	24.5665	25.362	25.1315	25.3461	25.0369	25.0958	25.3946	24.8875	25.4822	25.0821	25.3005	25.4764	25.2162	25.4466	25.1455	24.8018	25.0383	25.3498	25.6408	25.1457
NPM3	22.3407	24.5333	21.1759	21.6175	21.2164	22.0533	22.3526	22.0758	22.533	22.2129	21.7078	21.5515	22.4522	22.8483	22.3604	21.822	21.5113	21.9697	23.1815	22.065	22.6067	21.7752	21.7807	22.0206	22.7433	22.396	21.9719	22.4642	22.6709	23.8142	21.8357	22.2123	21.8547	22.3165	22.1293	21.6961	22.6001	21.206	22.1146	21.8204	21.3114	22.0701	21.3971	21.8531	22.7413	22.02	21.547	20.8954	21.653
NPR2	19.7996	20.0428	19.3529	20.7143	20.3357	19.7994	21.2186	20.4506	20.6905	19.0084	20.6283	21.0051	20.3494	20.461	21.1328	20.9366	20.2216	20.6379	22.6532	20.5774	19.9732	21.3059	21.5067	21.9116	22.3724	22.1247	19.6976	19.7337	19.7469	19.9271	19.6434	19.6284	19.6374	19.765	21.5387	21.1474	19.7497	19.3989	19.6541	21.9146	21.67	22.2999	21.8458	21.8483	20.0407	19.7698	19.6032	19.4857	19.5875
NPR3	19.2526	19.8454	19.2575	19.0588	19.2089	18.5785	19.241	19.2237	19.455	19.112	19.1534	19.1199	18.9284	19.916	18.8635	19.7498	19.4336	19.3526	19.914	19.5484	19.376	19.0127	19.324	19.6841	19.9436	19.7231	19.606	19.4377	19.3708	19.5501	19.5078	19.1979	19.4625	19.6931	19.1045	18.9193	19.4246	18.7713	19.2991	19.2376	19.2185	19.5464	19.3773	19.0899	19.8861	19.2431	18.9713	18.8699	18.8322
NPRL2	28.3018	29.7895	27.8176	29.4287	29.5205	29.2228	28.3126	29.574	29.5878	28.7434	31.1995	30.5715	30.1742	28.9359	29.3021	29.5435	28.5395	30.7373	29.9762	28.6775	29.122	30.9931	30.8548	31.0747	31.1033	31.1163	28.1451	28.537	28.6849	29.0569	27.5457	27.8105	27.5548	28.4554	31.072	30.7785	28.6404	27.2268	28.215	31.0215	31.0083	31.0783	31.0425	31.1081	29.2669	28.5924	27.6154	27.3485	28.1407
NPRL3	21.7173	24.7155	22.8836	24.8735	26.0653	22.6675	23.3961	22.1177	23.2009	22.0047	22.4334	22.4585	23.0051	23.2093	22.6105	22.1305	22.0196	23.9118	23.2789	23.4117	23.5358	23.8453	23.454	23.9612	24.2431	24.2435	22.4075	23.1825	23.4543	24.0823	21.6888	22.4384	21.7362	22.9328	24.1417	23.4499	23.367	21.1804	22.725	23.5752	23.2069	23.8074	23.3171	23.9437	23.498	22.6675	21.3974	20.4363	22.1948
NPTN	25.6308	24.8555	25.7313	25.4825	25.4503	25.2671	24.96	25.235	25.3752	25.7794	25.432	25.3532	25.2869	25.0984	25.3124	25.2834	25.2944	25.5156	24.5833	25.556	25.7876	25.2576	25.3021	24.8576	24.7526	24.7045	25.2701	25.1824	25.149	24.9744	25.5166	25.5244	25.5242	25.1324	25.0867	25.5116	25.1472	25.7551	25.3434	25.5229	25.516	25.352	25.4328	25.41	25.1871	25.5737	25.7957	25.7964	25.7628
NPTXR	20.7506	21.8451	20.2823	20.6716	20.7985	19.9174	20.8426	20.3566	21.0119	20.0436	19.7756	20.0629	19.3283	22.2956	20.0871	20.6873	21.1449	20.0143	21.6289	19.9611	20.1168	21.1473	20.0922	20.9762	20.7582	21.39	19.6811	20.1979	20.428	20.5121	19.0413	19.44	19.0699	19.9473	21.5003	20.2913	20.3316	19.4495	19.9535	20.7435	20.9633	20.8365	20.9735	21.8151	20.8088	20.4169	19.4394	19.4578	20.353
NQO1	18.96	19.3627	19.0106	19.9927	19.4457	19.4162	19.5413	19.9826	19.6965	19.0911	20.1583	19.9225	20.4697	19.9853	19.8654	19.5654	19.3261	20.1058	19.6793	20.1128	20.2895	20.132	19.8212	20.2145	20.3251	20.4524	19.509	19.7672	19.8772	20.1315	19.2325	19.4295	19.2444	19.6741	20.3508	19.8202	19.837	19.1944	19.6056	19.6692	19.6165	19.7768	19.6548	19.9666	19.6852	19.3984	19.0087	18.8892	19.2685
NQO2	27.1591	25.8975	28.9199	25.4675	28.2862	23.8202	26.2369	25.5907	23.5124	27.4361	23.9707	25.6368	26.5661	24.1634	23.6547	26.7147	24.9336	26.2589	23.8548	24.4578	27.5167	27.0046	26.9366	28.2511	28.2289	28.3702	25.5832	25.5636	25.5406	25.6288	24.1956	23.655	24.0998	25.9929	27.4695	25.6729	25.6242	22.2445	24.9691	26.9096	27.3558	27.6683	27.7196	27.4054	26.7562	24.9123	22.529	22.5357	23.0856
NR1D2	24.0666	23.076	24.1789	25.0685	24.387	25.5125	24.5101	25.063	24.6442	23.1867	25.0166	24.8643	25.3053	23.8551	24.9316	24.3919	24.4621	24.6493	23.6312	23.7935	23.9124	24.1803	24.5586	24.164	24.0037	23.8586	24.9002	24.7032	24.594	24.2939	24.9016	24.9062	24.9083	24.7963	23.9073	24.5057	24.6363	24.9027	24.8243	24.1914	24.3175	24.0684	24.2787	23.744	24.3594	24.6562	24.9257	24.8976	24.7581
NR1H2	26.9126	28.0417	27.2465	26.591	27.2362	26.9366	26.3767	26.9572	26.2307	28.9502	26.9165	27.2575	27.1382	27.1475	27.0735	27.5788	26.2254	27.9723	28.4735	26.5551	27.7867	27.5188	27.3701	27.5801	27.5492	27.5403	27.1827	27.4498	27.5172	27.5599	26.6392	27.0134	26.6566	27.3966	27.58	27.2947	27.5067	26.0367	27.2705	27.4029	27.318	27.5193	27.3768	27.5429	27.5444	27.2191	26.1607	25.4029	26.8095
NR1H3	21.2998	22.555	21.7378	21.0388	21.7157	20.7343	20.8092	20.2477	20.7552	21.4957	21.3592	21.0242	21.407	21.4685	21.1003	21.2393	21.0283	22.1083	21.8248	22.6138	20.822	22.469	21.7798	22.6131	22.4543	22.9617	20.9846	21.2533	21.3692	21.4213	20.5429	20.7268	20.5536	21.1593	22.7893	21.7644	21.3268	20.6409	21.0792	21.4647	21.6265	21.6024	21.6816	22.0865	21.072	20.774	20.247	20.2546	20.6354
NR2C1	21.4189	20.5381	22.06	23.7397	23.7117	24.0333	23.0646	23.8091	23.0218	21.4558	25.188	24.1933	24.704	22.4455	24.507	22.0086	23.1187	23.5218	20.7855	22.5759	22.3936	24.8396	24.8519	24.731	24.7076	24.671	21.7889	21.9946	22.0739	22.3334	21.1774	21.192	21.162	22.0704	24.7966	24.843	22.0708	20.6017	21.6715	24.7845	24.7689	24.7074	24.7335	24.7115	23.0651	22.2081	21.1562	21	21.5244
NR2C2	22.5307	20.623	22.5472	22.409	22.7893	22.1345	21.8483	21.6325	22.3014	22.0903	22.5836	22.2982	22.3824	21.9239	21.4732	22.2882	22.629	22.4856	21.8162	22.6437	22.1825	21.7097	21.8899	21.5001	21.3429	21.2861	22.5854	22.6553	22.6694	22.6227	22.3741	22.5086	22.3791	22.6463	21.5052	21.9838	22.6672	22.1002	22.607	21.4862	21.562	21.3028	21.4872	21.2263	22.5488	22.6617	22.5098	22.3328	22.6348
NR2C2AP	22.5132	23.0913	22.2809	24.0874	23.7129	23.4615	23.537	24.2051	23.813	22.3648	25.1273	23.047	24.3186	23.5166	24.4168	22.949	23.8249	24.6518	23.2494	21.7667	23.513	24.3163	24.0592	24.7462	24.9988	25.0515	22.678	23.0169	23.1561	23.6475	22.2334	22.4217	22.237	22.969	24.6637	23.8087	23.1175	21.8242	22.7087	24.382	24.2474	24.6897	24.3931	24.7258	23.6628	22.905	22.1131	21.8286	22.4459
NR2F6	20.5128	22.0338	20.6599	20.2645	20.2645	19.9766	20.3233	20.3261	20.4326	20.2712	18.7971	20.0147	20.3634	21.2272	20.7024	20.673	19.237	20.5603	20.6855	20.2662	20.3542	20.5019	20.3496	21.1903	21.1483	21.409	19.9092	19.9683	19.9889	20.0301	19.5333	19.4835	19.5197	20.0529	20.7424	19.9962	19.9994	19.2254	19.7965	20.9355	21.1705	21.3399	21.3873	21.3362	20.895	20.217	19.559	19.5556	19.7693
NR3C1	25.8801	24.2852	26.264	25.8223	26.288	25.9548	25.2885	25.944	25.7752	25.578	25.9859	26.0159	26.0057	25.1379	25.7123	26.5525	25.9431	25.6583	23.789	25.3781	25.84	25.1795	25.7055	25.1211	25.0799	24.8066	26.2912	25.9974	25.8551	25.6321	26.58	26.4089	26.5715	26.1139	24.891	25.6728	25.9091	26.5501	26.1758	25.3267	25.321	25.1853	25.2725	24.7534	25.582	25.9625	26.4844	26.5623	26.1089
NR3C2	22.5135	22.5913	21.883	23.3185	23.2674	23.5736	24.1709	23.2618	23.4167	21.0887	22.7609	23.7094	25.0035	22.4133	23.098	23.2289	23.9577	22.6209	22.6717	22.6492	22.7047	23.6878	23.2393	23.5989	23.8808	23.9149	21.7902	22.4225	22.6557	23.2572	21.3579	21.9793	21.4038	22.1397	23.954	23.4052	22.5591	21.3846	22.121	23.9714	23.7155	24.0557	23.7341	24.2652	23.2255	22.8155	22.143	21.6041	22.7061
NR4A1	20.7147	25.0304	20.6138	21.3139	19.813	19.2557	20.4273	20.6949	21.6104	20.8606	21.3971	20.4683	21.7176	21.8286	20.1976	20.2455	20.6666	20.9581	22.1287	21.2394	22.0532	23.2475	22.6125	23.5791	23.4559	23.854	20.486	20.7349	20.84	20.897	19.9836	20.1143	19.9876	20.6869	23.5493	22.4221	20.8086	19.9487	20.5237	21.7289	21.9741	21.9988	22.0941	22.4523	20.3278	19.9529	19.4246	19.4303	19.7429
NR4A2	21.2883	24.686	20.9437	21.1765	21.4587	20.0082	19.6847	20.3744	20.5412	20.1041	21.3712	20.5043	21.918	20.1959	19.7326	20.6958	20.5873	21.5157	22.5995	20.4208	21.051	22.031	21.5142	23.3571	22.5194	23.5853	20.5317	20.4907	20.4701	20.1818	19.9564	19.8388	19.9371	20.6464	22.3321	20.9377	20.5006	19.7971	20.3374	21.529	22.4179	21.9986	22.7453	22.3664	20.9344	20.3493	19.6922	19.8851	19.9496
NR4A3	19.1465	19.6528	18.8436	18.9079	18.7141	18.8963	19.0917	18.8375	18.713	18.8201	18.6214	18.5608	18.5627	19.1099	18.7793	19.0138	18.9843	18.7134	19.8849	18.7171	19.1331	19.053	19.1061	19.6048	19.6546	19.7058	19.0097	18.99	18.9789	19.0395	18.7804	18.6731	18.7622	19.1054	19.1909	18.7953	19.0007	18.4287	18.8648	18.9411	19.0185	19.1689	19.1417	19.0147	19.1372	18.7258	18.4135	18.3906	18.4479
NR6A1	19.506	18.1251	19.6065	18.5178	19.3756	18.8212	19.0883	18.7903	18.6366	20.2839	18.8038	19.4939	19.4706	19.1359	19.0494	19.3246	18.8496	19.1639	19.2534	18.8102	19.2739	19.6575	19.312	20.1651	19.7411	20.2854	19.0249	19.0311	19.0314	18.8465	18.681	18.641	18.6733	19.0941	19.8025	19.0858	19.0422	18.6507	18.9442	19.1505	19.5359	19.3177	19.6454	19.5662	19.0849	18.8245	18.4875	18.5953	18.6498
NRAS	24.8287	24.5092	25.3121	25.5868	25.0869	26.0724	24.824	25.5801	25.48	26.1415	25.5121	25.4998	25.3382	24.6415	25.8806	25.095	25.1923	25.2707	24.4781	24.8971	24.4873	24.9294	25.2574	24.752	24.648	24.4665	25.5881	25.4164	25.3341	25.1218	25.6467	25.6461	25.65	25.4771	24.6647	25.3063	25.362	25.6167	25.5436	25.1433	25.164	24.9827	25.1074	24.7543	25.2137	25.5218	25.6219	25.5276	25.6312
NRBP1	23.9889	24.835	24.3927	24.3436	24.4094	24.3821	23.5961	24.6673	24.3809	25.6354	24.7521	24.4919	25.1133	24.1621	24.3509	24.7911	23.8236	24.549	25.1159	24.2442	24.5399	24.1601	24.4747	24.0319	23.8804	23.7626	24.8595	24.6469	24.5504	24.2657	25.0242	24.9232	25.0218	24.7246	23.9074	24.499	24.5856	25.0417	24.7928	24.3997	24.4728	24.2565	24.4203	24.0599	24.4941	24.7985	25.0423	25.0265	24.9217
NRBP2	22.966	26.0382	23.4086	23.1444	22.6437	22.9989	24.4032	23.1899	23.9479	21.9895	22.72	23.3337	23.2516	23.2744	23.3527	22.9155	23.2152	24.9606	25.8868	24.2509	23.8594	25.8823	25.81	26.1937	26.5165	26.4354	21.9843	22.1471	22.2153	22.5568	21.8541	21.9534	21.8569	22.1176	26.1601	25.6354	22.1953	21.6179	22.0069	26.2782	26.0274	26.4906	26.1355	26.4107	22.5961	22.2216	21.9145	21.7041	22.0103
NRCAM	20.6784	20.1455	19.1371	18.6055	18.8886	20.558	20.2916	19.5248	22.0885	19.3534	21.0054	22.1262	22.195	20.3116	19.9662	20.123	19.7487	20.6288	20.7194	19.7703	19.7097	20.0384	20.3294	22.5017	21.8543	22.498	20.8857	20.3204	20.1144	19.7235	19.9664	19.295	19.8698	21.0274	20.2683	19.2738	20.2599	18.9216	20.0435	20.1455	20.9902	20.9691	21.6044	20.3488	21.5412	19.9788	18.9996	19.2309	19.0304
NRF1	23.2079	22.5873	22.9904	23.1212	23.1088	23.5732	23.0161	22.6075	23.3943	22.7185	23.7013	23.7681	23.7862	21.8586	22.8683	22.8536	22.7382	23.5718	22.8874	23.0838	23.3041	23.4844	23.2928	23.5624	23.6013	23.6327	22.6548	22.9927	23.1101	23.3329	22.1302	22.4389	22.1454	22.904	23.5864	23.235	23.0774	21.9071	22.7605	23.472	23.4427	23.5469	23.4807	23.6072	23.3493	22.9728	22.1857	21.8998	22.6845
NRG1	19.6576	20.177	22.4639	19.7649	21.7826	20.3588	22.382	19.7966	18.7675	17.6594	20.0016	22.0934	20.8159	19.4382	21.0725	21.3795	19.4048	20.6081	19.0747	20.6477	18.5522	21.5424	19.594	22.2826	20.7517	22.8746	20.4798	20.9686	21.1727	20.1517	18.6326	18.8261	18.6361	20.9008	22.1235	19.3419	21.1168	19.2623	20.5206	19.1581	20.394	19.4738	20.5795	21.0425	20.8194	19.8678	17.9475	18.5963	19.3181
NRGN	30.4652	34.4503	31.9596	28.6688	29.915	29.6851	30.6528	30.3341	30.9918	26.3512	29.7549	28.5618	31.0196	30.0961	29.899	29.5411	30.1619	31.1422	30.4024	32.4636	32.4182	31.4577	30.3629	30.1008	29.1044	29.8847	29.624	29.6578	29.6809	28.6381	29.437	29.7856	29.4949	29.3617	31.0544	31.3202	29.6229	31.8587	30.0375	30.971	31.7344	30.3189	31.3675	31.7162	29.3921	30.6406	31.0812	32.2491	31.8776
NRIP1	24.4847	24.0402	25.5895	25.6764	25.0137	26.6085	25.6753	25.7618	25.2787	26.8582	26.5336	26.8784	27.125	25.9327	25.9821	25.239	25.6007	26.4014	25.0687	26.0621	25.8469	26.3418	26.2352	26.3178	26.3165	26.2443	25.3717	25.7379	25.8578	26.0175	24.3185	24.7015	24.3282	25.6892	26.3231	26.1572	25.8238	23.8935	25.4214	26.3435	26.3336	26.3171	26.3217	26.2475	26.2669	25.8994	24.6004	24.3831	25.4551
NRIP3	19.8853	20.4625	19.4705	20.0572	20.9992	18.6456	19.6975	20.3747	20.029	19.7903	19.5507	19.7456	19.4628	19.7277	19.6477	19.4201	19.6535	20.1259	20.0468	19.4523	20.5885	20.4609	19.8122	20.2447	19.9529	20.4047	19.4087	19.5437	19.6056	19.5006	19.196	19.3033	19.2047	19.4641	20.5916	19.9545	19.5767	19.4407	19.499	20.1293	20.4314	20.1098	20.399	20.8828	19.7066	19.6732	19.3628	19.4711	19.7249
NRL	19.6518	20.4441	19.4234	19.6533	19.7918	19.674	19.2944	19.2397	19.6302	19.8035	19.0679	19.1984	19.2889	19.7968	19.6001	19.7109	19.694	19.2452	20.4567	19.851	19.8358	19.6631	19.6985	20.0753	20.2379	20.2115	19.4768	19.5305	19.5497	19.7335	19.3061	19.2763	19.2961	19.5864	19.8178	19.4623	19.5555	18.9834	19.4006	19.8344	19.8007	20.0642	19.9123	19.9027	19.9226	19.4936	19.1639	19.0603	19.2091
NRM	23.819	23.3127	24.3815	23.4149	23.2983	24.9456	23.2956	25.1136	22.727	25.4535	24.3873	24.8439	24.8807	23.147	23.7932	24.1988	23.0565	24.2408	24.5089	25.0927	24.3128	24.6036	23.6849	24.8651	24.7944	25.2841	23.8495	24.4495	24.6828	24.9283	22.816	23.2826	22.8418	24.2634	25.0287	23.6109	24.6003	22.8773	24.0445	23.6384	23.82	23.9337	23.935	24.5922	24.6214	23.8297	22.4217	22.3216	23.3964
NRN1	18.9773	18.8987	18.8763	18.952	18.9215	18.9889	18.9682	19.1703	18.4851	20.0954	18.4895	19.4289	18.7877	18.9423	18.3943	18.8495	18.427	18.9429	19.1836	19.4216	18.811	19.0745	19.1084	19.2062	19.4383	19.3187	18.7057	18.7899	18.8247	19.0569	18.6749	18.7273	18.6761	18.7763	19.1844	19.0412	18.8148	18.5029	18.7154	19.2558	19.0892	19.3656	19.1319	19.2486	18.9848	18.7931	18.6736	18.5252	18.6821
NRP1	18.5172	19.4048	18.6906	18.264	18.0678	19.7307	19.0417	18.8055	18.3879	18.8929	18.1625	18.7931	19.3206	18.6116	18.8911	18.2506	18.9446	19.3213	18.6471	19.0622	18.9485	19.3933	19.0182	19.3379	19.2654	19.4921	18.3663	18.4768	18.5262	18.5486	18.228	18.3149	18.2343	18.4238	19.5277	19.0868	18.5054	18.3124	18.4236	19.248	19.3225	19.285	19.3276	19.6456	18.6078	18.5193	18.3109	18.312	18.5028
NRP2	19.3206	19.4193	19.0281	18.5342	18.617	19.2023	19.0801	18.7417	18.8253	18.7325	18.564	19.0331	19.1571	19.6155	18.8619	19.1396	18.9348	19.1812	19.4592	19.1111	18.7497	19.1846	19.0605	19.4406	19.3881	19.5424	18.805	18.8447	18.8598	18.8616	18.6374	18.6349	18.6339	18.8653	19.2943	18.934	18.8603	18.5561	18.7752	19.2441	19.3612	19.3881	19.4372	19.461	19.1315	18.8935	18.6283	18.6393	18.7398
NRSN2	20.7578	21.2487	20.5515	20.5997	20.4343	20.8544	20.9904	20.7118	20.7476	20.105	19.604	20.018	20.1611	21.1252	20.5261	20.5196	21.1501	20.8365	21.2354	21.1151	20.2801	20.7946	20.3435	20.5203	20.5307	20.7011	20.1463	20.4244	20.5549	20.7223	19.9618	20.2304	19.9832	20.2552	20.9388	20.5699	20.493	20.2401	20.337	20.7416	20.6837	20.7024	20.6413	21.1844	20.6819	20.6361	20.3362	20.2472	20.7638
NRXN2	19.2421	19.8621	19.0836	18.9559	19.1039	18.9402	19.1905	19.186	19.159	19.0922	18.9461	18.7192	18.304	19.6674	18.9706	19.0956	19.1333	18.8734	19.4748	19.0933	19.216	19.3927	18.8163	19.391	19.0017	19.5306	19.1892	19.3741	19.4554	19.1282	18.6974	18.8026	18.7044	19.2951	19.5177	18.8391	19.423	19.0403	19.2728	18.7067	18.9987	18.736	19.0103	19.2013	19.2091	19.0631	18.5724	18.7729	19.0131
NSD1	23.1621	22.6924	23.9157	23.5279	23.6954	23.88	23.2052	23.0149	23.7409	23.7446	23.5751	23.687	23.939	23.0733	23.1975	24.0072	23.7385	23.5102	22.3409	22.8335	23.1178	23.0011	23.3037	22.9175	22.7954	22.6812	23.8896	23.6636	23.5629	23.3255	24.1006	23.9473	24.0915	23.745	22.7824	23.3035	23.5997	24.1341	23.8065	23.0646	23.1375	22.9377	23.0939	22.7295	23.387	23.6813	24.0528	24.1591	23.8135
NSDHL	22.624	23.2492	22.4162	23.6969	22.8077	23.1161	22.4528	23.1825	23.6733	23.2064	23.5132	24.0099	23.8682	21.9295	22.9578	23.067	23.0001	22.8576	24.1663	23.4227	22.7959	23.4019	22.743	23.4218	23.5572	23.8406	22.6484	23.19	23.4256	23.8825	22.1034	22.5306	22.1313	22.9653	23.7789	22.8256	23.3324	22.1767	22.8873	22.9414	22.8612	23.1029	22.9098	23.5964	23.4712	22.9367	22.1127	21.893	22.7408
NSF	26.3505	25.317	26.8014	26.647	25.7464	26.9773	25.8991	26.7593	26.4148	29.0307	26.6505	26.7108	27.5246	25.3141	26.5987	26.475	26.0591	26.5057	26.7252	26.2052	26.8619	27.4805	27.1918	27.5419	27.5715	27.6284	25.7285	26.2589	26.4564	26.7923	24.944	25.4285	24.9728	26.0859	27.589	27.173	26.3849	24.8796	25.9211	27.3647	27.3506	27.4596	27.3952	27.5866	26.7148	26.1189	24.9747	24.6661	25.7775
NSFL1C	27.9966	26.0226	27.7667	26.1762	28.0754	25.8138	26.7264	26.5137	27.0482	27.2598	27.1098	26.8127	26.3395	26.0021	27.588	28.3175	27.0631	26.7805	25.949	27.9241	26.9171	27.1609	27.3879	27.0217	27.0504	26.8133	26.9994	27.275	27.3533	27.3889	26.0178	26.4995	26.0427	27.2192	26.9784	27.4017	27.3307	25.9562	27.0947	27.3946	27.3767	27.3437	27.3443	27.164	27.3517	26.9495	25.2712	25.0961	26.5391
NSL1	26.5062	24.1376	26.9806	26.7202	26.827	27.4003	26.6526	27.416	26.5884	27.888	27.8584	27.7955	26.9144	25.4379	27.7255	26.711	26.3038	26.8586	25.218	27.4605	27.261	27.4851	27.2868	27.5177	27.5407	27.5245	26.0945	26.6798	26.8582	27.1996	25.1222	25.7563	25.1567	26.5154	27.5351	27.2404	26.8016	24.7435	26.3061	27.4815	27.4469	27.518	27.483	27.532	27.2234	26.6969	25.3455	24.7675	26.2759
NSMAF	27.0993	24.3747	26.9322	27.3391	27.4657	28.0482	26.8686	27.9569	27.6095	26.2012	27.6085	28.1046	28.4678	26.586	28.0629	27.7852	27.6655	27.7367	26.4949	27.1025	26.4905	27.7237	28.0456	27.7212	27.7966	27.5287	26.4616	27.2022	27.4214	27.5321	24.8498	25.7966	24.9164	26.9305	27.5531	28.0239	27.3422	25.5797	26.845	27.8349	27.7507	27.7722	27.7282	27.3661	27.8093	27.4277	25.7642	25.7476	27.2465
NSMCE1	27.5973	29.0841	27.5292	27.7811	27.9634	30.0995	29.3728	28.5414	28.9465	28.5238	29.1421	29.556	29.6966	27.9138	29.2218	28.5423	28.1391	29.4889	29.1815	28.3798	28.7563	29.0119	28.4897	29.0928	29.348	29.3949	28.4968	29.0837	29.2683	29.6158	27.7549	28.4661	27.8066	28.8871	29.3146	28.5346	29.1989	27.4897	28.7538	28.58	28.2511	28.7967	28.3489	29.0665	29.2364	28.6627	27.4614	26.6611	28.3143
NSMCE2	22.8648	21.2175	23.7764	23.558	23.7491	23.6532	23.357	23.6902	23.3138	23.002	24.3722	23.9592	23.9689	22.4365	23.8754	23.5134	23.3971	23.6001	22.1753	23.0073	22.7449	23.7117	22.9675	23.5804	23.7761	24.0019	22.6817	23.3426	23.6086	24.1237	22.1151	22.7025	22.1575	23.0379	24.0701	23.1727	23.4978	22.3055	23.0234	23.1769	23.0043	23.2998	23.0251	23.8508	23.5226	23.0506	22.2005	21.8774	22.9426
NSMCE4A	26.5675	26.4372	26.8671	28.402	28.2537	27.7296	28.4754	27.9547	27.8766	25.1299	28.6649	28.4812	28.2129	27.3085	29.2579	27.1893	28.2064	28.0236	26.4247	27.7804	28.1492	29.2056	29.1519	29.1833	29.1846	29.1385	26.5229	26.927	27.0814	27.2941	25.6558	25.9416	25.6642	26.8581	29.1884	29.1127	27.036	25.4259	26.5846	29.2032	29.1966	29.1886	29.1901	29.1427	27.811	27.0979	25.8353	25.7066	26.6004
NSUN2	28.0739	28.518	29.1535	28.9295	28.0902	30.0017	29.2419	29.2348	29.4324	29.0257	29.2703	28.8449	29.8024	28.0121	29.9695	28.7238	29.0611	28.7735	30.0723	27.5994	27.963	28.4208	28.6712	28.0754	27.882	27.784	29.5014	29.5488	29.5326	29.4364	29.238	29.3787	29.2426	29.5534	28.1295	28.828	29.5372	28.8413	29.5093	28.2006	28.2725	27.9328	28.1596	27.8391	29.3213	29.5326	29.3292	29.0881	29.5065
NSUN3	21.3064	19.528	21.7074	22.8901	22.3387	21.4533	20.9511	21.2787	20.5557	23.1304	22.2991	21.9423	22.1087	21.0374	21.5794	20.9506	21.1968	21.7798	19.898	20.9538	21.3223	22.4572	21.7582	22.5548	22.5479	22.9187	20.5317	20.8635	21.0093	21.2065	20.1112	20.3498	20.1259	20.7365	22.7977	21.7818	20.954	20.1766	20.6619	22.2366	22.3001	22.4195	22.3649	22.9633	21.321	20.9013	20.2439	20.165	20.7256
NSUN4	22.1762	21.6472	22.0362	22.7741	22.6756	23.8427	22.5514	23.3338	23.2518	22.1851	24.6761	24.6907	24.2931	22.1449	23.4016	23.7327	22.3971	23.7853	23.0762	23.2653	23.0895	24.1892	23.6785	24.3009	24.4038	24.5716	22.1663	22.7003	22.9069	23.3033	21.4991	21.9595	21.5279	22.5157	24.4594	23.6791	22.8362	21.444	22.3783	23.9256	23.8578	24.0995	23.9284	24.4053	23.0965	22.5052	21.4963	21.2004	22.1999
NSUN5	27.0206	27.3278	27.2	26.1597	25.5571	26.8108	26.7513	26.3319	26.2142	28.2174	26.6617	27.04	26.6548	26.786	27.6253	27.4446	25.6877	27.7279	29.3247	26.8717	27.2863	27.9969	27.9452	28.3452	28.618	28.551	25.8918	26.3022	26.4595	27.1762	25.5075	25.7635	25.5118	26.2476	28.2844	27.7149	26.4199	24.6647	25.9282	28.3314	28.0776	28.5362	28.1954	28.4317	27.1665	26.353	25.5122	24.8506	25.7567
NSUN6	19.3733	16.6696	19.5335	21.3513	20.4071	22.3281	22.2594	20.538	21.6551	19.6188	20.7367	22.5593	21.5671	20.288	22.1901	20.0079	21.3386	21.7279	18.3374	19.8545	20.7353	23.0382	22.569	23.1621	23.0842	23.2663	18.9828	19.2437	19.3553	19.3776	18.4752	18.6232	18.4815	19.1778	23.1762	22.4654	19.3191	18.5084	19.0419	22.9982	23.1315	23.1153	23.1757	23.3017	19.9528	19.4339	18.6328	18.6662	19.1535
NSUN7	19.3728	18.4781	20.0038	18.9623	19.7722	18.8744	19.4179	19.455	18.7064	21.0789	19.5172	19.1711	19.6778	19.3739	18.6876	19.7344	19.8416	19.2742	18.5576	18.54	19.2645	19.3859	19.3184	19.8762	19.6933	19.9385	18.9749	18.9459	18.9331	18.8681	18.8062	18.7457	18.797	19.0114	19.4802	19.0885	18.9467	18.6944	18.8936	19.8589	20.2439	20.1608	20.4436	20.159	19.5274	19.1939	18.8769	18.9488	18.9639
NT5C	27.0358	29.8203	26.1953	26.8242	26.2451	26.3009	26.2908	26.9831	27.6374	27.8653	26.9934	27.3777	26.728	27.5618	26.0391	25.8165	26.6967	27.7616	29.7552	27.7609	27.2432	28.7278	28.5301	28.9824	29.0035	29.0561	26.1613	26.4519	26.5598	26.822	25.3856	25.4832	25.3747	26.4858	28.8902	28.2408	26.543	24.819	26.0849	28.7663	28.8176	28.9307	28.9031	28.9623	27.3221	26.4415	25.1981	25.0375	25.7368
NT5C2	31.8755	29.1963	31.626	30.282	31.6092	30.0229	30.0969	30.7182	30.506	32.0542	30.6187	30.4556	30.2724	30.5577	31.2727	30.9913	31.1644	30.0133	29.1243	30.3119	31.9166	29.9725	30.1598	29.3628	29.2182	29.0636	31.333	31.2596	31.2315	31.1022	31.3288	31.3393	31.3267	31.2452	29.6634	30.488	31.2349	31.0018	31.3427	30.0761	30.0406	29.7349	29.8736	29.7382	31.0308	31.3401	31.1301	30.9656	31.3137
NT5DC1	25.1879	24.1937	25.256	26.3576	26.2431	26.1382	24.609	25.7605	25.6616	25.1603	27.024	26.8249	27.452	24.5449	25.7614	25.3282	25.7696	26.0715	24.1135	25.6109	25.3975	26.3304	25.8294	26.3506	26.4504	26.5548	24.7966	25.4889	25.7276	26.1266	23.9473	24.6437	23.9951	25.222	26.5259	25.9033	25.6347	24.0199	25.116	26.1804	26.0889	26.294	26.1347	26.542	25.9674	25.4247	24.2201	23.7732	25.1551
NT5DC2	19.4656	20.4406	19.2123	18.6845	18.8438	19.9158	19.5567	20.5385	19.1274	19.3776	19.4351	19.6415	19.5545	20.1636	19.4151	19.841	19.4892	19.6227	19.7494	20.4045	19.3953	19.9082	19.9428	20.1297	20.5657	20.3522	19.1254	19.2948	19.3655	19.7975	19.0613	19.1759	19.0653	19.2591	20.1224	19.838	19.3438	18.7639	19.156	20.1921	19.8773	20.3872	19.9515	20.2022	19.6139	19.2756	19.0523	18.7758	19.0848
NT5DC3	21.1523	18.8847	20.7472	21.7104	19.7542	22.4266	20.9591	18.853	20.6481	18.6288	19.5476	20.7283	20.5231	21.4706	22.569	21.2827	19.7688	20.7605	20.4467	20.1465	20.1043	21.7439	21.5518	22.1069	22.3984	22.4026	19.3424	19.4698	19.5228	19.7359	19.199	19.2739	19.201	19.4479	22.0557	21.3726	19.5075	19.0416	19.3586	22.4791	22.301	22.7485	22.4277	22.7503	20.0291	19.6967	19.3807	19.2395	19.508
NT5E	21.1472	21.372	21.4373	21.5264	22.774	24.9158	23.3371	22.8636	22.9905	21.209	23.575	23.1145	23.6358	22.6768	22.478	22.8748	21.7447	22.0418	21.5178	20.8067	22.0401	22.0609	22.6077	23.3483	23.6205	23.4871	21.9565	21.8792	21.8376	22.4	21.5412	21.0636	21.4678	22.2465	22.4571	21.5624	21.9106	19.3806	21.4467	23.4313	23.3529	23.7584	23.5677	23.3347	23.5626	22.5096	21.4178	20.8654	21.191
NT5M	22.9755	25.2866	23.1963	22.5963	22.493	22.4459	22.9501	23.3169	23.4002	20.6654	22.1444	21.2535	23.251	23.025	22.3837	22.6088	22.5774	22.8084	22.3611	23.446	23.6973	21.4684	22.4953	23.2575	23.6361	23.4032	23.6797	23.6364	23.6077	23.7972	23.5755	23.2742	23.5381	23.761	22.0253	20.9796	23.6481	21.2289	23.4184	21.9855	21.6174	22.8688	22.1514	21.5062	23.7945	23.1365	22.1013	21.1923	21.5427
NTAN1	22.8257	22.5719	23.0859	23.5515	23.5669	23.1574	22.6964	23.7049	24.0595	23.4051	23.742	23.9084	24.3396	23.8466	23.4881	23.5012	23.2293	23.7038	23.3476	23.306	23.6487	23.717	23.545	23.7938	23.9379	23.9271	23.1785	23.5388	23.659	23.9326	22.8331	23.2053	22.8567	23.4328	23.8692	23.5321	23.6198	22.5068	23.3265	23.6305	23.4278	23.7359	23.4789	23.7883	23.698	23.3198	22.691	22.1376	23.0725
NTHL1	21.5221	23.7511	21.8413	22.0117	21.552	22.4117	22.4192	21.8468	22.0075	21.4936	20.8432	21.769	21.2748	22.7241	22.2976	22.2084	21.8554	22.2288	22.6983	21.8461	21.423	22.0753	21.7977	22.2122	22.6505	22.5942	21.5044	21.9463	22.1395	22.8697	21.2174	21.5611	21.2376	21.7864	22.4271	21.7927	22.068	20.977	21.6661	22.0143	21.7013	22.2168	21.7686	22.3176	22.3081	21.7451	21.1868	20.7945	21.4957
NTN4	18.1758	18.8194	18.7298	19.8097	18.6539	18.5141	18.2612	18.3487	18.2249	18.2596	18.7213	19.6254	18.7018	18.7648	18.6375	18.4155	19.6715	18.63	18.5787	18.5669	19.0545	19.4373	18.5532	19.1187	18.6673	19.2958	18.2653	18.4348	18.5154	18.3082	17.9878	18.1079	17.9976	18.3275	19.5727	18.7405	18.4763	18.3505	18.3868	18.8551	19.3175	18.8113	19.2647	19.8328	18.5815	18.5752	18.1628	18.3539	18.678
NTN5	19.9053	20.3839	19.4274	19.9466	19.6003	19.514	20.055	19.6334	20.0063	19.6147	19.4632	19.1108	18.7349	20.315	19.91	19.8405	19.5072	19.4708	20.5309	19.9087	19.8447	19.8251	19.9777	20.1962	20.3869	20.2633	19.4281	19.419	19.4141	19.4967	19.3952	19.3488	19.3874	19.4627	19.9135	19.7498	19.4226	19.2095	19.3734	20.4006	20.3226	20.6563	20.4484	20.3123	19.7916	19.5526	19.4266	19.3599	19.3907
NTNG2	21.5117	21.6305	21.222	20.733	21.5389	19.114	19.5383	19.9803	19.401	22.7727	19.0791	20.2272	20.4359	20.2411	19.3879	20.3324	19.6654	19.9928	22.1741	20.4296	22.1496	21.4605	21.476	22.114	22.4319	22.3806	19.6478	19.715	19.741	19.9162	19.5052	19.5053	19.4992	19.7449	21.7512	21.1119	19.7408	19.2443	19.6032	22.0889	21.9766	22.5066	22.1734	22.2538	20.1906	19.8184	19.5144	19.399	19.572
NTSR1	19.9489	20.5239	19.5533	19.7574	19.5209	19.5102	20.029	19.6052	19.7115	19.7976	18.826	18.9091	19.5669	20.2502	19.3728	19.6824	20.0773	19.1261	20.1511	19.6864	19.7071	19.5548	19.4832	20.2188	20.0263	20.3153	20.0392	19.9655	19.9317	19.7819	19.5424	19.3693	19.5152	20.1647	19.6919	19.1651	19.9719	19.1808	19.7937	19.3552	19.607	19.589	19.7543	19.5609	20.2657	19.6431	19.0864	19.1827	19.2267
NUAK1	19.3694	20.1642	21.2421	20.4077	19.5649	18.9678	19.2162	20.1047	20.9585	18.9271	20.5822	19.0347	17.8944	20.0667	18.8732	19.1328	19.4393	18.9881	20.7122	19.1756	19.2881	20.4486	18.9346	20.3041	19.1486	20.5626	19.5665	19.8813	20.0233	19.0944	18.5794	18.7291	18.5906	19.7218	20.6707	19.0164	19.9618	19.4655	19.7407	18.9149	19.8675	18.9344	19.865	20.3395	19.7968	19.6232	18.5592	19.1644	19.6138
NUB1	27.102	27.9796	27.493	27.7291	27.66	27.3436	26.1794	27.8689	27.338	29.814	28.1354	27.8563	27.8315	25.8242	28.4238	27.504	27.6582	27.0918	28.2307	26.4882	26.8865	26.8818	27.5775	26.9138	26.9149	26.5459	28.2091	27.946	27.8035	27.6054	28.3117	28.2837	28.3191	28.0685	26.5541	27.4813	27.8599	28.3203	28.0949	27.1978	27.17	27.0742	27.137	26.4701	27.6284	27.9434	28.3174	28.3359	28.0278
NUBP1	25.9084	24.5707	26.4694	26.6345	26.1714	26.6754	25.8404	27.0319	25.8372	26.1673	27.3466	27.1103	26.4324	25.2613	26.7023	26.0531	25.4894	26.269	25.2658	26.7921	26.4639	26.739	26.1916	26.9061	26.8491	27.0397	26.0523	26.4384	26.5579	26.6551	25.077	25.4429	25.0942	26.3453	26.9272	26.0705	26.5193	25.0551	26.1484	26.1894	26.3804	26.4312	26.4706	26.7686	26.6057	26.0294	24.6221	24.5801	25.5919
NUBP2	23.0688	24.6804	23.4278	23.6228	23.2426	23.3534	23.7963	23.699	23.3199	23.4253	23.4235	23.1123	23.4288	23.5589	23.4341	23.7934	22.6504	24.1156	24.8228	22.7536	23.781	23.7771	23.5295	24.0131	24.1473	24.1806	23.3036	23.654	23.7793	24.083	22.7869	23.0785	22.7974	23.5849	24.0072	23.3738	23.7469	22.3062	23.3763	23.6709	23.5459	23.8768	23.6507	23.9359	23.9658	23.4275	22.5232	22.0928	22.9859
NUBPL	28.8406	27.5517	29.0307	31.0362	29.4463	29.1516	30.8668	29.2907	29.564	27.0408	30.0264	31.3087	31.2223	28.3839	29.1982	28.6677	29.8851	29.6973	28.62	29.3876	28.4777	30.7619	29.7713	31.2027	31.1766	31.8203	27.9651	28.4103	28.6005	28.8612	27.2796	27.5636	27.2934	28.2824	31.352	29.6282	28.5362	27.2363	28.0872	30.6925	30.8741	31.1093	31.0486	31.8964	29.3676	28.5781	27.4776	27.3742	28.1769
NUCB2	24.77	23.8207	24.8344	25.0237	25.5486	26.5438	25.702	25.1464	25.9777	24.6994	25.7032	25.9487	26.1646	25.3154	25.4813	26.1096	25.5179	25.2781	23.382	24.2703	24.0268	25.2995	25.3229	25.4568	25.3443	25.4099	25.407	25.4546	25.4365	25.1896	25.2723	25.3595	25.2694	25.4545	25.4271	25.1098	25.4403	24.3138	25.4	25.2559	25.0091	25.4115	25.1646	25.3117	25.4112	25.3176	24.6693	23.6993	24.8341
NUCKS1	24.2982	25.6435	24.5337	24.914	25.0291	25.8583	24.8112	24.8395	25.4714	24.1746	25.4335	25.0466	25.3826	24.3097	25.3149	24.9884	25.1484	25.2552	24.4863	24.2379	23.853	24.8609	25.2047	24.7922	24.5883	24.5046	25.3084	24.9386	24.7835	24.3646	25.632	25.3436	25.6146	25.0827	24.5947	25.1844	24.8424	25.7055	25.1615	24.9364	25.085	24.797	25.0352	24.5744	24.5704	24.9989	25.5528	25.7994	25.1835
NUDC	29.3855	32.3915	30.2236	30.0125	30.3354	28.611	30.7332	30.4829	30.0222	30.4191	29.6829	30.262	30.2685	30.8935	30.9832	30.5721	30.507	30.4915	31.7123	30.6961	30.1733	30.3881	30.6321	30.3832	30.2843	30.1429	30.6565	30.4985	30.3858	30.0923	30.5093	30.6696	30.5315	30.5957	30.1767	30.6174	30.4391	30.5503	30.6166	30.6241	30.6429	30.581	30.6356	30.3756	30.4547	30.6329	30.4271	30.1471	30.6632
NUDCD1	19.8645	18.7442	19.5171	20.5309	19.5742	21.5073	20.6665	20.3153	20.6517	19.4692	21.1834	21.3048	21.0929	20.0653	21.1235	20.2269	20.0439	21.313	19.3895	20.3603	20.4685	21.0952	20.522	21.1011	21.2671	21.4493	19.4475	19.889	20.081	20.5006	19.0429	19.4009	19.0664	19.7046	21.4089	20.6128	20.0055	19.0758	19.646	21.0101	20.8757	21.1604	20.92	21.5432	20.3909	19.9384	19.2634	19.0291	19.7774
NUDCD2	19.8804	21.1668	20.1831	20.7534	21.0539	21.7608	20.9716	21.2254	21.7429	20.1525	22.1351	22.1165	22.3896	20.7305	21.8962	20.6253	21.0622	21.9359	21.5775	20.8935	20.8303	21.6389	21.2743	21.8805	22.0656	22.1658	20.6628	21.0867	21.2523	21.6702	20.0988	20.4397	20.1161	20.9786	21.9433	21.1643	21.1971	19.7878	20.7803	21.5099	21.4005	21.7391	21.4984	21.91	21.5321	20.916	19.9906	19.6356	20.5258
NUDCD3	22.9724	23.9627	23.837	23.9128	23.0663	24.5463	24.5231	23.8618	23.5776	24.1337	23.9816	24.584	24.0581	23.5188	23.8967	23.7405	23.972	24.2421	25.2953	24.1335	23.9105	24.1182	24.2048	23.9461	23.7115	23.7321	24.117	24.2434	24.2493	24.0847	23.8153	24.0388	23.8265	24.2235	23.9441	24.23	24.2567	23.171	24.1656	24.0115	24.1231	23.8447	24.0721	23.8421	24.1004	24.2455	23.8555	23.284	24.0996
NUDT1	21.6416	23.4398	22.1529	21.6294	21.0795	21.7567	22.032	21.412	22.8386	21.3427	22.2728	21.6355	21.7445	22.0006	21.2694	22.8137	21.7741	21.97	22.8998	22.1316	21.194	21.8402	21.4661	21.9944	22.2863	22.3503	21.7463	22.2285	22.4232	22.9727	21.3067	21.685	21.3286	22.0634	22.1763	21.4464	22.3546	21.103	21.923	21.5393	21.3429	21.7362	21.4141	21.9327	22.453	21.8632	21.1313	20.7785	21.5723
NUDT11	19.2213	20.077	19.3106	19.6315	19.0721	19.2461	19.4592	19.0871	19.2957	18.6056	20.1076	18.7404	19.6552	19.0776	18.616	19.1602	19.5993	18.8902	19.0765	19.5259	19.7583	19.3419	19.0007	19.1627	19.1811	19.3128	18.9688	19.2145	19.3282	19.4897	18.7933	19.0247	18.8115	19.0725	19.4658	19.1543	19.2756	19.0021	19.1276	19.2322	19.1877	19.2201	19.1652	19.5597	19.3789	19.3037	19.0312	18.9497	19.3738
NUDT12	18.0869	18.3704	18.576	18.3503	18.3719	19.8415	18.7746	19.1087	19.2999	18.9211	20.2496	19.8035	20.2987	18.5061	18.9578	17.6986	18.4092	19.8611	19.0582	17.2719	18.299	19.7638	19.6512	19.6669	20.0829	19.8954	18.0719	18.1968	18.2526	18.5014	18.0603	18.1836	18.0693	18.1358	19.9633	19.7838	18.229	18.0179	18.1383	20.1681	19.7378	20.2309	19.7421	20.2492	18.3769	18.2804	18.2124	18.0422	18.2661
NUDT13	18.2645	21.2037	19.3595	19.2831	20.2136	19.4478	21.0341	19.64	18.7752	19.1392	19.9986	20.3485	20.76	20.5414	20.1623	18.4572	19.984	20.3439	19.3869	20.535	20.43	21.3461	20.7073	21.2435	21.1359	21.5224	19.0897	19.1983	19.2469	19.2756	18.9587	19.0446	18.9648	19.1461	21.5893	20.8262	19.2264	19.0376	19.1463	20.8889	20.9887	20.9474	20.9966	21.5259	19.2521	19.1731	18.9905	18.987	19.1587
NUDT14	21.4167	23.5401	21.5943	20.8539	21.295	21.3645	21.4319	21.9831	21.7764	21.0462	20.4869	21.6434	22.1386	21.6678	22.0025	21.8681	21.1657	22.7696	23.0625	22.5801	21.8885	22.3294	21.9062	22.4293	22.7736	22.8403	21.2298	21.6639	21.8533	22.4318	20.8867	21.228	20.9077	21.4979	22.704	21.933	21.7814	20.7624	21.4013	21.9652	21.7336	22.1515	21.7947	22.3889	21.8157	21.3316	20.7605	20.4586	21.129
NUDT15	21.5461	23.3444	21.555	23.1875	22.6485	21.8414	21.1609	23.21	22.5937	22.1399	22.909	22.1107	21.6731	22.3273	21.5928	21.8922	22.4883	22.116	20.6658	21.3198	21.9748	22.9772	22.5508	23.1986	23.4771	23.6016	21.5372	21.8944	22.0493	22.5024	21.184	21.4376	21.1977	21.7784	23.3564	22.4964	21.9943	21.034	21.6512	22.4696	22.3166	22.6942	22.4014	22.9162	21.967	21.4933	20.9464	20.7341	21.2656
NUDT16	24.6223	25.6558	24.1536	23.6452	24.1803	23.9757	23.495	24.8943	23.7997	25.3515	24.3925	24.1551	24.182	24.1029	23.9286	24.552	23.7451	23.9875	25.7894	24.8514	24.1103	24.6365	24.8562	24.4304	24.6009	24.2771	24.5092	24.681	24.7345	24.6422	23.3166	23.549	23.3159	24.6695	24.5011	24.8788	24.7251	23.3893	24.5084	24.8668	24.777	24.8247	24.7334	24.6444	24.7637	24.3346	22.3777	22.8234	23.8209
NUDT16L1	26.2648	28.5999	26.0341	26.2255	25.9818	25.734	26.2919	26.6296	25.9385	26.4118	26.0977	26.4891	25.3323	26.2677	25.9319	25.9271	25.5193	27.4196	27.6499	26.4065	27.1132	26.8479	26.7489	27.1964	27.5123	27.4344	25.7103	26.1245	26.2817	26.9481	25.329	25.6117	25.3377	26.0508	27.1575	26.548	26.2376	24.5254	25.7735	27.0745	26.7826	27.3201	26.9125	27.232	26.7831	26.0298	25.2188	24.5422	25.502
NUDT18	25.067	26.5201	23.8745	23.9933	24.1926	23.178	24.6972	24.3781	24.5421	24.6991	23.1096	23.9468	22.9219	26.0784	24.3131	24.571	24.4931	24.9931	25.3847	24.3159	24.7218	25.2791	24.08	25.7418	25.2732	26.1942	23.8763	24.3663	24.5691	24.426	22.732	22.9994	22.7423	24.2537	25.754	23.8901	24.5053	22.8911	23.9737	24.4385	25.0378	24.8025	25.2017	25.768	25.0845	24.1783	22.6326	22.8152	23.6669
NUDT2	22.5592	22.7645	23.3138	23.5515	23.7859	24.5195	24.7617	24.1227	23.3656	24.1632	25.8224	25.7688	23.5823	23.6087	23.7051	24.0178	23.9359	23.8914	24.2305	24.9569	23.3961	24.9662	24.1929	24.7498	25.3177	25.3513	22.5983	23.4294	23.7913	24.8125	22.1379	22.8951	22.1922	23.034	25.4748	24.5187	23.6387	22.1806	23.0304	24.806	24.2515	24.9644	24.2737	25.4621	23.9521	23.3393	22.5044	21.87	23.2189
NUDT21	23.9931	22.7108	24.6129	25.1225	24.584	25.6884	25.0306	25.307	25.308	23.8282	25.8158	25.5828	25.3501	25.0946	25.5541	24.5679	24.4802	24.8433	22.3445	23.9443	24.3215	24.094	24.3732	23.832	23.4679	23.4603	25.3973	25.1044	24.9767	24.4741	25.6267	25.4542	25.6183	25.1941	23.7407	24.4661	25.0192	25.7775	25.3222	24.0294	24.2665	23.7725	24.1642	23.6811	24.647	25.1693	25.6257	25.8003	25.4138
NUDT22	23.1994	25.5155	22.3384	24.0339	22.9879	23.2291	23.8984	23.095	22.9021	23.8951	23.5194	23.2421	22.7512	23.9077	22.604	22.9102	22.347	24.5811	24.724	23.2145	23.2442	24.345	24.2461	24.7188	24.8803	24.8751	22.8211	23.1288	23.2467	23.7397	22.3164	22.4761	22.3117	23.127	24.6004	23.9602	23.2227	21.5309	22.7933	24.3332	24.2059	24.5929	24.3398	24.5309	23.6199	22.8135	21.8498	21.4023	22.1763
NUDT3	23.029	21.8369	23.7495	22.8328	23.589	23.2579	22.5682	23.3937	23.9277	23.4598	24.258	23.7666	24.2367	22.3758	23.137	22.7991	22.762	23.5925	22.4057	23.5973	23.4059	23.9612	23.4493	24.0013	24.1074	24.3398	22.7221	23.0628	23.2087	23.4938	22.3613	22.6326	22.379	22.9256	24.2672	23.4982	23.1523	22.3954	22.868	23.4802	23.4275	23.6107	23.4687	23.9802	23.1408	22.7993	22.2743	22.1358	22.6658
NUDT4	22.0249	20.3929	21.6258	21.8449	22.2819	21.7482	22.0618	21.8166	22.6981	20.0896	22.5807	22.5641	21.4723	20.693	21.5745	21.2473	21.9658	23.159	19.503	21.4881	22.409	22.5245	22.368	22.6252	22.7059	22.712	20.7344	21.2175	21.3972	21.9249	20.1993	20.5917	20.2188	21.0881	22.6525	22.3092	21.3404	19.7191	20.8726	22.6117	22.5319	22.6845	22.571	22.7065	21.9523	21.3223	20.413	19.8747	20.899
NUDT5	28.6341	29.0246	27.9812	28.4134	29.3934	29.4287	26.4698	28.5787	29.1089	28.0235	28.88	29.3944	29.5347	28.1947	29.6029	30.3546	30.004	28.0278	29.1237	27.3303	29.1877	29.7911	29.1689	29.7195	29.8157	29.9753	27.7665	28.4906	28.7731	29.2325	26.9681	27.7177	27.0244	28.1725	30.0009	29.3406	28.6568	27.2586	28.144	29.4736	29.3678	29.5862	29.3905	29.957	28.8402	28.3274	27.2283	26.8229	28.1822
NUDT9	24.6935	25.3032	23.6834	24.2701	22.9197	24.3792	24.6308	24.4115	24.2328	24.0616	26.1612	25.2319	25.1601	24.132	23.4184	23.8316	25.294	25.1023	24.2772	24.5881	24.1544	25.3715	24.8376	25.5849	25.6556	25.8788	23.6738	24.1585	24.3524	24.6793	22.939	23.3192	22.959	24.0209	25.6786	24.7596	24.2854	22.814	23.8236	25.1309	25.1386	25.3527	25.228	25.6719	24.6647	24.0069	22.9003	22.6763	23.6155
NUDT9P1	18.773	18.6905	18.1637	18.2636	18.4911	18.5102	18.9702	18.7807	19.0372	19.2445	18.6288	19.3093	19.2346	18.5726	18.6434	18.5242	18.9883	18.5312	18.8552	18.3689	19.1509	18.8881	19.0307	19.2252	19.4456	19.3064	18.5715	18.5771	18.5778	18.7127	18.535	18.4937	18.5269	18.6213	18.9856	18.8227	18.5853	18.3008	18.5147	19.0949	19.003	19.2834	19.0907	19.0297	18.771	18.5459	18.4258	18.3431	18.3931
NUF2	18.4652	19.1007	18.9684	19.4195	19.5298	18.9288	19.4991	19.3722	19.5957	19.3993	21.2783	20.1035	20.2873	19.4869	19.5434	19.0143	19.5271	19.9369	19.3495	19.215	19.1606	19.9499	20.1194	20.0983	20.6481	20.2815	18.8947	19.0076	19.0555	19.4453	18.9362	19.024	18.9401	18.9782	20.1238	20.0521	19.0399	18.6921	18.9219	20.4389	19.9828	20.6026	20.0381	20.2744	19.2526	19.0433	18.9869	18.7267	18.9314
NUFIP1	20.5549	22.5251	20.8993	20.3342	20.5147	21.0329	20.9748	20.3097	21.2266	20.4933	20.5761	20.2691	20.8838	20.4715	20.6173	20.7326	20.1603	20.7949	20.7339	19.5455	20.2432	21.1679	20.5627	21.263	21.1418	21.5657	20.094	20.3647	20.4824	20.55	19.6801	19.8669	19.6913	20.2647	21.4453	20.5677	20.4384	19.7825	20.1967	20.9439	21.1061	21.0908	21.1622	21.645	20.7942	20.4326	19.8077	19.8056	20.2755
NUFIP2	26.6105	23.6389	26.2282	26.4468	26.1888	26.9879	26.3803	26.5851	25.8088	26.4506	25.7291	25.7147	25.8023	25.9137	26.1347	26.1992	26.6428	25.4762	23.9866	25.6074	25.6147	24.9942	25.3004	24.892	24.8037	24.697	26.7531	26.5463	26.4585	26.2559	26.983	26.841	26.9759	26.6151	24.8009	25.324	26.4909	27.0215	26.6845	24.8861	24.9311	24.7637	24.8829	24.5917	26.1182	26.4251	26.8391	26.9487	26.5737
NUMA1	20.3984	22.9188	21.1679	21.2915	21.5612	22.5072	22.9324	20.8593	22.6154	20.1352	21.8173	21.1522	22.149	21.529	21.8367	21.6506	21.2619	21.8611	23.3044	21.7938	21.1854	20.5969	20.796	20.2666	19.9038	19.9517	22.9242	22.4557	22.2687	21.5639	23.3573	23.0384	23.3443	22.563	20.2553	20.9629	22.3265	23.8964	22.8251	20.3397	20.6107	20.075	20.4902	20.0895	21.6379	22.4393	23.3017	23.8257	22.9408
NUMB	29.372	24.9845	28.6055	27.695	28.4463	26.8679	27.5131	27.9428	26.9479	28.7132	27.4172	27.0482	27.1428	27.1963	27.5759	28.7132	28.3839	26.8894	25.2375	27.7407	29.0129	26.8897	27.4154	26.2416	26.3767	25.8746	28.2278	28.1287	28.0826	28.0462	28.0632	28.1377	28.0595	28.1245	26.5032	27.6965	28.0915	27.8029	28.234	27.295	27.0204	26.9317	26.8431	26.5902	27.8428	28.2274	27.7164	27.7245	28.2046
NUMBL	21.9379	22.7798	21.1263	20.7635	21.1895	19.5847	20.9381	20.6898	20.7108	21.5537	19.9852	19.7448	20.299	22.0857	20.3732	20.4435	20.7402	21.0039	22.8414	20.7121	21.5275	22.0259	21.8097	22.4335	22.578	22.7032	20.1838	20.28	20.3193	20.4403	20.0167	20.0611	20.0163	20.275	22.2994	21.6102	20.31	19.8875	20.1813	22.2458	22.2317	22.5284	22.3616	22.5951	20.603	20.3281	20.0324	19.9628	20.1581
NUP107	24.8945	24.1269	25.2068	26.2554	25.9111	27.2179	25.8027	26.5207	27.0201	25.2717	27.2564	27.0115	27.0906	25.0614	27.2724	25.7292	26.0499	25.5425	24.8888	25.8249	25.7015	27.0878	27.1059	27.0457	27.015	26.9836	25.0054	25.4313	25.5898	25.9772	24.3656	24.7109	24.3812	25.3244	27.0397	27.0958	25.5384	24.0336	25.1087	27.0663	27.0765	27.0273	27.0609	26.985	26.181	25.5585	24.5808	24.237	25.1497
NUP133	25.7594	25.455	25.8302	26.3434	26.5119	27.1215	26.0506	27.0292	26.6513	25.6705	27.1489	27.1268	27.143	25.8139	26.763	26.4204	26.1772	26.4404	25.7372	25.8707	25.4548	26.7114	26.7732	26.585	26.5202	26.4648	26.0206	26.3175	26.4237	26.6303	25.3349	25.6122	25.3397	26.2825	26.6142	26.7927	26.395	24.67	26.0498	26.6425	26.6565	26.5391	26.6112	26.4931	26.75	26.4343	25.4817	25.0819	26.0216
NUP153	23.2003	21.4532	23.8306	23.966	24.3254	24.3162	22.9674	23.665	23.9345	24.5623	24.2019	24.0797	24.5513	22.9861	23.9776	24.1624	23.7308	23.3583	22.0382	23.4182	23.4283	23.2164	23.6828	23.0881	23.0069	22.7493	23.9644	24.1723	24.2111	24.1808	23.2987	23.7608	23.3313	24.1307	22.9043	23.688	24.197	23.2776	24.0605	23.1061	23.1241	22.9197	23.0541	22.5099	24.0862	24.2155	23.7846	23.5617	24.17
NUP155	21.2273	19.7009	21.658	22.3523	22.1086	23.2917	21.7381	22.4932	22.4694	21.8498	23.1428	23.1856	23.5888	21.5521	22.5464	21.8872	22.1037	22.4039	21.094	21.6544	20.9476	22.8677	22.6589	22.8672	23.2542	23.1486	20.8477	21.3584	21.5703	22.2835	20.6359	21.1061	20.668	21.1482	23.121	22.7396	21.4859	20.3941	21.0829	23.179	22.8065	23.2806	22.8436	23.3275	22.0109	21.5621	21.0756	20.4614	21.3829
NUP160	25.3597	23.8464	25.6821	26.0799	25	26.1474	26.6635	26.0204	26.3777	24.8592	26.1152	26.5494	26.3451	25.2587	26.1973	25.7415	25.4151	25.3544	24.6084	25.388	25.7215	26.1153	26.1393	25.8639	25.5723	25.6596	25.239	25.6527	25.7867	26.2424	24.7082	25.0406	24.7104	25.62	25.9354	26.2529	25.7526	23.2699	25.2548	25.7314	25.9158	25.5004	25.8231	25.6221	26.3585	25.9474	25.0937	24.1622	25.3805
NUP210	25.3342	26.3109	25.5894	26.7574	26.3192	26.0997	27.1413	25.904	26.9003	23.9817	26.5243	26.2874	26.0841	25.2937	25.6788	25.5891	26.5255	26.4641	27.3606	27.0642	25.4941	25.2378	25.4654	25.0768	24.8711	24.8507	27.0135	26.7456	26.6343	26.2483	27.2641	27.0715	27.2539	26.828	25.0065	25.5257	26.6719	27.442	26.9352	25.0944	25.2452	24.9352	25.1783	24.856	26.2519	26.6878	27.1583	27.3926	26.9108
NUP214	32.853	30.6007	33.1772	32.4153	32.6122	32.6233	32.986	31.5097	33.4144	32.6041	31.9553	32.0073	32.7606	32.3718	32.1574	33.4381	33.0718	32.2377	31.6533	33.187	33.6616	32.1681	32.559	31.6216	31.6048	31.2627	32.9129	32.7171	32.6223	32.4594	33.1709	33.145	33.1712	32.7276	31.8057	32.7773	32.644	33.1074	32.92	32.5204	32.4106	32.2198	32.2611	31.9975	32.3869	32.9479	33.0831	33.0079	33.1485
NUP35	21.3769	19.6736	21.6544	22.1767	22.3658	22.4287	21.9595	21.9575	22.1896	21.2522	23.1828	22.9939	23.1586	21.5334	22.2928	21.6988	22.3821	22.0804	20.871	21.8505	21.5162	22.7848	22.1789	22.8258	22.9317	23.1976	21.0732	21.4145	21.5655	21.8534	20.7161	20.9779	20.733	21.275	23.1235	22.2389	21.5064	20.759	21.2183	22.6457	22.5924	22.8103	22.6441	23.2833	21.8439	21.4543	20.8732	20.733	21.3077
NUP37	24.6792	24.8121	25.9447	26.8866	26.5957	26.8962	26.0989	26.6981	26.573	26.3143	27.3714	27.3545	27.9584	25.4441	26.9308	25.9423	26.3264	27.4905	24.8809	26.2195	26.0051	27.1082	26.5091	27.3131	27.6087	27.786	25.4644	26.0006	26.2304	26.8369	24.9354	25.3356	24.9585	25.8145	27.558	26.4862	26.1459	24.7864	25.6558	26.8759	26.6791	27.1499	26.7827	27.5019	26.5155	25.8187	24.939	24.6149	25.4916
NUP43	23.6809	22.9162	24.4429	24.3357	24.8679	24.8059	24.4902	24.413	24.1781	24.1039	25.0991	25.8064	25.2943	23.9277	25.3795	24.2647	24.2738	24.9213	23.5541	24.5411	23.5214	25.1061	25.1271	24.9477	24.8802	24.8599	23.9752	24.195	24.2704	24.5737	23.4136	23.4636	23.3975	24.2464	25.0341	25.1756	24.2638	22.5548	23.881	24.9957	25.0034	24.8817	24.953	24.9134	24.9262	24.3715	23.41	23.0922	23.7419
NUP50	24.8066	24.35	24.7241	24.3528	24.6245	23.8284	24.6271	23.8994	24.348	24.6639	23.9334	24.4929	23.265	24.6462	24.3212	24.4861	24.4806	24.5788	25.367	24.8572	24.3095	24.0655	24.1996	23.8025	23.7349	23.6492	24.8114	24.7348	24.6998	24.5968	24.9353	24.9153	24.9359	24.735	23.9008	24.3309	24.7071	24.9829	24.8182	23.9656	23.9538	23.7937	23.8755	23.7512	24.4324	24.7066	24.9383	24.9688	24.8547
NUP54	20.8571	20.7492	22.1158	22.1893	22.5735	22.5213	21.5601	22.4255	21.939	21.7998	23.1124	22.8594	22.9522	21.7572	22.7006	21.9756	21.8907	22.3742	20.9517	21.1488	21.2156	22.5788	22.486	22.6138	22.608	22.5984	21.4466	21.812	21.9292	22.1924	20.7684	21.0782	20.7785	21.7419	22.6115	22.4119	21.8965	20.333	21.5125	22.5919	22.588	22.6152	22.5994	22.6047	22.3362	21.8765	20.8692	20.5328	21.4514
NUP62	30.293	31.1506	30.1638	30.6806	30.0269	31.0472	30.5467	30.2031	31.1388	32.0446	30.4932	31.391	31.2184	30.9452	30.3266	30.8028	30.9073	31.8686	33.1244	31.2813	30.3851	30.7349	31.1121	30.4839	30.4734	30.1594	31.311	31.2513	31.1783	31.0644	30.9667	31.1685	30.9814	31.2699	30.4466	31.1729	31.2016	30.8225	31.3043	31.0363	30.9765	30.8699	30.9055	30.5801	31.085	31.3015	30.7113	30.5516	31.2401
NUP62CL	18.8006	18.6886	18.6773	19.2519	19.2985	18.8509	19.0239	18.3698	18.8102	18.1001	18.838	19.1417	19.2401	18.9433	19.1254	18.6518	18.9636	18.4878	18.0867	18.9183	18.8114	19.0339	19.1418	19.1954	19.4503	19.2805	18.5447	18.5778	18.5909	18.7383	18.5486	18.5599	18.5474	18.5819	19.1211	19.0436	18.5889	18.4085	18.5363	19.2899	19.1096	19.4112	19.1579	19.209	18.7148	18.5908	18.54	18.4407	18.512
NUP88	27.5055	26.7359	27.6037	28.7054	28.2125	29.7604	29.28	28.301	28.5591	26.6071	28.9697	28.6737	28.8337	28.0438	29.3305	27.8819	27.9395	28.3427	27.3362	27.7185	28.1999	28.8119	28.8065	28.7973	28.7206	28.7147	27.4138	28.0061	28.1868	28.6028	26.7444	27.3746	26.7848	27.8238	28.7584	28.8031	28.1278	26.2711	27.661	28.7569	28.8037	28.7036	28.7964	28.6504	28.6413	28.2385	27.3753	26.6344	27.9449
NUP93	25.5685	25.8649	26.2182	26.7295	26.1273	26.4224	26.0904	26.9365	27.6682	26.4756	27.6435	27.55	27.8452	25.7291	26.5136	26.1549	25.7284	27.3911	27.6692	27.3452	26.6454	27.4182	27.0916	27.4941	27.4864	27.546	26.2909	26.7268	26.8636	27.0291	25.2947	25.7134	25.3159	26.6194	27.5093	27.0162	26.8187	25.1965	26.4052	27.1499	27.2323	27.2941	27.2863	27.4578	26.9864	26.3743	24.9279	24.7845	25.9127
NUP98	24.0287	22.3278	23.9791	23.8084	24.3922	23.7282	23.5183	23.6393	23.6376	23.8017	23.3836	23.6287	23.4278	23.314	23.6101	23.8025	23.9147	23.6476	22.8707	23.3338	23.7817	23.2424	23.4603	23.104	22.9437	22.8829	23.9988	23.934	23.8924	23.7223	23.9549	24.0039	23.9604	23.9651	23.0315	23.4989	23.9066	23.8608	23.987	23.2024	23.2993	23.0547	23.2436	22.9382	23.7373	23.9309	23.9737	23.8655	23.9895
NUPL2	24.525	22.8899	24.8132	25.4305	26.2887	27.1527	24.9347	24.543	25.4336	24.8186	26.9366	25.9717	25.344	23.3713	26.3952	23.8905	24.0651	24.859	22.6544	24.1619	22.9863	26.7853	26.5049	27.1323	27.1363	27.2491	23.5375	23.778	23.8723	24.0576	22.9069	22.9729	22.899	23.8096	26.9959	26.1783	23.858	22.548	23.4744	26.8249	26.9241	27.0453	27.028	27.1144	24.6393	23.7911	22.7903	22.7172	23.2221
NUSAP1	21.1138	22.5018	22.096	24.0909	23.0862	21.6905	20.9708	21.9942	21.5671	21.7088	22.8536	21.994	23.2153	20.8327	22.2948	21.5583	22.1687	22.9117	20.6022	21.2491	22.0526	23.2416	22.6517	23.0193	23.2369	23.3912	21.061	21.3466	21.4728	21.7625	20.8698	21.1348	20.8898	21.2018	23.563	22.8876	21.418	20.9765	21.2221	23.1025	22.88	23.1596	22.8726	23.6705	21.5522	21.3802	21.0672	20.8996	21.3764
NUTF2	24.0611	24.8058	24.2497	24.4131	23.7764	24.7959	24.3755	24.5893	25.7867	22.657	26.4414	25.3142	25.389	25.2547	24.6285	24.0014	24.895	25.6437	25.2144	25.6931	24.8478	25.0249	24.9893	24.9763	24.867	24.8476	25.05	25.0298	25.0133	24.8402	24.8424	24.906	24.8369	25.0258	25.0346	24.7833	25.0161	24.0614	25.0355	24.8267	24.7786	25.0059	24.8888	24.9881	25.0104	24.8949	23.8467	23.188	24.3463
NVL	23.124	22.4662	23.9305	24.4707	24.1729	24.8093	24.0836	24.3357	24.448	22.0634	25.6565	26.0307	25.5622	22.6662	25.2144	23.9874	24.688	24.828	23.4949	23.8583	23.4948	25.4843	25.3705	25.7216	25.7694	25.7885	23.138	23.4031	23.5028	23.8546	22.5355	22.6199	22.5252	23.4372	25.635	25.1177	23.4877	21.8812	23.0634	25.6423	25.6391	25.7573	25.6956	25.7496	24.3601	23.5527	22.5095	22.2364	22.9011
NXF1	29.0386	30.4606	30.4656	30.3355	30.4409	30.2396	30.1639	30.4364	31.1441	29.5665	29.7908	30.2977	30.8938	29.7114	30.4715	30.2345	29.8408	30.6582	31.4984	31.2686	30.6455	29.4738	29.6287	29.0049	28.9974	28.8551	31.0319	31.0197	31.0093	30.9833	30.97	30.9626	30.9646	31.0028	29.2652	29.9276	31.0085	30.695	31.0413	29.4508	29.3318	29.1887	29.2007	29.1745	30.8457	31.0277	30.8462	30.8136	30.9868
NXN	19.062	19.9147	18.8958	19.0322	18.8737	18.7562	19.0196	18.9292	19.0844	18.9558	18.686	18.5197	18.8448	19.5234	18.8387	19.2372	19.0293	18.8433	19.3797	18.8276	19.22	18.9221	18.8272	19.0627	19.1209	19.1723	19.1698	19.3018	19.3566	19.5194	18.9666	19.0347	18.9676	19.2852	19.0297	18.7612	19.3418	18.8306	19.1787	18.6875	18.6793	18.7661	18.7141	18.7967	19.2179	18.9618	18.6885	18.6216	18.8129
NXPH4	19.298	19.7801	19.1264	19.2014	19.3639	19.0057	19.4035	19.1372	19.0283	18.9734	18.9061	18.6207	18.5284	19.7387	19.0088	19.0511	19.2359	18.9805	19.6287	19.1878	19.3028	18.9996	18.9988	19.0099	19.2316	19.1127	18.8519	18.9837	19.0414	19.3637	18.8502	18.97	18.8579	18.9298	19.0925	19.0176	19.0188	18.7306	18.9082	19.3618	19.1319	19.422	19.1481	19.3553	19.366	19.1922	19.1013	18.863	19.1261
NXT1	27.2767	29.0665	26.4574	26.7707	26.8459	26.624	26.3675	27.1148	26.7668	26.5334	26.7389	26.4671	25.5667	28.2976	26.4758	26.5757	26.8954	27.0229	27.5167	26.587	27.1645	26.8522	26.6323	27.4207	27.8087	27.812	26.331	26.733	26.8929	27.5329	25.8234	26.0368	25.8254	26.6893	27.2799	26.3301	26.852	25.224	26.349	27.197	26.9833	27.5946	27.1669	27.5501	27.72	26.7738	25.7989	25.3827	26.1596
NXT2	22.9853	22.1781	23.7439	23.918	23.6791	24.2375	23.3998	24.2222	23.4677	24.9473	24.5869	23.3176	23.4004	23.613	23.8379	22.9785	23.251	23.8843	22.6998	23.9199	24.3014	23.9037	23.3763	24.0883	24.2156	24.4076	23.4208	23.8912	24.0738	24.4294	22.7468	23.1684	22.7716	23.7459	24.2296	23.3261	24.0088	22.6136	23.5816	23.3967	23.3374	23.618	23.4271	23.9452	24.0709	23.467	22.4315	22.1165	23.1272
OAF	24.3358	26.2082	24.2888	24.1355	23.242	24.521	23.9398	24.2501	23.9321	24.1441	22.9271	24.2332	24.087	25.4929	23.4391	23.7404	22.7873	25.4045	26.6664	25.6791	25.513	25.9672	24.6107	26.8376	25.8989	27.1085	24.4776	24.7	24.7845	23.9505	22.7745	22.7498	22.7547	24.8289	26.3593	23.9967	24.7901	22.8958	24.2869	24.1224	25.4093	24.6473	25.6773	25.7335	24.862	23.7481	21.9646	22.504	22.9828
OAS1	28.5064	27.9707	25.3504	26.8259	23.7448	25.7707	24.6494	27.7387	26.4881	30.6659	27.1877	26.7764	27.6767	24.3443	27.3113	25.0025	24.6032	26.4182	28.8523	26.6107	26.9064	26.8	27.1048	26.7121	26.651	26.4417	26.5946	26.9928	27.0903	27.1659	25.5877	26.2762	25.6378	26.8905	26.564	27.1082	27.0688	25.5557	26.7828	27.113	27.1149	27.0348	27.0954	26.8206	27.0493	26.5963	24.9352	24.3633	26.2305
OAS2	31.8855	32.2562	29.2926	31.0366	29.4007	30.6578	29.2753	31.5278	30.8269	34.9067	30.3522	30.4855	31.6072	29.484	31.6179	29.7392	29.1209	30.0016	33.3022	29.5835	30.2332	29.9854	30.5528	30.2556	29.7216	29.766	31.8761	31.3218	31.0637	30.2535	32.0867	31.5973	32.0569	31.6086	29.5633	30.2485	31.174	32.0473	31.5789	30.0651	30.5773	29.9755	30.5807	29.5733	30.9977	31.3657	31.8298	32.2189	31.3925
OAS3	28.7623	29.7251	25.5137	26.3191	25.165	24.4875	24.6444	26.4927	26.06	30.9982	25.3017	25.5269	27.4678	24.8245	26.2839	25.062	25.001	24.9535	30.5406	25.7933	27.1206	26.1814	26.5005	26.5767	25.9613	26.2194	25.8651	26.8057	27.0002	26.9569	25.8094	26.8236	25.9164	26.3855	25.8595	26.0903	26.9127	25.9553	26.5458	26.2412	26.8117	26.2592	26.8482	26.049	26.8436	26.6492	26.4368	24.8385	26.7983
OASL	27.3027	28.0848	25.3222	26.5139	26.4936	23.6761	23.308	26.595	24.3594	29.8686	25.0158	25.1131	26.2567	23.6396	26.2143	24.5594	24.0185	23.4316	29.1197	24.0345	26.4011	26.2445	25.2261	25.5984	26.7473	26.5286	24.1383	25.5554	26.1825	28.1487	23.686	25.0838	23.7924	24.8197	27.0105	25.9365	25.9062	23.8233	24.9561	25.6949	24.585	25.8038	24.5499	26.4706	25.735	25.0091	24.0973	22.8693	25.0513
OAT	26.0322	24.4452	27.2155	27.263	27.2143	27.2868	26.7309	27.7118	26.2354	27.8501	27.6722	27.2326	27.165	26.901	27.7317	26.1828	26.3061	27.279	24.2349	26.3102	26.6765	27.4785	27.0973	27.6033	27.664	27.7329	25.9654	26.5352	26.7378	27.1	25.03	25.5433	25.0567	26.3876	27.6481	27.011	26.6692	24.7585	26.134	27.4417	27.4197	27.5753	27.4907	27.7041	27.2028	26.5454	25.1859	24.7963	26.069
OAZ1	41.3267	39.6954	41.7619	41.404	41.8032	41.3579	40.9779	41.6963	40.8718	39.8102	41.105	40.4602	40.0056	41.256	41.7793	40.8488	41.4101	40.2513	37.6808	40.6825	40.6087	40.9951	40.9468	40.4174	40.0302	40.1582	40.5652	40.329	40.24	39.7037	40.8842	40.8045	40.8943	40.2977	40.6721	41.3186	40.2532	41.8039	40.6321	41.2446	41.4958	40.8847	41.3173	41.1468	40.2173	40.9993	41.761	42.3088	41.6246
OBSCN	22.4833	22.4402	21.5863	21.4986	21.5581	21.6975	22.4724	21.5536	21.7761	21.7292	21.4422	21.5838	21.6133	22.3903	21.6588	22.1921	22.2045	21.763	22.9119	22.3622	21.8443	22.2555	22.0096	22.007	21.4817	21.8915	21.8998	22.0196	22.0497	22.3285	22.0697	22.0513	22.0582	22.0715	22.1625	22.1859	22.0525	20.2508	21.7851	21.7757	22.129	21.5426	22.0492	22.0356	22.3355	22.0733	21.9618	20.872	21.5067
OBSL1	18.5517	19.3842	18.6015	18.731	18.3539	18.5333	18.2347	18.7173	18.9297	18.6006	18.11	18.2159	18.7733	19.3497	18.8445	19.0743	19.0222	18.6219	18.7138	18.8434	18.0529	18.5763	18.6281	19.4556	19.1054	19.4368	18.8793	18.6674	18.5936	18.4196	18.5202	18.3124	18.4899	18.9202	18.6466	18.307	18.644	18.2294	18.5801	18.6185	19.0073	18.9032	19.2526	18.7401	19.1903	18.6096	18.2545	18.3669	18.2857
OCEL1	26.0135	28.4582	26.8702	26.0901	27.1752	25.476	25.6141	26.4719	27.2215	27.1201	26.9867	27.4608	27.6929	27.2609	27.1156	27.2927	26.7535	27.9383	27.391	28.407	27.5623	27.6392	27.1757	28.1791	28.3459	28.5507	26.7175	27.1781	27.3518	27.8025	25.9056	26.1802	25.9099	27.1175	28.0613	26.8528	27.3057	25.3985	26.7519	27.1431	27.1308	27.544	27.3144	27.7332	27.5576	26.5821	25.331	25.0474	25.9317
OCIAD1	28.7063	30.0001	29.7169	27.7176	30.19	30.3714	29.1767	29.9574	29.464	30.0262	30.8432	31.1198	30.357	29.1364	30.1467	29.4326	29.8971	30.2192	28.7833	29.0803	29.4255	29.1186	29.3966	28.8327	28.5554	28.4976	30.3252	30.1203	30.0225	29.6701	30.4764	30.3892	30.4747	30.176	28.7947	29.5113	30.0537	30.4949	30.2776	29.1415	29.3012	28.8968	29.1985	28.7936	29.7823	30.1993	30.4877	30.4762	30.3778
OCIAD2	27.7732	28.5745	28.1301	28.6276	28.7484	29.6729	28.9245	28.8876	29.3018	26.6158	30.3411	30.8365	31.2565	29.6539	30.0219	29.2796	28.8756	30.2416	29.3613	28.0083	28.5059	28.8476	28.9104	28.9621	30.1634	29.5739	28.1756	29.1265	29.4886	30.7676	28.2005	29.0604	28.2584	28.7863	29.4297	28.9916	29.354	26.9959	28.592	29.5419	28.2663	29.8081	28.3774	29.4676	29.864	28.9924	28.4721	26.658	28.5648
OCLM	19.4569	18.0793	19.3661	19.08	19.2001	18.8395	19.4167	18.2028	19.2378	19.0345	19.1184	19.619	20.2392	19.3134	18.9496	18.9316	19.4695	19.2502	19.4365	19.7218	19.3791	19.6728	19.5852	19.8855	19.8978	19.9836	18.8661	18.8878	18.8962	18.9165	18.805	18.8088	18.8039	18.8931	19.7778	19.4757	18.8954	18.7618	18.8573	19.7416	19.7885	19.8691	19.8513	19.8976	18.9951	18.9004	18.799	18.7898	18.8391
OCRL	19.8628	19.6807	21.6263	21.2848	19.6604	22.6434	21.8484	21.0366	21.0052	21.3395	22.328	22.2711	23.5107	20.6557	21.3335	20.2146	20.3439	22.8907	21.6087	22.1899	20.0691	23.0329	22.8955	23.8271	23.8553	24.0194	20.1011	20.1629	20.1844	20.2743	19.751	19.7007	19.737	20.2494	23.3425	22.3027	20.1951	19.412	19.986	23.3375	23.5176	23.75	23.7228	23.6774	20.8655	20.2206	19.6363	19.6001	19.8007
ODC1	29.1978	31.2038	31.0749	30.0515	30.388	31.1015	30.2209	30.6141	30.8528	27.575	31.1409	30.241	32.0799	30.0267	30.0404	29.5482	30.8152	31.584	28.1768	29.8804	30.5066	30.7604	30.4987	29.9641	29.1647	29.584	29.98	29.6549	29.5253	28.4642	30.2287	30.143	30.2451	29.5894	30.3543	30.9635	29.5409	31.4761	30.0955	30.9401	31.3628	30.5003	31.1713	31.0096	29.5647	30.6676	31.3386	31.9631	31.3719
ODF2	21.6451	23.3776	22.4539	22.7954	22.0745	22.2833	22.5057	22.3974	23.2086	21.2746	22.4842	22.2928	22.4708	22.7608	22.6038	22.7404	22.2259	22.7025	23.4565	21.9791	22.4772	22.9154	22.9718	22.8206	22.7527	22.7204	22.2435	22.5259	22.6148	22.8275	21.694	21.9611	21.7028	22.486	22.8313	22.9881	22.5889	21.1712	22.2872	22.9391	22.9563	22.8776	22.9332	22.8507	22.7795	22.3452	21.4092	20.9875	21.9195
ODF2L	21.6137	20.7829	21.8502	23.2917	23.094	22.7127	21.977	21.9167	22.3648	20.5205	22.3781	22.3853	22.6394	20.7727	22.5722	21.6904	23.3655	21.7519	20.5974	21.3966	20.2235	22.8832	23.017	22.7921	22.7976	22.6839	20.9436	21.3355	21.4875	21.6804	20.1339	20.4508	20.1468	21.2481	22.7855	23.0447	21.4392	20.005	21.0314	22.8052	22.7659	22.7193	22.7277	22.5843	22.3152	21.7401	20.6325	20.5185	21.3492
OFD1	25.8569	24.4121	25.1703	27.0383	26.5485	26.5656	26.5643	25.9452	25.9429	25.229	26.5401	26.2324	26.6625	25.4701	26.6361	26.2118	26.3398	26.3262	24.5254	25.1479	25.5212	26.0906	26.1658	25.9475	25.5438	25.6952	25.4095	26.0175	26.2166	26.7804	25.0601	25.6363	25.0974	25.85	25.8511	26.2071	26.1598	24.0865	25.6378	25.6654	26.0001	25.4876	25.9336	25.5556	26.7428	26.2863	25.6475	24.5464	25.9225
OGDH	24.6749	25.3577	25.4629	26.6646	25.5923	25.3396	24.2412	26.101	24.8625	26.2979	25.5514	25.4919	25.8783	24.7611	25.1867	25.4996	24.5434	25.9733	26.4779	25.4962	25.0139	24.788	25.5972	25.0237	25.0645	24.6397	25.9614	25.5915	25.3995	25.1793	26.1179	25.9962	26.129	25.7937	24.4615	25.3844	25.4904	26.0362	25.7665	25.5255	25.5086	25.4869	25.5157	24.7868	25.5944	25.8057	26.1286	26.1066	25.8064
OGFOD1	22.6779	23.0943	22.7207	23.4866	23.1381	23.9384	22.9645	23.2848	23.8189	23.272	23.6101	23.665	23.8122	23.3089	23.4863	23.4437	23.4464	23.8525	23.6883	23.0756	23.5538	23.6606	23.4996	23.6392	23.6825	23.6922	23.0164	23.3888	23.4942	23.6565	22.6021	23.0873	22.6425	23.2461	23.696	23.5648	23.458	22.6751	23.2336	23.6339	23.5726	23.66	23.5816	23.7007	23.566	23.3839	22.8975	22.4795	23.3206
OGFOD2	21.2348	23.8519	21.6461	21.466	22.159	21.3429	22.1751	22.2623	22.2776	21.5149	21.8272	21.3244	21.3096	22.8481	21.5018	21.9393	21.6419	22.8826	24.7039	21.1679	23.1844	23.7086	23.6464	24.1569	24.2468	24.267	21.0167	21.1916	21.2585	21.6105	20.5654	20.5641	20.5501	21.2704	23.9423	23.2594	21.2584	19.9677	20.8983	23.8997	23.8863	24.1365	24.0124	24.0543	22.0167	21.1551	20.341	20.1378	20.5519
OGFR	28.3264	29.9171	28.5554	28.1844	28.4396	27.5126	27.5449	27.9043	27.7984	29.8488	27.6418	27.3943	27.1958	27.402	27.8645	27.9825	27.6401	28.0615	29.8585	27.7478	27.9908	27.7293	28.1014	27.1489	27.1339	26.8135	28.4531	28.2298	28.1366	27.9548	28.9007	28.8382	28.9041	28.2201	27.3859	28.3852	28.1555	29.0577	28.4879	28.0664	27.9317	27.7327	27.7709	27.5581	27.8348	28.519	29.0647	29.0796	28.8688
OGFRL1	26.3304	24.0286	26.4602	24.4521	25.7735	25.5479	24.1567	25.1547	25.0983	22.6313	25.1101	24.8993	24.8299	24.8707	26.313	26.0361	26.0086	24.6763	22.3437	24.429	24.4711	26.1814	25.7484	26.2247	26.1541	26.2302	24.4232	24.9135	25.0924	24.8925	22.8718	23.297	22.8913	24.7966	26.2282	25.65	25.0408	23.2643	24.5484	25.7417	26.0225	25.9021	26.0702	26.1932	25.1545	24.3821	22.3155	22.7138	23.8607
OGG1	21.6066	23.3551	21.5937	21.5075	21.7984	22.2094	23.2037	22.4229	21.3005	21.2958	22.7034	22.062	22.1722	22.163	22.4087	22.274	21.8518	22.6052	23.8107	23.1491	21.6784	23.3774	23.2311	23.7436	24.0041	23.9863	21.3108	21.6278	21.7552	22.2765	20.9477	21.125	20.9507	21.5851	23.6651	23.0212	21.7214	20.4884	21.3363	23.457	23.2797	23.7157	23.404	23.6761	22.174	21.473	20.7872	20.4611	21.0397
OGT	30.1319	27.6947	30.44	32.1484	31.3381	32.5237	32.5295	31.6925	32.0897	27.9886	31.3008	31.5684	31.9696	30.8452	31.9408	31.372	32.5069	30.9701	29.0579	31.1641	30.203	28.8625	29.1302	28.6237	28.6932	28.4974	32.4611	32.3216	32.2658	32.2518	32.8185	32.7741	32.8201	32.3201	28.7118	29.285	32.2772	32.887	32.476	28.7868	28.648	28.6349	28.5773	28.4781	31.6865	32.1488	32.7469	32.7284	32.438
OLA1	24.4586	24.9918	24.6462	24.6575	24.461	24.4537	24.7273	24.5581	24.4647	23.9748	24.529	24.7937	24.4252	24.7891	24.6168	24.4498	24.8042	24.4696	24.993	24.5434	24.6962	24.7052	24.694	24.7033	24.68	24.6035	24.7216	24.6054	24.5237	24.3643	24.6501	24.7377	24.6638	24.6654	24.6181	24.7066	24.5568	24.6889	24.6871	24.7016	24.6946	24.7253	24.702	24.7028	24.5665	24.7071	24.5953	24.4709	24.7271
OLFM1	20.2368	21.95	21.5748	19.9143	20.2031	20.2695	20.2857	21.5778	20.4285	19.4366	20.4866	21.239	20.4541	20.5075	20.4591	19.7507	21.5178	20.8149	21.8505	19.9549	21.0807	22.0203	20.4186	21.9395	20.8233	22.283	20.6631	21.016	21.1718	20.4319	19.6431	19.8517	19.6577	20.8539	22.3233	20.5073	21.1076	20.4474	20.8391	20.0145	20.8063	20.0652	20.8209	21.2883	20.5082	20.2859	19.3501	19.7823	20.2292
OLFM2	20.0603	20.8382	19.3749	20.3637	20.7038	20.1086	21.1859	20.2939	20.4567	19.1227	19.3307	20.7098	20.4405	21.0941	20.7137	20.7502	20.2932	20.4902	21.6713	20.6635	20.7578	19.8367	20.3909	20.3396	21.3914	20.6299	20.3646	20.6502	20.7624	22.0126	20.6215	20.7525	20.6155	20.6584	20.138	20.0767	20.7406	19.3504	20.3281	20.3635	19.6009	20.7153	19.736	19.9268	21.0256	20.2167	20.0733	19.1814	19.6993
OLFML2A	19.3382	19.7512	19.0329	19.2062	19.0775	19.2853	19.4135	19.4108	19.1786	19.1479	18.5714	18.5585	18.2477	19.6948	19.1777	19.3313	19.3649	18.7374	19.1006	19.3461	19.3783	19.4257	19.2342	19.5687	19.5556	19.7014	18.9104	19.002	19.0401	19.09	18.7406	18.7915	18.7422	18.9847	19.554	19.1745	19.0288	18.706	18.924	19.3752	19.4299	19.4795	19.4771	19.6212	19.1994	19.0018	18.7407	18.7233	18.8901
OLFML2B	19.2871	19.9356	19.2353	18.513	18.7895	18.8827	19.1995	18.9858	18.7061	19.5699	18.8914	19.0327	18.6529	19.8498	19.0823	18.9796	19.2952	19.1629	19.8249	19.1115	19.2178	19.7976	19.4883	19.7525	19.7452	19.9078	19.0488	19.1877	19.2493	19.3244	18.8997	19.0133	18.9078	19.1225	19.9341	19.5505	19.2236	18.9726	19.1193	19.1075	19.1146	19.1326	19.1191	19.3068	18.8887	18.8169	18.6711	18.6506	18.8008
OLIG1	23.5677	26.1998	24.0469	24.8716	25.9184	24.4925	23.7425	24.8444	27.3331	22.1897	23.4696	24.0271	24.9726	26.4024	24.9508	25.3463	25.0685	25.7873	25.9459	26.325	24.4598	25.8633	26.3748	27.6582	28.4313	28.0799	24.4183	24.462	24.4707	25.0851	24.0441	23.8239	24.0003	24.7172	26.4059	25.2833	24.5129	22.8566	24.0927	26.0097	25.7931	26.8819	26.2213	25.9434	25.0297	23.8448	23.1016	22.7894	23.0563
OMG	19.6236	19.6028	20.0097	19.5284	19.9026	18.9482	18.7807	19.3187	19.2379	20.6413	19.6778	20.6782	20.353	19.7248	19.2525	19.4776	19.3955	19.1591	18.7767	19.3744	19.4024	20.0608	19.7842	20.3199	20.0255	20.4045	19.1977	19.2043	19.2066	19.1655	19.1241	19.1208	19.1231	19.2117	20.1562	19.6799	19.2075	19.1309	19.1875	20.0618	20.4463	20.1931	20.5332	20.5222	19.3172	19.2506	19.141	19.1805	19.2047
OPA1	23.7611	23.3011	24.585	25.0019	24.843	25.105	24.1938	24.4573	24.4496	24.8389	24.7558	24.8287	25.1932	23.6108	24.607	24.229	24.6098	24.4485	22.9961	23.9323	23.9392	24.1024	24.5015	23.929	23.9046	23.6234	24.6249	24.8008	24.835	24.8147	23.9429	24.3439	23.9666	24.7752	23.8265	24.5394	24.8233	23.8714	24.6951	24.161	24.1144	23.9797	24.041	23.6219	24.7546	24.819	24.1928	23.9863	24.7215
OPA3	22.2159	23.3167	21.2874	22.5635	22.1642	22.3347	22.224	22.2002	21.7953	22.8221	22.516	22.3674	22.4515	22.2149	21.4603	21.6315	21.5749	23.0972	23.9644	22.9932	22.6092	22.9357	22.5682	23.1374	23.2434	23.3261	21.9797	22.4042	22.5641	22.9144	21.3321	21.6769	21.3484	22.3053	23.1678	22.4409	22.5121	21.0144	22.0864	22.6309	22.5647	22.85	22.6685	23.0197	22.6836	22.0265	20.9847	20.6268	21.5953
OPHN1	22.1833	23.0875	22.6802	21.6589	22.1925	22.1378	22.2111	21.9198	22.4049	21.7566	22.4656	22.461	22.721	22.3922	22.0523	22.1886	22.3763	22.9964	22.1938	22.6497	22.5403	22.3348	22.2185	22.7936	22.8329	22.9745	22.4143	22.5204	22.5609	22.6898	22.0499	22.0403	22.0397	22.5789	22.5291	21.9788	22.5627	21.7299	22.3305	22.1449	22.2185	22.3667	22.3301	22.3612	22.7544	22.2208	21.697	21.6452	21.874
[truncated: 4,537 more rows]
[truncated: 260 more columns]
