# Supplementary material for: Identification of immune-related biomarkers in peripheral blood of schizophrenia using bioinformatic methods and machine learning algorithms
Source: Front Cell Neurosci. 2023 Sep 28;17:1256184. doi: 10.3389/fncel.2023.1256184 (PMC10568181; doi:10.3389/fncel.2023.1256184)
Supplement: Supplementary file 4 [file Data_Sheet_4.XLSX]

## Sheet: WGCNA
Tag	GSM457201	GSM457202	GSM457203	GSM457204	GSM457205	GSM457206	GSM457207	GSM457208	GSM457209	GSM457210	GSM457211	GSM457212	GSM457213	GSM457214	GSM457215	GSM457216	GSM457217	GSM457218	GSM457219	GSM457220	GSM457221	GSM5046477	GSM5046478	GSM5046479	GSM5046480	GSM5046481	GSM5046482	GSM5046483	GSM5046484	GSM5046485	GSM5046486	GSM5046487	GSM5046488	GSM5046489	GSM5046490	GSM5046491	GSM5046492	GSM5046493	GSM5046494	GSM5046495	GSM5046496	GSM5046497	GSM5046498	GSM5046499	GSM5046500	GSM5046501	GSM5046502	GSM5046503	GSM5046504
AAAS	21.4574	24.2177	22.3125	22.7572	22.7243	23.7399	23.0493	22.8762	23.5918	22.8579	23.3161	23.9161	23.4742	22.421	23.2321	22.9931	21.9675	23.8734	24.2378	24.2925	23.8144	24.2243	24.0957	24.3879	24.4427	24.4591	22.4599	22.7637	22.8754	23.235	21.9257	22.1175	21.9271	22.7335	24.3532	23.9518	22.8468	21.4131	22.4707	24.23	24.2	24.3509	24.2605	24.3665	23.2958	22.6345	21.7335	21.418	22.1457
AACS	21.9832	22.1519	22.0126	22.7846	22.277	23.0298	22.4164	22.8564	24.0382	22.0191	22.6245	22.848	23.3634	23.2856	22.2834	22.9401	21.7175	23.5538	24.0795	24.2058	22.8542	23.477	23.1237	23.9279	24.0588	24.2214	22.0672	22.3718	22.4953	22.8322	21.5534	21.7075	21.5547	22.3406	23.8183	22.8591	22.4632	21.2328	22.0796	23.5772	23.5775	23.8929	23.7236	24.0159	23.1449	22.3959	21.5294	21.3473	21.93
AARS	27.5806	29.044	27.7552	29.3121	28.0774	29.985	28.9077	29.7347	29.2643	30.7976	29.5805	29.5919	29.5833	28.0682	29.6475	28.763	28.5209	29.2884	30.1075	28.1504	28.7672	29.43	29.3913	29.4414	29.3314	29.382	28.6714	29.1428	29.2513	29.4357	28.289	28.8052	28.3196	29.0061	29.4206	29.3812	29.2155	27.4379	28.8591	29.432	29.4006	29.4009	29.419	29.403	29.414	29.1415	28.4681	27.3909	28.8405
AARS2	23.0431	24.4308	22.9576	23.1235	23.197	23.2791	23.4442	23.1346	23.554	22.2684	23.385	23.7532	23.464	23.9055	22.972	23.8128	22.9475	24.3027	25.9211	23.5299	22.7603	24.6659	24.5988	25.0032	25.0631	25.0816	22.6998	22.9144	22.9895	23.3325	22.09	22.0975	22.0695	22.9945	24.8502	24.2459	22.988	21.256	22.5671	24.8053	24.8082	24.9811	24.9001	24.9401	23.7427	22.8673	21.7821	21.5062	22.1143
AASDH	22.4358	24.4088	23.6933	23.4238	24.0644	25.318	23.1833	22.2157	22.3415	22.9074	26.5182	25.5358	24.8505	24.1255	23.7324	23.9473	24.5693	22.5606	23.4193	23.7118	20.7659	25.4381	25.1802	25.6382	25.6779	25.7458	22.4023	22.7387	22.8729	23.1717	21.8198	22.0043	21.8233	22.6924	25.6035	25.0132	22.8358	21.5393	22.4331	25.4843	25.5053	25.6236	25.5693	25.7031	23.5322	22.8082	21.8521	21.6853	22.3378
AASS	18.0723	23.8593	17.8092	25.1034	19.5287	18.9212	19.3613	19.1121	19.4884	17.3196	20.6508	19.3237	21.4046	19.974	18.3643	19.8956	19.6958	17.9261	20.0326	18.6971	18.5381	22.4757	21.4873	21.8803	21.8836	22.2443	17.7623	18.0046	18.1161	18.2489	17.6011	17.8449	17.6209	17.8543	22.6969	22.0526	18.0624	17.8723	17.9345	22.5751	22.4803	22.4857	22.3856	23.1617	18.3118	18.2921	18.0317	17.956	18.4318
ABCA1	27.881	25.2521	25.9755	22.6696	26.5761	24.5708	22.4339	23.9157	25.7736	28.6816	23.9438	22.6968	24.6807	22.1684	23.5959	22.8215	24.8631	23.3195	21.0148	25.4551	25.6909	26.575	26.812	27.3208	27.8939	27.6167	22.7148	22.8954	22.9668	23.6211	22.5622	22.6004	22.5525	22.9373	26.968	26.3244	22.9592	21.888	22.6455	27.4039	26.9891	27.807	27.1993	27.3554	23.7938	22.9923	22.5041	22.0993	22.4942
ABCA11P	20.3953	21.6928	20.2003	18.1468	20.383	20.7051	21.0301	20.7658	18.8854	20.1634	21.7807	20.5719	18.9088	19.9049	20.8081	20.6419	21.155	20.7041	19.4057	19.6794	19.3441	21.2469	20.9715	21.7333	21.7558	21.9986	19.5029	19.5922	19.6275	19.7005	19.2845	19.3139	19.2822	19.5992	21.5229	20.7328	19.6213	19.158	19.4856	21.3262	21.4398	21.6276	21.5865	21.7599	19.9223	19.6131	19.2607	19.2286	19.4168
ABCA3	21.5278	23.3663	21.0246	21.6448	21.3652	21.2603	21.9013	21.6886	22.1203	20.6678	20.0542	20.0933	21.0984	22.2453	21.1907	21.43	21.781	21.1773	21.3291	22.0167	20.9466	22.2521	21.9885	22.4483	22.8084	22.7729	20.6275	21.0049	21.166	21.7578	20.342	20.6232	20.357	20.8859	22.5767	21.9295	21.1091	20.0761	20.7469	22.192	21.8999	22.4115	21.9861	22.475	21.3471	20.8086	20.2649	19.9258	20.5393
ABCA5	21.6945	19.9701	23.0246	23.4813	22.9792	22.1046	23.7357	22.5449	23.2162	19.8054	22.0437	23.5019	22.9562	20.6258	22.7539	21.8783	23.6679	22.344	19.0735	21.5716	22.6068	24.1206	24.1779	23.95	23.9397	23.8651	20.7303	20.9317	21.0102	21.1978	20.1397	20.1695	20.1283	20.9877	24.042	24.2397	21.0036	19.7251	20.639	23.8951	23.8474	23.7668	23.7828	23.7416	22.4803	21.6525	20.5616	20.4641	21.0002
ABCB1	22.6043	23.2887	22.063	23.5354	22.9386	24.8592	22.3464	23.3554	24.349	21.1435	25.5525	24.1238	24.5407	22.6059	23.6774	23.1452	23.7795	24.5662	22.4524	22.6691	22.7295	24.4504	23.9928	24.5266	24.4839	24.6254	22.2713	22.786	22.9816	23.1186	21.2128	21.6715	21.238	22.6295	24.5733	23.939	22.9157	21.3385	22.4439	24.4122	24.4961	24.5058	24.5294	24.661	23.6797	23.0524	21.6665	21.6348	22.6794
ABCB10	23.1773	23.4431	24.3983	25.6748	25.3961	25.2043	23.8133	24.5126	24.2672	23.0975	26.1715	25.1427	24.6331	22.5763	24.4713	22.5733	23.2917	25.3289	24.0373	23.4689	23.0165	25.6766	25.5305	25.7728	25.7752	25.7926	23.1957	23.522	23.642	23.8721	22.388	22.5582	22.3846	23.5149	25.7495	25.3835	23.6152	21.9418	23.1747	25.667	25.701	25.7434	25.7319	25.7716	24.2763	23.4863	22.2404	22.0927	22.8706
ABCB4	18.9878	19.6728	19.5546	18.4603	19.9442	22.1294	20.9577	19.8068	19.3292	19.4006	21.132	19.984	19.8771	19.7681	20.8674	20.3719	17.9464	19.0266	18.6932	18.6564	19.4729	20.4626	20.1354	20.7553	20.8149	21.0239	18.7047	18.8206	18.8684	18.9674	18.5133	18.5813	18.5154	18.7989	20.7267	20.0115	18.8542	18.4422	18.7222	21.2843	21.3284	21.5541	21.4498	21.8033	19.5047	19.1886	18.8065	18.745	19.0113
ABCB6	20.7935	21.1977	20.6297	20.3353	19.6494	19.8633	20.7257	20.5074	20.3905	19.953	21.1501	19.8617	21.066	20.6115	20.0305	20.4333	19.9493	20.4812	22.4097	20.8213	21.1886	21.2682	21.6451	22.0714	22.7259	22.3214	20.0155	20.0775	20.0995	20.5261	19.9534	19.9071	19.9393	20.1511	21.564	21.1419	20.1078	19.3924	19.9161	21.5678	21.2197	22.0077	21.4187	21.389	20.3469	19.857	19.6068	19.3674	19.5336
ABCB7	24.1767	22.6127	25.0596	25.3457	24.6803	26.2128	25.0663	25.3059	25.5817	24.144	26.0855	25.8673	25.6924	24.0969	25.9253	24.714	25.3632	25.8243	23.818	25.0115	24.5387	26.0175	25.7297	26.1556	26.1492	26.2337	24.3295	24.6789	24.815	24.9878	23.5456	23.8039	23.5536	24.6168	26.1431	25.5902	24.7774	23.3425	24.3839	25.8772	25.9511	26.0151	26.0072	26.1431	25.1657	24.5232	23.372	23.2685	24.0831
ABCB8	21.0951	23.3513	20.8238	21.1685	21.1626	20.7988	21.3419	21.344	21.0758	20.9658	20.8064	21.2848	21.0288	20.892	20.8717	21.1826	20.8979	21.5276	23.548	21.5738	20.7227	22.2545	22.2519	22.5743	22.6692	22.6536	20.7106	20.9116	20.99	21.4245	20.2873	20.3262	20.2715	20.9688	22.4349	21.962	20.9836	19.4109	20.6052	22.3505	22.2733	22.5312	22.3789	22.4393	21.4873	20.7133	19.8547	19.4617	20.0515
ABCC10	23.4775	23.5476	23.9467	24.6101	24.119	23.384	24.8402	23.5399	23.7561	23.494	23.2683	23.6216	23.4251	22.4907	23.1285	23.8775	23.9876	24.4282	25.8474	24.778	23.2179	25.342	25.2118	25.446	25.4568	25.4714	22.833	23.1376	23.2519	23.5071	22.1835	22.3434	22.1824	23.1216	25.4197	25.0822	23.2247	21.803	22.8269	25.3479	25.3675	25.4216	25.4033	25.4494	23.8257	23.121	22.0904	21.9271	22.5939
ABCC2	20.4718	18.3326	19.4794	19.4158	18.8926	19.2556	19.6283	18.5626	19.586	21.136	18.5223	21.3749	20.9897	18.3239	18.9399	19.7052	19.4945	19.0602	19.3546	18.6604	19.5669	20.502	20.3722	21.229	21.2005	21.4417	18.6247	18.6435	18.6498	18.667	18.4872	18.4653	18.4818	18.678	20.748	19.9993	18.6545	18.3693	18.5793	20.8573	21.0811	21.2603	21.2945	21.2221	18.9495	18.7045	18.4707	18.4678	18.5401
ABCC3	25.3304	26.6323	25.8743	24.2405	23.0122	25.2794	24.9854	26.2986	25.3879	22.8939	24.1926	23.8061	27.2578	24.7953	25.4144	23.9362	24.8439	25.3097	23.676	24.7368	25.8566	25.2524	25.0851	24.1001	23.8118	23.8422	24.4813	24.5029	24.522	24.1633	25.0141	25.2562	25.0583	24.1859	24.9824	25.5813	24.4614	25.6119	24.8682	25.4418	25.4051	25.0415	25.2074	25.3847	24.1999	25.2881	25.5973	25.4968	25.6132
ABCC5	24.6415	21.9615	24.4034	24.1039	23.8812	22.9713	23.1113	22.7006	23.2044	19.8448	23.1925	23.9363	22.7681	22.3276	23.9318	23.6096	23.0182	25.009	22.1523	22.8516	23.6788	24.6215	24.6296	24.5293	24.4858	24.4676	22.3258	22.5905	22.6898	23.0786	21.7121	21.8031	21.6992	22.6315	24.58	24.6173	22.6765	20.9057	22.2475	24.5934	24.5985	24.5296	24.573	24.5422	23.4274	22.5887	21.5092	21.1686	21.899
ABCD2	20.8888	19.4018	20.7517	22.595	21.9363	22.2727	21.9545	21.2533	21.406	19.7861	22.083	22.6503	21.9953	20.9177	22.1074	21.439	22.1111	21.123	20.2211	20.7363	21.0308	22.1405	21.5735	22.0218	22.1008	22.2559	20.1755	20.8062	21.0492	21.4434	19.5395	20.2064	19.592	20.5108	22.3182	21.7842	20.9456	19.8933	20.5336	22.1852	22.1108	22.2322	22.1121	22.4911	21.5084	21.1665	20.3604	20.0361	21.1271
ABCD3	21.9744	20.8237	22.9832	23.1663	22.7456	23.9459	22.5809	22.9611	23.2885	23.0572	23.9627	23.8031	24.1976	22.2971	23.1681	22.8844	22.6493	23.3042	21.8191	22.3446	22.1165	23.5988	23.5719	23.6136	23.5813	23.5786	22.3012	22.6133	22.7248	23.1124	21.7372	21.9069	21.732	22.6131	23.6258	23.4887	22.7012	20.874	22.2698	23.6259	23.6142	23.6075	23.6266	23.6117	23.2541	22.6371	21.6316	21.1528	22.0137
ABCD4	21.6951	24.9571	22.0151	22.5528	21.7233	22.3504	23.5389	21.7018	23.2643	20.9379	22.5341	22.8222	22.8655	22.1583	21.8366	21.8642	22.3103	23.0312	24.4874	22.2331	22.4245	24.2342	24.2076	24.2848	24.2763	24.2722	21.3943	21.6239	21.7088	22.0567	20.8769	20.9298	20.8654	21.6687	24.2753	24.0941	21.6989	20.2856	21.3111	24.2785	24.2774	24.2794	24.2886	24.2822	22.5507	21.7576	20.8291	20.5934	21.1383
ABCF1	28.6173	29.8325	28.3519	29.6402	28.5539	30.0884	28.8297	30.1094	31.0747	29.9875	29.9858	30.1381	29.6166	28.9608	29.8887	29.3753	29.4546	30.2747	30.921	29.7569	28.486	29.4648	29.7441	29.3046	29.0795	28.9858	29.9985	29.7727	29.6644	29.2812	30.0961	30.0477	30.101	29.8582	29.1774	29.7768	29.7022	30.04	29.9343	29.5991	29.7088	29.4323	29.6563	29.2565	29.5085	29.8957	30.0768	29.9455	30.0345
ABCG1	24.8447	24.3143	23.9968	22.2165	24.5899	22.045	22.6004	22.2349	22.9303	23.3428	21.8419	23.0303	21.8879	22.453	22.3547	22.1869	22.8507	23.3185	22.6956	23.8435	23.3618	23.5916	23.2915	23.4538	24.062	23.8635	21.6833	22.3785	22.6589	23.6358	21.4976	22.1632	21.5463	22.0555	23.9383	23.5022	22.5419	21.3052	22.0464	23.9651	23.3677	24.0775	23.3857	24.1828	23.0662	22.5805	22.0913	21.2748	22.4736
ABHD10	23.6034	23.2337	25.0123	25.0383	25.0958	26.1676	24.4683	25.6249	24.9992	24.5795	26.1604	26.1654	25.686	23.8599	25.4218	24.6658	24.6873	25.16	23.3943	25.0104	23.844	25.478	25.4121	25.4662	25.4367	25.4008	24.3478	24.764	24.8894	25.1835	23.4681	23.8696	23.4803	24.6943	25.4702	25.3401	24.8529	22.7812	24.4085	25.4893	25.4884	25.4627	25.4826	25.4354	25.315	24.8136	23.5573	23.0581	24.3022
ABHD11	20.3249	19.4044	20.1783	19.3164	19.727	19.2552	19.194	19.5291	18.9074	21.9728	20.8899	20.399	19.4388	20.534	20.1762	20.385	19.4009	21.0519	21.1628	20.4111	20.297	20.9317	20.7877	21.9172	21.9214	22.1415	19.7386	19.8072	19.8293	19.9265	19.2069	19.11	19.184	19.9538	21.2851	20.1684	19.8502	18.7031	19.5456	20.6555	20.8996	21.1608	21.1638	21.0579	20.2423	19.4276	18.6969	18.6709	18.8945
ABHD3	28.3517	24.5941	28.133	28.2433	28.2897	26.3008	25.6471	28.0123	26.979	28.2103	28.8736	27.465	27.0527	27.1505	27.4855	27.819	27.4304	26.89	24.9235	26.6982	28.9986	28.9575	28.9927	28.7908	28.7468	28.6775	26.0983	26.5354	26.6982	27.1591	24.9989	25.1765	24.9823	26.5749	28.8735	28.9854	26.6708	23.9085	25.9985	28.8593	28.8433	28.7319	28.7862	28.711	28.0525	26.9317	25.1572	24.7662	25.9223
ABHD5	27.499	24.1442	28.8008	25.3077	28.4076	25.0737	24.4002	25.7919	25.8976	25.0988	27.0677	26.3832	26.0873	25.683	26.9578	27.0955	27.097	26.3271	23.6266	26.5907	27.0594	27.8585	26.8157	28.6063	28.2274	28.8515	26.221	26.6019	26.7479	26.463	24.3252	24.4411	24.3026	26.6746	28.2892	26.1748	26.73	24.0046	26.078	26.236	27.0627	26.8397	27.3448	27.5653	26.7283	25.3388	22.7474	23.1487	24.206
ABHD6	21.5953	23.1468	22.3324	23.2555	22.1217	23.0808	21.4766	23.0525	22.9485	21.9008	23.7865	23.5123	23.8159	21.8643	21.8622	21.5999	21.2855	23.1206	22.5886	22.4347	22.4905	23.5099	22.739	23.8803	23.6554	24.2155	21.963	22.2746	22.4055	22.4115	21.3066	21.4714	21.3123	22.2093	23.8659	22.5756	22.3654	21.3226	22.0178	22.8621	23.1934	23.1407	23.3165	23.7194	22.6223	22.0299	21.1478	21.1958	21.7015
ABI3	26.8557	29.3823	27.3524	27.9363	26.6117	26.4126	26.6253	28.0086	27.616	26.5002	28.2131	27.1991	26.1424	27.3297	26.481	26.212	26.9088	27.982	28.8578	28.02	27.7803	27.8743	27.2975	27.884	27.8266	27.8359	27.6657	27.8506	27.8864	27.8593	26.378	26.9804	26.4165	27.8199	27.8604	27.2815	27.8734	27.0347	27.7534	26.6974	27.29	26.9779	27.3623	27.7359	27.7351	27.3363	24.8599	25.4126	26.9993
ABTB1	32.3577	32.0698	31.8788	30.7984	32.3247	29.6932	30.1781	30.9847	30.0229	31.2606	31.1119	31.8291	30.8447	30.9031	30.8233	32.1521	31.1224	32.5354	31.7957	31.4803	32.4621	30.9527	30.8576	30.2625	29.757	29.9468	31.8813	31.7573	31.7003	31.2505	32.0295	32.0132	32.035	31.7187	30.6135	31.2567	31.7054	32.0493	31.935	30.7756	31.0202	30.3692	30.8366	30.706	31.3651	31.9308	32.1504	32.0227	32.1377
ACACB	23.1174	23.4663	23.4254	23.5559	25.3214	24.1858	25.5436	23.1744	25.339	21.1558	22.9702	23.4902	24.9766	23.4097	23.9113	24.3313	24.1511	23.7947	24.5185	24.982	22.5378	25.2441	25.1033	25.5853	25.7388	25.7473	22.5463	22.8615	22.987	23.486	22.0907	22.2418	22.0891	22.8465	25.4933	24.8548	22.9575	21.5505	22.5366	25.6088	25.5318	25.7789	25.6209	25.7591	23.9599	23.1676	22.2787	21.9291	22.6025
ACAD10	23.3211	21.9369	23.2576	22.3623	23.0323	23.2895	23.6212	22.5836	22.6297	22.5866	23.3567	22.9843	23.7101	21.3634	23.0144	22.9954	22.2222	23.4976	24.0472	23.7304	23.5014	24.4466	24.3482	24.6412	24.6602	24.6797	22.1747	22.3967	22.4821	22.7409	21.5114	21.5507	21.4968	22.4569	24.564	24.1019	22.4748	20.8741	22.0659	24.4562	24.4908	24.5866	24.5503	24.5879	23.0783	22.2493	21.1566	20.9817	21.5655
ACAD11	21.6745	21.0743	22.2502	22.3229	22.8735	23.1607	22.7162	22.4479	23.16	21.2007	23.7545	23.9628	23.8985	21.9341	23.3705	22.088	23.1667	23.2853	23.0396	22.6554	22.0462	23.572	23.5112	23.8617	24.0343	24.0343	22.0714	22.1126	22.1293	22.207	22.0099	22.0263	22.0093	22.1136	23.7464	23.3586	22.1259	21.9285	22.0664	23.6428	23.5752	23.8288	23.6583	23.7779	22.2184	22.0915	21.9776	21.934	22.0133
ACAD8	21.1553	22.2703	21.5535	22.3619	23.3736	22.4929	21.8922	22.9763	23.1456	24.2162	24.1954	23.8337	23.0927	21.8492	23.7427	21.9602	22.2421	23.0856	22.7507	23.1415	23.5258	24.4891	24.353	24.689	24.7127	24.7424	21.7609	22.0085	22.1064	22.379	21.1857	21.2673	21.1784	22.0329	24.618	24.1344	22.091	20.7359	21.7051	24.4868	24.5104	24.6233	24.5814	24.6401	22.6596	21.8812	20.9542	20.8015	21.3262
ACAD9	24.2745	26.6827	25.4409	25.2202	24.5927	25.0508	25.7298	25.5386	27.2232	25.2195	26.1244	26.3186	28.1341	23.8681	25.7552	25.2525	24.3594	25.7792	26.4361	25.69	24.5941	26.8343	26.6101	27.0736	27.0553	27.1187	24.8404	25.0527	25.1346	25.2027	23.8924	23.909	23.8721	25.1327	26.9731	26.2743	25.1316	23.325	24.7037	26.8525	26.9682	27.0075	27.0343	27.0563	25.9744	25.0985	23.6737	23.6873	24.3448
ACADM	24.6076	24.2001	25.7225	25.895	25.7186	27.0175	24.8748	26.1816	26.1513	25.9759	27.2689	26.8654	25.9979	24.9633	26.7843	25.1362	25.6932	25.7232	24.4877	25.3987	24.9088	26.4196	26.2345	26.4727	26.5202	26.5323	24.8925	25.4233	25.6153	26.0146	24.1934	24.6873	24.2225	25.2753	26.5082	26.1969	25.5479	23.886	25.0726	26.4329	26.385	26.4922	26.4197	26.5281	26.0132	25.4623	24.4117	23.9198	25.0841
ACADSB	21.038	20.2303	21.8344	22.1892	22.3063	23.2189	22.1034	22.8595	22.6564	21.3609	22.9126	22.8472	23.0384	21.1844	23.2804	21.9527	21.6778	22.337	20.0949	21.1451	21.2224	23.0549	23.0329	23.0364	23.0192	22.9975	21.0362	21.3762	21.5061	21.8144	20.4407	20.6928	20.4491	21.3152	23.04	23.0022	21.4674	20.1023	21.0912	23.0419	23.0429	23.0105	23.0326	22.9845	22.1894	21.6137	20.7058	20.4489	21.2076
ACADVL	30.8907	32.7757	32.2505	31.27	31.045	31.3012	30.9143	31.3916	31.008	31.1685	30.5974	30.2479	31.7753	30.57	31.7399	30.9514	31.3195	31.4672	33.5245	32.0029	32.3443	30.3055	30.7289	29.8727	29.9387	29.6116	32.0688	31.9631	31.9129	31.8636	32.2177	32.2039	32.2178	31.9692	30.0143	30.9458	31.9245	32.1816	32.0721	30.8713	30.7057	30.6218	30.5841	30.3701	31.8939	32.1468	32.0655	32.055	32.2171
ACAP1	28.8641	31.1426	28.1242	28.9817	29.5915	27.3717	29.2748	28.5574	27.9987	28.3464	28.4353	28.3203	28.1078	27.4898	27.8734	27.5619	28.7372	28.6318	30.6521	28.3208	29.3513	27.6684	27.6934	27.346	27.0157	27.1229	29.6101	29.3856	29.2902	28.7836	29.7907	29.6628	29.7885	29.4171	27.4128	27.8794	29.3157	30.1919	29.592	27.346	27.5944	27.1258	27.4893	27.2531	28.8087	29.3568	29.7895	30.1124	29.6804
ACAP2	26.9847	23.838	27.4664	26.4833	26.6372	26.9992	25.799	26.5134	25.8119	27.6618	25.9476	26.4659	26.4567	25.204	26.5099	27.23	26.744	25.4328	23.4519	24.5359	25.3829	24.676	25.2661	24.3705	24.3133	23.9957	27.1034	26.8932	26.7962	26.6102	27.3265	27.2481	27.3248	26.9526	24.2983	25.379	26.8324	27.3419	27.0557	24.8622	24.8086	24.5834	24.6913	24.1915	26.5006	26.9199	27.3238	27.3439	27.1092
ACAT1	22.6237	21.9978	22.4926	24.3613	22.7802	24.0789	21.9225	23.3474	23.3981	23.8255	25.0272	24.6524	24.6384	22.5418	23.8066	22.5525	23.245	22.9494	23.4166	21.9407	22.4745	24.1821	23.0378	24.0057	23.971	24.4341	22.4385	23.3089	23.6432	23.9951	21.2856	22.2235	21.3574	22.9092	24.5209	23.3428	23.5131	21.9753	22.9217	23.2371	23.2763	23.3633	23.2889	24.2568	23.436	22.8854	21.3994	21.1491	22.7879
ACAT2	23.9515	24.3451	24.2185	25.3347	25.0691	25.347	24.2753	25.6271	25.1614	25.1241	26.8426	26.0146	26.4025	24.716	25.3469	24.6169	24.8707	25.5446	25.8052	23.9832	25.056	25.5304	25.2051	25.6876	26.074	26.039	24.457	25.0104	25.2275	25.9037	24.0032	24.5055	24.0333	24.8249	25.8791	25.1907	25.1479	23.6025	24.6634	25.4822	25.1367	25.7046	25.2238	25.8091	25.4413	24.7999	23.9813	23.3131	24.4643
ACBD3	24.8646	24.2633	25.7995	25.1276	25.3818	26.6423	25.1299	26.6236	25.7633	26.8303	26.9452	26.0833	26.1418	24.9514	26.3079	25.3715	25.0736	25.5819	23.7238	25.2789	25.4353	26.3703	26.3147	26.3364	26.2769	26.2447	24.6927	25.32	25.5246	25.9675	23.6654	24.294	23.6936	25.1764	26.3317	26.2669	25.4689	22.9136	24.8744	26.32	26.3401	26.2379	26.3246	26.1803	26.1959	25.6884	24.4041	23.69	25.1942
ACBD4	20.9904	23.5591	20.6544	20.8579	21.0866	21.4735	22.1666	21.1538	21.772	20.3675	20.8206	22.6223	22.2155	20.921	21.1297	21.5848	21.874	23.2757	24.25	23.3319	22.8219	23.482	23.3489	23.878	24.1139	24.1086	20.3831	20.5775	20.6581	21.0153	20.1381	20.2326	20.138	20.5623	23.763	23.1098	20.6381	19.8345	20.3843	24.0423	23.9154	24.272	24.0286	24.2333	21.4623	20.8684	20.3299	20.1074	20.5145
ACCS	24.0693	23.1128	21.6153	20.5711	21.4363	21.2462	23.584	21.4667	22.9295	19.5625	21.5569	21.5556	21.5732	21.7574	21.2009	21.8282	21.1528	22.979	26.6987	22.9376	22.7266	24.6063	23.8656	25.2263	24.8372	25.4274	21.1007	21.241	21.2957	21.0958	20.428	20.4364	20.4197	21.2924	24.9177	23.3907	21.2933	20.355	21.023	23.7051	24.3456	24.1117	24.5383	24.6295	21.4838	20.889	20.094	20.2428	20.5128
ACD	24.5477	27.1522	24.3963	24.4849	25.6347	24.2423	24.3968	24.9468	25.0898	24.2781	25.0198	25.3487	24.0803	25.5697	24.2831	25.0622	24.2995	25.3694	26.759	25.6147	26.0849	26.2876	25.9456	26.5763	26.8252	26.8818	24.0907	24.5846	24.7841	25.3497	23.5183	23.8781	23.5341	24.4603	26.622	25.8073	24.7207	23.1207	24.2149	26.1427	25.9753	26.4105	26.0901	26.5297	25.0738	24.2973	23.3211	22.9172	23.8279
ACER3	25.211	23.2113	25.7941	26.7493	25.9669	26.888	25.2996	26.0165	25.6899	27.4448	25.9928	26.2602	26.9246	24.9456	26.1315	25.0605	25.2406	25.1543	23.6189	26.2865	25.528	26.4316	26.4567	26.3852	26.286	26.3138	25.8233	25.8849	25.9034	26.2098	25.3048	25.0572	25.25	26.0456	26.4788	26.2259	25.9278	23.2665	25.5316	26.4379	26.4244	26.4658	26.4649	26.4489	26.2532	25.32	23.7937	23.161	23.9142
ACIN1	27.7203	25.5472	27.348	27.508	28.0707	28.3095	27.6023	28.3512	28.3498	28.1591	28.5035	29.3226	28.6335	28.0855	28.1117	27.7475	27.6735	28.4468	26.2895	27.7516	27.7418	27.0125	27.0621	26.6839	26.5531	26.547	28.5484	28.4694	28.4346	28.2659	28.6874	28.6695	28.6901	28.4528	26.8341	27.2819	28.439	28.8225	28.5757	26.8164	26.8628	26.626	26.7683	26.6903	28.1074	28.4463	28.7143	28.7822	28.6471
ACOT13	23.4733	21.8902	23.176	23.3894	23.9732	23.7991	22.547	24.1739	22.7813	24.7642	25.5425	24.8445	24.7568	22.2926	23.6907	23.5933	23.4972	24.7633	24.3353	23.2153	23.6879	24.405	23.961	24.5879	24.9674	24.9987	22.7876	23.3749	23.6198	24.3399	22.3009	22.7649	22.3278	23.174	24.8053	23.9411	23.5309	22.0239	23.003	24.3527	24.0422	24.6061	24.1378	24.7953	23.9453	23.2207	22.3437	21.8559	22.8626
ACOT9	26.7546	25.8965	26.1231	26.5542	26.3059	25.4283	24.0833	26.8877	25.2889	28.9609	26.9308	26.1167	26.5691	24.4851	25.6386	24.8777	25.7211	25.063	27.191	25.6634	26.7102	27.5398	27.2781	27.594	27.5669	27.6015	25.2622	25.6303	25.7674	25.7232	24.1542	24.4141	24.1606	25.5693	27.5896	27.1699	25.7285	24.1704	25.3067	27.3554	27.4883	27.4598	27.5215	27.5832	26.0795	25.3651	23.8646	24.0113	24.863
ACOX3	23.141	23.2519	23.5139	24.061	22.2304	23.5173	23.5826	23.3207	23.2615	24.2263	23.278	23.4124	23.5898	22.3284	23.156	23.5644	23.2398	22.8708	23.4981	23.8054	22.5964	23.7816	23.5504	24.5848	24.777	24.931	22.7905	23.0287	23.1221	23.4715	22.2344	22.2802	22.223	23.0834	24.1944	23.0952	23.1122	21.7063	22.6999	23.8073	23.8444	24.2796	24.0712	24.2458	23.78	22.8395	21.93	21.7588	22.2346
ACP5	24.284	24.2572	24.3614	24.6248	23.7785	24.2002	22.9832	25.3673	24.7876	25.2797	26.8848	24.3167	25.3003	23.5363	24.9851	22.9402	24.3624	24.4	25.745	25.3942	24.2736	25.41	24.449	25.5759	25.4189	25.7861	24.164	24.8111	25.0257	25.0809	22.5908	23.2357	22.6261	24.6208	25.6681	24.3629	24.9597	22.9041	24.3987	24.6019	24.9626	24.908	25.0569	25.526	25.1387	24.3737	22.2368	22.3242	23.8562
ACP6	21.2315	21.6119	22.1355	21.2412	23.6728	22.8095	21.6975	21.1182	22.7812	22.0633	22.8218	22.7946	22.2697	20.8844	21.9395	22.3164	21.3088	21.8229	20.575	21.7712	20.0385	22.4961	22.6202	22.6494	23.4293	22.9711	20.7365	20.9417	21.0303	21.6164	20.7556	20.9283	20.7653	20.8724	22.796	22.588	20.9983	20.4608	20.8058	23.6106	22.8803	23.8329	22.9597	23.4825	21.5692	21.2269	21.0831	20.6613	21.0653
ACPP	22.9326	21.7287	23.846	22.4298	24.2786	24.0355	20.566	22.8689	22.1721	23.4858	22.4617	23.4402	23.8629	21.6056	22.7011	23.8584	21.5585	22.4206	20.7959	22.3744	23.3811	24.6209	23.4497	24.9884	24.3195	25.3981	22.2868	22.5263	22.6277	22.4092	21.6459	21.7728	21.6512	22.4677	25.0228	23.3281	22.5951	21.8366	22.3395	22.7906	23.3092	22.9784	23.4042	23.7831	22.1736	21.8462	21.1999	21.3488	21.6677
ACRBP	28.2061	27.5166	29.1687	26.3019	27.2255	27.3307	26.6494	27.4299	27.1519	28.164	27.8436	28.2586	27.3791	28.4498	26.7507	28.8303	27.9496	28.206	29.4005	29.5959	30.4191	28.5493	28.6113	27.8555	27.6336	27.5637	27.264	27.0355	26.948	26.479	27.9105	27.931	27.9346	26.9126	28.2717	28.8969	26.9446	28.6686	27.442	28.977	28.9759	28.7705	28.8837	28.858	27.2336	28.2323	28.9274	29.0179	28.7839
ACSF2	20.0716	22.3539	21.7857	22.2469	22.3848	22.046	21.1653	22.4594	23.0372	21.1407	22.5969	22.8973	23.6427	21.6243	22.3909	21.8661	21.617	23.7222	23.7526	22.7346	21.5723	23.4575	22.731	23.4276	23.4645	23.7671	21.2192	21.7065	21.916	22.2273	20.6927	21.0828	20.719	21.4936	23.7586	22.8578	21.8313	20.855	21.4478	23.0704	23.062	23.2108	23.0995	23.7333	22.0553	21.6101	20.8222	20.6766	21.4675
ACSL1	32.918	27.4083	31.5361	31.4963	32.1028	30.3151	31.4188	32.481	29.8214	33.763	29.9435	29.7582	29.5852	29.3521	30.1386	30.5478	31.9311	30.4894	30.5022	29.9736	30.2377	31.1655	31.5641	30.2589	30.58	29.9647	31.465	31.5892	31.6328	31.4823	29.6237	29.3977	29.5557	31.7264	30.8317	31.8943	31.6479	28.2677	31.198	31.6719	31.2898	31.338	31.0819	31.1073	31.9023	30.9101	27.1681	27.8221	29.1748
ACSL4	26.3522	22.1243	26.0073	25.1679	25.8584	25.269	24.8772	24.7839	25.5447	28.1233	23.3289	23.8043	23.593	23.2531	24.8475	23.561	24.4957	23.7893	22.4948	23.3348	24.3365	24.1398	24.699	23.7097	23.9224	23.3383	24.9834	25.0055	24.9823	24.9788	24.2536	24.5145	24.2623	25.0145	23.789	24.8292	24.9888	24.1546	24.9936	24.6006	24.3523	24.3681	24.2421	23.8997	24.8612	25.0047	23.7918	23.9023	24.7971
ACSS1	25.8627	27.6826	26.0587	27.0721	26.3205	26.4051	26.9099	26.8166	27.3697	24.5626	26.8956	27.0963	26.865	26.6609	26.473	26.4857	25.8198	26.6547	28.2288	27.2831	26.3427	26.1049	26.396	25.7389	25.5634	25.4276	27.2096	27.2723	27.255	27.1717	26.8787	27.0518	26.8837	27.2651	25.7938	26.5546	27.2599	26.4662	27.218	26.0283	26.0763	25.7583	25.9543	25.6258	27.1085	27.2721	26.8678	26.5893	27.1635
ACSS2	23.1077	22.1328	23.4136	21.9348	22.689	22.5399	22.4045	23.2202	21.6607	25.3122	22.0764	23.4251	23.7586	22.4878	22.4517	23.0235	21.8539	23.0679	23.2009	23.5311	23.5065	23.7672	23.6329	24.0635	24.0904	24.1255	22.6133	22.806	22.8781	23.0967	21.9448	21.9574	21.9251	22.8778	23.9323	23.2936	22.8756	21.1916	22.4899	23.5886	23.6535	23.8261	23.7737	23.8251	23.1809	22.3537	21.179	20.9997	21.6341
ACTA2	26.6088	24.2737	24.2506	24.5489	23.7287	23.3452	24.6605	25.5035	23.165	27.3796	24.9495	23.1442	25.4775	22.9233	23.8513	25.6481	26.2423	24.9113	27.8289	23.8191	24.2517	25.5219	23.9598	24.5548	24.425	25.0935	23.7538	24.6829	25.1233	25.483	23.058	23.97	23.1333	24.0974	25.949	24.7108	24.9092	24.2135	24.4189	24.3546	24.3352	24.2087	24.1999	25.6925	24.6141	24.5801	23.6805	23.5574	25.0449
ACTB	40.3273	40.9207	37.029	40.5245	40.5245	41.2432	40.7371	40.5542	40.3509	39.0509	39.9386	39.6229	39.5867	40.4687	40.3835	40.1426	37.0834	39.3197	39.8219	39.5552	39.134	39.8339	40.0098	39.4472	39.3181	39.244	39.6755	39.4683	39.3898	39.1344	40.1007	39.9985	40.1044	39.4663	39.589	40.2553	39.4059	40.5654	39.6985	40.203	40.2257	39.943	40.1016	39.9278	39.3794	39.9507	40.7155	40.9509	40.3916
ACTL6A	26.0225	25.549	26.5836	26.7439	26.6585	27.541	26.3333	27.4302	27.2099	26.9873	28.8562	28.3618	28.6252	26.0607	27.8771	26.4163	26.457	27.848	26.8781	27.1913	26.3731	27.9504	27.7526	28.0345	28.0906	28.116	26.0379	26.5261	26.7177	27.1731	25.4218	25.8341	25.4458	26.3886	28.0654	27.7098	26.6517	25.1014	26.1894	28.024	27.9751	28.0871	28.01	28.1324	27.3102	26.713	25.7411	25.3151	26.3321
ACTN1	35.289	32.5314	34.1488	32.5146	34.784	33.2039	33.5442	33.6385	32.9737	34.458	32.5802	33.8472	33.8185	33.8434	33.1058	34.7581	33.4657	34.3297	33.1589	33.6931	34.8768	34.6275	33.6716	33.2357	32.1428	32.9482	33.2503	33.2279	33.2302	32.0226	33.1695	33.5215	33.2343	32.9039	34.2222	34.6168	33.172	35.4205	33.6967	34.0203	34.6786	33.3012	34.3518	34.5952	32.6053	34.068	34.6453	35.5202	35.1762
ACTN4	27.8898	26.9225	28.8018	28.1141	28.2116	27.501	27.4067	27.9443	27.4459	28.1313	27.4505	26.9339	27.0198	26.9912	27.3837	28.3759	26.7161	26.6271	27.1487	26.5977	28.4456	27.1319	28.1165	27.2098	27.2787	26.7355	27.8956	27.2221	26.9318	26.6366	28.6928	28.1497	28.6535	27.529	26.7115	27.9653	27.0534	28.3438	27.5718	28.1112	28.03	27.983	27.9993	27.1882	27.211	27.7452	28.8082	28.9117	27.9001
ACTR2	34.3499	28.9998	33.921	33.1583	33.2553	33.1783	33.0012	33.0832	32.3941	33.2058	33.4865	33.0464	32.5191	32.4431	34.0991	32.6035	32.0441	32.2794	29.9343	32.7084	32.1574	32.0933	33.034	32.0138	32.1161	31.6259	33.0483	32.4444	32.2123	32.0206	34.118	33.5157	34.0767	32.6685	31.7308	32.9824	32.2995	33.8014	32.7888	32.9369	32.765	32.729	32.6942	32.0164	32.2514	32.8648	34.3125	34.4035	33.151
ACTR3	28.8688	26.7498	29.56	29.7372	29.3726	30.6621	29.0927	29.7542	29.7542	28.9798	29.317	28.4681	28.5938	28.7616	30.1376	29.4336	29.4385	27.8526	25.4183	27.672	27.8639	28.4843	29.2622	28.4793	28.3011	28.0476	29.2719	28.5772	28.3147	27.8233	30.0857	29.3886	30.0351	28.8541	28.0934	29.137	28.4167	29.9745	28.943	29.1462	29.291	28.9507	29.2311	28.4156	28.4134	29.0252	30.2155	30.6718	29.271
ACTR5	23.2047	23.7524	21.9833	24.1369	23.3491	23.969	22.737	25.3585	25.4149	22.221	25.8509	25.7404	25.0717	22.8075	23.4362	23.2265	24.0994	25.4255	25.1237	24.6366	24.558	25.3826	25.2791	26.0606	26.1979	26.2741	22.8468	22.9789	23.0294	23.2784	22.4617	22.4495	22.4488	23.0521	25.6919	24.8024	23.0317	22.0153	22.7427	26.0108	26.0434	26.3601	26.2173	26.2627	24.1386	23.3069	22.5456	22.402	22.752
ACTR6	23.6338	23.0577	24.1177	25.1003	25.0282	25.5462	23.6612	24.6324	23.8877	23.9282	25.5039	25.2025	24.4786	23.2835	26.1142	24.072	24.3057	24.421	21.8863	22.359	22.8144	25.3321	24.9215	25.2494	25.3882	25.4425	22.7211	23.5221	23.8236	24.4667	22.053	22.8794	22.1165	23.1579	25.4758	25.0847	23.6976	22.2482	23.1532	25.2775	25.1286	25.3393	25.1375	25.5197	24.0932	23.589	22.6348	22.0317	23.4826
ACTR8	21.0934	21.7965	22.7501	22.5618	22.7193	23.5362	21.9431	23.669	23.3192	23.019	23.8713	23.6247	23.5909	22.0451	23.5191	22.4825	22.3345	23.1912	22.7411	22.5754	21.6366	23.5514	23.2276	23.6919	23.766	23.8454	22.0201	22.4243	22.5839	22.9266	21.4194	21.7616	21.4377	22.3148	23.7386	23.1478	22.5298	21.2017	22.1382	23.5017	23.4593	23.64	23.528	23.775	22.9448	22.3751	21.4588	21.1656	22.0305
ACVR1B	22.9314	20.5116	23.5513	21.4957	22.3035	21.6871	21.9221	22.1963	23.0281	23.5321	23.0871	23.0022	21.6984	21.4406	21.8373	22.0567	21.6654	22.3918	21.2065	23.4259	22.3962	23.352	22.9798	23.6723	23.6645	23.8085	21.9079	22.2141	22.3334	22.5044	21.054	21.2216	21.0494	22.2117	23.5711	22.6889	22.3076	20.6208	21.8807	22.8136	22.968	23.1209	23.1125	23.305	22.4126	21.5947	20.2642	20.169	20.9513
ACVR2A	21.8322	19.0746	23.1042	22.0997	21.9152	23.6473	23.0702	22.6427	22.2552	20.3946	22.8559	24.1197	23.9049	20.4462	22.4401	21.82	22.6092	22.9723	19.7198	22.4507	21.1157	23.9029	23.5656	24.0829	24.0566	24.174	20.8902	21.206	21.3297	21.4647	20.2324	20.3959	20.2355	21.1608	24.0492	23.3984	21.2955	20.087	20.9181	23.8411	23.9446	23.988	23.9997	24.1211	21.9204	21.2314	20.2292	20.1914	20.7912
ACVR2B	19.6325	20.4098	19.3595	19.9195	20.587	19.4865	20.3463	18.5283	21.0347	18.2402	19.3312	19.7382	20.8373	20.441	20.0105	19.7588	20.0562	21.7258	21.8431	22.2398	20.1088	21.5449	21.1508	21.7362	21.8362	21.9775	18.7054	19.0312	19.1678	19.4819	18.2931	18.5095	18.3037	18.9368	21.8015	21.0722	19.1212	18.178	18.7954	21.9422	21.9161	22.0992	21.9799	22.256	20.09	19.5123	18.7356	18.5455	19.1978
ACYP1	22.5502	26.3427	23.0306	23.8845	24.0391	23.5519	24.3754	24.0629	24.3897	20.928	23.0681	24.1196	24.311	23.2611	23.4785	22.2548	24.9305	24.5299	21.9568	23.7568	24.0833	24.9774	24.7569	25.4314	25.6988	25.7512	22.5208	22.6541	22.7091	22.9179	22.3407	22.4105	22.3415	22.6388	25.3196	24.5259	22.6946	22.1617	22.528	25.4688	25.341	25.793	25.4912	25.8108	23.142	22.778	22.4232	22.296	22.5654
ADA	27.5872	28.6639	27.0465	28.2699	28.8474	27.5665	27.3406	29.5512	28.9669	26.6549	30.8407	29.1111	28.9299	27.9271	29.0709	27.4571	27.89	28.9881	29.8045	28.0547	28.4358	29.5617	29.278	29.7005	29.7475	29.7984	27.6055	28.192	28.4175	28.8817	26.7013	27.1814	26.7248	28.0506	29.7151	29.1736	28.3439	26.2816	27.759	29.3836	29.3421	29.5481	29.4195	29.6615	28.6655	27.8005	26.3573	25.8811	27.215
ADAM10	27.1795	24.7696	27.0943	26.7088	26.8084	27.7832	26.4151	27.6521	26.7821	26.7058	26.6584	26.3926	26.5356	26.2043	27.69	27.0144	26.7457	26.2225	23.5866	25.568	26.6857	25.7573	25.9311	25.0848	24.944	24.8161	27.2663	27.1247	27.0697	26.857	27.5908	27.5748	27.5984	27.0821	25.4255	26.3178	27.0737	27.8333	27.3292	25.5566	25.5128	25.1649	25.3201	25.2033	26.4994	27.1312	27.6827	27.7624	27.5206
ADAM17	23.781	21.7108	23.9154	24.1103	23.5246	23.6352	22.8887	23.9677	23.3326	25.0636	23.9686	24.1622	24.5246	22.716	24.1742	24.2975	23.8682	22.8966	22.4642	23.4308	23.618	24.4164	24.337	24.41	24.4153	24.3713	23.1768	23.4473	23.5511	23.6148	22.3369	22.503	22.3349	23.4358	24.4179	24.2485	23.529	22.0746	23.1656	24.3923	24.4157	24.4213	24.427	24.4145	23.9243	23.3399	22.1237	22.1254	22.8339
ADAM19	31.4147	30.5415	31.4501	30.0971	32.1549	30.5347	30.504	29.387	31.1929	28.0132	30.004	29.6684	29.996	30.2824	31.0733	31.0226	30.6004	30.6663	29.8523	30.7338	31.6723	30.2668	30.3588	29.9775	29.5981	29.6959	30.8528	31.119	31.1823	31.327	30.5142	30.7874	30.5237	31.069	29.9916	30.4933	31.1632	29.6401	30.9008	29.1719	29.4808	28.8792	29.3634	28.9709	31.134	31.3151	31.2049	30.8773	31.288
ADAM22	18.6818	19.4117	19.1096	21.0346	19.0975	19.2935	18.5434	17.9027	19.5451	17.4903	20.7829	20.3975	21.1275	18.6032	18.4978	18.8392	19.8351	19.4874	19.5534	18.8198	18.3884	20.6647	20.1621	20.3841	20.683	20.7274	18.0622	18.2518	18.3362	18.5623	17.9721	18.1579	17.9866	18.1505	20.948	20.4475	18.299	18.038	18.1758	21.1375	20.7844	21.1637	20.7581	21.5822	18.5667	18.4637	18.2854	18.1276	18.4841
ADAM23	21.5768	19.2552	18.5077	18.0526	21.6003	18.3335	22.0106	18.7407	19.8365	18.0528	19.3511	20.7135	19.4751	20.3371	21.2828	20.9635	21.0761	18.9902	19.6987	19.0587	19.8826	22.0789	19.4867	20.4512	19.5036	20.9374	18.0501	18.4025	18.5776	18.3229	17.6979	17.9924	17.7217	18.1417	22.3052	20.5367	18.4843	18.5314	18.3558	21.6103	22.5012	21.1265	22.1955	23.6722	18.9799	19.2529	18.5241	18.8912	19.9382
ADAM28	23.452	22.4393	23.4976	22.1852	23.8634	26.3149	25.1416	23.8076	25.4	21.5953	24.0452	23.4556	23.6095	21.6795	24.233	23.9521	23.7368	23.3202	21.9842	22.7999	24.0311	24.8625	25.0816	24.8221	24.9462	24.7152	21.9471	22.4588	22.6575	22.4179	20.733	21.1109	20.7555	22.2821	24.766	25.082	22.5842	21.2436	22.138	24.6858	24.4891	24.6175	24.4596	24.2376	24.2317	23.736	22.1929	22.5472	23.4704
ADAM8	29.0163	29.7696	28.2102	27.9062	29.8981	26.5187	27.5798	28.0953	28.2178	29.2229	26.7486	27.052	27.5402	27.5125	26.7119	28.6264	27.9715	28.684	29.1868	28.4797	29.3735	26.9972	27.6152	26.8229	26.8225	26.4514	29.0459	28.9745	28.9179	28.8214	28.8304	28.9908	28.8405	29.0114	26.6461	27.6428	28.9381	28.8452	29.0275	27.2631	27.191	27.0582	27.1121	26.5695	28.7778	28.9889	28.8743	28.8038	29.0331
ADAM9	22.0016	23.7837	22.4362	21.2006	21.9506	21.7425	21.4778	22.4911	22.3148	24.8808	21.6047	21.4828	21.7272	21.6452	21.0782	21.7386	21.3348	22.4616	21.9705	22.8523	22.0282	22.7652	23.0401	23.534	23.7416	23.6639	22.3412	22.4457	22.4795	23.0402	21.9653	21.785	21.9221	22.6344	23.0941	22.3769	22.5082	20.2883	22.056	22.4256	22.2065	22.9388	22.4942	22.3869	22.4874	21.2915	20.2144	19.5943	20.1615
ADAMTS1	20.7239	22.7752	20.2389	18.4505	19.2757	21.0305	21.5616	20.2827	23.3216	19.6175	22.2055	20.2451	20.8457	21.1705	20.597	20.7119	20.1081	22.8582	18.7817	20.8142	21.3646	23.0045	22.1368	22.8769	23.0669	23.3746	19.8297	20.2327	20.4123	20.7716	19.4793	19.817	19.5031	20.0461	23.4357	22.3486	20.338	19.5937	20.0311	21.6694	21.5303	21.7976	21.5554	22.4018	19.94	19.6686	19.2154	19.0671	19.6022
ADAMTS10	21.512	24.3004	22.2544	20.528	20.1419	20.717	23.6057	21.1392	22.7737	19.0954	21.8962	21.7728	21.3418	22.6494	21.2978	21.6252	22.2441	22.3258	24.757	23.0433	21.6449	24.1281	24.1278	24.4985	24.5666	24.5713	20.6305	20.745	20.787	21.0914	20.2699	20.2298	20.2532	20.8403	24.312	23.7358	20.795	19.7257	20.4981	24.269	24.2585	24.4654	24.3656	24.3688	21.4361	20.649	20.0029	19.8417	20.1293
ADAMTSL4	21.8559	24.637	22.277	19.3973	21.5403	20.4785	20.8955	21.0001	19.5875	21.4772	19.7729	20.6557	21.0687	21.7488	19.8852	21.1988	21.0588	21.6233	23.2594	22.623	21.6296	23.433	23.1368	23.4466	23.4668	23.4154	21.0076	21.0533	21.0627	20.3369	19.486	19.3076	19.45	21.2702	23.4744	22.6696	21.0983	19.3155	20.6942	22.8929	23.3849	23.1858	23.4394	23.4087	21.3404	20.2478	18.5995	19.0962	19.3961
ADAP1	32.0856	32.7447	32.3191	31.3864	30.8896	31.1209	30.3794	31.2432	30.7326	32.3082	31.466	31.5852	31.6707	30.8352	30.1451	31.6088	30.7973	32.0908	33.244	32.1387	31.2997	32.2171	31.8172	32.2416	32.2022	32.2097	31.6222	31.9601	32.0624	32.0281	30.2299	30.8065	30.2648	31.8753	32.2296	31.7613	32.0326	30.7009	31.7527	31.4735	31.8227	31.674	31.878	32.1291	31.8301	31.2371	28.9831	29.2976	30.7935
ADAP2	27.0727	26.5811	28.0253	26.5474	24.8657	28.2885	26.1249	27.9536	27.1463	29.4987	27.6394	28.1515	29.1532	26.5868	27.4037	25.6438	26.8473	27.6064	28.6122	27.5709	27.114	28.976	27.6912	29.3721	28.8158	29.6239	27.1867	27.6702	27.851	27.4417	25.3755	25.7108	25.3847	27.59	29.3189	27.4171	27.7988	25.782	27.2503	27.2429	28.0933	27.6329	28.2528	28.6814	27.6062	26.6358	24.4	24.8932	25.9627
ADARB1	26.7619	27.7531	27.39	28.5716	28.3252	28.0222	28.6813	27.5661	28.9054	26.2771	27.8803	26.4819	26.9373	26.6846	28.2188	27.5937	27.5239	27.0482	28.6288	27.354	27.1388	28.255	28.305	28.2282	28.0251	28.0977	26.5812	27.2876	27.5247	28.1421	26.1788	26.8912	26.2277	27.0594	28.1437	28.2997	27.436	25.4533	26.8823	28.0571	28.2302	27.9682	28.2086	27.9689	28.0603	27.6254	26.9693	25.8765	27.3327
ADAT1	26.4001	24.2271	26.1854	26.0818	27.3268	25.396	23.508	26.1381	26.1495	25.0172	26.1883	26.1549	26.5167	24.9379	25.877	26.0267	25.106	26.8534	25.4405	24.5388	27.6279	27.3222	26.7222	27.3317	27.3311	27.5399	24.284	24.8609	25.0992	25.3862	23.5467	24.0268	23.5783	24.6272	27.5172	26.797	25.005	23.7457	24.5441	27.3054	27.3304	27.3988	27.3592	27.6866	25.6926	25.1721	24.0686	23.9052	24.9562
ADAT2	19.9525	22.1027	19.4705	19.781	20.8343	22.4305	20.6663	21.1641	23.3279	19.0984	23.8785	23.1926	23.4643	21.5162	22.7859	21.0215	22.2528	23.1073	21.3106	20.8389	20.5326	23.8828	23.8535	24.0171	24.0237	24.019	20.1553	20.2868	20.3356	20.5841	19.711	19.6793	19.6946	20.3798	23.964	23.6301	20.3418	19.1996	20.0242	23.9697	23.9805	24.0179	24.0077	24.0094	21.2072	20.3556	19.5679	19.4362	19.7752
ADCK1	21.8114	22.2879	22.0796	21.9778	20.8776	22.2741	22.1782	22.4702	22.1869	21.6682	21.6772	22.3596	22.2905	22.7962	21.9986	22.2623	21.0238	24.7291	23.5846	23.8498	23.2167	23.0964	23.0801	24.0112	24.2225	24.2935	21.6277	21.6984	21.7236	21.9127	21.3329	21.2858	21.3185	21.783	23.4344	22.561	21.7332	20.9175	21.5141	23.5032	23.5486	24.009	23.8032	23.7649	22.3645	21.7199	21.1868	21.0843	21.2968
ADCK2	25.2924	27.6021	25.2676	25.628	25.2376	25.972	25.5674	26.1035	26.3315	25.5247	27.0911	26.5065	27.2117	26.4742	25.6675	25.9184	25.0524	26.0353	27.1603	24.7183	25.3169	26.4837	25.5012	26.6507	26.506	27.0275	25.5977	26.1875	26.4125	26.5637	24.4331	24.9897	24.4679	25.9881	26.8553	25.4812	26.3303	24.6918	25.8169	25.7212	25.9634	25.9706	26.0601	26.6921	26.5572	25.8623	24.2967	24.2673	25.4975
ADCK5	21.5014	23.5544	20.6243	20.527	20.9457	19.9496	20.4423	21.3496	20.9967	20.4133	21.1337	20.3158	20.3745	21.9063	20.5537	21.0303	20.4677	22.3246	23.5707	20.9938	21.78	22.911	22.9061	23.6432	23.8677	23.8714	19.9951	20.0639	20.0896	20.2678	19.805	19.7907	19.7966	20.11	23.237	22.3948	20.0923	19.5005	19.9302	23.2093	23.1666	23.6076	23.3692	23.3993	20.4648	20.0328	19.6793	19.5784	19.7514
ADCY3	24.8444	25.4244	24.6362	24.5829	25.0466	24.9863	24.8739	25.2236	24.9703	29.4761	24.8557	24.9417	25.2305	24.4851	24.8903	25.0266	24.8339	25.0069	25.2782	24.7464	24.82	26.1036	26.2119	26.2383	26.537	26.3969	24.0419	24.5219	24.7015	25.7137	24.0937	24.4748	24.1138	24.381	26.2897	26.1656	24.6397	23.1216	24.1888	26.3835	25.985	26.4633	26.046	26.3154	25.0776	24.4311	24.1168	23.0324	24.0468
ADCY4	22.55	22.1335	22.3253	20.9842	22.3273	19.9477	21.2559	21.1249	21.5276	23.0237	20.6411	21.0058	21.0878	22.5996	21.3694	21.7652	21.6841	21.2007	23.3503	21.8389	22.2783	22.905	22.5087	23.3827	23.171	23.6217	21.0132	21.0688	21.091	21.0675	20.8127	20.8241	20.8106	21.0794	23.1488	22.2874	21.0882	20.7697	20.9945	22.6632	22.9574	22.9117	23.0899	23.2057	21.2507	21.0346	20.758	20.7863	20.8986
ADCY7	24.1663	25.0385	25.0738	25.2416	24.0878	23.9938	24.756	23.9859	24.4245	24.6248	24.3835	23.9556	24.3126	24.0958	23.6731	24.6248	23.5092	24.6062	26.2914	25.6921	25.239	23.2942	23.6261	23.0934	23.1507	22.9466	25.3676	25.2157	25.1541	25.1115	25.6759	25.6099	25.6744	25.2386	23.1272	23.7484	25.1723	25.7148	25.352	23.4392	23.3116	23.2854	23.2439	23.0796	24.9082	25.2476	25.7037	25.7036	25.4486
ADCY9	21.9725	22.7194	23.2305	23.8784	21.9098	23.0056	22.7922	22.5958	23.7935	20.6963	22.2357	23.6845	23.0389	22.9986	20.9355	21.8503	22.1723	22.9967	23.4824	23.9659	23.1212	23.9527	23.4336	24.0649	24.1651	24.3593	21.7328	22.1938	22.3851	22.7537	21.1903	21.5404	21.2111	22.0303	24.2415	23.4299	22.314	21.1598	21.9041	23.6683	23.6256	23.847	23.6906	24.1784	22.5721	22.0159	21.1831	20.9787	21.7521
ADD1	33.8931	34.9963	34.1197	33.8808	33.7863	33.0198	33.942	33.1293	34.8163	33.7458	34.0015	33.7496	34.5937	32.9434	32.513	33.3334	33.2718	33.3387	34.1652	34.7888	34.2215	33.0989	33.5521	33.0218	32.8193	32.7085	34.6738	34.2101	34.02	33.5496	35.099	34.7349	35.0769	34.3895	32.8031	33.5212	34.0914	35.1704	34.4858	33.1817	33.3407	33.0167	33.2818	32.7529	33.7397	34.2531	34.9719	35.2648	34.4817
ADD2	21.107	23.7904	20.6595	20.862	20.1803	21.1952	21.027	21.2702	20.6839	20.9233	20.9658	20.3889	21.2291	21.7244	20.8006	20.8133	20.0624	20.3612	21.6482	19.6264	20.981	21.3851	21.3839	21.5709	22.3003	21.9457	19.8918	20.2078	20.3446	21.1235	19.8295	20.0843	19.8437	20.1016	21.7364	21.343	20.2954	19.4651	19.9973	22.2551	21.6115	22.5075	21.7005	22.2802	20.9952	20.4808	20.1621	19.6497	20.2392
ADHFE1	21.5085	22.74	22.8247	23.4993	26.0717	23.4977	24.669	24.0529	25.8288	20.1757	25.5971	25.8143	25.7501	21.467	23.6631	24.0948	23.9669	24.6557	24.6598	23.6578	22.8104	26.6143	25.9223	27.1203	26.7929	27.315	22.2834	22.3687	22.4023	22.3203	21.9415	21.9618	21.9387	22.3816	26.8983	25.5546	22.3975	21.9163	22.2588	26.3387	26.8435	26.6631	26.9837	27.1176	22.7198	22.3891	21.9115	21.9938	22.1793
ADIPOR1	34.9187	34.0865	35.4225	37.7771	37.8376	34.9971	33.2862	34.7197	33.9769	35.8067	34.9223	35.3037	35.4127	33.8676	35.0488	34.0544	33.8446	35.1994	31.3213	33.6581	35.2894	34.6276	34.8036	33.8692	33.3542	33.4014	35.086	34.6317	34.4489	33.6353	35.6535	35.4363	35.6553	34.655	34.1115	35.2123	34.493	36.4595	35.0973	34.8616	35.1272	34.3743	34.9062	34.5169	34.1516	35.2747	36.2917	36.7621	35.9657
ADM	30.1304	29.9227	28.3354	27.5784	27.7462	26.9524	28.0127	29.7801	27.941	34.6004	27.4935	27.2581	27.3703	25.688	27.1817	28.0768	27.055	25.9755	30.3616	27.9476	28.2138	29.2643	29.1014	29.6437	30.0093	29.9751	27.2985	27.473	27.5459	27.8584	27.1194	27.2224	27.1222	27.4423	29.592	28.921	27.5247	26.8987	27.3213	29.6603	29.4366	29.9661	29.565	29.9317	27.9598	27.5531	27.1812	26.9935	27.323
ADNP2	25.0402	23.5976	25.1996	26.0363	25.326	25.8201	25.0747	25.3316	25.4206	26.2626	25.4574	26.5651	26.1438	24.731	25.7227	24.5881	25.5605	25.2779	23.6216	25.3201	25.0555	26.0055	25.6509	26.0645	26.1339	26.2111	24.5129	25.0039	25.188	25.5384	23.8785	24.3321	23.9095	24.8337	26.1643	25.6529	25.1239	23.8125	24.7109	25.942	25.892	26.0442	25.9375	26.199	25.5065	24.9972	24.0625	23.7402	24.7283
ADO	23.5632	23.5454	24.22	25.0381	24.5892	25.5738	23.8041	23.7638	24.1763	24.2812	25.9867	26.7531	24.5563	24.9249	24.9676	24.4818	23.454	25.7039	23.2613	24.2684	25.0241	25.3751	24.9687	25.5566	25.6299	25.7241	23.6107	24.2046	24.4283	24.872	22.6895	23.1898	22.7149	24.0545	25.5999	24.846	24.3534	22.367	23.7777	25.4124	25.3827	25.5824	25.4535	25.7112	25.0642	24.3224	22.9567	22.5351	23.8092
ADPRHL2	25.8875	27.0783	25.7819	24.9301	26.2442	25.3252	24.8342	26.1187	25.2081	26.9439	25.9738	26.5696	25.4761	25.5172	24.683	25.7889	25.0672	26.6352	27.9656	26.1295	25.8631	26.6655	26.368	27.0603	27.1712	27.2632	25.2881	25.6483	25.7813	26.162	24.5962	24.8269	24.5976	25.6133	26.9586	26.1027	25.7476	24.0389	25.2998	26.6011	26.5776	26.8852	26.716	26.9672	26.2466	25.4553	24.3237	24.0059	24.871
ADRB2	27.9421	29.0461	27.5456	28.9804	27.2194	27.2767	27.5571	27.5034	28.1273	25.9271	26.9551	25.7107	26.6457	28.1739	26.4745	28.0445	27.2372	27.2118	26.0202	26.7621	28.3386	28.9857	27.7684	28.8276	28.4951	29.0711	26.2661	27.148	27.4841	27.3704	24.6417	25.633	24.7188	26.7189	29.1484	28.1184	27.3406	25.9947	26.7883	27.9475	28.3656	28.0133	28.3532	29.0141	27.1992	26.7523	24.8497	25.154	26.757
ADSS	25.7265	24.4926	26.2949	26.7245	26.0696	26.9402	25.3426	26.1948	25.7255	26.6413	26.8255	26.633	26.2974	25.0046	26.6797	25.5909	26.5933	25.2237	23.7118	25.1355	24.1177	25.4719	25.9393	25.1743	25.2225	24.825	26.1896	26.3015	26.2879	26.2601	25.469	25.8113	25.4873	26.2799	25.1489	26.0276	26.2955	25.3292	26.2297	25.7519	25.6373	25.546	25.5455	25.1521	26.2038	26.2656	25.3085	25.1851	26.0884
AEBP1	22.2377	24.8287	21.9826	21.3943	21.0984	21.6713	22.5817	21.4605	21.526	20.9387	21.3337	21.8431	21.6374	22.6019	22.099	22.3903	21.0547	21.3439	23.9767	22.2787	21.4292	22.1125	22.8947	23.2518	23.9384	23.4481	21.1673	21.1642	21.1542	22.0929	21.1954	20.9078	21.1431	21.433	22.4756	22.083	21.2032	19.6169	20.8183	23.5631	23.091	24.0168	23.3677	23.1401	22.7076	21.5221	20.9848	20.2493	20.5298
AEBP2	23.7259	23.2051	24.4211	25.4138	24.138	24.7164	25.1605	24.3185	24.1405	23.492	24.2262	24.7266	24.2098	23.5473	25.1347	23.3724	24.2388	24.3039	22.368	23.9577	23.5916	24.8766	24.7658	24.9112	24.9529	24.9563	23.3097	23.7463	23.904	24.3371	22.857	23.2379	22.8797	23.6064	24.94	24.752	23.8478	22.5762	23.4613	24.8974	24.8456	24.9386	24.8723	24.9538	24.2615	23.7737	23.0306	22.5869	23.4772
AEN	24.5861	27.2554	24.0354	25.634	25.974	25.9623	24.9915	25.9268	25.2502	23.9474	24.5371	25.1235	25.9365	24.7958	24.5251	24.4616	24.4436	25.4987	26.7946	25.5004	25.7373	26.0873	26.0015	26.296	26.6654	26.5544	24.0481	24.5224	24.7081	25.4758	23.788	24.1657	23.8076	24.3928	26.368	25.9244	24.6446	23.1893	24.1868	26.5675	26.2379	26.7114	26.3156	26.6499	25.4371	24.808	24.1797	23.4704	24.4191
AFF4	22.5732	21.2384	23.7865	23.0255	23.2507	23.2666	22.5424	22.2442	22.7788	24.0324	23.1434	23.039	23.5073	22.0483	23.1235	23.2663	23.0768	23.3237	22.1906	22.3005	21.6097	22.1784	22.462	21.9185	21.7512	21.6306	23.5295	23.4302	23.3724	23.1945	23.5285	23.5553	23.5303	23.4547	21.9012	22.57	23.3912	23.4344	23.5133	21.955	22.0322	21.7271	21.9337	21.5684	23.0342	23.3494	23.5585	23.5191	23.4831
AFG3L1P	24.6906	24.372	23.2165	23.1215	23.3885	21.5789	23.4853	23.0582	23.3655	23.0581	21.5053	21.0061	20.8426	24.6278	22.7115	23.34	22.6238	21.751	22.5772	22.1356	22.8677	24.3896	24.3978	24.3761	24.3375	24.3422	21.9653	22.0663	22.0982	22.4707	21.4647	21.3321	21.4309	22.2282	24.4144	24.2736	22.1199	20.4405	21.7245	24.4073	24.4084	24.3593	24.3918	24.4007	23.0933	22.1602	21.1728	20.8793	21.3131
AGA	23.0118	22.9217	24.6066	25.0292	25.2152	25.6336	24.3891	24.8774	24.9328	23.0695	26.242	26.0699	25.4292	23.3917	25.6861	25.3298	24.3016	24.8796	23.6867	23.84	24.3788	25.6537	25.4129	25.8268	25.961	25.985	23.7732	24.2411	24.424	24.9384	23.1885	23.5705	23.2058	24.124	25.8533	25.3048	24.3667	22.7335	23.8954	25.5686	25.4477	25.7431	25.5314	25.8106	24.7025	23.99	22.9894	22.5012	23.5397
AGAP1	20.7347	21.7021	21.4775	22.7476	21.6048	20.843	21.0771	21.1787	22.7972	19.3996	21.741	20.0577	19.6605	21.5906	19.1723	21.244	21.9224	21.9515	22.1044	20.4397	22.4231	23.267	20.3343	22.6763	21.0174	23.2508	20.4882	21.3758	21.7753	20.6498	18.8008	19.3861	18.8461	20.8814	23.6834	20.8195	21.5927	20.5113	21.0449	20.3878	21.8388	20.3803	21.7711	23.1148	21.1542	20.8625	18.9054	19.7082	21.0166
AGAP3	24.4144	25.9939	23.7322	23.4188	23.2813	23.3352	23.9887	24.0081	23.746	23.3343	22.8791	23.4604	24.361	24.9245	23.5508	24.0106	24.0344	24.085	26.0873	25.1371	23.7909	25.2785	24.9097	25.451	25.4235	25.5444	23.4208	23.7684	23.8983	24.0141	22.533	22.7693	22.5383	23.7198	25.4277	24.7423	23.8621	22.3501	23.456	24.9977	25.1322	25.1809	25.2122	25.3715	24.1659	23.4676	22.1879	22.1572	22.9703
AGBL2	18.3372	18.9171	18.1967	18.4576	18.6098	19.3221	19.8604	19.2495	19.7898	19.853	20.2389	20.437	21.6106	19.4945	19.2433	18.1136	18.7841	19.9018	19.3305	18.9104	19.5335	20.2647	20.1284	20.7285	20.7274	20.9075	18.625	18.6463	18.6544	18.6732	18.5409	18.5374	18.5386	18.6599	20.4544	19.8906	18.6551	18.4767	18.6058	20.5553	20.6884	20.8372	20.8338	20.8615	18.8443	18.6971	18.5496	18.5426	18.6014
AGER	22.4265	23.0398	22.4063	20.4014	21.5324	18.8232	20.5255	20.6327	20.0909	21.3379	20.9115	20.6773	21.2115	20.982	21.4606	21.6338	21.2	20.8941	22.8931	23.4408	24.3189	23.3406	23.4294	23.4491	23.4141	23.4262	20.7067	20.5933	20.5387	20.8452	20.1863	19.7813	20.122	20.9528	23.4259	23.0866	20.6132	18.8855	20.2311	23.4706	23.4763	23.4522	23.4715	23.471	21.8179	20.571	19.5362	19.3387	19.4973
AGK	21.4224	20.8683	21.5756	23.2521	22.5101	22.1506	22.4046	22.484	23.1261	21.5487	24.2189	23.9206	23.3993	20.5995	22.3758	22.6995	22.7456	22.6405	21.7864	22.5544	21.3828	23.4296	23.1376	23.5474	23.5692	23.652	21.5411	21.9555	22.1174	22.3989	20.8185	21.1646	20.8352	21.8506	23.5673	23.0507	22.0637	20.6497	21.6519	23.3204	23.3375	23.4432	23.3905	23.5741	22.4519	21.8397	20.7676	20.5507	21.4578
AGPAT2	23.7249	23.879	24.1669	23.6509	24.065	23.2941	23.2365	24.7383	23.122	26.2629	23.5443	23.9289	23.9121	23.3986	23.8403	24.0333	22.7606	24.2808	24.4267	24.4755	24.3596	24.8722	23.7353	25.1136	24.7377	25.4308	23.9423	24.4609	24.6618	24.5302	22.5324	23.001	22.5569	24.3155	25.2189	23.6389	24.5925	22.9516	24.1019	23.3531	23.8965	23.638	24.006	24.5643	24.3215	23.5724	21.7086	21.9812	23.1273
AGPAT4	22.1423	23.4392	23.0983	23.7161	22.7984	21.6666	22.6	22.2365	21.7189	19.4987	23.9725	22.9001	21.8313	20.7386	22.0492	22.0973	23.5737	23.0039	22.1859	23.0138	22.6874	24.2389	24.0434	24.3055	24.294	24.2929	21.6254	21.8465	21.9258	21.781	20.561	20.5827	20.5453	21.9163	24.2904	23.8162	21.9215	20.2983	21.5049	24.0979	24.238	24.2206	24.274	24.2875	22.443	21.5597	20.119	20.3079	20.8574
AGTPBP1	28.2187	25.5132	28.9533	28.0207	28.7809	27.94	27.9794	27.6941	27.3233	28.5031	27.1255	27.6051	27.0125	27.6495	28.1738	28.0634	28.6908	27.2037	24.4004	27.0544	27.4316	26.6284	27.464	26.2665	26.6153	25.8856	28.2692	28.2764	28.2559	28.2691	27.5404	27.8368	27.5543	28.2878	26.2629	27.5953	28.2622	27.7271	28.2851	27.2792	26.8632	27.026	26.7442	26.3228	28.1417	28.3049	27.3107	27.5546	28.2025
AGTRAP	29.0378	28.6728	28.9012	27.5505	28.4375	29.1273	27.7986	28.1601	27.2531	30.5798	27.8257	28.9603	27.9539	27.4596	28.1361	27.9727	28.0344	28.7032	29.5254	28.6041	28.5832	28.6451	28.7257	28.3106	28.3745	28.0968	28.7287	28.6896	28.6735	28.6433	28.3143	28.3911	28.3022	28.6833	28.489	28.6112	28.6767	27.817	28.7215	28.6125	28.6992	28.7224	28.7273	28.7016	28.6821	28.5534	26.8249	26.8483	27.9552
AHCYL2	22.623	21.9535	23.1133	23.9162	23.3699	25.2327	23.7865	24.1933	24.6914	24.5957	24.4849	25.9372	24.9156	22.994	24.2903	24.5042	23.4855	24.9377	23.0276	24.2019	23.5243	25.604	25.4186	25.7181	25.8045	25.8267	22.6793	23.0815	23.2405	23.7092	22.227	22.5104	22.24	22.9736	25.7432	25.3427	23.1889	21.9412	22.7844	25.657	25.5892	25.7612	25.6365	25.8019	23.745	23.1211	22.3228	21.9991	22.7485
AHDC1	21.5897	22.9596	21.8072	20.8996	21.32	21.5895	21.4542	20.9314	21.5526	20.0376	22.2155	20.4769	21.4301	22.7217	20.5714	21.2753	21.2931	21.8828	22.4807	22.2583	21.7363	21.9892	22.3002	22.5498	23.0902	22.7896	20.8018	21.0779	21.1814	22.0677	20.7422	20.8375	20.7313	21.1112	22.3094	21.942	21.1654	19.5123	20.7275	22.6085	22.1223	22.9052	22.2876	22.4526	21.8599	21.0148	20.4969	19.6735	20.3384
AHI1	18.5543	19.3957	20.298	20.8312	18.4613	20.878	20.0036	19.8415	20.0383	16.9819	21.7144	21.2967	20.8893	18.7344	19.9749	19.8622	20.7169	18.6608	18.893	17.8431	19.7746	20.4018	20.6482	21.0578	21.6201	21.3098	18.5779	18.6329	18.6537	18.9022	18.5225	18.5157	18.5161	18.6641	20.6811	20.249	18.6549	18.2074	18.5324	21.8895	21.5174	22.3139	21.7317	21.7834	19.3483	18.9486	18.7175	18.517	18.6878
AHNAK	27.1725	28.7884	28.3743	28.0028	27.6065	27.5913	28.1114	27.5634	27.8258	24.2811	26.694	26.7364	26.593	27.3204	27.5944	27.2948	28.9008	27.5685	27.8514	28.4474	26.9398	26.1411	26.8722	26.3584	26.5532	26.1499	28.5814	28.1008	27.9127	27.9345	29.3317	28.7757	29.2831	28.3576	25.988	26.6368	27.9965	28.5617	28.2677	26.524	26.3599	26.529	26.3862	25.9048	27.8375	27.9841	28.8042	28.6965	27.9003
AHR	36.1544	33.3723	36.4646	36.0638	36.238	38.1967	35.4031	37.2829	35.6414	35.1351	36.2793	37.1063	37.5636	34.8741	36.5255	36.4256	37.2922	36.1579	33.5664	37.3343	35.3969	36.1633	36.73	35.7822	36.3175	35.5012	36.5305	36.6958	36.7209	36.5028	34.5035	34.8868	34.5045	36.685	35.8961	36.7655	36.7147	35.2442	36.5336	36.7425	36.4293	36.6675	36.3431	36.1549	36.7443	36.3893	33.13	34.5338	35.8239
AHSA2	23.9688	24.2191	25.1695	26.0684	25.0675	25.7536	25.2097	24.8728	25.9173	23.1626	25.7868	25.1058	25.6277	24.3388	26.2895	25.1065	25.5088	25.9671	23.7682	24.4307	23.7465	25.7318	26.1941	25.3995	25.6425	25.1962	24.4521	24.8537	25.0052	24.7785	22.86	23.0846	22.8565	24.8394	25.5139	26.3432	24.972	22.8479	24.4332	25.841	25.5132	25.6322	25.4076	25.2328	26.0317	25.1316	23.0342	23.4196	24.4133
AHSP	26.805	31.8329	28.9544	39.0006	32.536	28.9078	28.2294	28.6494	28.0116	27.6553	29.7216	30.9016	30.6803	28.866	30.0899	27.0243	29.1062	30.5882	27.7652	26.7737	31.5232	28.561	28.3182	29.968	29.8594	30.3574	28.4307	28.5215	28.549	28.6044	27.5069	27.3295	27.4676	28.7655	29.01	27.5761	28.5858	26.6998	28.1112	30.784	31.406	31.7885	31.9548	31.6961	32.5193	30.4043	28.4263	28.4517	29.0063
AIF1	30.4113	27.876	31.0065	27.884	30.1889	30.0963	28.6329	29.7879	29.0204	31.6758	30.7683	30.1069	29.8101	28.7637	29.1756	29.2768	29.3447	29.2079	27.6991	30.4647	30.642	28.7292	29.9605	28.2263	28.8162	27.884	28.894	28.4883	28.3345	28.685	30.4538	30.1997	30.4501	28.5371	28.3358	30.2561	28.3752	30.188	28.8639	31.0312	30.3083	30.6963	30.1351	29.7442	29.215	30.1293	31.8654	31.5085	30.7259
AIFM2	20.45	21.4089	20.2214	20.6097	20.3707	19.9979	21.1133	20.242	20.0876	19.439	18.8702	19.2898	19.6816	20.4713	19.8254	20.1574	21.2301	19.0658	21.0973	20.102	20.2719	21.0751	21.0094	21.6287	21.9107	21.9002	19.3641	19.4658	19.5064	19.7179	19.1927	19.221	19.1889	19.4806	21.3713	20.7051	19.5004	18.939	19.336	21.4807	21.3711	21.8353	21.5359	21.7008	19.9234	19.5218	19.1781	19.0516	19.2709
AIFM3	21.0833	23.2834	21.5514	20.7992	19.7172	20.0212	20.2132	20.675	20.7794	20.5156	19.5939	20.4723	19.8335	21.4455	21.0209	20.3757	19.4264	21.1519	22.6794	20.6325	20.8125	22.3595	21.2364	23.3424	22.011	23.5919	20.3391	20.3647	20.3724	19.9709	19.7381	19.7011	19.7299	20.4351	22.6804	20.8744	20.383	19.8362	20.2454	20.9385	21.9969	21.2123	22.2153	22.1117	20.4065	20.0645	19.498	19.7332	19.8277
AIM2	27.0991	23.2399	24.9214	26.7863	25.3156	25.6077	23.7749	25.4125	24.8769	31.2723	26.1462	25.6994	25.6115	24.5028	24.9764	24.7063	26.0502	24.898	26.8576	25.1621	24.1713	27.3073	25.1475	26.4387	25.8097	27.0183	23.3462	24.181	24.5713	24.4714	22.4719	23.1745	22.5279	23.6683	27.6831	25.9745	24.3871	23.6469	23.9222	26.9955	27.4395	26.8722	27.3082	28.6629	25.4052	25.2781	23.8049	24.0329	25.6879
AK1	21.0014	27.961	22.3868	23.8399	23.6086	21.0441	23.2516	22.3406	23.3425	19.8057	23.1907	23.9836	24.0535	22.2693	24.727	23.4578	24.2984	24.7856	24.2769	23.6079	24.3709	26.0805	25.8506	26.4824	26.4921	26.5961	21.7146	21.833	21.8795	21.9877	21.3585	21.3715	21.3514	21.8709	26.3023	25.477	21.8764	21.111	21.656	26.2689	26.362	26.478	26.4624	26.5108	22.526	21.9373	21.3384	21.2935	21.5677
AKAP1	22.362	21.9442	22.1208	22.9695	22.1554	23.4558	23.9845	22.7035	23.7948	21.3801	23.6868	24.0801	23.9213	22.7754	23.5238	23.1701	23.1208	23.7639	24.8479	23.6544	22.8391	24.0988	24.045	24.2945	24.3441	24.3474	22.2481	22.5006	22.598	22.9992	21.7691	21.8798	21.7617	22.5167	24.2264	23.855	22.5802	21.0714	22.1984	24.3024	24.2718	24.3642	24.3135	24.3488	23.4773	22.7913	21.9482	21.5875	22.2415
AKAP10	24.5272	20.8956	24.3395	24.8283	24.3394	24.2688	23.6956	24.0781	23.9005	24.2476	23.5888	24.4795	24.2459	23.5468	24.3674	24.0807	24.5893	22.8518	22.0861	23.3855	24.2654	24.8207	24.864	24.6578	24.6275	24.5619	23.2573	23.5582	23.6712	23.9486	22.3608	22.4587	22.3449	23.6094	24.7424	24.8739	23.6582	21.493	23.1564	24.7817	24.7583	24.6775	24.7092	24.6596	24.4124	23.6374	22.198	21.9403	22.8224
AKAP11	24.9668	23.1824	26.1433	26.9875	26.3239	27.1614	26.8318	26.3153	26.3306	24.9021	26.8226	26.5399	26.9235	25.6883	26.6472	25.6022	26.2617	26.3367	24.0774	25.3114	25.6063	24.9699	25.5079	24.8949	24.7746	24.5317	26.6541	26.7421	26.7189	26.6214	26.2809	26.5793	26.3034	26.7273	24.6364	25.4727	26.7277	26.2999	26.7097	24.896	24.9625	24.7176	24.9006	24.2746	26.5567	26.7158	26.5739	26.4074	26.7429
AKAP13	24.6804	21.8417	24.4816	24.4912	24.1037	23.9183	24.8841	23.5983	24.2171	24.6336	23.6013	23.3989	22.9423	23.6938	23.9034	23.734	24.4792	23.2238	22.7726	23.6801	23.6098	23.044	23.4803	23.0012	22.9413	22.772	24.5198	24.0969	23.9347	23.6634	25.0818	24.68	25.0545	24.2547	22.8297	23.4459	23.9958	25.0267	24.336	23.2351	23.2626	23.1171	23.2222	22.8257	23.7596	24.1703	24.969	25.1865	24.3596
AKIRIN1	27.9785	26.3357	27.3281	26.9567	28.6594	26.8168	26.0247	27.1564	27.4676	27.848	27.5897	29.3331	28.1467	26.2889	27.0903	27.148	27.0748	27.1578	25.7425	26.2192	26.4508	26.4528	26.8747	26.3061	26.0014	25.9116	27.9196	27.7177	27.6088	27.2442	27.9452	27.9284	27.9507	27.7986	26.0881	26.8819	27.6484	27.9022	27.8515	26.5082	26.717	26.2921	26.6428	26.0459	27.4125	27.7618	27.9654	27.8511	27.876
AKIRIN2	29.4533	27.2699	28.7164	28.2799	29.0912	27.47	26.2046	28.0941	27.5632	29.2214	27.8892	27.7932	27.7519	26.1672	27.3848	27.3224	28.0893	27.7529	27.2475	27.9314	27.9981	28.0686	28.0632	27.7644	27.4672	27.5593	28.0851	28.1218	28.1054	27.9003	27.926	27.9896	27.9206	28.1181	27.9183	28.1278	28.1082	26.9355	28.0712	28.115	28.1027	28.0274	28.1251	28.0942	28.1009	27.8862	26.9813	26.0013	27.2328
AKNA	29.0836	29.0378	28.4649	28.6602	28.9802	27.6694	28.0845	27.6427	28.6338	27.8016	27.5037	27.6174	27.1787	27.4967	26.8618	28.2693	28.4556	28.5181	28.901	29.143	29.365	27.5364	27.8133	27.3311	27.1691	27.0978	28.9415	28.5665	28.4239	28.0407	29.4424	29.1381	29.4278	28.6613	27.2916	27.9076	28.47	29.763	28.8432	27.5769	27.6735	27.3907	27.5934	27.2739	28.1167	28.6735	29.4934	29.8459	29.029
AKR1C3	23.1956	26.9388	24.6372	24.8861	25.0466	23.9549	25.7791	24.6699	25.8719	23.4313	28.4523	25.542	27.8285	23.952	25.4275	24.6541	22.3067	28.0094	24.5152	25.6506	26.051	27.1319	24.5616	27.2004	26.1988	28.0112	24.8852	26.022	26.4941	26.1051	22.7708	23.5695	22.8225	25.5582	27.8753	24.7089	26.3086	23.8358	25.381	24.0368	24.9882	24.3414	25.0946	26.4563	25.5546	24.5154	22.098	22.4882	24.121
AKR7A2	29.0594	30.7181	29.8036	29.6275	30.3042	29.9678	29.9571	30.9867	29.8361	29.3102	30.1658	30.3171	28.7943	30.6846	29.2742	28.3172	28.955	30.0532	30.2738	30.5557	29.9024	30.2829	29.3612	30.1467	30.3199	30.5861	29.599	30.3691	30.6342	31.0144	28.7268	29.6003	28.7947	30.0409	30.6443	29.6369	30.5389	29.067	30.0242	29.2057	29.0084	29.3604	29.0375	30.0739	30.209	29.6549	28.417	27.9056	29.5157
AKTIP	24.8431	21.5502	24.596	23.5451	25.277	24.6238	22.9707	24.1709	23.2341	25.6746	25.5205	26.1847	25.0481	24.5269	25.0755	24.7412	24.1499	24.857	24.1399	23.7909	25.2651	25.5063	25.5559	25.6619	25.7036	25.6956	23.5954	23.8881	24.0032	24.7225	23.3625	23.4897	23.3551	23.9032	25.6151	25.42	23.9815	22.2173	23.5439	25.6556	25.557	25.6983	25.6105	25.6539	24.6753	23.8681	23.191	22.4396	23.2281
ALAS2	23.7704	30.9123	27.0005	34.534	28.689	23.868	23.4152	24.7876	26.865	23.7432	26.0726	25.1023	27.5603	26.3748	30.6682	23.2469	25.4168	26.5295	23.4195	23.949	29.7968	22.8791	26.9976	27.1117	29.8316	27.4643	24.9882	24.3419	24.0589	27.3972	26.3146	24.6704	26.0926	25.5854	23.8091	23.9497	24.3353	19.2356	23.3274	30.0095	28.3233	30.7665	29.166	27.7953	30.0625	27.2345	26.8573	23.5594	23.6888
ALCAM	22.1272	20.3849	21.2833	21.3922	21.7064	23.8242	20.1239	20.6097	20.4158	23.5304	21.5437	21.1848	22.5557	20.3669	22.549	22.5428	21.6302	20.7864	20.4387	21.7603	20.9531	22.7079	21.8897	22.6727	22.4658	22.8388	20.2464	20.8496	21.0848	21.0137	19.1042	19.6769	19.1449	20.5891	22.8483	22.0266	20.9883	19.8032	20.5564	22.5471	22.7441	22.6195	22.7564	22.982	21.6854	21.2656	19.8749	20.0646	21.1445
ALDH18A1	22.8098	23.042	22.7694	25.0646	24.1384	25.0385	24.079	24.8088	24.8806	23.4199	24.9168	25.1469	25.0204	23.6163	24.2427	24.1762	23.7074	24.2698	24.6293	23.7633	23.9176	24.639	24.1986	24.5905	24.7723	24.829	23.1884	23.9052	24.1497	24.6391	22.5849	23.3301	22.641	23.5995	24.844	24.3462	24.0501	22.6353	23.5614	24.7169	24.5348	24.795	24.5582	24.9621	24.5203	24.1152	23.2778	22.6681	23.9796
ALDH1A1	24.0726	24.7019	25.5555	25.8236	23.8637	26.9785	23.6137	25.2328	24.222	25.7144	27.279	27.2363	25.1054	25.5248	28.4818	26.9349	26.2992	27.7352	27.2849	28.7201	25.7336	27.5324	24.8543	28.5049	26.4369	28.7768	27.601	27.8279	27.9125	25.9054	24.2042	24.1505	24.1711	27.9675	27.9797	24.1126	27.9199	25.4779	27.3827	23.3959	25.9261	23.94	26.2469	26.3022	27.0949	25.7415	22.2285	23.8471	24.6005
ALDH2	27.6799	28.9906	30.0643	28.5953	29.5955	29.3783	28.844	28.401	27.3395	28.7781	28.9633	29.9602	27.9385	28.5531	28.8251	29.0278	28.5041	30.6941	29.6671	30.6457	28.174	28.7237	29.4284	28.1127	29.197	27.7919	29.2206	29.0672	29.003	29.4613	28.5628	28.6827	28.5473	29.0462	28.4083	29.2756	29.0138	29.3145	29.2613	29.2788	29.1398	29.4272	29.0318	28.9009	29.0358	29.4257	26.6543	28.8712	29.3771
ALDH5A1	22.8815	25.7022	23.477	25.5353	24.3333	24.8566	24.3038	24.5025	25.7166	23.2795	25.5193	25.6153	26.3496	24.6749	24.1333	24.3621	24.4337	25.1578	24.7482	23.7338	23.5114	25.2203	25.1584	25.5827	25.8565	25.7852	23.4009	23.8375	24.003	24.7572	22.9671	23.2594	22.972	23.7838	25.5139	24.9152	23.9581	22.0007	23.4362	25.8321	25.6519	25.9748	25.7385	25.9163	25.2	24.3985	23.5209	22.8048	23.7943
ALDH6A1	19.8744	19.7117	20.5803	20.7984	21.7283	22.533	21.2964	22.0374	22.6716	20.2305	22.6885	22.4029	22.2808	20.7928	21.9369	22.0101	20.6964	22.4161	20.1688	21.8256	20.855	22.2905	21.819	22.5903	22.7044	22.9056	20.3319	20.6733	20.8151	21.1413	19.8648	20.0785	19.8739	20.5866	22.6259	21.6808	20.769	19.7077	20.4103	22.5321	22.5156	22.7778	22.6192	23.0211	21.5584	20.9117	20.0899	19.9119	20.5545
ALDOC	26.1105	27.667	26.6776	25.9048	26.1815	29.2997	26.933	27.8705	27.9672	26.8491	27.3918	27.4848	28.2639	26.8359	27.5068	27.4453	26.2148	28.1434	27.6426	28.2942	26.7924	27.1104	26.6255	27.0916	27.707	27.608	26.9432	27.7201	28.0234	28.8864	26.5025	27.2497	26.555	27.4023	27.5756	26.784	27.9026	26.2053	27.3142	26.7883	26.1812	27.0042	26.2455	27.2156	27.9219	27.2539	26.419	25.4704	27.0111
ALG12	22.643	22.7042	22.2925	22.157	22.1675	21.8088	22.4704	22.548	21.9826	23.6812	22.619	23.2148	22.6963	21.9851	21.7322	22.7193	21.7179	23.0005	24.1711	23.4825	23.5629	23.5294	23.2979	23.7875	23.9554	23.9892	21.8453	22.2144	22.3607	22.7893	21.3622	21.6212	21.3711	22.1414	23.7775	23.149	22.3161	20.9532	21.9136	23.5368	23.4264	23.7438	23.521	23.8008	22.7358	22.0951	21.2591	20.9105	21.6682
ALG13	23.7667	21.4692	23.6509	24.5489	24.4559	24.0357	24.3038	23.6335	23.6806	24.6474	23.951	24.4587	24.8333	22.5872	24.6161	23.4242	23.9573	24.0283	22.274	24.0591	24.1216	24.8391	24.8547	24.6743	24.5296	24.5639	22.9759	23.2976	23.4238	23.9865	22.5682	22.7426	22.5656	23.2846	24.7328	24.9312	23.3961	21.7003	22.9616	24.628	24.7146	24.5004	24.6577	24.5611	24.2935	23.5799	22.7669	22.2206	23.0123
ALG3	25.7907	25.9442	25.3134	25.8904	25.9578	26.5541	26.056	27.3286	25.85	24.6238	26.7246	27.1482	27.1271	25.8727	25.8932	26.1257	25.2754	26.487	26.617	27.1385	25.353	26.9673	26.528	27.413	27.5532	27.7494	25.6001	26.0456	26.2128	26.6203	24.8338	25.1143	24.8404	25.9779	27.3448	26.2665	26.1653	24.4074	25.6509	26.5787	26.5735	26.9219	26.7264	27.1136	26.463	25.5777	24.3881	24.1264	24.991
ALG5	21.8965	21.7532	22.2165	23.4034	22.1332	23.3051	22.9112	23.1209	22.9147	20.8233	24.3875	23.2814	24.286	23.3815	22.7928	21.8149	22.9359	23.6725	21.9741	22.9344	21.9353	23.5288	22.7081	23.6614	23.7916	24.1043	22.1445	22.8596	23.1256	23.6028	21.1749	21.8368	21.2172	22.6003	23.9567	22.7355	23.0255	21.1951	22.4381	22.7902	22.7352	23.0442	22.8318	23.6	23.0801	22.3234	20.8901	20.5205	21.9345
ALG6	24.6559	21.2992	25.5021	25.744	25.9892	26.4797	24.6844	25.4653	24.6735	25.548	26.8184	26.8177	26.3718	24.1983	25.9669	25.156	25.002	25.3325	22.2741	25.1081	24.6892	26.6623	26.4507	26.8824	26.9123	26.9738	23.9636	24.293	24.4231	24.725	23.2697	23.431	23.2676	24.2792	26.821	26.2265	24.3956	22.8331	23.9498	26.745	26.7695	26.8828	26.8408	26.9263	25.2033	24.4134	23.2861	23.0907	23.8179
ALG9	22.6334	21.2444	22.5033	24.5351	24.1106	24.6202	24.0922	24.3959	24.3941	23.0878	25.4805	25.0397	24.9376	23.051	24.6059	23.7743	23.6222	23.6562	22.2122	24.0141	23.8427	25.07	24.7157	25.2377	25.4358	25.5134	22.5668	22.9716	23.1441	23.619	22.1585	22.4562	22.1748	22.842	25.3532	24.6691	23.0827	21.9803	22.6974	25.1953	25.056	25.3798	25.1304	25.5441	23.6632	23.0781	22.346	22.0506	22.7766
ALKBH1	22.869	21.688	23.4794	24.3955	24.3354	24.8512	23.6388	24.441	24.614	23.9921	25.2355	25.3334	24.8348	23.0551	24.3926	24.1924	23.4599	24.1857	22.7895	24.2714	24.9343	24.7968	24.6408	25.2395	25.5528	25.5308	23.2462	23.5736	23.7052	24.2593	22.8529	23.0258	22.8543	23.5402	25.1264	24.3756	23.6724	22.3336	23.2586	24.9578	24.7704	25.2644	24.912	25.2043	24.2435	23.4686	22.714	22.3627	22.9776
ALKBH2	21.5817	22.6695	21.3248	22.3498	21.9881	22.5055	22.3108	22.7536	23.847	21.2513	23.9798	23.3744	22.9522	21.9726	23.2156	22.3307	21.8799	23.5929	22.8472	23.3627	23.1946	23.007	22.9311	23.547	23.9472	23.8752	21.8133	22.0278	22.1158	22.573	21.5547	21.6493	21.5528	22.0228	23.3536	22.643	22.0961	21.1414	21.7999	23.6237	23.3937	23.9999	23.5666	23.8421	22.9113	22.2194	21.6458	21.3688	21.8059
ALKBH3	22.993	24.7465	22.8795	24.5739	23.7267	24.633	24.0267	24.7511	24.8731	23.9749	25.5154	25.0919	24.6871	23.8696	25.1046	24.5419	24.9666	24.3614	23.8472	24.3856	24.8489	25.2882	24.8204	25.4359	25.6573	25.7751	23.5774	24.0951	24.3002	24.8146	23.0384	23.4447	23.062	23.9166	25.6172	24.7981	24.2251	22.8813	23.7639	25.0234	24.8731	25.2355	24.9524	25.4922	24.4661	23.8285	22.9617	22.6277	23.5122
ALKBH6	22.7093	25.7252	23.5588	23.4155	24.9764	23.4675	23.5206	23.4083	23.67	25.4588	24.747	24.8416	24.7392	22.9017	22.9298	23.7039	22.2378	24.243	25.3312	23.9072	24.7949	25.5635	25.6513	26.3059	26.6073	26.5336	22.8577	22.9574	22.9946	23.3303	22.6199	22.5928	22.6065	23.0311	25.8856	25.125	22.9998	22.1188	22.7556	25.9793	25.8579	26.3765	26.0602	26.0808	23.6023	22.9301	22.4389	22.2478	22.4994
ALKBH7	23.9303	25.1519	22.5075	23.1343	23.47	24.2581	23.3634	23.8512	23.8225	22.0399	24.3021	24.8244	24.4297	23.249	23.4852	22.7405	23.5408	24.5002	25.7032	24.6168	24.1087	23.2545	22.706	23.1481	23.6871	23.6409	24.0852	24.6752	24.8688	25.2524	23.6846	24.3438	23.7351	24.439	23.6835	22.9266	24.7932	23.5791	24.4081	22.6433	22.0904	22.8029	22.1264	23.1172	24.6293	24.1844	23.4605	22.6711	24.0407
ALKBH8	22.8385	21.3349	22.4117	23.9465	22.9079	23.7065	23.0503	23.6197	23.0152	22.2254	24.0245	24.7643	24.6947	22.3227	24.0798	23.0269	23.2698	24.698	22.1623	22.4648	23.027	24.1688	23.7383	24.3469	24.3707	24.5166	22.3042	22.7205	22.881	23.1366	21.5586	21.8863	21.5736	22.6204	24.3759	23.6353	22.8284	21.4088	22.4108	24.1635	24.2082	24.3244	24.2743	24.5068	23.4419	22.8282	21.7417	21.559	22.4372
ALMS1	22.1521	21.3348	23.4919	24.0493	23.4569	24.1386	23.9211	22.9172	23.9515	22.3053	23.8536	24.1996	25.0694	22.3921	24.2678	23.3493	23.8557	23.9343	22.5082	23.223	22.7979	24.3632	24.2468	24.3613	24.4011	24.4051	22.1899	22.7513	22.9618	23.5004	21.7316	22.28	21.7714	22.5208	24.403	24.2816	22.8787	21.6575	22.458	24.3973	24.3583	24.4083	24.3666	24.408	23.4496	23.0052	22.3042	21.7958	22.8345
ALOX12	25.2896	25.4453	25.7169	23.4884	23.9233	23.4754	24.6821	22.7828	23.9	23.2451	24.2788	20.1954	22.7445	25.1791	23.0531	23.6974	23.5675	23.7713	24.2248	25.469	25.2811	23.0408	24.2753	24.614	24.7834	24.722	24.7347	24.7102	24.6953	24.7347	24.739	24.548	24.7079	24.7896	23.663	22.9156	24.7272	21.7161	24.4923	23.82	22.9792	24.4857	23.5582	22.9798	24.8048	24.1273	23.2658	21.4193	22.1335
ALOX5AP	39.8257	37.0247	40.5552	38.7836	40.3568	37.8509	40.0245	39.7842	38.7991	39.6406	39.1704	38.956	37.5613	39.4895	39.0381	39.1577	38.9666	39.3059	38.0082	39.1019	40.4232	39.0207	39.3713	39.1607	39.1602	38.9163	39.3767	39.2078	39.066	38.8584	39.0569	39.3608	39.0904	39.3304	38.7931	39.3267	39.1372	39.3213	39.3238	39.3746	39.3769	39.3639	39.3779	39.0978	39.2612	39.3561	39.0153	38.8093	39.3589
ALPK1	28.758	23.9405	26.8526	25.1925	27.4235	26.0997	26.3434	27.5679	24.8141	30.4095	25.5084	27.7473	26.3958	24.158	25.6619	26.8015	27.1377	25.3753	26.5394	25.3921	26.2808	28.399	28.2182	28.6508	28.6676	28.7115	25.0896	25.4025	25.5201	25.8305	24.3095	24.4063	24.2987	25.4391	28.5566	27.9344	25.5017	23.7354	25.0098	28.4462	28.4938	28.5999	28.5643	28.6286	26.3694	25.3857	24.1199	23.9451	24.6424
ALPL	30.3957	28.0585	28.9846	29.1591	30.953	28.953	28.7972	30.7435	27.7774	33.9701	27.0423	30.153	31.053	29.4232	27.6072	30.3282	31.04	26.915	27.8592	28.8035	28.4361	29.0932	29.6738	29.475	30.3675	29.6083	28.7785	28.8288	28.8472	29.5221	29.0203	28.9926	29.0095	28.8734	29.2401	29.3836	28.8512	28.3501	28.7168	30.4769	29.6701	30.8482	29.8016	29.8017	29.6015	29.1415	29.2231	28.6677	28.8376
ALS2	20.4561	19.226	22.4624	21.6373	20.9388	22.5946	20.5974	20.4607	22.5755	21.0315	22.1807	22.5095	23.1874	18.552	21.3899	22.6695	22.0825	22.8767	20.7018	21.6626	20.638	23.4658	22.8	23.7316	23.5592	23.9544	20.2374	20.5353	20.6608	20.6614	19.6121	19.7718	19.6178	20.47	23.7294	22.6476	20.6222	19.6384	20.2935	23.0296	23.3149	23.2639	23.4178	23.7239	20.9752	20.4044	19.535	19.5858	20.087
ALS2CL	22.074	23.1148	21.044	20.0878	20.2797	20.8674	22.616	20.9838	20.4191	20.0821	20.0979	22.0574	20.6174	22.7069	21.1491	21.9244	21.7694	22.2471	24.3398	22.0426	20.9369	23.7446	24.0635	24.1357	24.3592	24.2309	19.9997	20.1209	20.1678	20.9246	20.0534	20.0505	20.0408	20.1779	23.95	23.7983	20.168	19.2876	19.9169	24.1445	23.8172	24.2794	23.9356	23.9752	20.6246	19.9981	19.785	19.3359	19.6014
AMD1	28.7259	25.7399	28.6358	28.2158	28.4461	28.6154	27.0246	28.2443	27.673	26.1856	28.7883	27.6967	28.1895	27.3909	29.1632	28.244	27.9344	27.3853	25.2664	27.4657	28.1052	27.3859	28.1133	27.0006	27.1809	26.6002	28.0777	27.6844	27.5216	27.4398	28.82	28.6285	28.8127	27.7703	26.9989	28.2687	27.5741	28.8332	28.004	28.0067	27.7416	27.729	27.6211	27.1887	27.2855	28.0051	28.9883	28.9772	28.4034
AMDHD1	20.6013	20.0391	20.3489	19.1861	19.5446	20.7445	18.5766	19.7961	20.5733	18.9262	19.538	18.9811	20.3801	20.4667	19.7087	18.9486	19.7324	20.6529	19.9632	19.0725	20.3061	20.3847	19.9706	20.9208	20.5651	21.1152	19.2932	19.3487	19.3693	19.2396	18.9202	18.9068	18.914	19.3915	20.5966	19.7184	19.3726	18.8677	19.2336	20.4072	20.8916	20.6881	21.058	21.0717	19.9175	19.5021	18.9433	19.0625	19.2239
AMDHD2	23.4886	25.6558	23.2497	22.938	23.0373	22.52	22.7126	22.4697	22.5954	20.7513	22.1152	21.6634	20.9881	22.9761	22.2849	22.1312	22.5924	23.6001	24.1987	22.7479	22.7264	24.5271	24.1503	24.6551	24.7928	24.8885	21.2635	21.6425	21.8043	22.2199	20.8679	21.1447	20.8834	21.5153	24.7677	24.1218	21.7456	20.7587	21.3931	24.5998	24.4991	24.7461	24.5648	24.9187	22.2826	21.7414	21.0483	20.8128	21.4813
AMFR	22.6913	22.0865	23.4661	24.5456	23.9643	25.3772	22.8267	24.6482	23.139	23.5637	24.546	23.8312	24.6331	23.5712	24.7865	23.6635	22.9621	24.7158	23.9656	23.0851	22.6103	23.6499	23.9049	23.2492	23.1254	22.9218	24.1257	24.1717	24.1494	24.0411	23.6901	23.8872	23.6928	24.1781	23.3608	24.0358	24.1552	23.1309	24.1306	23.6381	23.6248	23.3736	23.5045	23.2139	23.9134	24.1785	23.5891	23.2855	24.0374
AMIGO1	22.55	22.5299	20.1039	21.7823	21.4153	22.4008	22.5155	21.8137	21.5705	20.4624	22.5276	22.9833	22.985	23.2357	22.2088	22.931	21.7113	22.4169	22.991	21.1137	21.6995	22.3124	22.3875	22.5879	23.3039	22.9491	20.984	21.4223	21.6083	22.6139	20.9075	21.2443	20.9239	21.2968	22.6812	22.2772	21.5452	20.2552	21.106	23.1806	22.558	23.4237	22.6662	23.1555	22.4628	21.7551	21.3041	20.5283	21.3592
AMIGO2	23.2417	23.0452	22.0205	24.4569	23.6655	25.3515	24.2352	24.326	24.4359	23.0033	23.9354	23.8817	25.1942	23.4984	23.2186	23.2554	23.0674	24.6216	22.9193	23.0146	23.8877	24.4347	24.5922	24.719	24.7776	24.7597	23.2172	23.37	23.4262	24.0812	23.0474	22.9882	23.0207	23.4888	24.5872	24.3349	23.4353	21.5899	23.033	24.6831	24.5545	24.7603	24.6303	24.6354	24.1073	23.257	22.5975	21.86	22.4563
AMMECR1	20.9895	23.3944	21.2586	22.1994	21.4588	21.0577	22.0378	21.9069	22.1152	19.3906	21.4954	21.1216	20.5638	21.9515	21.029	21.0076	21.7189	21.3966	22.0514	20.9385	20.507	22.539	22.2412	22.5312	22.7442	22.7447	19.9882	20.5664	20.7976	21.4195	19.5959	20.1348	19.6349	20.3279	22.731	22.3209	20.7051	19.4766	20.2617	22.7412	22.5474	22.8057	22.5714	22.9081	21.3497	20.8837	20.2035	19.6505	20.7043
AMMECR1L	23.908	21.9529	23.821	24.2498	24.1397	24.3144	23.2261	23.7513	24.5399	25.208	25.5089	24.7713	26.0075	23.0614	23.8416	24.8417	23.7715	24.0482	24.2193	24.1945	24.2084	25.1838	25.1123	25.2535	25.2715	25.2684	23.2014	23.5491	23.6836	24.1139	22.6525	22.8872	22.656	23.506	25.2462	25.0269	23.6501	22.0615	23.2281	25.2551	25.2465	25.2674	25.2571	25.2656	24.4836	23.8253	22.9149	22.5188	23.3258
AMT	23.8453	24.255	23.7492	22.2449	22.9855	22.1385	24.0028	22.0958	23.3747	22.6045	23.3725	23.1254	23.1981	24.0207	23.1081	22.986	23.6195	23.923	25.4891	24.1017	22.6151	25.9149	25.3192	26.5656	26.2715	26.7722	21.8599	21.9293	21.9558	21.8816	21.5043	21.5007	21.4984	21.9646	26.22	24.8313	21.9565	21.4177	21.8086	25.8049	26.2966	26.1823	26.4756	26.5281	22.3738	21.9735	21.4608	21.5377	21.7136
AMY2B	20.8851	18.9559	21.9463	22.0215	22.2015	22.9413	21.9789	21.7348	22.5292	21.9235	23.8228	24.0287	24.7024	21.1811	24.5786	22.7727	22.8896	22.6808	19.8168	21.8213	19.6142	24.9126	24.5885	25.0864	25.0212	25.0997	20.5576	20.6449	20.6766	20.4735	19.917	19.8803	19.9043	20.7334	25.0122	24.1838	20.6855	19.7792	20.4379	24.9209	25.0773	25.0379	25.0927	25.0918	21.6355	20.8607	19.9062	20.0899	20.3552
ANAPC1	24.464	23.6361	24.7765	25.8534	25.9416	27.0203	26.0777	25.2909	25.8528	23.5449	25.9857	25.7454	25.8046	26.1699	25.1188	25.0492	25.7749	25.3255	24.7883	24.8389	24.8126	26.1801	26.1319	26.2165	26.2296	26.2334	24.3358	24.8144	24.9885	25.5673	23.93	24.3247	23.9504	24.6791	26.2245	26.1058	24.9293	23.3834	24.4765	26.2316	26.2039	26.2289	26.2133	26.2279	25.5796	25.0165	24.266	23.6386	24.6354
ANAPC13	31.5586	30.7135	30.7684	30.6604	31.537	32.479	30.3484	31.4302	30.814	33.2487	33.1317	31.717	32.27	30.7021	31.7542	30.9307	31.2784	31.4607	30.4269	32.095	33.1678	31.9981	31.415	32.1637	32.1913	32.3162	31.3631	31.8623	32.0016	32.1992	30.2236	30.8571	30.2625	31.7249	32.2165	31.3068	31.9581	30.0463	31.5398	31.5445	31.5832	31.7886	31.6822	32.0989	32.0854	31.5151	29.7765	29.3831	31.036
ANAPC16	28.4924	26.9961	28.1426	28.3822	28.6871	28.9048	28.8291	28.6046	28.6489	28.1965	29.8224	28.5365	29.049	27.6501	29.5181	29.0395	28.4007	28.3981	26.4691	28.6542	28.2043	28.2555	28.434	27.8073	27.4764	27.4743	28.9241	28.6292	28.5036	28.0002	29.2871	29.1198	29.2847	28.6687	27.9112	28.659	28.5369	29.698	28.9023	28.1715	28.3471	27.855	28.2065	27.8819	28.0624	28.7609	29.4287	29.7129	29.1736
ANAPC4	28.5061	27.7971	27.3306	26.9737	26.4875	26.1843	27.4747	26.8243	27.6576	26.6282	25.9797	26.8364	24.0941	27.3573	27.1425	26.489	26.4592	27.2496	26.7515	27.7179	27.1518	27.9768	28.1689	27.8783	27.9043	27.7396	25.9465	26.4595	26.6587	26.8422	24.8827	25.3222	24.9035	26.3278	27.8519	28.1951	26.5923	24.8655	26.0873	28.0204	27.9641	27.9342	27.9257	27.7443	27.2826	26.5876	25.1287	25.0414	26.1337
ANG	22.289	21.3082	22.1962	20.4409	21.1919	21.8576	20.4937	21.9753	20.5755	20.9427	21.386	22.2077	21.5112	20.9765	20.8758	21.0826	19.8154	23.8667	20.822	21.5049	21.4693	21.8078	21.264	22.4902	22.062	22.7458	21.4511	21.5802	21.6285	21.3919	20.6929	20.6768	20.681	21.6583	22.0934	20.9444	21.6322	20.5784	21.3393	21.0716	21.531	21.3531	21.6931	21.728	21.7587	21.1034	20.244	20.4116	20.6763
ANGEL1	22.5671	23.3093	23.033	23.547	23.1008	25.1506	24.7996	24.3894	23.3175	22.419	24.2121	24.9346	24.796	23.4522	23.8215	23.2443	23.2239	24.6054	24.3967	24.823	23.8195	24.7263	24.5707	24.9779	25.0766	25.0968	23.074	23.3827	23.4995	23.8995	22.5332	22.7213	22.533	23.3598	24.9162	24.3629	23.4718	21.9427	23.0748	24.853	24.7991	25.0065	24.8861	25.0126	24.1117	23.4134	22.4867	22.1299	22.8846
ANGEL2	24.3486	21.994	24.938	25.6183	25.2023	25.7492	24.943	25.5872	25.24	24.7344	26.4632	26.1033	26.3574	23.8847	25.5508	24.8323	25.3579	25.2909	23.2573	24.6813	24.4556	25.7229	25.8813	25.3457	25.3172	25.1466	24.5602	24.945	25.0673	25.324	23.3088	23.4648	23.2899	24.9925	25.5259	26.0283	25.0503	22.2722	24.4565	25.5557	25.4761	25.3141	25.3562	25.2366	25.9285	25.2041	23.3874	23.1418	24.3034
ANK3	22.6033	21.2787	20.6756	24.1304	23.6559	22.8391	24.6697	21.5203	22.6659	20.6389	20.6124	22.4694	23.4674	21.7161	23.2531	22.2365	22.1424	22.7037	23.0776	23.081	21.49	23.6525	23.3529	23.5356	23.6974	23.7082	20.7574	21.5069	21.7963	22.5045	20.3187	21.1057	20.3845	21.1469	23.7651	23.5188	21.6768	20.4928	21.1987	23.7514	23.6065	23.7742	23.603	23.8579	22.2866	21.9129	21.2701	20.6141	21.8984
ANKDD1A	23.0586	21.7397	23.1898	21.7255	23.1525	20.384	23.5495	20.8579	21.0132	26.426	21.8612	20.475	20.7138	22.4422	22.5819	22.5953	22.0208	22.1343	22.1216	21.2697	21.0249	24.7209	23.2965	24.1252	23.7596	24.5797	21.0603	21.303	21.4159	21.4067	20.7972	21.0039	20.8135	21.1599	25.0982	23.7439	21.3631	21.1109	21.2206	23.1011	23.3315	23.0615	23.2697	24.2269	21.1279	21.0804	20.7836	20.8161	21.1446
ANKMY1	22.9189	24.3256	22.7676	23.4054	22.2167	22.3916	23.7331	23.5127	23.7253	21.6351	22.7606	22.934	21.9794	23.2402	22.3501	23.1276	23.7093	23.6651	25.474	23.1938	23.0525	24.9297	24.6189	25.3699	25.4411	25.58	21.8531	22.1193	22.227	22.5049	21.3153	21.4213	21.3121	22.1188	25.2211	24.3122	22.2039	20.9745	21.8289	25.0049	25.0561	25.2948	25.196	25.3826	22.9239	22.1286	21.2403	21.104	21.6264
ANKMY2	22.7599	22.9263	24.1341	25.2991	24.6839	24.8869	22.8413	24.9384	25.2907	25.0463	25.7698	25.3408	25.9207	23.0219	25.4205	23.4546	24.3579	25.2367	22.8495	23.6145	23.6394	25.7448	25.2484	25.7952	25.8888	26.0459	23.135	23.6461	23.8496	24.2472	22.582	22.9941	22.6082	23.4475	25.9815	25.2886	23.7719	22.5983	23.3498	25.606	25.5406	25.7493	25.5884	26.0381	24.1539	23.6255	22.754	22.5043	23.3904
ANKRA2	27.0696	23.6425	26.9486	27.8061	28.1146	28.1404	26.0381	27.9504	27.1651	26.7961	29.8735	28.4181	29.9909	25.8942	28.5706	26.5083	27.0267	28.0296	24.8426	25.822	27.4391	29.4412	29.311	29.6001	29.6165	29.6379	25.7113	25.9512	26.0459	26.3099	25.1576	25.2299	25.1505	25.9778	29.5471	29.1056	26.0306	24.7592	25.656	29.547	29.5674	29.6197	29.5994	29.6306	27.0137	26.1681	25.2069	25.0691	25.5958
ANKRD10	25.7961	23.9226	25.5773	25.7598	25.7329	26.2011	26.6173	25.5956	25.8495	25.4754	25.6237	25.7241	25.6946	24.9624	26.0029	25.0013	26.2874	25.3926	23.569	24.9296	25.4588	25.1188	25.3177	24.526	24.5179	24.2908	25.9915	26.101	26.1418	26.2164	25.2766	25.2648	25.2477	26.1527	24.8597	25.6312	26.1424	24.2957	25.8787	24.9424	24.7936	24.6024	24.6188	24.5592	26.3491	26.169	25.0689	24.9511	25.6427
ANKRD12	25.9878	22.2063	26.3513	27.1536	26.4633	26.5285	26.0305	25.4891	26.0971	27.0155	26.002	25.6633	26.3592	24.5028	26.0093	26.1552	27.2519	25.8747	22.1663	25.0788	25.743	24.197	24.4223	23.9565	23.6011	23.6449	27.0859	26.8979	26.8099	26.4274	27.2098	27.099	27.2053	26.954	23.8762	24.5172	26.8429	27.2911	27.0399	23.693	23.9638	23.4737	23.8694	23.4469	26.3054	26.719	27.0697	27.2363	26.9167
ANKRD13C	22.3334	21.2325	23.1401	23.6908	23.2523	24.0792	23.1734	23.7029	23.4121	22.6289	24.1884	24.1595	24.0504	22.3451	23.3934	22.9522	23.5742	23.3476	21.3881	23.1145	22.4163	24.0108	23.889	24.0297	24.0362	24.0356	22.2649	22.6768	22.8391	23.1185	21.6148	21.9721	21.6349	22.5589	24.0376	23.8659	22.783	21.4877	22.3954	24.0172	24.0168	24.0335	24.0234	24.033	23.3125	22.8123	21.8739	21.6396	22.4969
ANKRD22	21.3365	19.7638	21.7082	21.8364	21.0122	20.345	19.6985	20.6989	20.2116	27.5554	20.7212	21.6253	20.2391	19.829	20.6381	20.2378	20.2479	19.3833	24.1823	20.3897	20.7109	21.333	21.8135	22.2624	23.1222	22.5581	21.8707	22.0088	22.058	23.0557	21.773	21.666	21.7403	22.1733	21.6754	21.2237	22.0765	20.4263	21.6449	20.2627	19.9635	20.6129	20.1174	20.0946	20.8683	20.1192	19.7575	19.373	19.6227
ANKRD23	20.1456	22.0511	19.8457	19.6207	19.6554	19.3466	20.2727	18.3561	19.0404	18.8068	20.1374	19.1105	18.8821	19.9014	19.8088	20.3883	19.862	20.1182	21.2548	19.5301	20.2425	21.2159	20.6629	21.3639	21.2522	21.648	18.9649	19.0681	19.1124	19.1388	18.7952	18.8635	18.7989	19.0342	21.4827	20.6337	19.0967	18.821	18.9989	21.0257	21.188	21.1878	21.2543	21.6749	19.2463	19.0922	18.8363	18.8353	19.0173
ANKRD26	20.027	19.219	21.3684	20.8135	20.3949	20.7109	21.7003	19.9026	20.2097	19.0387	21.9142	22.716	23.0155	19.7401	20.408	19.7005	19.976	21.1522	19.1509	20.2419	20.8311	21.9465	21.7889	22.1713	22.5219	22.4454	19.2685	19.5584	19.6814	20.2124	19.0639	19.2656	19.0734	19.4773	22.2326	21.6938	19.6403	18.7868	19.344	22.3363	22.0608	22.5405	22.1491	22.5217	20.237	19.7139	19.2403	18.9121	19.4386
ANKRD36B	23.2487	24.4846	27.1795	25.7366	24.8561	22.4231	23.9941	23.445	22.6303	23.7473	23.5799	23.6579	27.2342	23.6647	25.5609	22.9182	23.8306	22.4815	24.3235	28.3508	24.3872	26.9575	26.0237	26.3418	26.6536	26.8348	22.8118	23.0906	23.2166	23.4931	22.6751	22.9589	22.6979	22.9285	27.3224	26.6063	23.1578	22.863	22.9953	26.5775	26.1749	26.5235	26.0925	27.3084	23.1678	23.0987	22.8877	22.7255	23.1803
ANKRD42	20.2542	20.202	18.5449	19.3156	21.1579	20.7921	19.0773	19.5872	18.524	21.5859	19.4042	22.4537	21.1794	18.9912	19.7853	17.1388	19.521	19.2436	20.4158	21.7471	20.7092	21.6667	20.8883	21.785	21.632	22.0781	18.7165	19.0599	19.2075	19.2735	18.1804	18.4081	18.1938	18.9351	21.9513	20.884	19.1526	18.3109	18.842	21.4169	21.6253	21.5903	21.6903	22.156	19.6263	19.1596	18.3436	18.3548	18.9485
ANKRD46	23.6907	22.4601	23.897	24.6628	23.5736	23.9505	24.0063	23.6675	23.9088	22.5285	25.009	25.0571	24.4115	24.6361	24.2928	22.4735	23.3747	23.6556	20.7205	23.9304	23.4307	24.032	23.9341	24.4878	25.1837	24.9485	22.7266	23.3651	23.6059	24.6804	22.3097	22.7958	22.3306	23.2257	24.5231	23.7195	23.529	21.2701	22.8704	24.4552	23.8696	24.8308	24.0341	24.6342	24.258	23.2557	22.2646	21.2395	22.5938
ANKRD49	25.8573	22.3746	25.0532	25.3123	26.2195	24.9577	24.8855	26.2774	25.4455	27.0918	28.1466	27.661	26.1747	25.6462	25.9172	25.6475	25.9299	27.4743	23.1913	27.0503	27.2107	27.5659	27.6125	27.3691	27.323	27.2615	24.7184	25.0185	25.1357	25.4986	23.8051	23.869	23.7845	25.096	27.4754	27.6669	25.1248	22.8487	24.5764	27.4206	27.3996	27.2772	27.3291	27.2782	26.4995	25.4487	23.9741	23.6879	24.5603
ANKRD50	22.3929	20.3038	24.2725	22.407	21.467	22.8949	21.9005	23.0849	21.953	23.2118	24.0543	24.038	24.5486	21.7548	22.6655	23.0877	21.6939	24.2643	20.9151	24.3732	21.6139	24.6226	23.4415	25.2641	24.4967	25.4945	22.4806	22.6983	22.7836	22.1442	21.1894	21.2091	21.1787	22.7673	24.9478	22.9688	22.7779	21.3408	22.3707	22.8187	23.8948	23.2436	24.1018	24.2141	22.5884	21.7881	20.5167	20.8982	21.2742
ANKRD54	20.4079	21.8485	19.7967	19.9348	19.4637	19.688	20.4379	20.0412	19.9593	19.5059	20.3391	19.7512	18.7144	20.8776	20.048	20.2268	20.0291	19.7032	21.5542	20.3323	20.951	21.2646	21.0533	21.6913	21.9202	21.9628	19.365	19.6097	19.7106	20.0921	19.0302	19.1516	19.031	19.5861	21.5826	20.8036	19.6847	18.7042	19.3727	21.21	21.0971	21.5116	21.2369	21.5191	20.0128	19.4174	18.8426	18.6461	19.0656
ANKRD55	23.002	20.1994	23.3704	20.9662	23.0358	24.3279	24.303	23.2894	23.7044	21.8653	23.2664	24.2179	24.6352	22.1991	21.3992	23.1609	22.801	22.6842	22.6629	24.1259	21.0441	22.5668	24.202	23.2473	25.5695	23.5979	21.5453	21.7431	21.8221	23.8568	22.3673	22.4524	22.3572	21.7693	22.9331	23.696	21.8101	20.7468	21.4941	25.3451	23.2595	25.8407	23.477	23.701	22.9411	22.0972	22.6188	21.1276	21.5794
ANKRD6	20.7283	21.0345	20.5956	20.1768	20.88	20.8552	20.0907	20.5714	20.4569	19.5855	21.3693	20.658	21.5342	20.9335	19.6812	21.2251	20.0116	21.2402	20.0533	20.9461	21.585	21.7141	21.4384	21.9245	22.1926	22.2388	19.7609	19.9292	20.0012	20.2403	19.5993	19.7183	19.6053	19.8791	22.013	21.3698	19.9765	19.4919	19.8092	21.9737	21.7952	22.1955	21.8819	22.3236	20.298	20.0083	19.6975	19.5548	19.862
ANKS1A	26.4267	25.612	26.0999	24.3199	25.8053	24.3529	24.4096	24.4683	25.1325	27.9402	25.5133	24.8074	24.8604	24.3332	24.3798	25.6197	24.9552	24.9725	26.236	26.3424	25.7067	26.6305	26.3652	26.9792	27.0073	27.11	24.693	24.9794	25.0895	25.3303	23.9444	24.0599	23.9366	24.9985	26.8511	26.0572	25.0712	23.422	24.639	26.4003	26.4825	26.6756	26.6106	26.756	25.4284	24.5893	23.4253	23.2748	23.9455
ANKS3	21.1397	23.7237	19.635	20.3868	20.3512	20.543	22.3413	21.3516	21.1777	20.0094	19.5509	19.8624	17.5708	21.6165	21.5768	20.5027	21.0436	20.2946	22.0177	20.8796	20.9047	22.4301	22.5831	23.4958	23.6387	23.6676	19.5882	19.5822	19.5757	19.6943	19.3334	19.2194	19.313	19.7094	22.7615	21.7755	19.599	18.8898	19.4273	23.0015	23.1106	23.504	23.3766	23.1444	20.2488	19.6205	19.1548	19.0895	19.1996
ANKS6	20.5083	20.0809	18.9307	20.4396	19.8356	20.3215	21.1485	18.8593	20.5124	18.0889	18.6562	20.2653	21.4416	19.8739	20.169	19.3849	20.2224	20.5819	20.9225	19.2889	20.1454	21.0868	21.0966	21.5815	21.9192	21.8204	18.7865	18.9857	19.0654	19.5534	18.5574	18.6306	18.5529	18.9972	21.3827	20.7823	19.0505	18.0776	18.7535	21.7165	21.5073	22.0002	21.6487	21.822	19.9347	19.2289	18.6685	18.3546	18.7795
ANKZF1	25.4657	27.5407	26.1506	25.53	26.7056	26.1217	26.07	26.5048	26.4988	24.9158	26.7563	27.0054	26.918	25.1455	26.7778	26.4955	25.8436	26.8809	27.8243	25.7585	24.9481	26.5121	26.7395	26.088	26.0053	25.8332	26.1524	26.5649	26.6932	27.0118	25.0529	25.2861	25.0437	26.5723	26.2547	26.9577	26.6682	24.1206	26.1039	26.4195	26.3766	26.1463	26.2473	26.0629	27.3659	26.6082	24.9	24.5353	25.7401
ANP32B	34.6358	35.3532	35.788	34.854	35.833	36.8679	35.9031	35.1101	34.7378	33.6143	36.7094	35.6316	36.5867	35.7524	36.0228	34.2998	35.3199	35.3856	33.5108	36.0738	34.9522	35.4307	35.5447	35.0579	34.504	34.6766	35.6747	35.1994	35.0125	34.2079	36.0066	35.6604	35.9925	35.3094	35.0317	35.7152	35.0715	36.6653	35.5713	35.4834	35.9163	35.1686	35.7824	35.2974	34.8538	35.6474	36.3741	36.9727	36.1255
ANPEP	30.8243	27.2953	31.3045	29.8912	32.0894	27.5607	30.0862	30.1748	28.6262	28.8162	28.5057	31.3779	30.389	30.4224	29.5262	29.877	27.4791	30.1687	29.3426	31.7956	32.0441	30.8362	30.7121	30.4798	30.0109	30.2952	30.0461	30.3182	30.395	30.8827	29.8502	29.8798	29.8202	30.3898	30.6901	30.8893	30.3917	27.2058	29.8921	30.8761	30.9301	30.7125	30.9131	30.8993	30.397	29.0601	27.6842	25.8313	27.4289
ANXA1	32.8844	31.7091	34.1203	35.0805	34.1759	36.1109	33.5905	35.2742	33.9049	34.469	33.7183	33.4023	33.3104	32.8236	34.469	33.7006	34.5353	33.093	30.2407	33.3629	33.078	31.9517	33.5965	32.092	32.8109	31.7309	34.435	33.7017	33.4184	33.8948	36.0827	35.4295	36.0343	34.0365	31.65	33.3544	33.5347	34.837	34.0345	33.5842	32.7942	33.4735	32.7812	32.0142	33.7443	34.2263	36.1479	35.6043	34.3207
ANXA2	22.5885	23.697	23.9171	24.1086	22.1265	23.6236	23.262	24.1952	22.6496	23.9371	23.0429	23.6976	23.196	21.4326	23.8411	22.3461	23.4457	23.9584	24.1366	25.0502	23.384	22.3384	23.7532	22.3165	22.8172	21.9047	23.6114	22.9577	22.6981	22.8794	24.8906	24.3874	24.8579	23.2194	21.963	23.6527	22.7982	24.2353	23.3139	24.1033	23.5569	23.927	23.4993	22.7247	23.2537	23.8588	25.3382	25.1108	24.0876
ANXA3	23.0751	19.1999	20.6286	22.2069	22.4642	21.5883	21.9036	23.456	19.5966	26.9331	20.8991	22.3769	21.3282	20.1709	20.1797	21.7494	21.6543	20.3133	21.4045	20.148	20.055	19.4188	20.2488	21.3659	22.1316	21.5662	22.1384	21.7133	21.5327	22.3132	21.6728	20.7342	21.5316	22.5251	19.7592	19.0572	21.7024	19.071	21.1521	21.0237	20.9103	22.1644	21.4895	20.5823	25.2148	22.19	20.7574	20.2161	20.2339
ANXA5	31.0522	29.1548	32.2299	32.5437	31.1525	33.0229	30.5147	32.9943	30.2405	33.252	32.5165	31.8634	32.4205	31.0692	33.0209	30.5972	31.611	31.8921	30.2551	32.1169	31.181	30.8562	32.3084	30.8294	31.3652	30.3725	31.8541	31.1735	30.8996	31.0851	33.1142	32.616	33.0825	31.448	30.4395	32.2122	31.0051	32.4746	31.5459	32.4711	31.9416	32.3005	31.8838	31.0807	31.2933	31.9206	33.4299	33.1946	32.1582
AOAH	29.4723	27.2334	29.7536	28.8531	28.8473	29.5683	28.0453	30.0276	28.2434	28.0275	29.3321	30.0018	28.4908	27.449	28.195	29.3531	28.8662	28.4043	27.1622	29.4069	28.2339	27.6359	28.6592	27.2382	27.777	26.8351	28.9409	28.6207	28.4803	28.7143	29.5839	29.4909	29.5826	28.6956	27.2459	28.8002	28.5229	29.4823	28.8817	29.0367	28.5534	28.8243	28.4429	28.0633	28.8031	29.2794	29.4738	29.5929	29.4873
AP1AR	22.7288	21.1158	23.0763	23.5354	22.9749	24.542	22.4491	23.4134	23.3968	24.1697	24.5264	24.2413	24.0925	22.2813	24.3617	22.631	23.1267	23.1696	21.6487	23.0961	22.9945	24.105	23.9198	24.3467	24.3653	24.4216	22.5238	22.7739	22.8668	23.087	21.8255	21.9277	21.8159	22.798	24.2592	23.6538	22.8514	21.2743	22.465	24.1887	24.2353	24.331	24.306	24.3628	23.5862	22.8617	21.7593	21.6022	22.2747
AP1G2	27.076	27.2729	27.7038	28.2292	28.0611	27.6942	28.8034	28.0586	28.1903	28.5451	27.6636	28.368	28.2565	27.4393	28.0957	28.0695	28.2174	28.3471	30.1575	29.2449	28.0975	27.6052	27.9472	27.2617	27.203	26.9765	28.4931	28.7958	28.8777	29.0308	27.6414	27.9684	27.6491	28.7498	27.3192	28.1046	28.8547	27.1429	28.5279	27.3503	27.2996	27.0862	27.1844	26.8695	29.1863	28.9862	28.0673	27.8034	28.6629
AP1S2	30.4983	29.9032	31.4545	31.1383	30.6806	33.4444	30.5595	33.1179	29.7138	28.6684	31.6945	31.3034	30.0927	31.2788	31.0187	29.8832	30.9902	31.9457	29.0184	32.1861	31.9662	30.3666	31.1134	29.6059	29.6664	29.1363	30.6937	30.2039	30.0091	29.7615	31.8151	31.5848	31.8161	30.2338	29.8374	31.5062	30.0557	32.1952	30.6991	31.8423	31.6013	31.4106	31.3987	31.0076	30.4913	31.5963	32.9932	33.0637	32.2717
AP2B1	24.7772	24.0381	25.3503	26.4304	26.0795	25.7537	26.0495	26.3154	26.1564	26.0314	25.0641	25.1818	25.4019	24.6871	25.4447	25.5171	25.7568	24.8656	23.8305	25.0818	25.4449	24.9345	25.5256	25.0813	24.7892	24.6798	26.2286	25.6778	25.4392	24.8401	26.5946	26.1065	26.5592	25.9405	24.5932	25.3162	25.5372	26.5022	25.9417	25.068	25.3476	24.9641	25.3332	24.5414	25.2731	25.6819	26.3076	26.6684	25.7631
AP2M1	28.6926	29.5811	30.3088	30.6951	29.8948	30.6974	29.5421	29.7381	29.6146	28.7145	30.0367	30.0258	30.3461	28.5713	30.634	30.301	28.2275	30.3531	30.0678	29.7075	29.4171	29.6862	29.7872	29.2575	28.6284	28.8262	29.9847	29.5178	29.3204	28.3878	30.3026	30	30.2912	29.6232	29.2602	29.9841	29.3805	30.9453	29.894	29.9932	30.3812	29.6705	30.2523	29.8103	29.4099	30.2167	30.8839	31.4009	30.6671
AP2S1	30.7673	33.3518	31.778	31.0082	30.3627	31.9501	31.5638	31.6273	30.9777	31.3408	31.6409	31.6867	31.8575	31.999	31.5012	31.4832	31.446	32.6759	32.823	33.0782	32.3867	32.0801	32.132	31.8265	31.7573	31.6296	31.663	31.426	31.3228	31.0322	32.0294	31.9643	32.0311	31.4287	31.9349	32.0683	31.3471	32.13	31.6813	32.0623	32.0727	32.1315	32.1112	32.1143	31.3973	31.9402	32.0413	31.9073	32.1188
AP3M2	22.7393	21.4163	23.1223	23.2472	24.1281	25.5057	24.9241	24.7159	23.6223	22.494	24.4611	25.5953	26.4235	22.2768	24.4421	23.2965	24.9913	23.5091	23.12	23.2049	22.5697	25.6973	25.6534	25.6305	25.8763	25.7784	21.733	22.2608	22.4909	23.5325	21.7513	22.2803	21.7899	22.0061	25.8071	25.7469	22.3933	21.4911	22.0123	25.9261	25.7522	25.9323	25.755	25.9277	23.1698	22.7751	22.5666	21.7349	22.7085
AP4B1	26.1277	27.3943	27.4552	28.0141	27.8908	27.9933	27.7783	27.7926	28.0089	26.2066	29.5047	28.3797	28.9495	27.0018	27.9488	27.6851	27.7794	29.0499	28.7851	28.3014	26.9911	29.1323	29.1517	29.0303	28.9833	28.9604	27.0204	27.2964	27.3996	27.7707	26.4108	26.519	26.4016	27.3203	29.0801	29.1596	27.382	25.6605	26.9591	29.0953	29.0994	29.0228	29.0662	29.0277	28.1398	27.3469	26.2908	25.9663	26.7059
AP4E1	20.7489	19.1875	22.163	22.8367	22.1338	23.1104	22.2472	21.4066	21.5953	21.7232	22.6072	22.3675	22.5836	22.0718	22.0821	21.1557	21.8606	22.2729	19.7427	21.2169	21.0875	22.8421	22.6974	22.9728	22.9893	23.0108	20.9033	21.1986	21.307	21.5708	20.2148	20.3781	20.2117	21.1914	22.9405	22.5346	21.2827	19.7275	20.886	22.8752	22.894	22.9599	22.9383	22.9847	21.9491	21.2391	20.1564	19.9546	20.6901
AP4M1	20.4548	22.1215	21.1205	20.7834	21.6523	20.6874	21.1073	21.6101	20.056	21.0444	20.2355	21.9231	21.0505	21.2437	21.0616	21.1502	19.9827	21.6888	21.879	20.2408	20.2985	22.0142	21.4749	22.5555	22.3448	22.8453	20.3926	20.5402	20.6001	20.5815	19.9528	20.0007	19.9501	20.5471	22.3382	21.2111	20.5886	19.8666	20.3701	21.6834	22.0177	21.9957	22.1748	22.3827	20.9289	20.4548	19.8406	19.8842	20.165
APAF1	31.8646	27.6269	32.1577	30.5975	30.9953	30.8261	30.0927	30.0292	29.84	30.4435	30.2458	30.3062	29.7236	30.039	30.8152	31.2038	31.1441	30.349	27.987	30.5461	31.4983	29.7077	30.2166	29.0795	29.2188	28.7334	31.0884	31.1842	31.2054	31.218	30.2924	30.4335	30.2828	31.1878	29.3458	30.5152	31.2016	29.7712	31.0615	29.9156	29.6267	29.5488	29.4427	29.2195	31.1289	31.1653	29.9355	29.9718	30.8009
APBA3	26.268	28.033	25.3194	25.7363	26.4913	25.0929	26.0234	26.1396	25.6332	27.057	25.6949	26.109	25.5831	26.2206	24.536	26.1228	25.5438	25.7106	28.2571	26.795	27.1246	27.2824	27.1565	27.5062	27.7335	27.6968	24.9689	25.393	25.554	26.1903	24.6074	24.9119	24.6206	25.291	27.5203	27.0323	25.5035	24.0725	25.0644	27.5565	27.3536	27.7078	27.4384	27.6878	26.1991	25.5289	24.7889	24.2507	25.0963
APBB1IP	32.9138	30.3196	31.9518	30.9563	31.9892	31.5981	31.6042	31.3357	31.3313	33.2199	30.9964	30.8671	30.9437	31.0975	30.7112	30.6844	32.1656	30.6157	29.8823	31.0559	32.6583	30.7315	31.3374	30.6541	30.4375	30.2183	32.082	31.5993	31.3962	30.9164	32.5393	32.1663	32.5163	31.7882	30.3335	31.2856	31.4729	32.5599	31.8795	31.0973	31.2384	30.9079	31.1742	30.4885	31.2928	31.8108	32.5391	32.7682	32.0256
APBB3	29.3549	27.2794	27.6051	24.7983	27.8942	25.8927	28.2253	26.58	26.2834	27.6089	27.1375	27.3765	27.3625	25.0531	26.3468	25.913	25.6903	28.0605	28.6252	27.9078	27.546	29.7794	29.6101	29.8678	29.8576	29.856	25.5279	25.6559	25.7043	25.6306	24.8919	24.8711	24.8789	25.7397	29.8407	29.3483	25.709	24.6509	25.4106	29.7862	29.8536	29.8524	29.8684	29.8699	26.5911	25.7684	24.8099	24.9004	25.2252
APEX1	30.9103	31.6729	31.2248	30.6572	30.3165	32.1089	31.493	32.6009	32.7793	31.1561	32.7431	32.82	32.2627	31.2054	32.0571	31.3575	31.4727	31.7765	31.1628	32.7735	32.6255	31.2543	31.6465	30.9536	30.8309	30.6187	32.3318	32.1443	32.0548	31.8245	32.4729	32.4344	32.4713	32.1924	30.9282	31.7589	32.087	32.4227	32.2991	31.3733	31.39	31.1286	31.2883	30.8895	31.7881	32.2013	32.4608	32.4114	32.3753
APEX2	23.8169	24.827	24.3744	24.4691	24.673	24.4405	24.3882	25.1238	25.0492	26.1837	25.0279	25.4355	25.7105	23.7843	24.3717	24.4513	23.7892	25.5449	26.3613	25.8641	24.834	25.8073	25.2146	25.9946	26.0919	26.3273	24.2293	24.7836	24.9865	25.3719	23.4512	23.9153	23.4772	24.6022	26.1452	25.1707	24.9136	23.3583	24.4231	25.2734	25.2473	25.5056	25.3361	25.8869	25.0161	24.3353	23.1741	22.9008	23.9532
APH1B	26.826	23.9584	26.5006	26.4133	27.1893	27.1363	26.4815	27.5278	25.7555	29.1041	27.6122	27.8769	26.9483	26.6945	27.3658	27.1022	25.7887	26.7868	25.2748	26.2987	26.4482	27.8166	27.4596	27.8797	27.8397	27.9149	26.0079	26.5217	26.7195	26.7956	24.8283	25.2745	24.8519	26.3863	27.8908	27.4005	26.6528	24.947	26.1597	27.5799	27.7013	27.6968	27.7433	27.8771	26.9503	26.2542	24.6221	24.653	25.7969
API5	26.7016	25.6919	26.336	27.7434	26.7908	27.7828	27.1867	27.5342	27.1768	26.9418	28.0919	28.1163	27.5346	27.1228	28.2576	26.8459	26.1933	27.0198	23.4896	27.1342	27.1304	26.4322	27.0148	26.3987	26.1789	25.9752	27.7837	27.3265	27.1214	26.6525	28.1634	27.8337	28.1421	27.5175	26.0521	26.9411	27.2021	28.1595	27.5922	26.6074	26.7619	26.4326	26.7084	25.998	26.8806	27.3694	28.0357	28.242	27.556
APIP	22.4166	23.3986	25.2193	23.8576	23.9894	25.3797	24.6074	24.4853	25.0447	24.3863	26.1476	24.6878	26.999	23.2708	24.6042	24.4347	25.2559	23.8065	24.0914	24.3986	24.6553	25.3743	24.4468	25.3946	25.3025	25.7708	23.5135	24.1316	24.3878	24.5929	22.6302	23.1382	22.6643	23.8834	25.7182	24.5401	24.2871	22.9276	23.7914	25.0656	25.2104	25.2394	25.2622	25.9191	24.8391	24.2614	22.997	22.9179	24.0293
APLP2	29.0672	27.4356	30.0976	28.2976	29.0927	30.0789	29.0608	29.3918	28.6898	29.5867	28.8179	29.4293	28.5116	29.0566	29.6794	29.4527	28.7043	30.2019	28.1691	29.1744	29.3267	28.1552	29.0457	27.8412	28.2554	27.6043	29.442	29.1148	28.9871	29.264	30.4851	30.314	30.4808	29.1666	27.8871	29.2362	29.0231	30.2829	29.4009	29.0383	28.4737	28.7763	28.3629	28.0799	28.8442	29.4887	30.7765	30.5067	29.9031
APOBEC3A	26.5771	23.269	24.42	24.1143	27.395	22.5198	22.2689	24.7218	22.5112	28.4494	21.8992	23.9941	24.621	23.2396	24.8524	24.0811	26.1152	24.8506	26.7463	25.2556	26.221	26.7647	27.2884	27.9662	28.5461	28.2523	23.4422	23.6282	23.6938	24.8072	23.1435	22.9953	23.0994	23.8593	27.257	26.4255	23.7205	21.4745	23.1258	27.13	26.6477	27.7698	26.9969	26.9419	24.402	22.9087	22.0303	21.3801	21.8821
APOBEC3B	18.286	23.129	22.8807	20.1323	20.4736	21.1943	18.9595	19.8337	21.1173	21.6834	23.4649	19.721	20.4272	18.9857	19.8939	19.2659	20.3376	20.2598	21.7867	19.6189	21.2082	20.7316	20.6262	20.8927	21.065	21.0633	20.6347	20.8169	20.8936	21.192	20.4533	20.5696	20.4577	20.7756	20.8952	20.5569	20.8696	20.27	20.6704	20.3771	20.2976	20.483	20.3405	20.4945	20.6502	20.3714	20.0983	19.9634	20.2179
APOBEC3D	19.0635	21.5333	20.0685	22.1602	21.065	20.7416	20.1992	21.0339	22.2009	20.7598	21.4676	20.2102	20.5896	19.7989	21.2638	20.2226	20.9544	19.8197	22.8175	19.9054	20.7349	22.2132	22.0963	22.2253	22.3072	22.3022	19.382	19.8658	20.0604	20.6417	19.0645	19.4935	19.0928	19.6781	22.2902	22.1215	19.9897	18.8876	19.5954	22.2886	22.2071	22.3157	22.2219	22.3367	20.5304	20.0742	19.4769	18.9895	19.8735
APOBEC3F	20.9805	23.3668	20.9512	22.4203	22.0555	22.4112	21.1264	22.2514	23.0535	23.0054	22.5179	21.9436	22.9205	21.5288	22.2841	20.8655	21.9147	21.6583	23.5726	21.3393	21.9474	22.9003	22.7013	22.9866	23.2006	23.1752	21.2063	21.6718	21.8483	22.4366	20.8552	21.2749	20.8826	21.5132	23.0952	22.6916	21.7836	20.4999	21.3814	22.9693	22.7371	23.0855	22.7925	23.1321	22.1492	21.6235	20.969	20.3965	21.3421
APOBEC3G	28.5034	29.5129	29.6185	30.9605	30.2242	29.2691	28.1857	29.5727	30.2264	30.0426	31.0673	29.327	29.6224	27.4482	29.822	28.4027	30.0898	28.3398	30.7638	28.9735	29.4735	29.0746	29.5657	29.1067	28.9254	28.7374	29.8926	29.5768	29.4078	28.9945	30.0393	29.8993	30.0334	29.7241	28.744	29.4711	29.4748	30.0268	29.7548	29.5983	29.6958	29.4953	29.674	29.1536	29.5924	29.862	30.0202	29.8979	29.9286
APOOL	20.8575	21.3991	22.6422	23.4487	22.5765	23.9048	22.8204	23.0122	23.9214	22.0217	23.9831	23.8578	25.9636	22.2125	23.4973	23.1624	23.0779	23.0466	21.2635	22.7086	22.8079	24.4048	23.7547	24.5883	24.4544	24.8113	21.7467	22.1229	22.2819	22.3382	21.0548	21.2949	21.0667	22.0127	24.6503	23.6806	22.2281	21.1358	21.8546	24.3039	24.5048	24.4834	24.5806	24.8787	22.92	22.3288	21.2769	21.3032	22.0017
APPL2	25.9232	24.0022	26.1542	25.6779	25.8661	25.6157	25.354	24.3428	25.7488	25.1784	25.0353	25.4122	26.2758	25.3841	25.9119	26.7332	25.5884	25.3958	23.6798	26.0381	27.0629	26.8888	26.8312	26.9211	26.9124	26.9062	24.5095	24.8517	24.9865	25.3594	23.8863	24.1018	23.8884	24.8159	26.9178	26.7547	24.9514	23.3685	24.5274	26.9092	26.906	26.9171	26.9165	26.9127	25.6746	24.9584	23.9385	23.6223	24.4285
APTX	23.0991	23.087	23.6756	23.3578	23.0201	24.3307	23.813	23.9531	24.715	23.2282	24.7155	22.2852	23.935	23.7469	23.9804	23.31	24.333	24.2283	23.5591	24.0161	23.8104	24.5971	24.0945	24.8124	24.8415	25.0638	22.9288	23.3521	23.5172	23.773	22.2236	22.5409	22.2386	23.2436	24.8704	23.999	23.4619	22.1155	23.0433	24.4372	24.4893	24.6526	24.5799	24.9482	23.9217	23.3069	22.2542	22.0966	22.9278
AQP10	23.3419	23.0884	23.7764	19.683	21.6822	21.3945	22.3507	20.0529	19.9694	21.8805	21.7699	20.1442	20.8302	22.985	21.2261	22.0161	24.1027	22.6829	21.0734	23.5082	23.3949	19.6274	20.6294	21.4703	22.5621	21.7559	23.5598	23.408	23.3331	24.394	23.4156	22.7549	23.3154	23.9119	20.0499	19.4335	23.4408	20.2705	22.8507	20.2313	19.7908	21.1277	20.2165	19.7152	24.2666	22.4037	21.2967	20.3085	20.6057
AQP9	37.6409	32.9641	36.2592	35.5784	37.3427	35.6972	35.2073	36.0651	35.2289	37.4271	34.2366	35.3761	33.5338	34.777	35.6261	36.2959	37.0611	34.7674	33.6604	33.8004	35.4403	37.3793	36.3344	37.9745	37.6309	38.0671	36.0148	36.2814	36.3797	35.733	33.6207	33.5184	33.5697	36.4747	37.6876	35.4235	36.3932	33.2152	35.713	35.184	36.4604	35.9632	36.7809	36.8141	36.0875	34.3912	30.8909	31.7747	32.8624
ARAP1	27.3208	27.5086	27.5459	25.7087	26.4608	24.9235	25.7038	25.4435	25.6617	26.3411	25.4561	25.7415	26.3775	25.958	26.0246	26.7857	26.9724	26.6799	27.8628	26.9133	27.0542	25.4352	25.7809	24.9228	24.9408	24.7003	26.8177	26.608	26.5286	26.3963	27.3828	27.3306	27.3898	26.5784	25.1489	26.125	26.54	27.6871	26.8733	25.9069	25.7328	25.5768	25.5744	25.4267	26.3593	27.0418	27.8249	27.861	27.4759
ARAP3	29.9114	30.2661	31.1134	27.7605	30.7874	27.8205	27.4025	28.4967	28.4668	28.6208	28.843	29.5727	30.366	27.6489	27.4201	29.1937	29.5738	29.5703	28.8791	30.4727	31.4875	31.4181	30.6809	31.8171	31.5694	31.9209	28.4647	28.7496	28.8616	28.4795	27.0068	27.0499	26.9906	28.8288	31.6449	30.2077	28.8521	26.8884	28.329	30.5905	31.2288	30.9999	31.3886	31.4772	29.2329	28.1288	26.3275	26.6757	27.3182
ARF3	30.357	29.3005	29.8966	29.3089	29.8044	29.3777	28.6325	29.4994	29.3905	30.939	29.6884	29.9331	29.3939	29.513	29.6642	29.2117	29.2792	29.6947	30.2582	31.2083	30.1839	29.8326	30.1065	29.5697	29.1787	29.19	29.7721	29.289	29.0921	28.4131	30.1917	29.8447	30.1737	29.4319	29.4698	30.197	29.1581	30.5615	29.6331	30.3085	30.5392	30.0758	30.4497	30.0037	29.3017	29.9854	30.6851	31.0807	30.3386
ARFGAP3	26.6422	24.1785	26.1429	26.3246	26.3595	26.9003	25.471	27.0453	26.2044	26.8358	27.1656	26.62	26.4416	25.439	26.553	26.233	26.2419	26.5855	24.6631	25.3571	25.9157	26.7318	26.756	26.688	26.7146	26.5864	25.7531	26.1889	26.3254	26.4204	24.5485	25.1024	24.5818	26.0644	26.6508	26.7494	26.2775	24.7339	25.9032	26.7864	26.7703	26.7686	26.7632	26.6562	26.5016	26.0617	24.5225	24.4852	25.7298
ARFGEF1	26.9052	24.5228	27.352	27.8204	27.4807	27.756	27.3644	27.2271	27.2643	27.3857	26.711	26.9673	26.9637	26.8955	27.3855	27.1553	27.746	26.7826	24.6337	26.7066	26.7801	26.2547	26.6983	26.1805	25.9605	25.8249	27.5361	27.5162	27.4454	27.2238	27.3444	27.5236	27.3598	27.5412	25.9308	26.667	27.4731	27.303	27.5547	26.2939	26.4487	26.1189	26.3933	25.8099	27.2984	27.5142	27.4605	27.2455	27.5456
ARFIP1	23.0964	20.8812	23.7061	22.4997	23.6488	22.227	21.494	22.7779	21.988	24.1123	23.8197	24.0346	23.5995	21.7956	23.5168	22.8515	23.1156	23.225	21.8254	22.0596	22.9683	23.5117	22.9211	23.7081	23.6089	23.834	22.1559	22.5847	22.7433	22.789	21.0261	21.3602	21.0386	22.505	23.6995	22.7377	22.6952	21.0111	22.2338	23.4155	23.5993	23.5917	23.6676	23.8298	23.3744	22.7572	21.2533	21.3147	22.2725
ARFIP2	23.2787	23.8869	22.7803	23.5691	23.61	23.9398	23.9905	24.2378	23.7399	23.5127	23.7086	23.9324	23.6912	22.2314	23.6328	24.0114	22.3795	24.1669	24.9138	23.4198	23.1774	24.5387	24.3342	24.6808	24.7192	24.7555	22.8577	23.2203	23.3546	23.6725	22.1951	22.4616	22.2024	23.158	24.6646	24.2102	23.3157	21.8036	22.9062	24.5316	24.5292	24.6446	24.5904	24.7056	23.8356	23.1775	22.1404	21.8667	22.7068
ARG1	20.7305	19.2291	20.7301	24.4222	23.5773	21.5949	19.9407	21.2983	17.8285	20.6879	19.6569	20.2275	20.482	19.8626	20.3036	22.0767	19.4401	19.5093	18.0442	21.7064	20.8851	20.5164	20.7868	20.7653	21.17	20.8398	20.2557	20.2756	20.2823	20.567	20.3326	20.3061	20.3257	20.3073	20.6031	20.6096	20.2864	19.9997	20.213	21.214	20.8744	21.4246	20.9573	20.9335	20.702	20.4455	20.4223	20.1849	20.2686
ARGLU1	31.3407	27.7175	31.0384	32.012	32.516	32.4976	31.6398	32.4461	31.7817	29.7981	32.8368	32.3305	32.2193	30.448	33.1518	31.0259	31.5013	30.9259	27.7402	30.2451	30.7515	29.0381	29.7799	28.6395	28.8918	28.3782	32.5319	32.7925	32.8779	32.825	31.1593	31.4891	31.1635	32.7684	28.7331	30.0334	32.8556	31.1314	32.5497	28.9832	28.6093	28.7037	28.4869	28.2321	33.0893	32.9993	31.7325	31.9693	32.728
ARHGAP12	21.785	21.3374	23.5633	24.5122	23.1867	24.2433	23.2439	23.1433	23.7162	23.2423	24.1144	23.4659	23.0386	22.302	24.194	22.6966	23.5454	22.9275	21.2768	22.2221	22.8809	24.0498	24.019	24.0629	24.0439	24.0353	22.2069	22.4917	22.5943	22.9799	21.6585	21.7926	21.6519	22.5	24.0736	23.9399	22.574	20.9387	22.1684	24.0603	24.0638	24.02	24.0551	24.0246	23.5037	22.8543	21.9184	21.5716	22.2807
ARHGAP17	28.4464	29.7532	28.0633	29.7797	29.1941	29.6998	30.6683	28.2763	29.7825	30.9917	29.2616	29.1577	30.0341	29.7255	29.7421	29.041	29.1306	29.6614	30.6973	29.5779	30.115	29.6118	29.9114	29.4069	29.2991	29.1054	29.5562	29.9099	30.0074	30.1089	28.6281	29.1529	28.6568	29.8457	29.3511	29.9609	29.9754	28.2369	29.6647	29.4658	29.4802	29.2495	29.4	28.9866	30.0868	30.0477	29.1433	28.7469	29.8261
ARHGAP19	24.28	25.4332	25.0408	24.1514	25.1296	23.9089	23.1544	24.4313	24.3536	24.2722	25.3798	24.427	24.8818	23.2229	23.3438	26.2974	22.6856	26.7166	23.4726	23.0758	24.7144	25.8383	25.3979	25.84	25.9242	26.031	23.0504	23.632	23.8541	24.2745	22.442	22.9532	22.4765	23.3914	26.0136	25.4762	23.766	22.5257	23.3189	25.7698	25.7033	25.8582	25.7357	26.0787	24.1913	23.6916	22.7657	22.4585	23.4922
ARHGAP24	21.9334	21.0983	23.7967	22.4036	22.7402	24.8233	23.8853	22.8381	20.0714	23.5055	23.5798	23.7877	23.6799	22.3483	23.0632	22.6745	22.3241	22.5579	20.8927	22.3597	22.2205	23.8264	22.66	23.8925	23.462	24.2177	21.3349	21.7963	21.9927	21.8102	20.4566	20.7608	20.4756	21.6154	24.1318	22.7041	21.9171	20.8609	21.5241	23.7797	24.2445	23.9434	24.2991	24.7905	23.0232	22.4769	21.089	21.3306	22.2345
ARHGAP26	26.3068	24.0827	26.3428	25.3092	25.8391	24.5337	25.459	24.5852	24.3323	25.6588	24.0505	24.8033	24.4368	23.9414	24.8365	25.2894	26.5792	24.0548	24.3246	25.0606	25.2032	24.3376	25.1111	24.0815	24.4338	23.7376	25.4819	25.5417	25.5194	25.5366	24.5289	24.9465	24.5494	25.5439	24.0066	25.177	25.5268	24.8874	25.5054	25.1391	24.8188	24.9779	24.7366	24.3354	25.5197	25.4662	23.9048	24.276	25.2647
ARHGAP27	25.1303	25.9911	24.552	23.0338	24.4984	23.0478	23.0179	23.1443	23.2499	25.2389	22.7007	23.6041	23.2619	22.9047	22.8577	23.9267	23.8034	24.0602	25.5021	24.4827	25.6714	22.6435	23.0071	21.9259	22.0578	21.7065	24.8875	24.848	24.8276	24.8304	24.9201	24.9044	24.9127	24.8087	22.3333	23.453	24.8249	24.6757	24.9293	22.8879	22.5578	22.4903	22.3581	22.3355	24.5866	24.9109	24.6804	24.727	24.9267
ARHGAP30	33.1387	34.4755	33.9375	33.2984	33.5912	32.3985	32.596	33.3094	32.781	34.1277	33.5852	32.2535	32.6064	32.0504	32.9585	32.7267	32.9712	33.5058	34.3269	33.1938	33.3303	32.3875	32.8942	32.3679	32.2922	32.1031	33.8574	33.373	33.1881	32.8768	34.4749	33.9994	34.4418	33.5622	32.1451	32.8306	33.2591	34.3783	33.6352	32.7648	32.8119	32.6393	32.7713	32.2871	33.182	33.6266	34.5084	34.7699	33.8139
ARHGAP33	22.9557	24.2399	22.7478	22.4598	22.6249	21.398	23.4299	22.6285	22.8623	21.9963	20.9858	20.4804	19.7189	23.8076	22.4075	22.5591	22.588	21.2766	24.5342	23.2895	22.5307	24.4688	24.074	24.9071	24.983	25.2035	21.2488	21.3411	21.3789	21.4636	21.0839	21.1311	21.0845	21.3302	24.8016	23.8467	21.3688	21.004	21.2544	24.3233	24.3764	24.6286	24.5178	24.8231	21.5155	21.2972	21.039	20.9987	21.1663
ARHGAP4	30.5201	33.0731	30.8537	30.3938	31.2834	29.971	31.3263	30.4356	30.0185	29.9899	30.5234	30.1726	29.8412	30.1436	30.3419	30.2429	30.4611	31.3652	32.4816	31.3207	31.668	29.5363	29.6486	29.1681	29.1073	29.0329	31.5639	31.4555	31.4144	31.262	31.8582	31.8469	31.8657	31.4201	29.3518	29.911	31.4168	32.1138	31.6189	29.5226	29.4847	29.3069	29.378	29.3209	31.0629	31.5458	32.0161	32.0794	31.8631
ARHGAP6	22.2579	22.5095	22.8927	20.8392	22.1185	22.1831	22.4745	22.7156	22.2988	20.8862	21.1205	21.7337	22.7087	22.5588	21.5861	22.3205	21.9422	22.2619	21.0535	22.8498	23.8861	21.5514	21.6805	22.6698	23.0358	22.9623	22.7098	22.9026	22.9562	23.3686	22.1479	22.0717	22.1126	23.0135	22.0531	20.8658	22.9646	20.5208	22.4969	21.4166	21.23	22.0644	21.5688	21.5941	23.2532	22.1739	20.8196	20.1715	21.0217
ARHGAP9	36.5653	35.7892	36.7243	34.9186	36.5247	33.3886	35.1344	33.9917	34.9953	34.9421	34.3987	35.2942	33.7716	34.9087	35.0873	35.8974	35.7936	35.3183	35.3444	36.0166	35.6972	34.1701	34.2592	33.7257	33.476	33.4925	36.0912	35.9789	35.9336	35.6821	36.2222	36.1889	36.2234	35.9773	33.8915	34.5235	35.9443	36.3029	36.1016	34.0359	34.1659	33.7528	34.0309	33.8425	35.6592	36.0345	36.28	36.309	36.2192
ARHGDIA	27.7863	30.5599	27.0981	28.0453	28.1865	26.5893	27.954	28.4802	27.3899	28.1732	27.7676	27.2947	28.0863	29.4625	26.6907	28.2079	27.3057	29.077	30.6597	27.5608	29.1184	27.841	28.704	27.8298	27.7045	27.3785	28.3841	27.6851	27.4173	26.9713	29.2411	28.571	29.1951	27.964	27.4316	28.5827	27.521	29.0808	28.0572	28.8403	28.9205	28.6377	28.8583	28.0105	27.7514	28.3898	29.6166	29.943	28.644
ARHGEF1	25.7765	27.4176	25.9594	24.9601	25.7505	24.4824	26.3162	24.899	25.078	25.3069	24.6797	24.9107	25.0067	25.0757	25.2805	25.271	25.9579	25.8963	27.8452	25.7296	25.6532	24.5442	24.5887	24.2387	24.1288	24.1166	26.2801	26.1286	26.0721	25.8045	26.6088	26.5798	26.6175	26.0925	24.3853	24.7962	26.0776	27.0659	26.3443	24.4622	24.4927	24.2836	24.4042	24.343	25.6631	26.2174	26.8148	26.9992	26.6445
ARHGEF10L	21.3673	22.4111	21.9769	20.0335	19.4881	20.9393	20.999	20.8987	20.207	20.1418	20.5045	21.396	21.3514	21.9304	21.2416	21.4575	21.3983	21.9669	22.8207	21.8074	20.7652	22.4737	21.8299	22.8249	22.5784	22.8679	21.2384	21.3244	21.3526	20.7662	19.74	19.5894	19.7052	21.4878	22.6389	21.2522	21.3758	19.5792	21.0024	21.5775	22.3605	21.9982	22.5038	22.4526	21.6419	20.687	18.7607	19.3581	19.7988
ARHGEF18	34.2848	34.3869	34.2665	33.6869	34.7007	34.1228	34.9423	33.9176	34.6932	32.7299	33.9143	33.7961	33.5133	34.7115	34.7519	34.7186	33.7762	33.7004	35.4698	34.3373	34.2663	33.7672	33.7371	33.4772	32.9706	33.1991	35.0366	34.7965	34.6967	34.1065	35.1345	34.9721	35.1284	34.8482	33.4783	33.8787	34.7285	35.5018	34.9924	33.2149	33.6291	32.9821	33.5258	33.1868	34.1893	34.6787	35.0149	35.3991	34.9551
ARHGEF19	22.3647	23.694	21.1331	21.9474	21.0686	21.3901	22.2797	21.6773	21.3267	22.2847	22.8142	21.3847	20.6505	22.7217	22.2084	23.1002	22.0172	22.3109	23.7522	21.7327	21.9649	23.1003	23.2682	23.7659	24.3124	24.0605	21.1383	21.2696	21.3217	21.7598	21.0146	21.0466	21.0084	21.2955	23.45	22.8629	21.3153	20.5585	21.0932	23.6356	23.2768	24.0367	23.4693	23.6299	21.7701	21.24	20.8966	20.6354	20.908
ARHGEF3	29.1147	30.6198	29.876	32.0492	30.5937	31.475	31.0242	31.0767	31.3839	31.9973	32.4291	32.3058	33.1109	30.0203	30.8092	29.9829	30.7837	32.1221	31.2028	30.7626	30.5218	30.5699	31.2472	30.6203	30.247	30.1078	31.9789	31.3356	31.0569	30.3178	32.4629	31.9119	32.4265	31.6221	30.116	31.0901	31.1734	32.4562	31.6777	30.862	31.1742	30.6843	31.128	30.2134	30.9299	31.5132	32.3168	32.7397	31.6955
ARHGEF40	24.7369	26.9109	25.7023	22.5057	24.5813	23.4896	23.0232	22.5357	22.9521	24.3227	21.7812	23.4662	23.9052	23.8558	23.0035	26.2621	24.5664	23.4706	23.6871	24.0546	25.4197	26.3631	25.9458	26.7047	26.5999	26.7079	23.5415	23.4949	23.4659	22.8423	22.0956	21.8112	22.0462	23.8279	26.5212	25.1473	23.5318	21.6251	23.0942	25.7379	26.4025	26.1987	26.5368	26.4054	24.1394	22.8277	21.2088	21.6212	21.8408
ARHGEF6	32.6861	31.1132	32.7784	34.1097	33.7206	34.2151	33.437	33.8019	34.6013	32.584	32.8806	33.1809	33.3763	32.6123	33.9726	33.5348	33.5272	33.1226	32.2241	32.3708	31.9122	32.0318	32.4766	32.0342	31.9128	31.7727	33.9744	33.6964	33.5783	33.3196	34.2058	34.0017	34.1929	33.8146	31.7962	32.4007	33.6244	34.1815	33.8478	32.2177	32.3154	32.1077	32.2831	31.8065	33.4799	33.7497	34.1448	34.2625	33.8423
ARID3A	28.8939	29.8741	28.6615	27.7877	29.2556	26.6232	27.314	27.1879	26.9552	29.0755	27.3436	27.5411	27.0295	29.2033	27.0058	27.8497	27.8239	28.6023	30.307	28.7166	29.9999	29.9502	29.3068	30.3651	30.4752	30.7824	27.1881	27.5502	27.7047	28.0251	26.6624	26.8802	26.6711	27.4629	30.3929	29.1185	27.6553	26.5058	27.265	29.3818	29.4122	29.7337	29.5653	30.113	27.8497	27.2138	26.4394	26.3039	26.8759
ARID3B	28.0716	24.972	27.4172	26.722	27.3552	26.2376	27.3991	25.9648	25.8189	26.5572	25.5598	26.8868	26.3259	26.5057	26.68	27.1993	27.9048	25.993	24.8	27.0868	27.1387	27.4705	27.4415	27.7147	27.9118	27.8597	25.8928	26.2692	26.4152	27.0727	25.5748	25.8197	25.5803	26.2124	27.6803	27.2685	26.3771	24.7438	25.9366	27.5241	27.2779	27.7018	27.3895	27.6114	26.7082	25.9629	25.2109	24.5318	25.4286
ARL11	25.1094	20.5335	24.5876	22.6676	24.6733	23.4041	23.0817	22.7817	22.8529	25.7709	24.5212	23.7939	23.384	23.059	22.7441	23.8033	23.8659	24.2187	22.9384	23.4865	24.7153	24.8036	24.3761	25.5156	25.3834	25.7198	23.0871	23.288	23.3582	23.3561	22.1486	22.123	22.1272	23.3966	25.1325	23.8406	23.3626	21.6719	22.9192	24.4561	24.8135	24.8805	25.0167	25.0648	23.949	22.9349	21.619	21.6814	22.1744
ARL13B	20.3686	19.5019	21.2925	21.0892	21.3228	21.4978	19.7545	21.3674	20.6722	22.7141	22.9228	22.348	22.071	20.9497	21.7925	21.0222	21.7247	21.0142	19.3693	21.4393	20.668	22.2665	21.7751	22.6163	22.6218	22.9126	20.1946	20.4024	20.4899	20.6297	19.833	19.9479	19.8366	20.3622	22.5865	21.604	20.4638	19.7416	20.2262	22.4149	22.5244	22.6824	22.6412	22.9778	21.0493	20.5615	19.9525	19.8935	20.2918
ARL17A	23.1102	19.1959	23.7891	21.9529	25.7428	21.9702	25.9857	21.8784	21.1627	22.4842	22.7223	21.6842	22.2026	22.6431	25.1196	21.2978	23.4422	22.4296	19.0374	25.712	21.5589	24.6913	24.5013	24.8673	25.562	25.3235	21.1257	21.2952	21.3679	21.6962	21.0511	21.1874	21.059	21.2349	25.1127	24.4866	21.3411	20.9161	21.1869	25.1339	24.5669	25.4058	24.6585	25.3594	21.552	21.3208	21.1268	20.9223	21.2148
ARL4A	24.0278	23.138	24.3447	26.8249	24.9338	23.21	24.622	24.3289	22.7426	23.1666	22.5081	23.6291	22.5099	24.4617	24.1348	23.2525	23.6771	23.3141	22.0845	22.2231	23.7972	24.9543	23.4337	24.8049	24.59	25.406	22.0922	22.8653	23.205	23.4363	21.1384	21.7369	21.18	22.5102	25.4712	23.6951	23.0642	21.6262	22.4769	24.528	24.7691	24.7141	24.8095	25.9407	23.8847	23.214	21.7392	21.6897	23.0397
ARL5B	22.1	19.3506	21.9652	22.6899	22.3691	23.2824	22.8868	23.112	22.1843	25.503	22.8918	23.1887	22.8319	21.935	23.0048	21.9974	21.4297	22.0053	20.1002	21.8955	22.7095	23.8309	23.4401	24.0851	24.1861	24.3404	21.0132	21.3175	21.446	21.7452	20.5998	20.7876	20.6076	21.2422	24.1112	23.3131	21.4053	20.4503	21.0815	24.0493	24.0308	24.257	24.1263	24.4455	22.1425	21.5476	20.809	20.6458	21.2201
ARL6IP1	30.9444	29.3772	31.2303	33.2186	32.5933	32.5152	31.5049	33.0438	32.6511	31.2531	32.3451	32.4397	31.9016	32.1035	32.1766	31.4782	31.1805	32.076	29.7232	31.2272	32.3604	31.5564	32.3213	31.5945	31.4869	31.1406	32.3462	31.7462	31.4767	31.0108	32.9665	32.4704	32.9351	32.0048	31.1528	32.1961	31.584	32.8072	32.0634	32.0328	32.0978	31.8809	32.0563	31.2774	31.3866	31.9332	32.8659	33.0815	32.1115
ARL6IP5	32.3309	29.6012	33.1375	33.1794	33.6409	34.0779	32.402	34.0977	32.3723	34.5319	34.706	34.1667	34.3093	31.9939	34.0801	32.6378	32.7962	32.9065	29.9515	32.87	32.3038	32.8303	33.6369	32.8876	32.6434	32.419	33.3653	32.6217	32.3392	31.7781	34.1365	33.3801	34.0798	32.9324	32.4172	33.4541	32.4512	34.0006	32.994	33.4543	33.678	33.2729	33.6299	32.7178	32.4348	33.0276	34.1579	34.6881	33.2296
ARL6IP6	26.5814	22.1258	26.686	27.3831	28.1125	27.0889	25.9326	26.4788	26.1537	26.3803	27.5129	26.6449	26.5178	25.9342	27.057	26.6064	26.0198	25.1292	24.5819	26.0718	25.2359	27.5684	26.7932	27.794	27.8745	28.1891	24.8603	25.5522	25.8165	26.266	23.866	24.412	23.8959	25.3296	27.9725	26.73	25.7222	23.7882	25.093	27.3779	27.3938	27.6597	27.507	28.1207	26.4148	25.5583	24.0585	23.7673	25.0725
ARL8B	27.829	25.4216	29.1906	28.6174	28.8879	29.6973	28.0868	28.8842	27.7731	28.8954	29.1856	28.7301	28.5383	28.4662	29.2243	28.499	28.6723	28.2921	26.361	28.0157	28.0543	27.9388	28.3929	27.6055	27.5637	27.2418	28.8211	28.6014	28.4954	28.299	28.982	28.96	28.9847	28.6553	27.5861	28.504	28.5321	28.94	28.7848	28.2254	28.164	27.9842	28.0599	27.6508	28.2723	28.7289	28.9428	28.8956	28.9185
ARMC1	25.2624	24.529	25.7132	26.5798	26.167	27.103	26.4177	26.9859	26.5328	25.4469	27.4878	27.1324	26.5099	25.6601	26.8713	25.8108	26.0341	25.8958	24.1273	26.0283	25.6868	26.8404	26.5631	26.8805	26.9152	26.9623	25.2938	25.8543	26.0524	26.3899	24.5063	25.053	24.5407	25.6654	26.9332	26.5635	25.9792	24.4384	25.5149	26.7901	26.7599	26.8686	26.7907	26.9589	26.3671	25.8503	24.7351	24.3621	25.5368
ARMC10	22.4986	24.4672	24.1987	22.9509	22.741	23.2682	22.675	23.9037	22.982	24.2941	23.2792	23.9725	25.0656	22.5523	23.7951	23.6365	22.9928	24.105	23.4186	23.1488	23.0654	24.0355	24.0791	24.4099	24.5785	24.5316	22.9954	23.2229	23.3104	23.8221	22.6797	22.7499	22.6691	23.2597	24.2569	23.7827	23.2992	21.7335	22.9233	24.221	24.0511	24.4212	24.1812	24.2729	23.7848	23.0475	22.3131	21.7873	22.4358
ARMC5	22.5126	24.3041	22.0556	21.9891	21.6229	21.0216	22.4416	21.8647	22.3165	21.1261	20.4784	20.83	20.3458	23.4311	21.953	22.3554	22.4323	21.9414	23.2877	22.0083	21.9649	23.1276	22.9265	23.6943	23.8269	23.9351	21.2757	21.4858	21.5696	21.8713	20.8091	20.8629	20.801	21.5203	23.4387	22.5437	21.558	20.3769	21.2112	23.0535	23.0704	23.3982	23.2349	23.3888	22.0072	21.2519	20.5052	20.3574	20.7654
ARMCX2	21.0841	22.9507	21.3744	21.1049	20.5169	21.8949	22.0986	21.0263	21.9924	20.5693	20.8671	21.2723	21.0557	22.0562	21.9235	22.1681	20.9766	21.9114	22.9054	22.4561	21.5777	21.9921	22.2088	22.8187	23.2644	23.06	20.8072	20.8537	20.8693	21.1504	20.6618	20.6049	20.6473	20.934	22.2758	21.7188	20.8801	20.1924	20.701	23.0174	22.8256	23.5331	23.0767	22.9974	21.7101	21.0923	20.6942	20.5007	20.6843
ARMCX5	19.7745	21.8298	20.0101	20.6323	20.2711	21.746	20.5756	21.5597	20.9199	20.4632	21.1753	22.2297	22.7469	21.1058	22.7094	20.5695	20.4402	22.9149	21.7825	20.4542	21.7552	22.7074	22.1884	23.003	22.9973	23.275	20.172	20.4613	20.5831	20.7597	19.6857	19.8504	19.6917	20.3978	23.0011	22.0339	20.5452	19.5936	20.2266	22.5062	22.6134	22.7536	22.7234	23.0647	20.9595	20.3954	19.6522	19.5858	20.0821
ARMCX6	24.9888	27.7966	24.7701	25.0781	25.3178	26.6969	26.1485	26.1425	27.1562	25.9959	25.6933	25.3384	25.1175	26.0679	26.2613	25.5716	25.3777	26.2194	26.2859	25.6008	25.5924	26.4836	26.1388	26.869	27.2283	27.2687	25.1803	25.6181	25.7991	26.4282	24.7186	25.0065	24.7305	25.5112	26.9006	25.9639	25.7411	24.3377	25.2754	26.3413	26.1153	26.6683	26.251	26.7621	26.0981	25.328	24.5226	24.1717	24.9036
ARNTL	23.4678	21.0031	23.8767	24.4855	25.3045	24.2176	23.2713	24.1552	24.216	24.2042	24.4552	23.6898	24.2312	23.7755	24.5771	24.9368	24.2598	24.0096	22.2063	23.357	24.4243	24.936	24.8863	24.9281	24.9428	24.8837	22.965	23.4176	23.5918	23.6072	22.0158	22.4577	22.0452	23.2533	24.8986	24.8914	23.5292	22.3758	23.1571	24.95	24.9368	24.942	24.9334	24.8513	24.0288	23.5859	22.4062	22.4909	23.368
ARPC1A	26.7935	26.0379	27.08	25.8927	27.1045	26.3085	25.9576	27.0638	25.6763	27.1912	27.4055	28.1026	27.9656	27.1111	26.2912	25.6885	26.987	27.3814	25.3943	25.8354	26.076	27.3097	27.2324	27.339	27.3314	27.3107	26.4057	26.666	26.7556	26.9602	25.6901	25.8482	25.6836	26.6689	27.3448	27.1031	26.7372	25.0115	26.3721	27.2408	27.2508	27.3191	27.2923	27.3276	26.9612	26.3162	25.0557	24.7748	25.6599
ARPC1B	31.7905	32.6087	33.452	31.8508	31.9249	32.2687	32.2591	32.783	31.7676	33.3907	32.5688	32.2116	33.4723	31.2271	32.6535	32.2282	31.1909	33.275	33.1487	32.7665	32.4526	32.7334	32.5264	31.9659	31.4151	31.6663	32.0369	31.7867	31.6937	30.988	32.3202	32.269	32.3372	31.7243	32.3349	33.0389	31.7021	33.6522	32.1501	33.0329	33.4496	32.5606	33.2051	33.0421	31.7399	32.7222	33.5912	34.4092	33.5654
ARPC5	34.6598	33.5742	33.6309	32.9196	34.2132	32.6132	33.2255	33.5334	32.6017	34.9947	33.8099	33.7997	32.4908	33.3815	33.9964	33.6617	33.1275	33.18	31.9598	32.8202	32.9763	33.2443	33.669	32.6974	32.4899	32.3275	33.2662	32.8318	32.6684	32.2207	34.0629	33.7723	34.0585	32.8834	32.8166	34.0009	32.7116	34.7224	33.2348	33.9681	34.0213	33.5488	33.827	33.4031	32.7102	33.6588	35.0524	35.4856	34.3591
ARRB1	25.8186	26.2182	26.913	25.1658	25.2675	26.9152	25.2033	26.2831	26.8031	23.8307	26.7555	26.595	27.1706	25.9011	25.8709	26.716	25.6968	26.7306	26.4762	26.874	26.7357	25.8171	26.1924	25.2453	25.133	24.8708	26.1756	25.852	25.7152	25.3897	26.8027	26.6523	26.8038	25.8695	25.4351	26.4686	25.7478	27.161	26.1824	26.5549	26.5021	26.2399	26.3553	26.0878	25.8752	26.6315	27.4309	27.5304	27.0864
ARRDC3	26.7985	24.3847	27.5222	26.1988	27.528	26.7807	25.4055	26.564	25.4902	26.058	27.1046	27.3142	26.709	26.1587	26.4821	26.7713	26.5457	25.9975	23.0864	25.7402	26.6028	24.8438	25.906	24.6383	25.1118	24.2529	26.9077	26.6258	26.4972	26.6303	27.3112	27.2425	27.3088	26.7232	24.4715	25.9452	26.5469	27.2227	26.8223	25.9481	25.4802	25.7561	25.3981	24.8721	26.5521	26.9186	27.2909	27.317	27.0736
ARRDC4	24.6085	25.9581	24.0013	21.9815	22.543	23.1083	22.9897	23.4673	22.633	23.0246	21.8289	23.1171	22.2647	24.0054	22.0798	24.309	23.334	22.7217	24.7039	24.4484	24.8809	25.0033	24.3731	25.3247	25.1128	25.3491	23.2529	23.343	23.3716	22.7117	21.6106	21.4444	21.572	23.5303	25.1607	23.7513	23.4002	21.4163	22.979	24.2782	25.0015	24.6958	25.1233	25.0744	23.8913	22.8223	20.7484	21.3767	21.8412
ARSA	24.3616	25.5017	24.2644	23.4725	24.2088	23.0834	22.5323	23.5834	22.4765	24.8877	23.7583	22.638	23.5513	23.5795	23.0432	23.3412	23.763	24.2226	25.7169	24.4945	25.6597	24.9124	24.9813	24.7609	24.7587	24.6596	23.5516	23.8781	23.9894	24.1871	22.6069	22.7765	22.5998	23.8843	24.8259	25.002	23.967	22.0372	23.51	24.9848	24.969	24.9335	24.9393	24.893	24.2119	23.3431	21.8135	21.66	22.5973
ARSB	20.1263	19.8632	20.1599	20.3267	19.6989	20.6227	19.1117	20.2683	20.7943	23.527	20.1731	20.9544	21.3813	19.7105	20.1013	20.8033	19.0352	19.9148	21.7059	20.7567	19.9779	21.9883	21.2025	22.3878	22.0532	22.6303	19.7545	20.0273	20.139	19.9693	18.9429	19.0573	18.9433	20.003	22.2787	20.9428	20.1113	18.983	19.7602	21.1517	21.6462	21.4527	21.7801	22.033	20.2788	19.637	18.6442	18.795	19.2503
ARSD	21.3362	22.6996	20.9113	20.658	20.2167	21.3122	20.5594	21.1452	20.4308	21.9462	21.6916	20.1508	20.8851	21.9097	20.1466	20.3817	21.7764	21.7294	23.3619	21.1728	20.2634	22.3792	21.9442	22.6989	22.682	22.8824	20.7935	21.1305	21.2575	21.4265	20.0135	20.2191	20.0168	21.0871	22.632	21.7303	21.225	19.7667	20.8203	21.6672	21.8095	21.9421	21.9327	22.2088	21.1369	20.4071	19.3208	19.2452	19.915
ARSG	25.4747	22.1997	25.7345	23.7951	25.5344	23.8975	25.1158	24.219	23.5541	24.4938	23.4921	23.8864	23.687	23.3236	23.8688	25.3816	23.8303	25.1906	22.8251	25.1167	24.9471	26.1478	24.9451	26.1116	25.7583	26.477	23.1867	23.6803	23.8937	23.8312	22.4212	22.7698	22.4449	23.4627	26.473	25.0846	23.8071	22.8309	23.4187	25.0973	25.5053	25.2516	25.5449	26.2415	23.8302	23.4027	22.4133	22.521	23.2688
ARSK	20.3287	19.6945	20.4735	21.2315	21.3291	22.1257	20.9737	21.2861	21.5172	19.331	22.6048	22.7878	21.9291	20.5908	21.467	21.1559	20.8327	21.6498	20.7122	20.8358	20.2481	21.7062	21.584	21.9447	22.3663	22.2516	20.146	20.3442	20.4284	20.8155	20.0141	20.1534	20.0206	20.2901	22.0011	21.4905	20.4005	19.805	20.1966	22.412	22.0769	22.6581	22.1747	22.6031	21.0001	20.6016	20.2626	20.0041	20.3955
ARV1	22.1843	21.9549	23.368	23.9232	23.746	24.4475	23.1359	23.7823	23.6703	24.9419	25.1742	25.0052	25.1011	23.1719	24.4712	23.2348	23.2454	24.6919	22.5224	22.7094	23.238	24.7703	24.2383	24.9997	25.156	25.3499	22.7547	23.1657	23.3402	23.7479	22.2692	22.5552	22.2843	23.0379	25.1295	24.1656	23.2787	22.1482	22.8824	24.5776	24.501	24.8222	24.6047	25.1327	23.6527	23.047	22.2633	22.0562	22.7415
ASAP1	32.76	29.3186	31.6951	31.8308	31.977	31.6282	31.2484	31.463	31.6283	32.7094	29.7754	30.7868	31.8725	31.7818	31.2375	32.6942	32.5129	30.7417	28.8834	31.2766	31.6535	30.9821	31.2952	30.5282	30.3803	30.1684	31.8687	31.8561	31.8348	31.6857	31.58	31.7114	31.582	31.8628	30.636	31.4754	31.8404	31.1329	31.8747	31.4032	31.4033	31.1602	31.2923	31.0204	31.8148	31.8176	30.8621	30.4491	31.4938
ASB13	23.0387	23.3259	23.7956	22.9085	23.4433	24.1395	23.5003	23.992	23.2543	23.4013	24.0564	25.0343	24.4386	23.7423	23.4027	23.1075	22.401	24.7764	24.0987	25.3869	23.6565	24.7416	23.4126	24.722	24.2865	25.1136	23.346	23.985	24.2415	24.1166	22.1755	22.6825	22.2098	23.7202	25.0925	23.542	24.1452	22.8096	23.6511	23.3458	23.8319	23.5078	23.8783	24.638	23.9536	23.4017	21.9755	22.1728	23.2102
ASCC2	32.1389	35.426	33.1466	37.5169	35.708	33.6251	32.4478	32.927	34.4216	33.1702	33.6606	33.2269	33.3642	32.4955	33.4679	33.1894	32.6005	34.458	34.4086	33.1658	34.5419	33.6375	33.8724	33.1849	33.0488	32.8507	34.1609	34.2022	34.1815	34.0742	33.7577	33.9199	33.7567	34.2054	33.339	34.0377	34.1864	33.1119	34.1598	33.6695	33.66	33.39	33.5328	33.2774	33.9883	34.208	33.5227	33.1611	33.9855
ASCL2	23.9437	26.724	24.0989	25.2249	22.8186	22.6896	23.4605	23.7343	24.4002	24.4219	23.71	23.0596	21.8706	24.4029	22.654	23.4069	23.7001	23.5933	25.5547	22.9872	23.5327	25.8726	23.0955	25.8209	24.0433	26.307	23.5502	24.3042	24.6212	23.3049	21.5298	21.9691	21.5597	23.975	26.305	23.2504	24.4926	22.9944	23.9093	22.7359	24.3604	22.8841	24.4095	25.3714	23.8945	23.3022	21.1939	22.0517	23.1175
ASF1A	24.9065	24.8866	25.2947	26.2827	26.6033	27.0236	25.7167	26.7366	25.9278	24.5725	27.4335	27.0942	27.0229	24.7818	27.5207	25.4136	26.6732	26.0551	24.0823	25.2868	25.0699	26.4053	26.1787	26.4236	26.4303	26.401	25.4142	25.9724	26.1422	26.349	24.3344	25.1393	24.3929	25.8028	26.416	26.1912	26.0786	24.3224	25.6635	26.3827	26.3696	26.4184	26.3823	26.3994	26.3398	25.993	24.7906	24.2217	25.7468
ASF1B	23.1255	22.3307	24.1645	22.2564	23.6127	22.0568	22.4151	22.432	21.9794	21.1899	24.1479	24.0056	23.2087	23.0286	22.9691	23.4571	22.3369	23.6986	22.2869	23.1875	24.6822	23.2771	22.9416	23.6786	24.0629	24.1272	22.8843	23.3508	23.5483	24.2438	22.3836	22.6824	22.3956	23.2395	23.7032	22.7759	23.4856	21.9866	22.983	22.5646	22.3905	22.8468	22.5052	22.941	23.2215	22.4831	21.724	21.4058	22.0835
ASGR1	27.3572	28.018	27.0566	25.9954	25.3182	24.785	27.6192	27.3432	26.0615	26.9712	25.1342	26.6553	25.4611	27.6599	26.7947	27.39	26.9947	27.0183	29.421	26.6212	26.4663	28.5955	27.7759	29.7441	29.2118	30.0102	26.5662	26.6992	26.7442	26.3329	25.202	25.072	25.1688	26.9257	29.0316	26.9141	26.7746	24.8073	26.263	27.1533	28.0936	27.8257	28.4303	28.3321	26.9368	25.6941	24.2075	24.4837	24.8555
ASGR2	25.2924	24.6707	26.5271	23.2639	23.6172	24.3795	24.1214	24.6941	22.7874	27.6711	23.2978	25.8289	24.1543	25.8746	24.8104	26.2497	22.6488	26.8254	25.6104	24.4192	24.0378	26.9266	25.0024	27.2836	26.1449	27.5267	24.4735	24.9775	25.1693	24.0211	22.1644	22.4393	22.1726	24.8854	27.2543	24.7357	25.1164	23.1515	24.5544	24.7122	26.2186	25.1019	26.3723	26.7819	25.0721	24.1071	21.5409	22.4954	23.4811
ASL	22.6322	24.4484	22.7835	22.0258	22.6588	21.935	22.269	23.2041	22.0934	23.2633	22.6653	22.4403	21.7357	22.618	22.3227	22.8948	21.2907	23.5355	23.6583	22.7802	23.5318	23.898	23.5287	24.2965	24.2967	24.4895	22.0507	22.3398	22.4523	22.6378	21.3512	21.4779	21.3478	22.3373	24.164	23.2536	22.4279	21.025	22.0266	23.5826	23.7103	23.8707	23.8471	24.0411	22.7603	21.997	20.9748	20.8962	21.47
ASNS	25.5576	25.1158	25.1688	27.7597	26.102	27.2826	27.857	27.3412	28.4917	26.2183	26.0896	27.0778	26.6211	27.4254	27.3158	26.8051	29.0799	25.9508	25.6013	25.9069	26.8486	28.1992	28.2921	28.3746	28.406	28.4045	25.234	25.5152	25.6215	26.4964	25.0835	25.1617	25.0688	25.5692	28.314	28.1412	25.609	23.8458	25.1384	28.4047	28.3985	28.363	28.4129	28.4107	27.0797	26.2008	25.5776	24.7492	25.4752
ASNSD1	26.5681	25.8391	27.5694	26.2887	28.8621	27.9213	26.1572	26.1549	26.0431	27.2239	28.5085	28.8201	28.0474	26.8767	28.5866	27.7614	25.5657	28.0994	25.5526	26.6093	25.1059	27.629	27.5298	27.6145	27.5665	27.5254	26.5066	27.0486	27.2037	27.5214	25.5053	26.1338	25.5391	26.9295	27.6068	27.4605	27.1532	24.7268	26.6506	27.6267	27.6443	27.5901	27.6297	27.5251	27.5819	27.1723	25.922	25.1372	26.7166
ASPH	22.5236	19.1203	19.9151	20.8111	20.8816	20.509	21.0997	21.0948	18.9153	22.0077	19.835	20.4877	21.0101	19.1894	20.3157	20.0448	20.9836	19.7074	17.4881	19.8048	21.024	21.5681	21.1491	21.9432	21.9171	22.1454	19.3431	19.6335	19.7465	19.8992	18.702	18.8345	18.7017	19.6124	21.8333	20.907	19.7189	18.4844	19.3429	21.5466	21.692	21.8027	21.8064	22.0102	20.4047	19.6834	18.6861	18.6322	19.2036
ASPRV1	23.9138	22.5104	22.7998	21.8344	23.2505	21.4458	21.0893	21.677	21.1402	24.3784	21.5405	22.2754	21.7652	22.1036	22.3019	22.5412	21.5573	21.6361	23.9903	22.3403	20.8096	22.2236	22.5242	23.2799	23.5996	23.4546	21.8741	21.8215	21.7952	22.0222	21.6334	21.4309	21.6002	22.0206	22.4684	21.8977	21.8344	20.9427	21.6266	22.9791	22.9758	23.5576	23.2742	22.9289	22.8127	21.9438	21.4043	21.2604	21.3555
ASPSCR1	27.3503	30.2792	27.0679	26.9718	27.1293	27.0737	27.9292	27.5675	26.9792	26.9631	27.7132	27.7771	27.3144	27.4031	27.2584	27.0709	26.8314	27.7775	30.2666	28.4792	27.8532	28.8261	28.7142	29.5245	29.7274	29.765	27.1003	27.3839	27.4842	27.9582	26.4311	26.4724	26.411	27.4605	29.1893	28.2201	27.4766	25.5014	26.9645	28.6417	28.5961	29.0748	28.8099	28.9407	27.8807	26.7897	25.6295	25.3069	25.9614
ASTE1	23.8664	23.4692	24.3348	25.2541	25.4812	25.5313	23.521	25.5881	26.4365	24.6945	26.6398	26.787	27.4305	23.6538	25.2169	25.3619	24.5215	25.8355	24.4926	24.329	25.4238	26.3601	26.051	26.5766	26.724	26.7878	23.9553	24.3709	24.5353	24.9854	23.4355	23.7267	23.4485	24.2669	26.6095	25.936	24.4815	23.1483	24.0551	26.495	26.413	26.6801	26.4913	26.7774	25.1481	24.4885	23.6003	23.2851	24.0841
ASXL2	27.3025	25.8238	27.8505	28.2168	28.6566	28.4099	27.021	26.868	28.4324	28.9007	27.3817	27.6469	28.7644	26.8846	26.792	27.944	28.2059	27.8722	27.0177	27.5995	26.6969	28.4873	28.3799	28.4701	28.4884	28.4851	26.2412	27.124	27.437	27.9007	25.5284	26.5313	25.6152	26.6716	28.4604	28.4661	27.3074	26.1848	26.8152	28.494	28.4741	28.4932	28.4703	28.4162	27.6628	27.3889	26.5466	26.037	27.483
ATAD2	20.6873	21.294	21.8709	23.5344	22.6827	22.6849	21.5481	22.4617	23.2868	22.3483	23.0552	23.1896	24.3282	21.4785	23.0489	21.9803	22.8999	22.5445	20.7134	21.4162	21.8058	23.5244	23.32	23.5428	23.7085	23.6987	20.9445	21.4602	21.657	22.2511	20.605	21.067	20.6363	21.2537	23.6718	23.3698	21.5803	20.4318	21.1734	23.699	23.5548	23.7559	23.5816	23.8058	22.2135	21.7533	21.1331	20.6139	21.5543
ATAD5	18.778	19.3372	20.3567	21.432	21.2721	20.2066	19.4479	19.6002	20.7061	20.1159	21.1262	21.5452	22.8904	18.5395	20.0421	19.417	20.2344	21.6954	18.5822	20.2292	19.971	22.0185	21.7067	22.4573	22.6007	22.7451	19.0018	19.1062	19.149	19.2722	18.8274	18.88	18.8277	19.0959	22.3464	21.4637	19.138	18.7078	19.0054	22.3381	22.3253	22.6354	22.4605	22.7403	19.4696	19.1856	18.8751	18.8039	19.0162
ATAT1	19.5782	20.6273	19.4283	18.5917	19.8847	19.3742	19.5602	19.8531	19.8125	18.674	20.7016	20.0985	19.8103	19.4702	19.8	19.5596	19.9192	18.9488	20.1675	21.347	19.9913	20.8676	20.9097	21.7736	21.9587	22.0016	18.8739	18.8992	18.907	19.0069	18.7043	18.6578	18.6937	18.9597	21.1691	20.3837	18.9161	18.4323	18.7934	21.3194	21.3783	21.8079	21.6261	21.5189	19.3025	18.9234	18.6094	18.5507	18.6606
ATF4	33.3806	35.0338	34.0006	33.0604	33.739	32.757	32.6218	33.4437	33.0494	34.3071	32.1958	34.1489	33.1931	33.2623	33.184	33.171	32.6773	34.2349	35.1972	33.3573	35.3471	32.9246	32.6239	32.0857	31.5298	31.8138	33.9267	33.7385	33.6701	32.9041	34.1417	34.1652	34.163	33.636	32.545	33.187	33.6663	35.1711	34.0781	32.9524	33.3303	32.4785	33.0939	33.035	33.4926	34.4093	34.9776	35.4099	35.0213
ATF5	24.7644	25.3426	24.2954	23.6981	23.9264	23.1021	24.3281	23.9965	23.6782	25.8371	23.6366	23.9616	23.075	25.4136	23.6294	23.7555	24.15	25.0597	26.0508	25.7737	25.5418	24.9533	23.9522	25.437	25.2747	25.8802	24.6449	25.2033	25.4178	25.558	23.317	23.737	23.3323	25.087	25.4292	23.6994	25.3559	23.2298	24.7594	23.4373	23.7884	23.8545	23.9696	24.5568	25.0891	24.076	22.2595	22.2475	23.4116
ATF7IP2	24.5003	23.0818	24.2751	25.5061	25.3105	27.2428	25.0453	25.3982	24.7396	23.2489	26.0413	25.7095	26.5168	24.5477	25.7734	24.9245	25.3368	25.5591	23.6851	24.6511	25.3616	26.0209	26.1067	26.2513	26.3352	26.3087	24.1965	24.4664	24.568	25.2819	23.975	24.0659	23.9645	24.4994	26.1656	25.9174	24.5524	22.785	24.1225	26.258	26.1387	26.3235	26.1988	26.2527	25.3426	24.5274	23.8527	23.1201	23.8614
ATG10	24.2035	22.6931	23.2745	24.0116	22.4956	24.7365	23.8442	23.0449	23.0686	27.217	26.1557	24.1925	25.5954	23.9112	25.2095	24.8133	23.7551	22.9896	23.2683	24.853	24.4929	24.8691	24.3358	25.2608	25.612	25.8044	23.2058	23.6684	23.8656	24.4382	22.6897	23.0006	22.7045	23.5379	25.3794	24.2004	23.7996	22.432	23.3292	24.8989	24.7215	25.269	24.8675	25.5676	24.4293	23.6401	22.7419	22.4315	23.2326
ATG14	24.8923	23.4359	25.3971	25.9016	25.5966	25.8411	25.2853	25.7591	25.4131	24.6606	26.6165	26.0493	26.055	24.3479	26.0718	25.1233	25.3235	25.9775	23.8164	25.3804	25.4706	26.0542	26.04	26.0048	26.0004	25.9358	24.834	25.2134	25.3359	25.5274	23.9473	24.2576	23.9575	25.1455	26.012	26.0037	25.3026	23.6296	24.895	26.0592	26.053	26.0351	26.0448	25.9817	25.7295	25.2161	23.9483	23.755	24.7297
ATG16L1	24.1328	23.7102	24.6504	25.802	25.9413	25.5594	24.4967	25.3624	25.5591	25.1632	25.9742	26.6394	26.1549	23.3501	26.1731	24.4249	25.4981	25.1358	25.7482	24.268	24.0736	26.4598	26.4597	26.3212	26.2365	26.2474	24.2746	24.5026	24.5877	25.0933	23.7419	23.756	23.7195	24.5888	26.4054	26.4852	24.5851	22.6072	24.1277	26.3568	26.3818	26.2511	26.3378	26.3136	25.5886	24.6849	23.6407	23.1653	23.8866
ATG4C	23.7073	22.563	24.7357	23.8798	23.6966	25.5075	23.9811	24.2018	23.7916	24.0193	25.2095	25.1252	25.2351	22.8251	24.8407	23.7154	23.6954	23.9864	21.7626	23.9306	23.1164	24.4597	24.1021	24.9114	25.0416	25.1806	23.2093	23.5979	23.7474	24.1422	22.4522	22.7013	22.4546	23.5566	24.8016	23.8131	23.7107	21.8918	23.2295	24.7054	24.6924	25.003	24.8385	25.1086	24.5889	23.7758	22.5772	22.2527	23.1788
ATG4D	23.305	25.2053	22.4521	23.4294	22.9022	22.4267	22.9812	23.2212	22.4829	24.2014	22.6659	22.7487	22.7191	23.1676	22.4415	22.664	22.7674	23.9421	24.7008	23.6128	23.8929	24.1689	23.9952	24.5389	24.6045	24.6648	22.4867	22.7501	22.8443	23.156	21.8536	21.949	21.8431	22.7788	24.3931	23.6778	22.8295	21.2129	22.4195	24.3055	24.3175	24.5171	24.4191	24.5219	23.5405	22.7599	21.6924	21.4478	22.1195
ATG7	25.8297	23.0976	26.6953	24.8271	25.3724	24.9108	25.5044	24.8165	23.3684	26.5256	24.8847	26.3655	25.0124	22.7563	24.9916	25.0058	25.4386	25.3379	24.7293	25.0404	24.7996	26.2097	25.5217	26.4534	26.3774	26.6412	24.5996	25.1052	25.2989	25.4141	23.3932	23.8021	23.4091	24.9948	26.458	25.3364	25.2439	23.3418	24.709	25.349	25.6243	25.6678	25.7526	26.1435	25.2393	24.3631	22.6095	22.6026	23.7899
ATG9B	20.1472	21.7094	19.4767	19.5108	18.8357	19.334	20.1004	19.4522	19.7103	19.2543	19.0711	19.0014	19.1889	21.1482	19.5412	19.7728	19.6254	19.3953	21.451	19.6699	19.8129	20.0267	20.677	20.3873	21.5923	20.6667	18.8155	18.983	19.0525	19.9931	19.0564	19.1713	19.0581	18.9613	20.306	20.4577	19.0338	18.3879	18.8276	21.4355	20.3677	21.7481	20.4907	20.7845	19.6252	19.1699	19.2264	18.5692	18.9075
ATIC	27.777	28.1411	27.2141	29.8636	28.4227	30.5783	29.4927	29.673	30.271	28.3658	31.0601	30.859	31.0213	29.1759	30.03	29.0215	29.4004	29.7985	30.1561	28.8884	28.5552	29.7754	29.71	29.7999	29.7237	29.7462	28.9909	29.5058	29.6232	29.7791	28.4959	29.1221	28.5482	29.3444	29.7673	29.7133	29.58	27.8768	29.2183	29.7926	29.7325	29.7629	29.7488	29.7499	29.7632	29.5076	28.7773	27.7523	29.2483
ATOX1	27.5303	29.2222	27.5001	27.4225	27.0327	26.9256	26.9641	26.9653	26.3331	29.4328	27.2684	28.2405	25.9538	27.9589	27.0413	27.6252	26.8641	28.0164	29.1329	27.9242	27.8336	27.8029	27.3331	28.607	28.8716	29.0807	27.6894	28.1956	28.3946	28.9654	26.7343	26.9922	26.7318	28.1703	28.3579	26.8736	28.3514	25.977	27.6738	26.9378	26.9132	27.4618	27.1588	27.5827	28.3727	27.1215	25.6724	25.3343	26.287
ATP10D	22.4973	21.3559	24.1303	22.6641	24.6103	24.7414	22.3456	23.9871	23.5852	26.162	24.8143	24.6674	24.6226	22.5235	24.1318	24.3204	24.5459	23.9099	22.6322	24.4542	23.0151	25.3319	24.9697	25.4479	25.4166	25.536	22.4622	22.8432	22.9914	23.1096	21.7184	21.9593	21.7284	22.7509	25.455	24.8726	22.9439	21.6914	22.5458	25.3932	25.4618	25.4767	25.4937	25.5782	23.8354	23.2238	22.0846	22.0619	22.8292
ATP11B	23.9161	21.9371	24.0608	24.2389	23.9587	23.7432	23.8031	23.5991	23.6105	24.9479	23.9538	23.4676	22.9079	23.1931	23.5975	23.1999	23.9958	23.0789	21.4021	23.2284	22.7826	22.7728	22.9086	22.5519	22.2571	22.3035	24.1835	24.0394	23.969	23.6696	24.2862	24.2013	24.2834	24.0754	22.5228	23.0037	23.992	24.3666	24.1515	22.4874	22.7015	22.2903	22.6184	22.2976	23.6536	23.9754	24.2311	24.3503	24.1316
ATP11C	23.1387	20.9433	23.5478	24.2051	23.3607	24.2819	23.8269	23.5083	23.6393	24.8139	23.469	24.0196	23.9926	22.9442	23.6405	23.2547	23.8563	23.2643	20.6665	22.8519	22.5949	24.5053	24.459	24.5146	24.5061	24.4976	22.2557	22.6282	22.7725	23.1388	21.7323	22.0231	21.746	22.5401	24.5127	24.4373	22.7256	21.4379	22.3489	24.5139	24.518	24.503	24.5134	24.4827	23.4101	22.8596	22.0353	21.7234	22.5102
ATP13A1	25.6386	27.2521	25.1864	25.3115	25.8845	25.5943	26.0373	25.8662	25.5885	25.6232	25.5142	26.2003	25.9542	25.3224	25.5724	25.3984	25.0091	26.2605	28.0505	26.6299	25.9462	25.7397	25.763	25.1122	24.7547	24.8102	26.3353	26.4886	26.5378	26.661	25.8963	25.9819	25.8802	26.5125	25.4172	26.0833	26.5317	24.423	26.2592	25.5519	25.6976	25.1736	25.5212	25.3743	26.6504	26.3932	25.3683	24.5783	25.7005
ATP1A1	27.1052	27.2808	27.4792	28.7983	28.1035	29.5827	28.3234	29.1898	29.0457	27.8304	29.1448	29.2737	29.4247	27.5874	29.0569	28.1451	28.294	28.6726	28.5161	28.2277	27.4525	27.9048	28.31	27.9001	27.592	27.5685	29.0583	28.5052	28.2905	27.714	29.4737	28.9558	29.4377	28.7279	27.6047	28.2179	28.3738	29.5864	28.7999	28.1313	28.4226	27.9876	28.3776	27.7629	28.2761	28.7672	29.4691	29.9621	28.9602
ATP1B1	20.8114	21.1531	21.8323	21.3321	21.1983	21.9704	19.7158	20.9644	21.5661	21.8829	23.8474	21.2632	23.0088	21.1386	22.0566	21.8677	22.0457	22.0517	21.0402	21.7148	21.3218	22.1489	22.2858	22.9278	23.3763	23.2085	21.046	21.1312	21.1626	21.4956	20.8509	20.8179	20.8372	21.2027	22.4501	21.8394	21.1686	20.3331	20.946	22.4964	22.3334	22.9439	22.5404	22.5473	21.6338	21.0423	20.6169	20.4154	20.6457
ATP5C1	28.8441	26.2493	28.8238	28.4176	28.309	29.6149	29.7756	29.9474	28.4139	28.1287	29.7394	29.0287	28.7329	29.2124	29.4136	28.3462	28.8037	28.9746	27.0079	28.5786	29.0006	28.2897	28.8063	28.1682	28.098	27.7847	29.1123	28.8428	28.7058	28.4383	29.2088	29.1976	29.2153	28.9522	27.9448	28.8054	28.7631	29.2117	29.0275	28.8375	28.8422	28.6986	28.7965	28.3335	28.7962	29.1115	29.1068	28.9649	29.2012
ATP5F1	27.9599	28.6351	27.9739	28.6266	28.9907	29.9794	27.9278	28.1224	27.8317	29.2389	29.6278	30.588	30.2307	27.0383	28.9754	28.3247	28.8854	28.5316	28.62	28.4186	27.6379	28.3629	29.0406	28.4289	28.3089	28.0234	29.0406	28.4752	28.2333	27.7714	29.5632	29.1011	29.5318	28.7293	28.0021	28.8975	28.3346	29.4171	28.7644	29.062	29.1454	28.9417	29.119	28.4391	28.4949	28.9393	29.683	29.8653	29.0696
ATP5G1	28.441	28.5846	29.3013	29.2904	28.7918	28.2156	29.6545	29.3842	28.5207	28.9719	28.0445	29.6717	28.1618	28.9824	29.2441	29.1979	28.8446	30.5879	30.2156	29.9529	27.7698	29.6258	29.1648	30.1339	30.428	30.5544	28.4744	29.0453	29.2603	29.8972	27.614	28.036	27.6285	28.9378	30.1013	28.8921	29.1958	26.9226	28.5685	29.3412	29.1834	29.7473	29.3668	29.901	29.618	28.5823	27.1354	26.577	27.874
ATP5H	30.3587	32.2687	30.4506	29.4499	29.5143	29.8854	30.856	30.8753	29.5597	30.0503	29.8976	30.9923	29.1514	31.4519	30.0979	30.5237	30.4296	28.7984	30.4691	28.611	29.4897	30.3414	30.5057	30.1622	29.9345	29.9055	30.2546	29.938	29.7895	29.2643	30.5116	30.3348	30.5052	30.0283	30.1165	30.5523	29.8381	30.6502	30.173	30.532	30.6139	30.4072	30.5711	30.3506	29.8027	30.2998	30.6547	30.6574	30.5118
ATP5L	33.4606	31.385	32.9625	33.4683	34.1878	34.4012	32.7929	34.4356	31.7863	33.2195	34.7713	35.4592	35.2446	32.2679	34.4301	32.7444	32.5114	34.1348	32.134	32.6859	33.0684	33.7366	34.1897	33.4945	33.1987	33.0695	33.4099	32.8399	32.6121	32.0111	34.0193	33.5901	33.9972	33.0175	33.3337	34.2579	32.6907	34.2897	33.225	34.236	34.3956	33.9919	34.3044	33.7528	32.6721	33.4417	34.399	34.7689	33.841
ATP5O	28.1421	30.5896	28.0631	28.3438	27.6633	29.3597	29.3503	28.767	30.0214	28.1389	28.2644	28.0261	28.2469	31.155	28.9486	29.0526	28.9453	29.3395	29.2836	27.9035	28.6739	29.14	29.5445	29.0501	28.8369	28.7087	28.979	28.4764	28.2644	27.708	29.4394	29.0544	29.4166	28.6647	28.8271	29.5272	28.343	29.5249	28.7784	29.5362	29.6548	29.3887	29.6122	29.1334	28.352	28.9089	29.6201	29.8619	29.1477
ATP6AP2	28.7287	25.2987	28.1546	28.7525	29.1828	30.0641	26.8046	29.8852	28.4347	29.655	28.693	29.2031	28.8773	28.5868	29.2669	28.5137	27.5217	29.0314	27.4135	28.6178	28.8445	28.0028	28.8769	27.6572	27.776	27.1757	28.7297	28.1856	27.9522	27.7464	29.6438	29.2904	29.627	28.3401	27.5346	28.9881	28.0299	29.6274	28.5758	29.084	28.8819	28.8079	28.7684	28.1932	28.1562	28.9363	30.1269	30.1731	29.3436
ATP6V0A1	27.827	26.7096	28.1695	27.0263	27.6454	26.2825	27.8458	27.6126	28.238	26.0624	26.5986	27.6443	27.8385	25.0282	27.3458	28.5585	23.9255	26.7591	28.1189	26.7024	27.3473	28.1826	28.1568	28.4706	28.5582	28.5428	26.3646	26.7027	26.8293	27.4477	25.8205	25.9553	25.8088	26.7327	28.3658	27.8886	26.8079	24.6728	26.288	28.2831	28.173	28.4454	28.2793	28.3705	27.4412	26.4501	25.332	24.7032	25.6434
ATP6V0A2	22.8643	24.1759	22.5082	22.2571	21.4108	22.3101	21.5851	22.1893	22.8646	22.6541	22.5881	22.639	21.6023	22.4201	22.2348	21.036	22.2341	23.3452	24.8476	22.0731	22.5569	23.4382	23.4276	23.3789	23.357	23.3148	21.8478	22.1874	22.3196	22.6219	21.0807	21.2718	21.0777	22.1759	23.4078	23.3816	22.2896	20.4432	21.8295	23.4324	23.4309	23.3925	23.4184	23.3748	22.8923	22.187	20.9592	20.6685	21.5525
ATP6V0D1	34.1808	31.5454	33.5029	32.8996	34.1266	32.3816	33.3386	34.2717	31.3442	35.5607	33.3512	34.56	33.4242	33.5728	33.4581	33.6872	32.721	33.815	33.4048	33.085	33.9398	33.2523	33.7174	33.1323	33.1362	32.799	33.5549	33.2011	33.0227	32.7807	33.8954	33.7504	33.8914	33.3286	32.9513	33.7231	33.089	33.885	33.4354	33.8525	33.8206	33.7644	33.7875	33.4839	33.3375	33.7175	33.858	33.7878	33.8438
ATP6V0E2	29.0765	31.0704	27.9224	28.671	28.7	30.0131	29.3319	29.5803	29.6456	28.5431	29.3569	28.8953	28.9201	29.4801	28.3353	29.4165	28.859	29.3234	31.4593	29.7288	29.8469	29.22	29.3197	29.8567	29.9683	29.9526	29.2166	29.4022	29.4703	29.8211	28.6491	28.5867	28.6142	29.5154	29.5663	28.6326	29.4781	26.4918	29.0113	29.8039	29.7217	29.9637	29.8422	29.8563	29.9954	29.5797	28.4723	27.6744	28.6741
ATP6V1A	32.8297	29.4611	32.5111	31.3537	32.2695	32.8637	30.3785	31.939	31.0171	33.7721	32.2274	32.8618	32.9463	31.2666	32.8669	33.0339	31.8647	32.3802	29.5422	31.0032	31.772	31.9749	32.2981	31.4561	31.6213	31.1541	32.2879	32.3956	32.4195	32.4208	31.2763	31.4154	31.2621	32.4024	31.7078	32.4163	32.4156	30.683	32.2478	32.2981	32.1137	32.0974	32.0035	31.8595	32.4181	32.1972	30.1026	30.2957	31.5241
ATP6V1B2	37.3153	34.2551	37.5389	36.585	37.0288	37.0936	35.6001	36.9482	36.7352	37.9186	37.0787	37.3813	37.1624	36.3217	37.2217	37.5236	36.484	36.8653	36.1126	36.374	37.0665	35.8854	36.5669	35.1235	35.4992	34.8117	36.9177	36.7171	36.6407	36.7864	37.7537	37.726	37.7639	36.6648	35.5041	36.9553	36.6479	37.895	37.0079	36.8756	36.3973	36.5145	36.2019	36.0677	36.5997	37.3427	38.2024	38.1178	37.8158
ATP6V1G1	31.1472	32.5423	30.6788	30.3473	30.7661	31.408	30.1626	31.0379	30.9909	33.295	32.1938	31.6973	31.7804	32.2027	31.2897	30.5718	31.37	32.4575	32.675	30.3444	31.0995	31.0643	31.5164	30.9558	30.6548	30.5524	32.0106	31.5993	31.4091	30.8411	32.3114	32.0369	32.2944	31.7647	30.6935	31.4955	31.487	32.3785	31.8606	31.2979	31.5124	31.1069	31.448	30.8278	31.2851	31.8029	32.3268	32.4909	31.995
ATP7A	24.3956	19.9636	24.1629	24.5895	24.27	23.9132	22.9419	23.4186	24.2119	24.544	23.9908	24.3817	24.9726	23.6025	23.7285	24.1298	23.5485	23.5767	20.2235	22.4348	24.095	25.0569	24.8158	25.1462	25.2306	25.2676	22.1035	22.6564	22.8669	23.4027	21.4853	21.945	21.511	22.4813	25.1986	24.7847	22.7963	21.2206	22.2996	25.1625	25.0945	25.2401	25.1365	25.2975	23.558	22.8965	21.9002	21.4432	22.5226
ATP8B2	25.1346	25.1485	24.7307	27.1098	26.5946	27.0925	26.732	26.2761	27.0351	23.4698	26.3962	26.9986	26.9993	25.3091	26.8581	26.2619	26.8842	26.3447	26.943	26.1681	25.1403	25.3123	25.1967	24.893	24.5474	24.7092	27.0821	27.0115	26.9798	26.6988	27.1375	27.1196	27.1395	26.9997	25.0792	25.4632	26.9844	27.1866	27.1015	24.6537	24.8905	24.4229	24.7727	24.6639	26.4855	26.8671	27.0784	27.2019	27.074
ATP8B4	24.2167	21.1116	25.1616	23.7546	23.401	23.8451	25.37	23.2472	23.3842	25.6672	23.5398	25.6644	24.6171	21.7023	23.681	24.6901	24.3112	25.44	20.9181	26.1458	23.2204	25.9871	25.0027	26.6862	26.0852	26.8631	23.1555	23.3341	23.4003	22.863	21.9338	21.9103	21.9178	23.4445	26.3123	24.4178	23.4059	21.9203	22.9972	25.0836	26.0087	25.5393	26.216	26.2537	24.0056	23.0151	21.5504	21.9348	22.3431
ATP9B	20.7409	19.2721	20.6358	21.783	20.7956	21.5059	22.7807	20.1914	21.0395	21.164	20.8095	21.4048	21.5253	19.699	20.9635	21.3363	21.8532	21.1321	19.8575	20.8478	20.4707	21.9742	21.4791	22.0422	22.1285	22.2943	19.987	20.4821	20.672	21.0169	19.3905	19.8086	19.4166	20.2963	22.2192	21.5065	20.5998	19.4075	20.1903	21.8034	21.7563	21.9447	21.8114	22.2502	20.933	20.4262	19.5243	19.2858	20.1822
ATXN1	24.1003	21.3963	24.0317	23.8258	24.2783	23.4699	22.9764	23.4124	22.6116	24.7489	22.7842	24.1096	23.4919	22.6169	23.1523	23.6556	24.4174	22.7284	22.1616	23.5452	23.0434	23.8423	24.0363	23.9447	24.0305	23.8302	22.5246	23.2862	23.5219	23.4438	21.0003	22.0312	21.0895	22.9158	23.7366	24.0475	23.4207	22.469	23.0323	24.0381	23.975	24.0373	23.9821	23.7096	23.5532	23.3413	21.8221	22.108	23.4161
ATXN2	28.5062	26.3522	29.106	28.636	28.8721	29.0018	28.7695	27.3425	29.1082	27.4635	28.0396	28.5451	29.3525	27.8099	27.8158	28.3829	28.4085	27.9692	26.4145	28.5198	29.271	29.9004	29.8051	30.1011	30.2223	30.2144	27.0135	27.3672	27.5078	28.0594	26.6133	26.8256	26.6181	27.3128	30.0704	29.6492	27.47	26.1076	27.0525	30.0129	29.8959	30.1417	29.9723	30.1247	28.0466	27.3179	26.5482	26.1598	26.841
ATXN7L2	20.2993	22.3594	19.8973	19.289	19.8935	19.2376	20.5374	20.2756	20.4577	20.4251	19.8901	19.8138	19.8303	21.2498	20.1748	20.6435	19.5852	21	22.5314	21.2014	20.6151	21.1923	21.568	22.0762	22.6548	22.3237	19.5461	19.6104	19.6331	20.0583	19.4521	19.3996	19.4367	19.6921	21.5268	20.9969	19.6426	18.872	19.4362	22.0552	21.6995	22.5303	21.9418	21.9	20.2862	19.661	19.3208	19.0515	19.2527
ATXN7L3B	25.413	26.2022	25.548	26.47	26.5698	27.5369	26.5162	27.2978	26.2933	26.4678	27.5402	27.5656	27.1679	25.536	26.1811	25.9894	25.5454	26.4661	25.201	26.6832	27.1056	25.8312	26.3519	25.6617	25.5907	25.3116	27.1723	26.8538	26.7149	26.4651	27.5285	27.3395	27.519	26.9639	25.4998	26.3798	26.7667	27.5449	27.0693	25.9174	25.9145	25.714	25.8406	25.312	26.3487	26.8123	27.4356	27.5336	27.0343
AUH	22.872	23.8314	22.9687	24.401	22.8464	23.1341	24.2864	23.0941	23.6996	21.0505	23.6326	22.833	23.1429	23.5295	23.2359	21.9255	22.8037	23.7575	22.4319	23.7338	23.7254	24.4179	24.0195	24.6648	24.8641	24.9922	22.1965	22.4261	22.5244	22.7966	21.9326	22.0874	21.9401	22.36	24.7471	23.9266	22.491	21.8201	22.259	24.4534	24.3493	24.6892	24.4496	24.9017	22.8287	22.4348	21.9788	21.8345	22.2348
AUP1	25.9602	26.5382	26.4049	26.2378	27.0409	26.9719	25.8085	27.2792	26.7582	26.3904	27.1995	26.9678	27.126	26.0689	26.9658	27.0381	25.9593	26.7951	28.1193	27.4517	25.4499	25.9809	26.0821	25.4715	25.3548	25.2738	27.3081	27.268	27.2531	27.1659	27.3308	27.332	27.3289	27.2529	25.7444	26.3642	27.2535	27.1074	27.3264	25.8547	25.8302	25.5619	25.6843	25.6174	27.0166	27.2805	27.2787	27.2131	27.3352
AUTS2	25.6276	27.9073	25.1496	24.7963	25.2455	24.4872	25.8003	24.5266	25.6005	22.3887	25.5238	25.1052	24.5954	25.3007	23.9818	24.9386	25.6259	25.2087	24.0913	24.8904	24.9589	26.046	25.5032	26.2767	26.168	26.3544	24.1323	24.5308	24.6857	24.5895	22.706	22.9322	22.7024	24.5162	26.211	25.1944	24.6502	22.5424	24.1134	26.0966	26.2738	26.2436	26.3143	26.3697	25.7714	24.9945	23.1097	23.3395	24.305
AVIL	22.7486	20.6004	21.6288	20.8232	20.6956	18.9185	21.0059	19.0706	20.4926	20.518	20.9997	20.4303	20.246	20.7774	20.7325	21.9942	21.9027	19.4868	21.6686	19.3042	22.961	21.9397	22.0207	22.6402	22.9242	22.8614	19.9843	20.008	20.0163	20.1092	19.9028	19.8848	19.8975	20.038	22.1905	21.628	20.0198	19.7375	19.944	22.2184	22.1569	22.6068	22.3453	22.3114	20.1985	19.9842	19.8252	19.7732	19.8429
AXIN2	23.3402	24.3645	21.3741	21.7702	21.7774	22.0355	22.8123	22.0372	21.4791	22.0626	22.8518	20.9953	22.1922	23.9918	22.2906	22.4195	21.4402	22.8403	24.337	23.2818	23.6704	23.8306	23.8786	23.9405	24.2911	24.1299	20.8443	21.3481	21.5516	22.5831	20.8231	21.2451	20.8467	21.1863	24.0344	23.8527	21.4786	20.0986	21.0142	24.3049	24.0143	24.3709	24.0656	24.286	22.4581	21.8317	21.4542	20.5074	21.4836
AZI2	24.4931	22.566	24.8859	25.2793	25.2462	25.8491	23.8266	25.0853	24.7114	25.953	25.0643	25.6179	25.4238	23.5792	25.6177	24.9198	24.6882	24.8168	22.9857	24.8459	24.4569	25.3209	25.2919	25.2587	25.2767	25.1496	24.4642	24.8773	24.9893	25.1002	23.2393	23.7684	23.2663	24.7755	25.2444	25.2432	24.9542	23.1597	24.5797	25.3293	25.3456	25.3365	25.3347	25.255	25.1719	24.6994	23.022	22.8973	24.2584
AZIN1	28.9295	25.276	29.5686	29.7262	29.5983	30.3474	29.2371	29.5505	28.5133	30.2368	29.765	29.711	29.4098	28.4739	30.1343	29.14	28.8918	28.7314	25.1047	28.6563	28.7306	28.6481	28.9624	28.2742	27.8996	27.8583	29.4329	29.0242	28.8524	28.2323	29.822	29.5881	29.8124	29.1247	28.2443	29.118	28.9086	30.1056	29.349	28.8264	29.0335	28.5208	28.9125	28.4362	28.6141	29.3436	29.9995	30.2248	29.7115
AZU1	21.3417	22.1302	19.3057	21.2073	19.697	19.831	21.7377	20.4566	20.3568	20.0858	20.7723	22.1418	21.3103	22.1905	19.304	21.7023	20.4588	19.4652	20.6385	24.4192	21.3553	21.2382	20.5501	22.5078	21.2478	22.6526	21.1666	21.0333	20.9756	20.2704	20.1169	19.9355	20.0896	21.3091	21.4693	20.119	21.0329	20.0836	20.83	20.5663	21.7222	20.918	22.0421	21.5629	21.7567	20.8711	19.7899	20.2614	20.2829
B3GALNT2	19.3243	22.8192	19.2567	20.0119	19.6148	19.3265	19.5478	20.1216	19.8555	17.386	21.4388	19.8359	22.6567	20.5459	18.9788	20.0302	20.2488	20.9173	21.001	19.5313	20.7241	22.1218	21.4383	22.2281	22.1195	22.4806	18.9165	19.2474	19.39	19.4741	18.4067	18.6263	18.4195	19.1295	22.3713	21.4273	19.3373	18.5142	19.0354	21.6709	21.8518	21.8423	21.9118	22.3353	19.5601	19.1309	18.4088	18.4062	18.9355
B3GALT2	19.3745	18.129	19.1028	19.9184	20.6787	21.9275	18.9157	19.7603	18.6386	18.1459	19.7048	22.105	19.9472	19.2239	19.2722	20.2807	20.9895	19.8521	18.5618	18.7454	18.9001	20.2196	18.8014	19.9049	19.1495	20.2517	18.3869	18.7127	18.8619	18.5029	17.7756	18.0083	17.7939	18.5341	20.5082	19.0131	18.7947	18.3674	18.5847	20.251	21.2467	20.2626	21.2067	22.1539	19.9406	19.724	18.55	18.9869	19.7934
B3GALT4	25.9235	27.5956	25.8143	25.5979	26.2097	25.6092	24.6604	25.6744	25.6528	26.604	25.8425	25.7739	25.8292	25.2948	24.9004	25.9151	24.676	26.8464	27.036	24.7424	26.4288	26.0751	25.2316	26.14	26.3898	26.648	25.6207	26.3892	26.6878	27.2965	24.7561	25.4829	24.8052	26.0947	26.5446	25.3293	26.5717	24.7636	25.9612	25.0904	24.8905	25.3346	24.9733	25.9008	26.3543	25.6018	24.3142	23.84	25.2699
B3GAT1	20.6645	24.3278	21.3891	21.9921	20.9934	21.3006	21.7826	21.618	22.4162	20.2651	21.6029	19.3816	19.8729	22.1023	20.4309	20.6168	21.5902	20.6912	22.7643	20.6898	21.4388	23.1849	21.0807	23.5746	22.0803	24.0698	21.3911	21.8928	22.1046	21.14	19.7948	20.0323	19.8062	21.7516	23.6836	20.9742	22.0345	20.5598	21.5255	20.4117	21.5614	20.625	21.68	22.2439	21.2989	20.6606	19.1551	19.699	20.3348
B3GNTL1	22.999	22.0557	23.1926	20.3454	22.723	20.5139	21.5227	21.0134	20.5544	22.863	21.4423	21.8482	21.2941	21.8192	20.6652	22.3268	22.4949	21.1159	22.4067	22.5235	22.6426	23.1745	22.4197	23.3962	23.1323	23.749	21.0571	21.2447	21.3238	21.3096	20.6831	20.804	20.6894	21.1877	23.5061	22.3625	21.2965	20.761	21.1134	22.6136	22.9128	22.8043	22.9969	23.4578	21.4496	21.1658	20.6591	20.7015	21.0211
B4GALT3	27.435	29.6991	27.4364	29.6497	29.21	28.8032	27.7479	29.4515	28.9096	28.0908	29.7416	29.2343	29.5542	27.7812	28.3584	28.7607	28.2923	29.1128	29.9571	28.0744	29.0619	29.4376	29.4454	29.4046	29.2807	29.3153	28.0448	28.5826	28.7527	29.2501	27.5215	28.0234	27.5485	28.4519	29.3891	29.4279	28.7036	26.5775	28.2116	29.3795	29.4331	29.3115	29.4228	29.3201	29.2114	28.7025	27.809	26.8528	28.2473
B4GALT4	22.5851	22.0979	22.8319	23.2959	22.3805	24.7746	22.7105	23.0332	23.7153	25.7109	24.894	23.6667	24.9349	22.1628	24.4196	23.6396	22.8847	24.1456	24.2697	23.5801	22.897	24.5662	24.6289	25.0378	25.334	25.227	22.6293	22.912	23.0227	23.6854	22.3254	22.4304	22.3166	22.9354	24.8559	24.305	23.0034	21.4417	22.5693	24.899	24.6457	25.161	24.7937	24.9482	23.6681	22.8218	22.0826	21.5573	22.1861
B4GALT5	31.1293	28.2937	31.3042	30.2201	31.0788	28.3768	29.5453	31.8801	29.8822	33.4094	29.4894	29.8374	29.494	28.3794	29.0533	30.4436	30.3494	28.936	30.0104	30.231	31.3558	31.1836	30.6537	31.2036	31.1442	31.1659	29.6344	30.3161	30.5111	30.3714	27.3983	28.2681	27.4538	30.0961	31.1835	30.6366	30.4407	28.3444	29.9108	30.7715	31.0512	30.9165	31.084	31.2031	30.6016	29.9172	27.1073	27.6351	29.4454
B4GALT7	24.2965	25.2951	24.1422	24.3194	24.5831	24.4992	23.7676	24.4512	23.333	24.035	25.6774	24.179	25.3748	23.6678	23.6428	24.3162	24.3434	25.6772	25.9036	24.9747	24.1991	25.4925	25.1328	26.0309	26.1221	26.319	23.806	24.1021	24.2224	24.5203	23.1941	23.3122	23.1901	24.1036	25.8378	24.7794	24.197	22.7977	23.7763	25.3129	25.3827	25.6724	25.5538	25.7937	24.6958	23.8561	22.904	22.7596	23.3175
B9D2	25.2192	26.1395	24.7654	24.1396	25.4479	23.8309	24.0057	24.0348	24.306	25.9891	23.5225	24.136	24.4587	24.7982	24.0479	24.956	24.6305	24.4617	25.7526	23.3051	25.0709	24.9928	24.6585	25.1335	25.7066	25.608	24.061	24.5971	24.8288	25.7266	23.7402	24.1694	23.7663	24.3969	25.4262	24.6725	24.7416	23.4544	24.2658	24.6671	24.2676	24.8942	24.3416	25.0025	24.7382	24.1264	23.5208	23.0515	23.8609
BACE2	20.2658	21.0969	20.476	21.1398	22.2292	21.8313	21.8332	22.2511	24.343	20.2495	20.8868	20.9049	21.1575	21.4289	20.7882	21.7997	20.7311	20.5911	21.1463	21.5604	20.6571	21.832	20.9526	21.7488	21.6494	22.1534	20.106	20.5127	20.6952	20.8538	19.6217	19.9374	19.6438	20.326	22.1876	21.0948	20.62	19.8545	20.3049	22.1709	22.2984	22.3034	22.3285	23.1304	21.5898	21.1611	20.2798	20.2253	21.0465
BAG3	24.4457	25.6403	24.0953	24.3785	24.3541	25.7016	25.6385	24.0697	25.5533	24.1769	24.5053	26.0597	25.8424	25.0903	24.249	23.847	24.6413	24.5759	27.0495	24.5546	24.7787	25.0985	24.9901	25.2601	26.0032	25.6967	23.8461	24.5186	24.7807	25.8607	23.6493	24.2356	23.685	24.2872	25.5155	24.9898	24.6911	22.9339	24.1115	25.6602	24.974	25.8928	25.0688	25.7633	25.3633	24.642	24.0143	22.9779	24.2629
BAG4	23.6033	22.3313	24.2033	24.4025	24.6624	24.8973	23.4954	24.0782	23.7731	24.7949	24.5165	25.3436	24.799	23.3591	23.9677	23.8121	23.6637	24.5008	22.9592	24.8849	23.0649	24.4959	23.9775	24.7689	24.8781	25.0341	23.4421	23.9604	24.1496	24.5456	22.6345	23.0592	22.6541	23.8241	24.8239	23.833	24.0888	22.3226	23.5822	24.3998	24.3615	24.6503	24.475	24.8892	24.6039	23.8856	22.6504	22.2854	23.4077
BAIAP3	20.5422	25.0031	20.8576	20.6913	21.5513	20.2825	20.5937	21.1943	21.5909	18.2426	18.9428	20.6462	21.0407	22.5434	21.2926	23.153	23.2811	21.0979	20.6319	20.5054	23.0819	23.799	22.5309	23.8002	23.1707	24.018	19.7146	20.0017	20.1288	19.8116	19.0746	19.2523	19.0864	19.8796	23.9989	22.6121	20.0782	19.4792	19.8432	23.1905	23.8409	23.3097	23.8701	24.2014	20.5351	20.2073	19.2915	19.5746	20.0943
BAK1	23.6371	23.7467	24.4634	25.0158	24.912	23.6721	23.7518	24.8225	24.4906	26.943	25.4647	25.6305	25.3064	23.684	24.8319	24.5365	24.5788	24.9744	26.3328	25.1835	24.8328	25.5662	24.7144	25.5474	25.6465	25.9293	24.2676	25.0165	25.288	25.711	23.3489	24.0918	23.4074	24.7076	25.9117	24.865	25.1798	23.5797	24.6289	24.6847	24.607	24.8764	24.6602	25.5022	25.0296	24.3893	23.0636	22.6675	24.1502
BANK1	26.2228	26.5178	27.5391	26.625	28.1756	30.8918	29.3329	28.6661	27.6575	27.4773	29.5377	28.2309	28.4752	28.7698	29.1057	28.0808	28.0758	26.8268	24.5924	26.6831	26.2145	27.1574	27.8043	27.0404	26.9944	26.6531	28.7738	28.7216	28.6472	28.5091	28.4897	28.7178	28.5121	28.7556	26.7972	27.7936	28.6746	28.528	28.7722	26.569	26.5436	26.3378	26.4594	25.7376	27.9659	28.3707	28.768	28.7803	28.5177
BANP	32.6105	33.9413	32.8128	31.0934	32.1157	30.7467	30.9144	31.0846	30.7399	29.6592	31.7591	31.077	31.789	32.2335	31.0764	31.876	31.0347	31.7962	33.1193	31.7755	32.9288	32.9292	32.8194	33.4209	33.7202	33.6863	30.6388	30.9957	31.1404	31.7628	30.1786	30.3551	30.1768	30.9782	33.2702	32.5081	31.1064	29.4981	30.6278	33.1568	32.9575	33.4725	33.1156	33.3726	31.8003	30.8983	30.0021	29.5739	30.2852
BARD1	22.9549	22.264	22.8031	22.8956	23.464	23.7425	21.6215	24.603	23.3432	24.6992	24.4924	24.7742	25.0245	22.6317	24.3081	22.4209	24.0133	24.0418	22.0921	22.8538	22.5162	24.3949	24.1411	24.937	25.1772	25.2642	22.3341	22.5497	22.6386	22.966	22.0079	22.1077	22.0075	22.5358	24.7689	23.842	22.6171	21.7083	22.3319	24.8409	24.7543	25.1992	24.9254	25.2234	23.3582	22.7129	22.089	21.9039	22.3334
BASP1	38.0725	38.3434	38.2965	35.4838	38.1202	35.8874	37.081	38.0533	35.8082	38.8536	35.6986	35.7829	35.0628	36.7258	34.9788	36.6142	37.2301	36.4119	37.0048	36.2884	37.1321	38.0089	36.57	38.3376	37.9969	38.6753	36.2922	37.047	37.3285	37.2499	34.2699	34.9317	34.302	36.8608	38.4136	36.3655	37.2352	34.6628	36.4948	36.7399	37.3862	37.1693	37.559	38.1857	37.5624	36.441	33.7229	34.0283	35.7237
BATF	25.8059	26.7933	25.2678	26.1479	25.1198	25.5129	25.4715	25.8898	25.9875	28.3753	24.6786	24.2876	25.0146	25.0934	24.8224	25.5243	25.4324	25.4577	26.3572	24.7673	25.109	25.8468	24.797	25.7194	25.812	26.2184	25.1521	25.9546	26.2714	26.733	24.1786	25.0182	24.2407	25.6016	26.2788	25.0487	26.1428	24.5883	25.5719	24.9402	24.8609	25.1068	24.8936	25.8973	26.0656	25.4834	24.1619	23.795	25.3306
BAZ1A	27.6483	26.2732	27.2631	27.4794	27.2598	26.8921	26.3484	26.9397	27.1442	29.8157	26.6268	26.7903	26.9391	26.4446	26.7763	27.6326	27.7249	26.4774	26.416	26.4882	27.2863	26.3779	26.6218	26.0009	25.8307	25.7115	27.689	27.6273	27.5889	27.4411	27.6368	27.6769	27.638	27.6393	26.092	26.8047	27.5991	27.4093	27.6865	26.4082	26.4488	26.148	26.332	26.0628	27.4139	27.6689	27.5587	27.3968	27.6859
BAZ2A	24.7555	24.4203	24.4724	24.0586	24.3963	23.3572	23.7262	23.1906	24.0012	25.6428	23.3615	23.653	24.0653	23.904	23.2437	24.3619	24.6425	23.7943	25.6899	24.1296	24.7032	23.2559	23.5455	23.1451	23.036	22.9424	24.8859	24.7281	24.6538	24.4697	25.0343	24.9399	25.0291	24.7807	23.0551	23.573	24.6807	25.0666	24.8367	23.2608	23.3254	23.1296	23.2731	22.9664	24.4659	24.7187	24.996	25.0659	24.8328
BAZ2B	28.8114	23.2076	28.8377	27.2107	29.0733	27.0142	26.9144	25.0882	25.5544	27.8145	27.0982	28.343	27.9608	26.2974	28.7549	28.0158	28.7653	26.6292	24.489	27.6706	25.3774	28.938	28.8734	28.8733	28.9682	28.7777	25.9825	26.5866	26.8118	26.3763	23.9152	24.4129	23.937	26.4392	28.8634	28.8323	26.7394	24.5694	26.1228	28.9521	28.9637	28.9811	28.9489	28.8544	27.3425	26.4064	23.8067	24.4539	25.7947
BBS1	22.0317	24.5171	22.5449	21.9068	21.8902	22.3171	22.8461	22.3095	22.5102	23.7159	22.1922	23.6773	23.5076	22.5902	22.758	22.8578	21.7933	23.3286	23.8232	23.5642	23.9344	24.426	23.786	24.7556	24.6312	25.0316	21.8646	22.1097	22.2132	22.2667	21.368	21.4965	21.3719	22.0624	24.7271	23.6056	22.1823	21.3353	21.9016	24.1328	24.3801	24.3999	24.4913	24.8155	22.5909	22.0672	21.3394	21.349	21.7766
BBS10	22.44	19.1689	22.5261	22.3338	23.2844	24.4583	22.6589	23.5024	22.5486	22.9611	23.9229	24.9181	24.2174	22.6619	23.7246	23.1599	22.9799	22.7564	19.1759	23.2132	23.0825	24.4777	24.1866	24.6548	24.6698	24.7553	21.491	21.8293	21.9652	22.2049	20.879	21.0706	20.8838	21.7748	24.6304	24.0379	21.9262	20.6703	21.5326	24.5836	24.6203	24.7004	24.6752	24.7787	22.795	22.1044	21.0951	20.9679	21.6489
BBS2	24.5108	24.3355	24.9757	26.3949	25.3497	25.7265	25.8572	25.9017	26.3032	24.5085	26.5998	26.9369	26.9681	26.0719	27.2622	26.1208	25.9943	26.7839	25.6729	25.3241	24.31	26.9849	26.9951	26.9293	26.8854	26.8675	24.8104	25.1684	25.306	25.7388	24.1891	24.4201	24.1904	25.1347	26.9479	26.9737	25.273	23.5452	24.8223	26.9364	26.9487	26.8748	26.9267	26.8661	26.1557	25.4323	24.4155	24.0209	24.8737
BBS4	20.128	20.8461	20.3103	22.6929	22.2248	21.9654	21.4994	21.3284	22.0335	25.5494	23.0257	23.0543	22.5941	20.1716	21.7314	20.9517	21.1111	22.4426	20.3338	20.6943	21.3944	23.3616	23.0775	23.9404	23.9925	24.1781	20.4712	20.5977	20.6479	20.7789	20.1401	20.1659	20.1345	20.6245	23.6712	22.6807	20.6421	19.9033	20.4259	23.6648	23.7707	24.0031	23.9359	24.0629	21.2891	20.7243	20.1517	20.0904	20.3742
BBS7	19.2263	18.5171	19.7387	20.9571	20.9135	22.3098	19.0661	20.8289	20.502	18.9197	22.2457	22.188	22.3346	18.872	20.749	20.4862	19.699	20.5385	19.6379	19.9367	19.0014	21.9472	21.3628	22.0083	22.1005	22.3248	18.9943	19.2423	19.3509	19.5586	18.7262	18.9151	18.7381	19.1444	22.2438	21.4068	19.309	18.7474	19.0965	22.0972	22.0544	22.2476	22.1057	22.6272	19.745	19.4269	18.9588	18.8479	19.3007
BBS9	19.741	18.1381	20.3245	21.6834	20.3727	20.8756	20.6633	20.2842	20.3472	19.8341	20.9875	21.3622	21.2075	19.3801	20.621	20.5226	20.6733	20.1774	19.1626	20.838	19.9567	21.0091	20.5592	20.9049	21.283	21.2844	19.2787	19.72	19.9164	20.5182	19.0419	19.4313	19.0692	19.5142	21.336	20.7328	19.8347	19.0281	19.4994	21.241	20.8786	21.3574	20.901	21.6307	20.2945	19.9141	19.4282	19.0553	19.8212
BBX	25.7229	25.0752	25.8081	27.2224	26.4252	27.4298	26.0694	26.5649	26.1697	27.5706	26.7474	26.8034	27.3032	25.0409	26.3944	26.4946	26.6575	26.537	26.1251	25.1769	25.2017	25.9759	26.3437	25.8948	25.6524	25.5498	26.5409	26.8443	26.8863	26.8692	25.9963	26.4936	26.0347	26.7513	25.6606	26.3247	26.8706	25.8342	26.6904	25.6768	25.863	25.4936	25.7998	25.2073	26.8114	26.9142	26.5755	26.1722	26.8616
BCAS4	23.3383	24.6964	22.3837	22.3517	22.859	24.3476	24.5344	22.2163	24.2517	22.4426	24.0994	22.9788	23.9243	25.2161	23.3436	23.3926	22.8777	23.2321	23.1607	23.9153	23.7749	23.4317	23.0669	24.0036	24.3746	24.4425	22.4114	22.9142	23.1174	23.804	21.7675	22.0638	21.7748	22.834	23.9182	22.7659	23.0592	21.1796	22.472	24.2851	24.0863	24.6792	24.2783	24.7413	24.5348	23.5248	22.2897	21.7994	22.8413
BCAT1	20.7853	20.1482	24.1484	22.2443	22.7729	21.5086	20.681	20.4458	20.269	21.6393	20.6053	21.4911	20.2408	20.4829	20.4514	20.9052	21.4197	21.1956	20.9096	20.4588	19.9779	22.8284	20.4181	22.6236	21.0174	23.0137	21.1221	21.7672	22.0391	20.7905	19.4265	19.8057	19.4543	21.4516	23.1477	20.6293	21.9272	20.8768	21.4804	19.9095	21.1853	19.9609	21.1856	22.0109	20.9944	20.6594	19.0638	19.7985	20.627
BCAT2	22.2343	25.3714	23.568	24.1162	23.7727	25.7715	24.8474	24.6735	23.049	23.5422	24.3856	23.8556	24.9346	23.9924	24.7591	24.515	23.8376	24.6471	25.1654	24.7488	24.388	25.0313	24.7003	25.4026	25.6954	25.7546	23.3021	23.6733	23.8283	24.3522	22.8831	23.1181	22.892	23.5902	25.4092	24.5174	23.7797	22.5626	23.3755	25.2963	25.1233	25.6008	25.2542	25.6921	24.5011	23.7735	22.9907	22.6829	23.3626
BCDIN3D	22.7153	22.8425	23.4596	23.4949	24.2162	24.783	24.2301	24.704	23.0456	23.9692	22.7465	24.2557	24.8224	23.9388	24.3696	23.8869	24.4598	24.0579	25.1855	22.5677	23.4007	24.4404	24.0959	24.8712	25.1425	25.2243	23.0232	23.4302	23.6003	24.1382	22.5135	22.7607	22.5211	23.3522	24.8327	23.8686	23.5495	22.1142	23.0865	24.5966	24.4509	24.9303	24.5972	25.0209	24.2471	23.4302	22.5173	22.1892	22.9394
BCKDHB	20.8547	19.2239	20.8935	21.7847	20.8841	22.8326	22.5898	21.8081	22.2962	20.021	23.5328	24.072	22.4422	20.4666	21.7795	21.387	21.6196	22.0744	21.5081	22.219	20.9892	22.939	22.7049	23.3766	23.6077	23.6619	20.4781	20.6736	20.7548	21.0615	20.2095	20.3087	20.2103	20.653	23.2677	22.4505	20.7338	19.9542	20.4862	23.4047	23.3036	23.6963	23.4347	23.7127	21.4191	20.8639	20.3309	20.1508	20.5425
BCKDK	29.6419	28.2227	29.635	28.3664	29.0034	29.2204	28.4965	29.2585	28.1035	31.2946	29.2759	29.757	29.9356	28.5661	28.468	29.5003	28.0224	30.0557	30.4991	29.2951	30.8877	30.438	29.5693	30.8614	30.6179	31.0588	29.2293	29.6261	29.7799	29.6441	27.8008	28.0454	27.7999	29.6007	30.7463	29.2182	29.7427	27.7405	29.2266	29.2293	29.7898	29.6349	29.9647	30.2801	29.7208	28.7522	26.7267	26.9964	28.0228
BCL10	23.0523	21.9376	23.9289	22.8118	23.6481	23.3981	21.7501	23.8181	22.4873	24.7017	22.9723	22.9286	22.2308	22.1361	23.4447	23.0196	22.9173	22.905	19.673	21.4624	22.2509	23.8276	23.4641	24.1959	24.2418	24.3684	21.9001	22.2947	22.4416	22.7755	20.9933	21.2265	20.9913	22.2754	24.0915	23.1482	22.407	20.4005	21.8903	23.8009	23.8659	24.0638	23.9812	24.1761	23.1341	22.2109	20.7843	20.5276	21.5028
BCL11A	23.2433	24.8241	24.2948	22.8334	23.8442	25.7612	24.2413	23.3354	22.4533	23.4608	24.7934	23.8816	24.8233	23.8458	23.6015	22.8552	22.0736	23.1898	22.3248	23.5019	23.8417	24.6423	24.2365	24.8105	24.8064	24.95	22.3406	22.7428	22.8998	23.106	21.5876	21.8745	21.5993	22.6523	24.8211	24.1189	22.8497	21.469	22.4313	24.9651	24.9993	25.0431	25.0329	25.1188	24.1157	23.5344	22.4577	22.3371	23.1537
BCL11B	29.5697	31.0907	28.2603	30.7994	30.0977	30.4794	31.641	29.7156	30.7288	27.2945	29.9679	30.8864	30.0784	30.9077	29.6509	29.9045	30.3893	30.0847	31.883	30.6187	29.8882	29.4405	29.4046	29.1809	28.5246	28.8374	31.2759	30.9613	30.8305	30.0611	31.3532	31.1136	31.3411	31.0514	29.0931	29.5052	30.8768	31.7632	31.1902	28.8106	29.381	28.5685	29.2772	28.803	30.3197	30.8528	31.191	31.6841	31.1304
BCL2L1	29.3275	36.2634	31.4121	37.4393	33.65	30.6131	30.1744	30.6878	31.7088	31.62	31.3441	30.918	31.7813	30.5735	30.5993	30.0221	30.6507	32.4016	30.1839	30.2671	33.5625	32.0965	32.5095	31.7251	31.4774	31.311	31.8933	31.3914	31.1854	30.5892	32.5238	32.1984	32.5114	31.5154	31.6933	32.6484	31.2503	32.8461	31.7821	32.24	32.3439	31.9376	32.2172	31.7296	30.7275	31.6265	32.6546	32.9474	32.1194
BCL2L2	21.3836	23.019	21.2739	20.215	20.305	20.9849	21.7099	21.4918	21.3723	20.6076	20.9176	20.9954	21.4678	21.3453	21.6881	20.5941	21.206	22.2998	21.401	22.8644	19.8115	22.1173	22.0856	22.8862	22.989	23.0452	21.3553	21.4621	21.4981	21.7637	20.701	20.5689	20.6667	21.6199	22.4297	21.4901	21.5182	19.6877	21.1119	21.5916	21.6842	22.0545	21.9165	21.8576	21.5627	20.5277	19.4381	19.2688	19.681
BCL3	26.6605	27.6734	25.3703	25.039	25.7329	24.1202	25.8452	25.1534	24.4386	28.5004	24.2672	24.5193	24.3653	26.5251	23.4352	24.9033	25.6915	25.634	27.513	26.521	27.6903	27.1296	26.3393	27.8969	27.7294	28.201	25.164	25.597	25.7556	25.8149	23.6503	23.8099	23.6359	25.6367	27.5921	25.7727	25.7292	23.1042	25.0633	26.3413	26.8043	26.8861	27.0641	27.3249	26.2469	24.9314	22.7555	22.8241	23.8864
BCL6	36.2152	32.7915	34.6845	33.5648	35.5124	33.4845	33.5822	34.1739	32.3714	37.2138	33.3725	34.3136	33.777	34.415	32.6832	35.1019	34.6275	33.3037	35.0013	34.0241	34.4116	35.3078	35.4023	34.8834	34.9271	34.6926	34.1629	34.4096	34.4918	34.5737	32.5071	32.385	32.4509	34.5623	35.156	35.3928	34.502	30.8789	33.8862	35.3422	35.2322	35.1554	35.1227	35.114	35.1968	34.1397	31.3265	31.3336	32.6098
BCL9	22.6238	23.4762	21.8012	21.5775	22.5539	23.5147	23.2449	22.3218	23.1757	23.4526	23.0165	23.2985	24.7799	22.9028	22.4172	23.2282	22.2869	23.1671	23.9841	22.6626	22.5819	23.1732	23.379	23.3661	24.1712	23.6992	21.8186	22.3204	22.5167	23.6393	21.9291	22.3429	21.9533	22.1623	23.5036	23.3254	22.4505	21.0348	21.9887	24.054	23.3155	24.2517	23.402	23.8889	23.2428	22.6151	22.3715	21.293	22.2577
BCLAF1	24.3331	23.1466	24.2585	24.8741	25.0614	26.041	23.8562	25.1515	24.531	24.3749	25.4206	24.5338	25.3429	23.6562	25.3372	24.4946	24.4343	23.9335	22.5829	23.9037	24.0181	23.4611	23.7387	23.3097	23.2602	23.1393	25.219	25.0584	24.9884	24.8473	25.4238	25.3359	25.4197	25.0997	23.2817	23.809	25.0111	25.4703	25.1796	23.4219	23.4191	23.2871	23.3618	23.1353	24.7092	24.9995	25.3669	25.4304	25.1577
BCS1L	20.903	23.048	22.0659	23.2279	23.8338	24.157	23.5876	23.9658	23.8365	22.2651	25.9989	25.0009	24.0107	22.3544	25.0937	23.2573	22.5314	24.2271	24.902	24.5969	22.8417	25.3937	25.5069	26.1712	26.3964	26.3474	22.1743	22.241	22.2642	22.5417	21.9304	21.8716	21.914	22.3348	25.7018	24.9467	22.2757	21.4295	22.0496	26.0956	26.0333	26.4479	26.2279	26.1883	23.1629	22.4243	21.8896	21.7168	21.9452
BDH1	19.4803	20.7559	19.1005	19.1226	19.7367	20.5547	20.9567	20.0682	19.9967	18.076	21.1782	21.9573	20.6458	20.1851	20.5574	19.126	20.0629	21.4866	21.9096	19.7793	18.7982	21.0051	21.1437	21.548	21.9693	21.7854	18.9107	19.107	19.1844	19.7983	18.7328	18.789	18.7248	19.1379	21.3048	20.7934	19.1736	18.0964	18.8541	21.935	21.6559	22.2067	21.8075	21.9355	20.3595	19.5666	19.0028	18.5603	19.0288
BDH2	22.4529	20.9955	21.743	21.563	22.8333	24.1421	22.1387	23.5388	22.6966	21.2771	24.0635	24.3142	23.9396	21.733	24.5316	23.4803	22.2355	22.2159	21.755	20.7538	20.7955	23.8428	23.4508	23.9465	24.1568	24.2397	21.1667	21.5594	21.7282	22.1926	20.8096	21.1111	20.8276	21.4168	24.1236	23.4541	21.665	20.7053	21.3144	24.0839	23.9294	24.2461	23.9886	24.4426	22.3333	21.8105	21.1428	20.8556	21.5711
BEND4	21.1687	22.5046	21.2967	20.4231	20.6883	22.2423	22.4396	20.8849	19.8502	20.5684	20.9438	20.7031	19.6575	22.7928	20.7444	20.9596	21.6207	19.6298	19.9495	20.961	21.7886	21.8094	21.27	21.9261	21.9745	22.2667	19.7622	19.9617	20.0477	20.192	19.5106	19.6594	19.5196	19.8892	22.1245	21.2706	20.0157	19.5216	19.8371	22.8097	22.8252	23.0245	22.9034	23.5332	20.9071	20.5556	20.0366	19.9476	20.3997
BEST1	26.5165	25.4491	25.7774	24.1421	25.9449	23.8292	23.6242	24.6254	22.4108	26.9152	24.5256	24.3738	23.5856	24.4975	23.6967	25.7829	24.9684	24.418	27.4095	25.1916	26.3728	27.0103	26.3611	28.3274	27.7088	28.578	24.162	24.1749	24.1764	23.9982	23.66	23.5784	23.6441	24.2846	27.4276	25.6378	24.195	23.4812	24.0211	25.8483	26.6492	26.3861	26.9735	26.7458	24.2719	23.8082	23.256	23.3757	23.4821
BEX2	24.094	26.8414	23.0337	23.0375	24.9046	24.2941	23.7263	25.5955	23.3964	22.238	24.3097	23.3432	25.8556	25.3464	24.1283	22.7248	23.8179	23.9598	25.2065	23.3275	24.9254	24.8801	24.5854	24.8991	25.738	25.4473	22.7189	23.3792	23.6655	24.8801	22.5152	23.1004	22.5539	23.1033	25.374	24.7185	23.5519	22.1536	23.0116	25.484	24.6937	25.7079	24.7663	25.7231	24.2785	23.5775	22.9878	22.1814	23.3238
BHLHE40	25.9735	28.2219	27.4681	27.2629	28.3578	27.7047	25.6122	28.2772	29.0152	26.1951	28.6394	26.7467	28.7415	26.7208	26.4873	27.3651	28.3429	27.0791	27.4942	27.09	27.9036	27.6357	28.0054	27.8078	28.0012	27.6003	27.0376	27.7285	27.8889	27.7909	24.7138	26.2357	24.8553	27.422	27.4453	28.033	27.8321	26.9183	27.5235	28.0348	27.932	28.0321	27.9422	27.5104	27.8412	27.6445	25.58	26.2063	27.6973
BIN1	30.2426	33.3242	29.8008	31.4106	30.8123	31.1549	31.6484	31.3467	31.8369	29.761	31.0279	31.6129	31.5864	30.9233	31.6931	31.7062	31.0153	31.5622	33.2065	30.7258	30.5066	31.2105	31.4932	31.2232	30.7482	30.8551	31.9382	31.5203	31.3222	30.559	32.0997	31.771	32.0795	31.712	30.881	31.3996	31.4067	32.2161	31.7596	31.0693	31.4791	30.9182	31.4446	30.7903	31.0657	31.5153	31.9319	32.2668	31.6617
BIN3	25.5024	25.1063	26.0669	24.75	25.6584	23.4937	25.3257	24.4831	24.1891	26.867	24.8182	25.2429	25.4431	24.6002	24.3901	25.4036	24.6682	25.6085	24.5729	24.2336	25.3466	26.1683	25.8994	26.5272	26.5886	26.6594	24.3232	24.6673	24.7971	25.1383	23.4938	23.66	23.4858	24.6772	26.408	25.5631	24.7714	22.7879	24.2754	26.0892	26.1308	26.3492	26.251	26.4062	25.3593	24.4187	23.0529	22.7786	23.6795
BIRC3	24.4033	23.6331	25.258	27.3848	26.5648	28.3783	27.7611	27.1658	25.2459	24.9436	26.1973	26.9273	26.3053	25.9633	27.8024	25.9024	26.7308	24.5534	22.8637	24.0303	25.1298	24.368	24.9266	24.5341	24.4077	24.2486	27.7216	27.2772	27.075	26.6796	28.0629	27.6541	28.0352	27.4999	24.1388	24.7104	27.1604	27.8673	27.4716	23.8922	24.0163	23.8477	24.02	23.4824	26.1639	26.4858	27.1401	27.4082	26.5025
BIVM	19.5265	18.8877	19.2846	20.4042	21.2765	21.8366	20.0823	19.9824	21.3311	17.9587	20.9603	20.7736	20.1698	18.9907	21.6666	20.2849	20.3535	20.535	18.4451	20.0819	19.4031	21.222	21.0444	21.5608	21.93	21.8741	19.0769	19.3027	19.3982	19.8161	18.8762	19.0192	18.8814	19.2532	21.556	20.8825	19.3687	18.6185	19.1188	21.5169	21.2546	21.785	21.3711	21.7563	19.8027	19.3324	18.9129	18.6718	19.0773
BLK	23.9777	25.9361	25.4014	23.1915	23.8717	28.0205	26.5649	25.7746	24.4005	24.8185	25.8208	25.7402	24.3174	26.1264	25.6378	25.3148	24.1984	23.5752	25.6132	23.7103	24.1658	26.0227	25.9291	26.0178	26.0048	25.9578	23.644	24.2933	24.514	24.9992	22.4812	22.9967	22.4993	24.1613	26.0191	25.864	24.447	21.8546	23.7601	25.8387	25.8469	25.7273	25.8014	25.6311	25.931	25.5353	24.3563	23.9194	25.0969
BLM	20.7922	20.8107	21.7075	23.3336	22.8842	22.7892	21.9268	22.6895	23.5188	21.7529	23.5332	23.3745	23.3581	21.5396	22.9441	21.9552	22.8086	22.9347	21.6636	21.6902	20.2966	23.2046	22.9179	23.6184	23.8175	23.9078	21.079	21.3614	21.479	21.8613	20.6838	20.8339	20.6865	21.3222	23.5342	22.6738	21.447	20.3801	21.103	23.7756	23.7004	24.0584	23.8265	24.1249	22.4923	21.7679	20.9825	20.7457	21.3292
BLNK	22.1663	23.3587	23.5608	21.3349	23.061	26.211	25.2161	23.5813	22.3183	22.2948	24.8014	23.0558	22.7972	23.863	24.1621	22.6353	22.4746	21.8264	21.4662	21.3694	22.4771	24.2946	23.7902	24.2666	24.388	24.5258	21.0721	21.5641	21.7783	22.2236	20.634	21.046	20.6621	21.3482	24.5234	23.9018	21.6914	20.71	21.3045	24.8973	24.8359	24.9421	24.8511	25.052	23.2204	22.779	21.9543	21.6241	22.6288
BLOC1S1	28.1865	30.6899	28.7997	29.2721	29.7692	28.9635	27.4342	30.4482	28.2383	31.0315	29.5347	28.8835	29.6705	28.6639	28.7575	28.0294	28.6946	29.9051	27.2944	28.092	30.3512	29.6384	28.7349	29.9764	30.1445	30.5711	28.7059	29.4472	29.7539	30.3451	27.754	28.2798	27.7827	29.2088	30.219	28.6481	29.6482	27.6235	28.9459	28.5768	28.5565	28.9247	28.6914	29.5081	29.5621	28.58	27.2327	26.9572	28.0939
BLVRA	23.8428	26.2916	24.9486	25.3093	24.1122	25.4216	23.6546	25.855	24.9178	26.1694	25.3006	25.6541	26.8049	24.4679	25.7533	24.7065	24.2809	26.1465	27.0947	25.0109	24.2242	25.8286	24.9625	26.0684	25.877	26.158	25.6142	25.8743	25.959	25.8498	24.0879	24.4381	24.0918	25.8509	26.0263	24.5745	25.937	24.2111	25.6308	24.4678	25.1865	24.9499	25.3612	25.6555	25.8766	25.1865	22.5953	23.1054	24.4616
BLVRB	28.1537	31.8653	30.035	32.5548	30.7882	29.7038	27.6517	29.183	26.3089	29.68	30.0805	30.5114	30.6299	28.6415	28.3208	27.5472	28.1274	30.8258	29.4619	29.1732	30.8952	29.8422	28.1548	30.2842	29.8517	30.5424	29.9062	30.3229	30.4593	30.3141	27.6844	28.3047	27.7039	30.2609	30.2471	27.6506	30.4195	28.078	29.9817	28.3622	29.3532	28.9978	29.5797	30.0779	30.5983	29.962	26.8136	27.4727	29.2521
BLZF1	24.4546	22.2661	25.3414	24.5631	25.1426	25.01	22.8346	24.6433	24.8298	28.1604	26.2983	26.086	26.9821	21.971	24.3709	25.3896	24.0865	25.4989	22.0879	24.2256	25.481	26.9616	25.7174	26.9936	26.9171	27.5194	22.887	23.555	23.8442	24.1581	22.0589	22.5532	22.0911	23.2777	27.4408	25.851	23.7315	22.3077	23.1809	26.5429	26.6807	26.775	26.7523	27.6829	24.3656	23.6576	22.3793	22.2656	23.3922
BMI1	24.356	22.4067	24.9343	27.1562	26.0103	27.4833	25.2808	26.0359	25.7099	23.8171	26.1183	25.7765	25.1694	24.6881	26.1176	25.4218	25.7861	24.7044	21.6787	24.6243	24.0622	25.983	25.4418	25.6753	26.0072	26.0482	24.1121	24.505	24.684	25.1759	23.9344	24.3144	23.9633	24.2932	26.2942	25.7552	24.6042	24.0657	24.346	25.994	25.6302	26.0191	25.604	26.4693	24.7984	24.6045	24.2739	23.9813	24.6449
BMP2K	22.1802	19.0776	22.9311	22.0363	22.6761	23.0939	21.9158	21.8974	20.78	23.0196	22.2454	22.3531	22.5799	20.9809	21.7591	21.6131	20.838	21.9453	19.2667	21.5917	21.3257	23.0019	22.5557	23.2063	23.1684	23.3423	20.7526	21.125	21.2687	21.4041	19.9311	20.169	19.9381	21.061	23.1894	22.3981	21.2263	19.8045	20.8084	22.9009	23.0287	23.0771	23.0999	23.2748	21.8288	21.158	19.961	19.9219	20.6971
BMP8B	21.8356	23.5923	21.1738	20.7838	20.1134	20.2396	21.5145	20.5269	21.8407	20.2463	19.7009	20.0093	19.2453	22.0797	21.0778	21.2604	21.31	20.2273	22.5802	21.0034	21.1055	21.4938	21.4108	21.8151	22.3441	22.1672	20.1482	20.4291	20.5454	21.1208	19.9644	20.1545	19.9719	20.3629	21.8306	21.2691	20.5086	19.5953	20.2064	22.0209	21.6353	22.323	21.7521	22.1891	21.1118	20.559	20.1024	19.7269	20.2516
BNIP2	28.9216	24.6152	29.2839	28.2934	28.1602	28.8163	27.6087	28.3043	28.1559	30.8989	28.6812	28.3988	28.3847	28.1318	29.5943	27.6023	28.2317	28.3649	25.1363	26.8122	28.0225	27.5409	28.2931	27.3693	27.4978	26.9528	28.5892	28.2552	28.1037	27.9699	28.8801	28.8134	28.8797	28.383	27.1545	28.3098	28.159	28.8571	28.4784	28.1988	28.0372	28.0178	27.9606	27.3933	28.035	28.4892	28.8416	28.8333	28.6703
BNIP3	23.7456	20.9812	24.6672	24.2716	24.2948	25.5227	24.4922	24.1606	23.9338	22.9615	25.278	25.0181	24.7424	24.2929	25.329	24.2762	24.3564	24.1008	21.1149	24.4482	24.3042	24.7634	24.7753	25.2414	25.8076	25.5945	23.0169	23.4743	23.655	24.5685	22.7111	22.9967	22.7174	23.4084	25.1602	24.5044	23.6044	21.811	23.0645	25.3187	24.8678	25.6526	25.0262	25.4082	24.4564	23.5372	22.7398	21.9894	22.9125
BNIP3L	28.4167	27.804	30.9885	31.8452	32.3087	29.3399	28.1318	28.467	27.7973	28.4709	30.2522	29.9483	30.2228	28.8818	28.305	28.0925	28.8584	30.516	25.4155	28.6997	29.8335	28.841	29.3712	28.1701	28.0883	27.7034	29.6756	29.2851	29.1222	28.7945	30.4244	30.2465	30.4238	29.3208	28.3677	29.6892	29.1626	30.7415	29.6677	29.0582	28.9475	28.6299	28.7497	28.3463	28.5066	29.4905	30.6301	30.7582	30.0923
BOD1	23.6497	24.0542	24.4396	23.7569	24.3461	26.062	24.493	24.7916	25.4234	21.9562	25.1062	25.2639	25.0855	24.1083	25.3817	25.2513	24.2005	25.3097	24.0448	23.8653	23.3911	25.8643	25.5795	26.3084	26.3073	26.4425	23.4093	23.6387	23.7284	23.8969	22.6972	22.7383	22.6847	23.6966	26.1142	25.1976	23.7198	22.2472	23.3091	26.0273	26.1615	26.2778	26.2697	26.3463	24.6802	23.8078	22.6556	22.5849	23.1366
BPI	20.8292	18.2334	19.5657	22.0201	19.8976	20.1041	21.0563	20.8145	19.7715	22.333	20.5501	21.3372	22.441	19.0012	19.4783	21.9647	19.385	20.7091	18.6504	22.1745	20.0301	20.3553	19.7558	21.6867	20.7855	21.9073	21.1114	21.0207	20.9751	20.2449	19.711	19.4369	19.6659	21.3734	20.6686	19.1685	21.0444	19.382	20.6662	19.6959	20.6498	20.1676	20.9731	20.6028	21.8953	20.5946	19.0348	19.5211	19.6749
BPNT1	20.9526	21.7692	21.1608	22.0129	21.7103	23.1448	21.4137	22.5773	21.9381	23.4302	23.278	23.2319	22.5335	21.7081	22.264	21.2914	21.5442	23.1623	22.6428	21.5831	21.2931	22.7171	22.4487	23.0426	23.1958	23.2678	21.4282	21.7859	21.9188	22.3156	20.8754	21.1162	20.8819	21.7319	22.9946	22.2557	21.8807	20.4244	21.4736	22.8268	22.7542	23.0661	22.8601	23.1332	22.4616	21.7989	20.8753	20.5421	21.3337
BRAF	20.7763	19.7291	21.0712	21.7578	22.247	21.0739	20.6524	20.2276	22.0366	21.2919	21.4423	21.68	21.7591	20.1518	20.563	21.5673	20.7625	20.8047	19.3772	21.1604	20.7786	22.1126	21.8551	22.195	22.6105	22.5274	19.8432	20.1301	20.2559	20.7516	19.6874	19.921	19.7019	20.019	22.4257	21.8866	20.2078	19.5422	19.9573	22.4675	22.1042	22.6405	22.1652	22.7129	20.6322	20.2591	19.9005	19.6002	20.106
BRCA2	19.2416	20.9777	19.864	20.1656	20.2187	19.9507	18.7187	19.5778	20.2792	22.857	21.1948	21.3097	21.4386	19.1264	19.2486	19.4366	19.8028	20.1501	19.6992	19.8183	19.9591	21.4133	21.1173	21.4277	21.7615	21.7414	19.0203	19.1627	19.2238	19.4287	18.934	19.0554	18.942	19.1035	21.6959	21.1843	19.1997	18.8952	19.0834	22.0202	21.7093	22.1674	21.7529	22.3385	19.5112	19.3445	19.1542	19.0102	19.2838
BRD2	30.8371	32.205	32.0231	32.1971	32.66	32.1423	30.8436	31.8098	33.0497	32.2821	32.3201	32.2247	32.7735	31.6879	31.9266	32.5908	31.8892	32.8371	32.5216	32.6851	32.1821	31.1089	31.3599	30.8776	30.7892	30.6895	33.1368	32.8962	32.7948	32.5348	33.4882	33.348	33.4839	32.9438	30.8993	31.4907	32.8244	33.6768	33.0998	30.9676	30.9851	30.7949	30.907	30.6905	32.2541	32.7674	33.387	33.5331	33.0729
BRD9	27.6123	29.235	28.1716	28.5982	28.0867	27.952	28.0116	28.4656	28.4294	27.9156	29.2529	28.2275	28.8033	27.5293	29.0303	28.3039	28.7634	28.3402	29.3661	28.0594	27.848	29.1198	29.1088	29.0444	29.0104	28.9729	27.9618	28.2486	28.3413	28.6093	27.2062	27.3445	27.1953	28.272	29.0904	29.0472	28.3265	26.3807	27.9038	29.1106	29.1093	29.0607	29.0927	29.0556	28.8366	28.2203	26.9776	26.6433	27.5255
BRI3	30.7509	28.8518	29.0995	28.8454	29.9585	28.9114	29.1876	29.4715	28.7885	31.1267	29.4707	29.1152	29.8307	30.306	27.8029	29.0093	28.652	30.2794	30.5181	30.5628	30.7717	29.7981	29.8251	29.4452	29.6211	29.2287	29.7899	29.6837	29.6388	29.6918	29.6348	29.6714	29.6264	29.6615	29.6425	29.6247	29.6453	29.402	29.8227	29.4554	29.7849	29.7392	29.8324	29.8675	29.7562	29.7925	27.8968	28.2683	29.2655
BRI3BP	26.2244	26.3123	26.4161	25.9671	26.5929	26.2152	25.3083	26.5533	27.5269	24.0506	26.4082	26.0286	26.5462	26.7635	25.1505	26.8858	24.4312	25.6591	26.3079	26.1449	26.355	26.6993	26.1411	26.4746	26.8482	26.8976	25.0438	25.5165	25.7288	26.3304	24.7908	25.2328	24.8239	25.2793	27.0656	26.4006	25.6371	24.8804	25.3041	26.8281	26.4464	26.9097	26.4438	27.3693	26.0078	25.6872	25.2141	24.8492	25.6635
BRIX1	24.164	25.5766	24.8517	24.7589	25.3297	26.117	24.2237	25.4519	26.183	24.8854	26.0415	26.1489	25.5894	24.8342	26.5002	25.2456	25.4791	26.043	25.0379	23.0961	23.74	26.1639	25.8523	26.4772	26.563	26.647	24.3002	24.7014	24.851	25.2492	23.5455	23.8198	23.5501	24.6475	26.4145	25.6154	24.8108	23.015	24.3323	26.2643	26.2509	26.4753	26.3457	26.5532	25.5584	24.7517	23.5542	23.223	24.1676
BRSK1	25.1694	26.8533	24.6599	24.6274	24.3495	24.1982	25.0479	24.6977	24.9742	24.5028	23.0007	23.1153	23.1295	26.6681	25.0108	25.6006	24.6394	24.122	25.4191	24.5447	24.4917	25.1696	25.4851	25.6585	26.3238	25.8786	23.8461	23.9267	23.9582	24.3632	23.8517	23.8656	23.8463	23.9493	25.407	25.18	23.9556	23.4522	23.81	26.2709	25.7606	26.6556	25.918	26.0232	24.5628	24.1457	23.9733	23.6782	23.8805
BRWD1	23.5276	21.9279	24.1663	24.429	24.1653	24.6478	24.3939	23.9932	24.3728	22.8484	24.173	24.3872	24.1749	23.6155	24.4329	23.8319	24.4733	23.8159	21.873	23.266	23.8789	23.0516	23.2666	22.819	22.6935	22.618	24.5474	24.4395	24.3916	24.2324	24.6623	24.618	24.6608	24.4614	22.836	23.3802	24.4081	24.6956	24.5322	22.8255	22.8766	22.647	22.7971	22.5637	24.0552	24.3464	24.6151	24.6698	24.4948
BSCL2	25.2262	24.6445	25.6539	25.2312	25.9038	26.4079	24.98	26.5947	25.5031	27.4229	26.309	27.0582	26.3752	24.7325	26.3289	25.3341	24.6124	26.204	25.816	26.9716	25.9171	26.2849	26.0125	26.547	26.8864	26.9025	25.4209	25.7775	25.9264	26.4569	25.0882	25.3368	25.1002	25.6771	26.6245	25.9167	25.8762	24.8172	25.5159	26.0529	25.8497	26.2861	25.9411	26.3722	26.002	25.4517	24.8768	24.5902	25.1624
BST1	27.3388	23.8063	25.6988	25.9348	27.0599	25.726	24.8821	25.7522	23.7094	27.5698	25.4419	26.5539	25.6842	23.8329	24.8609	24.3438	24.6041	26.7796	24.6238	25.3696	25.6949	26.9347	25.3826	27.4535	26.6623	27.6731	26.1995	26.5818	26.7251	25.9903	24.0059	24.2334	23.9996	26.5795	27.2912	24.9277	26.6943	24.5516	26.1643	24.1532	25.4953	24.6718	25.7186	26.048	25.9926	24.8848	22.0428	22.9448	24.0122
BST2	30.0231	31.8339	28.1163	29.6387	29.2212	29.1433	28.4881	30.2192	29.8577	32.1331	30.0095	30.891	30.0417	29.8495	30.0008	29.3051	29.3129	29.9358	32.1015	30.1203	29.9464	29.7891	30.4214	29.8454	29.9418	29.4989	30.2839	29.8819	29.6691	29.5157	30.601	30.4472	30.5948	30.0683	29.4821	30.3445	29.7543	30.5009	30.0978	30.4175	30.3404	30.35	30.3218	29.8274	29.8674	30.2025	30.6063	30.5939	30.2863
BTAF1	26.4461	23.7508	27.7094	28.2198	27.3069	29.3389	28.0216	28.1735	28.6245	26.1719	27.8511	27.9859	28.2892	27.2573	29.0818	28.0993	28.0045	27.8658	24.3501	26.5067	26.7174	25.7208	26.4523	25.2925	25.5923	25.0461	28.5459	28.6827	28.7246	28.6704	27.5195	27.7372	27.5172	28.6775	25.4267	26.7161	28.7148	27.5032	28.5406	25.6963	25.2687	25.4102	25.1417	24.9272	28.7	28.7771	27.91	28.1566	28.6366
BTBD10	25.2148	24.0872	26.0076	25.4323	26.0853	24.2527	24.1864	24.323	24.3292	27.2872	25.3539	25.786	25.4612	23.2035	24.7794	24.751	24.5254	23.7086	23.4604	25.1556	26.4443	26.1601	25.7077	26.4134	26.4503	26.617	23.9899	24.4402	24.6118	24.916	23.1881	23.5095	23.2011	24.3398	26.4189	25.5469	24.5616	22.9479	24.0884	26.0153	26.0632	26.2388	26.1569	26.4569	25.0653	24.3293	23.1176	22.9142	23.8413
BTBD3	20.525	22.0092	21.5954	20.8548	19.3604	21.3677	20.9925	20.6899	20.3754	21.1304	21.2943	21.1122	22.203	20.0371	20.1724	20.4744	19.2363	21.1414	21.2364	22.5557	21.6358	21.9808	22.2776	23.168	23.4937	23.3801	20.4369	20.4388	20.4343	20.7031	20.1799	20.0329	20.1527	20.6009	22.3377	21.5011	20.463	19.5305	20.2324	21.9385	21.8988	22.5205	22.1982	21.9555	20.7155	20.0488	19.6071	19.4761	19.6027
BTBD6	26.7401	28.06	27.8966	27.9977	28.4534	27.8541	27.1661	27.6871	28.2195	25.4451	29.162	28.5857	28.8405	27.5088	27.6296	27.0099	27.5111	28.5281	27.7027	28.5637	28.7094	28.5247	28.6789	28.729	28.7134	28.7543	27.4175	27.6509	27.7259	28.4409	27.421	27.4403	27.4012	27.722	28.6512	28.5241	27.7227	25.7074	27.2826	28.7144	28.5346	28.7554	28.6163	28.647	28.2078	27.3669	26.8421	25.7612	26.5252
BTF3	35.5097	36.005	35.9394	36.3202	36.2379	36.6763	36.3847	36.6744	36.3912	35.4392	37.687	38.3177	37.4217	36.3636	37.0537	35.4022	36.2027	37.8606	34.8458	36.9153	36.7842	36.5032	37.1584	36.529	36.3561	36.1586	36.6802	36.1132	35.8978	35.4803	37.3062	36.7278	37.2634	36.346	36.1731	37.0273	35.9826	37.2023	36.4028	37.091	37.2452	36.9363	37.2016	36.4822	36.0267	36.5001	37.4199	37.8167	36.6733
BTF3L4	26.8074	23.5932	26.9892	26.6005	26.783	27.6326	26.9778	27.3289	26.7266	26.9252	27.7081	27.9019	28.2251	26.7963	27.5972	27.1629	26.4756	27.4848	25.063	26.9112	26.7611	27.5318	27.4232	27.5203	27.511	27.4461	26.565	26.9529	27.0887	27.2934	25.5502	25.938	25.5611	26.898	27.5271	27.3332	27.0531	24.9211	26.6196	27.4972	27.5031	27.5437	27.5239	27.5319	27.3356	26.7387	25.1035	24.6981	26.1011
BTG1	34.744	32.6653	34.6663	34.6352	35.4646	34.5224	35.0168	34.9292	34.9814	30.5081	34.526	34.7119	33.8365	35.2477	34.5936	34.4727	34.1148	34.3306	33.0747	33.9081	33.831	34.2261	34.3005	33.6314	33.2752	33.3302	34.5634	34.2466	34.127	33.5632	35.0493	34.9015	35.0567	34.236	33.8596	34.6799	34.1501	36.0315	34.6096	33.9856	34.1874	33.6138	34.0065	33.772	33.5196	34.3824	35.3576	35.9257	35.0644
BTG2	29.8126	29.4094	29.3054	28.5824	28.1073	28.3805	27.5731	28.2482	27.2777	27.8846	27.1608	28.0593	29.7049	26.0181	27.1161	27.2341	26.4819	27.1343	28.3948	27.3755	27.725	26.9777	27.4119	26.7743	26.5165	26.409	28.9567	28.6137	28.4724	28.0571	29.2836	29.0483	29.2725	28.7277	26.6189	27.4606	28.5219	29.4018	28.8439	26.8915	27.0661	26.657	26.974	26.428	28.0742	28.5728	29.1701	29.3846	28.8197
BTLA	23.5386	23.9006	23.2833	24.015	24.0867	26.99	25.6181	24.6114	24.8368	23.4485	25.0921	25.4576	24.8537	24.0312	25.4007	24.187	23.6189	23.8049	23.4113	23.0883	24.3257	25.1069	25.1019	25.1198	25.0336	25.086	23.0887	23.6979	23.9124	24.686	22.785	23.2918	22.8113	23.542	25.1136	25.0892	23.8406	21.7513	23.2594	24.9296	25.0601	24.8412	25.0371	24.9022	24.9518	24.5453	24.0159	23.0537	24.1923
BTN2A2	20.1658	21.3431	21.6028	19.7419	20.8518	21.6063	19.236	20.3986	20.7804	22.6244	22.6566	22.1818	22.1094	19.1706	21.557	22.2673	20.6139	20.5402	20.9181	21.4788	21.2962	22.7422	22.5499	22.8681	22.8668	22.911	19.7713	20.0603	20.1777	20.3517	19.1074	19.2375	19.1056	20.0485	22.8381	22.3924	20.1505	18.8311	19.7592	22.8504	22.8769	22.9063	22.9032	22.9219	21.199	20.4831	19.3915	19.3082	19.9517
BTN3A1	22.2616	24.3237	22.2471	24.4486	23.8042	23.4912	22.3677	23.934	23.7428	22.3587	23.9725	23.1924	23.4366	22.5443	23.3833	24.5444	23.3321	22.4615	22.7714	22.0775	22.1637	22.1083	22.2941	21.9324	21.9063	21.8121	23.9769	23.8636	23.8171	23.7185	24.1587	24.1083	24.158	23.8782	21.9695	22.4018	23.8303	24.2246	23.9691	22.0256	21.9986	21.9029	21.9427	21.8183	23.5062	23.7904	24.1192	24.1613	23.9618
BTN3A2	27.9859	29.711	29.0301	30.7113	29.9807	31.0082	27.8546	30.7199	31.3103	30.5503	31.6193	31.1017	27.8963	28.0723	30.1332	30.8501	29.5526	30.0855	30.9293	28.3715	28.5936	28.4168	28.6946	28.2035	27.8115	27.8571	31.1639	30.6326	30.4172	29.6453	31.5608	31.1586	31.5388	30.8028	28.0669	28.7599	30.4918	31.9481	30.9939	28.3112	28.6395	28.0788	28.5424	28.0182	29.9921	30.7304	31.5146	32.0364	31.1176
BTN3A3	28.1972	28.5436	28.6215	30.0998	29.8904	29.1993	28.3238	28.4362	29.506	28.9249	29.7014	30.0008	29.764	27.6532	30.1537	29.1561	30.1564	28.8258	28.3839	29.1131	27.6627	28.1359	28.5146	28.1369	27.8569	27.8042	29.8755	29.7278	29.6456	29.3591	29.8905	29.8653	29.8957	29.7994	27.8363	28.438	29.6777	29.88	29.8173	28.0404	28.2729	27.9016	28.2353	27.6407	29.4655	29.6819	29.8799	29.8786	29.7512
BTNL8	19.8992	22.4676	21.2281	21.216	21.2818	19.8787	19.3437	19.9083	20.9562	21.0808	21.4973	21.7928	21.6799	22.5089	22.8529	20.0205	19.6137	20.7068	20.6749	18.8641	20.1044	21.0886	21.3987	21.2599	21.7629	21.3441	20.4413	20.4695	20.4806	20.7122	20.5239	20.5329	20.5223	20.4747	21.1772	21.2758	20.4792	20.3133	20.432	21.6854	21.2555	21.8421	21.3099	21.3581	20.6372	20.5185	20.5517	20.3734	20.4407
BUB3	29.9194	29.9347	30.4852	32.7555	31.7948	32.9171	31.6954	32.5634	32.0676	29.7813	32.2772	32.5533	31.5239	31.3822	32.6508	31.5899	31.5502	31.7058	30.2312	31.1802	31.4062	30.5991	30.9427	30.4617	30.1414	30.0993	32.3893	32.2178	32.1348	31.8063	32.4544	32.3981	32.4516	32.2898	30.2656	30.9526	32.1649	32.4196	32.3339	30.4533	30.6884	30.2463	30.6137	30.055	31.8732	32.1822	32.4268	32.4254	32.3049
BUD13	23.4754	23.9567	23.5687	24.6666	24.0822	24.3766	23.2209	23.94	25.4184	25.6085	24.591	24.7033	25.9763	23.4765	24.0228	24.2304	23.8144	25.1726	25.1187	24.1209	23.818	25.3271	25.1235	25.54	25.6854	25.7044	23.5183	23.902	24.0455	24.5089	23.0316	23.3123	23.0428	23.8252	25.5398	24.9878	24.001	22.586	23.5935	25.3389	25.2208	25.5131	25.305	25.5542	24.4131	23.7746	22.924	22.5255	23.3412
BUD31	30.0098	31.6983	30.4268	29.2259	30.0146	29.3713	28.438	29.7079	29.5912	31.3641	31.1218	30.3323	31.2029	29.7218	29.9712	29.9239	29.7726	30.5016	30.5132	29.9064	31.1064	30.7064	30.2356	30.7942	30.7843	30.8478	30.1752	30.5487	30.6533	30.7334	29.0457	29.6106	29.0783	30.4554	30.8113	30.1471	30.6275	29.0643	30.3166	30.124	30.2781	30.3635	30.3678	30.6764	30.6121	30.0707	28.2127	28.0482	29.6181
C10orf76	24.0103	21.9263	24.8432	25.799	24.4764	25.2649	25.3125	25.003	24.0413	24.6687	24.1801	24.0365	25.2657	24.4314	25.1016	23.9264	24.4277	24.5639	23.4282	24.672	24.2761	25.3265	25.1723	25.3784	25.3895	25.3867	23.6663	24.1452	24.3081	24.6356	22.817	23.2081	22.8326	24.035	25.38	25.1063	24.2574	22.458	23.7714	25.3343	25.3334	25.376	25.3605	25.3932	24.8319	24.2053	22.9444	22.6215	23.7121
C10orf88	20.5429	20.842	21.5889	23.1197	21.7905	23.399	22.3483	22.3487	21.3004	21.0996	22.5181	24.0357	23.4344	20.9588	22.628	21.3789	21.8109	21.9945	20.4246	22.6209	21.3081	22.8685	22.8794	23.3725	23.6521	23.5752	20.9673	21.2236	21.3265	21.8976	20.6182	20.7039	20.6094	21.2525	23.1598	22.5467	21.3098	19.8836	20.9033	23.3592	23.1735	23.6224	23.317	23.4561	22.2055	21.3892	20.6188	20.1915	20.7748
C11orf24	22.1481	24.5028	22.8046	22.8959	23.4196	24.9206	23.8755	24.0182	23.548	22.7526	24.3065	23.7891	24.3142	23.9736	23.629	22.9636	23.006	22.9916	23.2178	23.4936	23.6023	24.1534	23.9503	24.465	24.7446	24.7361	22.5905	22.9976	23.1532	23.7079	22.1464	22.4283	22.1564	22.9169	24.4579	23.7869	23.1054	21.6382	22.6657	24.4895	24.2959	24.7241	24.407	24.733	23.8467	23.1678	22.337	21.8698	22.7086
C11orf54	23.649	20.283	22.9913	21.7949	22.6246	23.1547	21.981	22.989	22.3509	23.5405	22.3844	21.9655	22.5274	22.4776	22.6856	23.2882	22.1936	22.337	19.7321	21.2146	23.0487	23.6164	23.1533	23.7679	23.7232	23.9016	21.3714	21.7695	21.9262	22.0464	20.5589	20.8436	20.5712	21.6747	23.7847	23.0499	21.8753	20.5412	21.4686	23.4796	23.6005	23.6305	23.6599	23.8553	22.3979	21.7896	20.6292	20.5997	21.4002
C11orf68	25.9498	27.0185	24.8009	25.4596	24.9436	24.4829	24.5076	25.2682	24.9543	25.6385	24.9194	25.3512	24.1506	25.6717	25.2807	25.2614	24.5245	25.4882	26.2426	26.4407	26.0115	25.6514	25.5638	25.9464	26.2391	26.1593	24.8679	25.3775	25.535	26.1132	24.4352	24.8476	24.4504	25.269	25.9441	25.3951	25.4876	23.4014	24.9706	25.7979	25.4404	26.0116	25.5614	25.9177	25.8573	25.1258	24.1745	23.2047	24.5138
C11orf71	20.914	20.6093	21.3875	21.0191	22.8663	22.6089	20.4713	22.7383	22.5141	22.6503	23.6507	23.9772	22.6256	21.6477	22.2206	21.2311	20.3703	21.7193	22.0347	23.2741	21.6805	23.349	23.1688	24.1076	24.1451	24.325	21.1508	21.2544	21.2924	21.4294	20.6964	20.6541	20.6807	21.3513	23.6653	22.6198	21.3015	20.2816	21.0196	23.3904	23.5504	23.8019	23.7614	23.7571	21.8948	21.1366	20.4313	20.3782	20.6438
C11orf80	20.2568	20.7735	20.7046	22.5669	22.1732	22.3074	22.9237	20.9926	21.3079	18.1437	21.7892	21.085	20.8999	19.6344	21.2263	20.1894	21.6423	20.1985	20.2997	19.6258	20.8505	22.3893	22.1561	22.587	22.924	22.8837	19.4627	19.699	19.8007	20.2049	19.284	19.4553	19.2928	19.6267	22.6872	22.0853	19.7654	19.1023	19.5328	23.0364	22.7782	23.2287	22.8586	23.2674	20.4752	20.0315	19.6092	19.344	19.8123
C11orf84	21.6767	23.596	20.7324	21.4033	21.5608	20.8234	21.6737	20.9901	21.543	21.0771	21.2942	21.1509	20.9376	22.1583	20.7721	21.1527	21.0639	22.0338	23.3284	21.8988	21.6561	22.0097	21.6966	22.3173	22.5851	22.6617	20.7103	21.0085	21.136	21.5482	20.3856	20.576	20.3936	20.9333	22.3527	21.5713	21.0947	20.1679	20.7777	22.3461	22.1932	22.6221	22.3062	22.747	21.775	21.1887	20.559	20.3218	20.8716
C12orf10	27.3263	30.3356	27.7715	28.2139	27.7144	28.0076	28.2567	28.3901	28.5579	27.3537	28.4297	28.7227	27.5931	28.5385	27.8983	27.9456	27.65	29.1257	29.6368	27.8836	28.7409	28.1822	27.8269	28.8255	29.087	29.1507	28.2209	28.6816	28.8514	29.3042	27.3944	27.7208	27.3965	28.6389	28.6583	27.3945	28.814	26.43	28.2388	28.0362	27.8712	28.5025	28.0957	28.5263	29.2154	28.2986	26.8099	26.1794	27.4669
C12orf29	22.9886	21.9096	23.0521	25.1473	23.6979	25.589	23.3304	24.9021	24.7113	22.7823	24.8539	26.1624	25.1531	24.4978	25.2897	23.6094	24.3332	24.5894	22.9853	23.2328	23.9568	25.1764	24.6378	25.2222	25.4193	25.5425	22.7289	23.3777	23.6361	24.194	22.0828	22.6731	22.1228	23.1324	25.4766	24.7066	23.5387	22.0338	23.0164	25.3475	25.1862	25.4931	25.242	25.7453	24.2778	23.6894	22.6892	22.22	23.4263
C12orf4	21.607	22.0492	22.4584	23.4754	22.9532	23.3684	22.0989	23.2244	23.447	27.0754	23.7034	23.5932	23.2484	22.0599	23.2762	22.1266	22.9737	22.6164	20.7652	22.4671	22.259	24.4195	24.1122	24.6632	24.6508	24.7603	21.7752	22.0791	22.1946	22.36	21.0483	21.1834	21.0462	22.0696	24.5906	23.8758	22.1683	20.7634	21.7602	24.4543	24.5498	24.6155	24.6158	24.7153	22.9528	22.1968	21.0678	21.0039	21.6502
C12orf57	30.6238	32.4474	29.8876	31.1689	31.8671	33.2748	31.9192	33.4325	33.0853	28.7928	32.6228	33.6118	32.7178	32.0477	32.1378	31.5125	31.5181	32.8238	33.798	31.9778	32.6285	32.569	32.5079	32.5423	32.4335	32.4448	32.2302	31.9186	31.7739	31.1649	32.4362	32.254	32.428	32.0176	32.5259	32.4893	31.8304	32.5495	32.1478	32.5707	32.5066	32.5405	32.5287	32.5306	31.5077	32.0454	32.4618	32.5743	32.2771
C12orf65	22.4726	23.2813	21.7857	23.0985	22.878	23.7317	23.7815	23.4718	24.1779	23.0773	24.0387	24.4871	24.8795	22.8673	23.7406	23.5936	22.9032	24.2618	24.2771	23.3733	23.7593	23.8261	23.6597	24.0704	24.407	24.3273	22.7148	23.2014	23.3922	24.0615	22.3373	22.7269	22.3565	23.0764	24.1325	23.5437	23.3287	21.6804	22.8481	24.1841	23.8764	24.3622	23.9704	24.3318	23.9982	23.3467	22.586	21.877	22.913
C12orf66	21.1684	20.1959	21.2929	22.0999	22.3264	23.1345	23.9328	22.318	23.3984	21.4345	23.3019	23.1171	23.7579	22.0451	22.3485	22.1485	22.6824	22.9419	21.8019	22.4373	20.8537	23.208	22.8478	23.63	23.7505	23.9183	21.289	21.5184	21.6142	21.8631	20.9163	21.0319	20.918	21.4892	23.537	22.6187	21.5884	20.7088	21.3047	23.5907	23.6012	23.8807	23.7386	24.026	22.3881	21.772	21.0835	20.9504	21.409
C14orf2	27.2602	26.0041	27.2175	26.5567	27.5683	28.1279	25.8937	26.2743	26.0079	26.566	25.243	26.2101	26.9799	24.8678	26.918	25.8139	27.4524	25.9101	24.7808	27.1169	25.5003	26.5627	26.7486	26.2814	26.2282	26.0329	26.4202	26.1641	26.0565	25.7921	26.7547	26.6793	26.7541	26.2008	26.3486	26.7862	26.0856	26.7922	26.4012	26.7666	26.7563	26.6735	26.719	26.5742	25.9974	26.5376	26.7375	26.6627	26.7526
C14orf93	25.0706	25.2122	24.884	24.2382	25.0337	25.1712	24.3283	25.5304	25.4221	26.9684	25.4682	26.1907	25.2039	23.4212	24.6242	24.466	24.534	25.1214	25.0091	24.5035	25.491	25.6265	25.2864	26.0951	26.2648	26.4	24.3336	24.7049	24.8471	25.2556	23.7055	23.9045	23.7071	24.6692	25.9775	25.0027	24.8103	23.2574	24.3484	25.6982	25.6704	26.0234	25.8232	26.1273	25.4998	24.6673	23.6147	23.3537	24.0944
C15orf39	30.9638	32.0371	29.8949	29.1767	29.6343	28.7343	28.5596	28.4797	29.4555	30.6434	28.6769	29.3495	30.2096	29.9265	27.525	29.9349	29.313	29.9845	31.6276	30.18	31.9723	29.7326	30.1106	29.4883	29.7479	29.1954	29.9351	29.6941	29.5797	29.6724	29.971	30.0784	29.9787	29.7528	29.4779	30.1012	29.6203	30.0543	29.896	30.0298	30.1075	30.0973	30.0881	29.9517	29.8198	30.0931	29.1111	29.4293	30.0598
C15orf40	24.4669	21.8042	24.8502	24.811	24.6747	25.2332	24.2703	25.1215	24.4356	23.5241	24.2118	25.0847	25.1722	23.4007	24.8935	23.8798	23.9287	23.9946	23.2114	22.2694	23.8272	25.2052	24.9074	25.6172	25.7194	25.8474	23.2952	23.6046	23.7293	24.0509	22.7125	22.8617	22.7117	23.5856	25.4968	24.6458	23.7007	22.3258	23.2908	25.2012	25.2185	25.4843	25.3507	25.5783	24.2795	23.5161	22.5688	22.3824	22.9981
C15orf54	21.2217	19.8898	21.4569	18.3508	20.6749	22.1119	19.8382	20.9053	21.6979	19.0132	22.2725	22.1182	21.8468	19.5415	19.8227	21.2868	21.634	22.013	20.3853	21.2757	22.8178	20.3884	19.1824	21.0294	20.1041	21.3975	21.8262	22.1828	22.3189	21.5621	19.9682	20.1121	19.9631	22.1862	20.7857	18.9236	22.2928	20.3852	21.7865	19.0816	19.9648	19.3749	20.1373	20.3947	22.4892	21.516	19.3374	20.0123	20.8005
C16orf52	20.0696	20.339	21.6406	22.7585	21.6068	22.1582	21.7027	21.7013	22.3471	19.806	22.8675	23.3367	22.4135	20.4729	21.8527	21.1326	20.9795	22.2627	20.1722	23.3088	23.3435	23.7688	23.5498	23.9597	23.9841	24.045	20.2477	20.5092	20.6157	20.8654	19.7813	19.9089	19.7823	20.4821	23.9138	23.3795	20.588	19.5442	20.2586	23.8694	23.8892	23.9843	23.9477	24.0344	21.3524	20.676	19.874	19.7459	20.261
C16orf58	26.3578	27.9492	26.1323	27.0119	27.0449	26.968	27.2056	26.9104	27.1184	25.5685	27.2622	27.7011	27.0529	26.3116	26.9815	26.628	26.3395	27.6467	29.029	27.4789	26.984	27.836	27.8559	27.706	27.6451	27.6231	26.4941	26.7574	26.8489	27.1869	25.8552	25.9411	25.8407	26.8022	27.7747	27.8667	26.8378	24.9574	26.4086	27.7582	27.7652	27.66	27.7221	27.6795	27.5396	26.911	25.8241	25.4694	26.2247
C16orf70	21.9714	19.4223	21.796	21.9292	22.0953	22.8943	21.7947	22.1722	22.0083	23.1741	22.3749	22.6688	22.6833	21.7268	22.2599	22.3539	21.5077	22.3872	20.835	22.7772	21.8154	23.0777	22.8646	23.2989	23.2941	23.3568	21.4232	21.6671	21.756	21.9039	20.6505	20.7397	20.6404	21.6954	23.2188	22.6017	21.7422	20.1717	21.3594	23.0181	23.1053	23.1844	23.1824	23.243	22.2924	21.5409	20.344	20.267	20.9316
C16orf72	30.0192	27.5159	28.5887	28.5288	29.1811	27.5992	29.1027	28.0027	27.7128	29.8708	28.4365	28.465	27.8772	28.4574	28.3609	28.6032	28.9857	28.622	27.4583	28.6673	29.3173	28.436	28.729	28.3167	28.1867	28.0238	28.804	28.8589	28.8283	28.6542	28.3815	28.706	28.4075	28.8814	28.175	28.7399	28.8393	28.2581	28.8462	28.5245	28.5818	28.3879	28.5308	28.134	28.6936	28.8699	28.4767	28.1469	28.8301
C16orf74	21.3477	23.3726	21.4516	20.8331	20.0717	21.3894	22.5449	20.7165	21.0358	19.9182	21.1891	20.6099	20.8733	21.9725	21.1259	21.0745	21.1337	21.1718	20.6068	20.6447	21.5418	21.7913	21.1407	22.1297	21.8561	22.44	20.3662	20.5579	20.6384	20.5921	19.9117	20.0101	19.9147	20.5215	22.0963	21.01	20.6145	19.9447	20.3949	21.9269	22.3218	22.1917	22.4479	22.8288	21.3664	20.8825	20.1375	20.2152	20.6136
C17orf62	32.9661	32.6407	31.8016	31.774	31.9424	31.2028	32.5838	32.2855	31.4848	34.4526	31.1191	31.3062	31.094	32.3003	31.1125	32.0804	31.8283	32.201	33.6247	32.4642	32.5896	31.2839	31.558	30.7817	30.6632	30.4729	32.8194	32.7079	32.6602	32.5064	32.9348	32.9206	32.9343	32.7101	30.9669	31.8082	32.6706	32.819	32.8256	31.3668	31.3382	31.0548	31.1894	30.9567	32.411	32.7853	32.8889	32.8163	32.9162
C17orf75	19.6674	21.22	20.5869	22.4046	21.8123	22.676	21.8034	22.0952	21.8576	20.311	22.5018	24.2722	23.0101	20.7086	22.5447	21.4798	21.2714	22.7553	21.1823	20.2391	21.2991	22.9086	22.6723	23.4103	23.5507	23.6599	20.52	20.7885	20.8949	21.2513	20.0152	20.1198	20.0108	20.7947	23.2222	22.3473	20.8734	19.5875	20.4873	23.2581	23.2505	23.5605	23.3988	23.5895	21.8333	21.0014	20.0887	19.8804	20.4482
C17orf80	19.6495	20.4662	20.83	20.8587	20.9927	22.2206	20.2792	21.5296	21.4363	22.308	21.7432	23.1664	23.3488	19.3578	21.5486	20.8821	21.4527	21.9667	19.1901	20.5649	21.5448	22.6908	22.3171	22.8622	22.8824	23.0047	19.9533	20.3189	20.469	20.7155	19.3565	19.5884	19.3659	20.2345	22.8722	22.2043	20.4212	19.219	20.0323	22.749	22.7852	22.8889	22.8455	23.0256	21.1436	20.5142	19.5505	19.4172	20.1233
C17orf97	20.1843	22.9627	19.9023	24.1406	19.6709	23.9901	21.6859	21.9163	22.21	20.5265	22.7189	19.8297	19.0826	21.1019	18.5324	21.9357	22.103	19.74	21.1226	20.4365	20.8291	22.6559	20.2964	20.9888	20.3409	21.4657	20.0393	20.9393	21.3924	21.0856	19.3108	20.129	19.3772	20.2764	22.9745	21.3964	21.1526	21.2184	20.8094	20.6677	21.0918	20.3306	20.8222	22.6521	20.5636	20.9617	20.0391	20.3682	21.941
C18orf21	22.7764	21.0548	22.6443	22.9237	23.8662	23.5041	21.72	23.0368	23.0544	24.3158	24.1201	23.9731	23.708	22.7143	23.385	22.4087	23.0047	23.5786	20.8466	22.3736	22.6376	23.8494	23.3671	24.1151	24.1534	24.3502	22.2103	22.6371	22.7986	23.0752	21.4283	21.7514	21.4414	22.5456	24.1294	23.2206	22.7474	21.2185	22.3037	23.6277	23.6815	23.8648	23.7821	24.1262	23.1584	22.4731	21.3052	21.1125	22.0159
C18orf25	20.7899	18.4269	20.7307	21.0063	21.4513	20.9536	21.0609	21.0304	20.1263	22.1809	20.781	21.06	21.4428	19.749	21.7098	21.7905	21.402	20.6686	19.8033	20.694	20.6777	21.8694	21.884	21.7943	21.7286	21.7342	19.9643	20.2406	20.3435	20.7868	19.5565	19.7069	19.5544	20.2308	21.8232	21.898	20.3199	18.8826	19.9519	21.7751	21.8056	21.7031	21.7789	21.7234	21.1431	20.5221	19.7719	19.3586	20.0313
C19orf12	26.8294	28.4249	25.4406	28.6167	26.1449	26.6028	26.9347	27.0021	27.084	28.8738	27.8676	27.5282	25.4894	28.2391	27.3847	26.6989	27.0059	27.0801	28.5596	26.8357	27.196	28.2233	28.2005	28.36	28.3929	28.3977	26.2364	26.7456	26.9382	27.6895	25.7533	26.0832	25.7591	26.6821	28.3362	28.0733	26.8917	24.5383	26.2787	28.3573	28.2575	28.3947	28.3018	28.3741	27.6646	26.7926	25.7382	24.7991	26.0394
C19orf24	25.5302	27.5078	24.5338	25.5983	25.1994	24.8181	25.2559	25.3603	24.9133	24.4879	23.828	24.4605	24.3586	25.5398	24.8905	25.0524	24.9956	24.1617	25.3602	25.1809	24.841	24.6037	24.5696	25.1603	25.7489	25.5488	25.0541	25.5038	25.6757	26.3502	24.6848	24.9845	24.6918	25.4394	25.0583	24.259	25.6304	23.6351	25.1044	24.6213	24.1271	25.0236	24.3144	24.7765	25.8924	25.0114	24.1079	23.2223	24.3466
C19orf25	24.7565	25.878	24.8824	24.2547	24.4229	24.0143	24.7563	24.0802	23.6636	24.601	23.8664	23.806	22.9077	24.8244	24.1436	24.2752	23.3191	24.9284	25.9816	25.0965	25.2117	25.0289	24.7867	25.472	25.6619	25.72	23.8034	24.1568	24.295	24.743	23.1805	23.3955	23.1803	24.131	25.35	24.4982	24.263	22.5224	23.8048	25.161	25.081	25.4598	25.2213	25.4774	24.9142	24.1107	23.0464	22.6514	23.5089
C19orf33	21.7953	23.8961	21.905	20.2355	20.7953	20.4822	23.1934	20.9095	21.5709	19.5103	21.177	20.6758	22.0129	22.0061	22.0213	20.8233	20.0659	21.0441	19.1342	21.8808	21.3102	18.7707	20.4045	20.2694	22.3756	20.474	21.5882	21.3152	21.1938	23.5968	22.6379	21.7232	22.5005	21.9688	19.0648	19.2259	21.3278	18.838	20.7732	21.2479	19.8823	22.3679	20.3265	19.7138	24.0147	21.7228	21.7017	19.8172	19.9564
C19orf54	22.6111	23.9498	21.9828	22.093	22.4135	20.9107	22.1874	21.6771	21.9953	23.7668	21.2243	21.7505	23.2817	23.0504	22.3183	22.8082	21.6977	22.3122	23.5172	22.7946	22.6848	23.591	22.9717	24.2699	23.9875	24.5481	21.9412	22.1089	22.1754	22.0932	21.3152	21.3425	21.3078	22.149	23.9429	22.5933	22.1685	21.1745	21.8754	22.8886	23.3372	23.2648	23.5267	23.6717	22.3985	21.7686	20.9835	21.0676	21.3772
C19orf66	25.316	27.2043	25.0292	25.175	25.0968	24.7117	25.2026	25.3337	25.1739	26.4763	24.8325	25.5018	24.8475	24.7063	25.2076	24.8801	24.954	25.3614	27.506	25.4294	26.0349	25.9854	26.1145	25.8641	25.7594	25.7022	24.8868	25.3725	25.5356	25.8925	24.1029	24.5601	24.1254	25.2715	25.843	26.1558	25.4829	23.5873	25.0143	25.9694	26.0137	25.8626	25.9695	25.7784	25.9153	25.3546	24.1689	23.6295	24.8777
C19orf70	27.8657	30.6346	27.526	27.5703	27.6976	27.7862	27.8083	28.6875	28.2853	28.218	28.3717	28.0272	28.3991	28.1225	27.4946	28.2718	27.9845	29.0252	30.6482	28.7391	29.0886	27.9945	27.4389	28.4671	28.7626	28.9344	28.4232	28.9916	29.201	29.7303	27.5871	28.0322	27.6062	28.8689	28.4939	27.2133	29.1348	27.0358	28.5477	27.5875	27.4365	27.9916	27.6142	28.2324	29.4416	28.5187	27.1378	26.5953	27.8999
C1orf109	22.7523	24.0236	23.0879	22.3422	22.7196	22.9484	23.3764	22.139	23.6812	21.408	24.2872	23.6011	21.9859	23.4573	23.4257	22.5774	22.5651	23.8599	24.7085	23.3883	22.2897	24.3073	24.0672	24.8508	24.9654	25.0926	21.9759	22.1919	22.2762	22.5504	21.5048	21.5661	21.4981	22.2179	24.6169	23.6992	22.263	21.1203	21.9224	24.6029	24.6431	24.9293	24.7974	24.9577	23.1337	22.338	21.5065	21.3614	21.8204
C1orf116	21.3698	21.8432	21.3458	21.0157	20.8132	21.2338	21.4504	21.3916	21.9053	21.1329	20.5468	20.8895	20.7937	22.0562	20.5053	21.7499	22.3852	19.7484	20.8574	21.1444	22.8259	20.6324	20.4199	21.408	21.3672	21.6776	22.0614	22.2429	22.3093	22.4365	21.1821	21.1095	21.1551	22.4123	20.9277	20.0208	22.3252	20.5342	21.8318	20.1334	20.3204	20.4658	20.4952	20.4912	22.4755	21.3494	20.242	20.224	20.6203
C1orf131	24.0569	26.1037	24.9581	24.102	24.4602	25.2041	23.9411	25.1103	26.145	25.1367	27.4012	26.2189	26.6783	24.9182	25.7395	23.7064	25.0384	26.045	25.9601	24.8501	24.6221	27.0505	26.6201	27.5368	27.4825	27.7368	24.2541	24.4998	24.5975	24.6997	23.5732	23.6469	23.5668	24.5234	27.3415	26.2703	24.5812	23.2985	24.202	26.7286	26.9486	27.0618	27.1097	27.2703	25.0246	24.2282	23.2658	23.2519	23.716
C1orf159	22.111	22.8266	20.7518	21.2666	20.7966	20.7947	22.2854	21.6073	20.2249	20.7498	20.6934	20.4145	19.4711	22.4921	20.8107	21.3781	20.6316	21.0571	22.7106	21.701	21.1257	22.2169	22.2828	23.0988	23.3782	23.3505	20.3164	20.3783	20.4003	20.6107	20.1001	20.0603	20.0876	20.4493	22.5562	21.7474	20.4081	19.7083	20.2204	22.7845	22.7361	23.2616	22.9774	22.9464	20.9918	20.4316	20.0003	19.8766	20.064
C1orf162	35.8427	35.3335	36.8354	35.309	36.0588	36.0094	36.0011	37.1063	36.8605	37.3415	37.5464	37.255	37.3458	35.865	36.5038	35.732	35.8259	37.106	36.1695	37.7654	36.4635	35.6631	36.0092	35.1121	35.0737	34.8191	36.656	36.4409	36.3555	36.1724	37.1474	37.0746	37.151	36.4333	35.3296	36.296	36.3721	37.3992	36.6854	36.45	36.3548	36.1658	36.2199	36.0312	36.552	37.1105	37.6335	37.6704	37.4262
C1orf198	23.1254	23.13	24.5599	22.6512	23.7456	23.3105	23.5142	23.8652	23.8403	21.1038	23.4914	22.6636	23.4386	23.3045	22.6148	23.7516	23.2821	24.6615	21.6363	24.1756	24.0744	22.482	23.3838	24.0759	24.5329	24.2322	24.2057	24.1168	24.0634	24.5551	24.053	23.5853	23.985	24.3978	22.929	22.153	24.1376	21.5738	23.7443	22.8015	22.4527	23.5802	22.892	22.3566	24.45	23.21	22.2208	21.3776	21.6759
C1orf35	24.2208	26.8187	23.8981	23.1257	23.3066	23.3751	23.9775	23.5973	24.2692	22.7536	23.4974	23.5224	23.0735	24.2692	24.0695	23.7082	23.8895	24.0915	25.9421	23.4773	22.8677	24.9967	24.6702	25.4026	25.4758	25.6303	22.9655	23.2699	23.3908	23.674	22.3773	22.5221	22.3767	23.2508	25.2851	24.4116	23.3616	22.0366	22.9625	25.0381	25.0847	25.3139	25.2173	25.4369	24.0254	23.2704	22.3123	22.1574	22.7618
C1orf50	24.8039	25.1976	24.9958	25.1375	26.0256	25.1653	24.8712	25.5844	26.8519	26.0531	27.2155	26.7616	27.2461	26.1927	25.6202	25.6199	25.4685	26.1115	25.6451	25.5112	25.0768	26.6226	26.0045	26.8091	26.9724	27.233	25.0935	25.5358	25.7268	26.1377	24.596	24.9098	24.6139	25.3834	27.0255	25.9779	25.657	24.5319	25.2481	26.1069	26.0396	26.3414	26.128	26.7482	25.7769	25.2092	24.461	24.2713	24.9474
C1orf52	26.2982	25.2546	26.6712	25.5138	26.922	26.1495	25.4382	26.6881	25.0611	26.593	28.0625	27.3667	26.8495	25.0724	26.4637	25.9455	25.9537	26.344	22.6904	24.561	25.4292	27.3218	27.2852	27.473	27.4661	27.4584	25.2397	25.3943	25.4496	25.7415	24.4333	24.32	24.3965	25.5594	27.416	26.9855	25.4671	23.2504	24.9881	27.41	27.435	27.4712	27.4608	27.4588	26.4889	25.4207	24.0043	23.7721	24.4251
C1orf56	22.5984	24.0339	22.1594	22.897	23.1442	23.4958	22.3774	23.6806	22.7339	21.9181	22.4452	23.6823	22.6854	23.8158	22.8664	24.4166	22.7471	22.0582	23.2663	22.1727	22.692	23.2574	23.0199	23.5122	23.7501	23.8014	22.0693	22.2952	22.3902	22.7116	21.8256	21.9715	21.8317	22.2393	23.5372	22.9144	22.3596	21.6464	22.1193	23.9157	23.7641	24.169	23.8668	24.2722	23.1861	22.6961	22.1741	21.9623	22.4292
C1QA	20.7646	22.468	20.3483	20.5972	20.4145	21.1202	20.5907	20.9857	19.9244	24.816	20.9211	20.2382	20.763	20.5731	20.3268	20.3898	20.3032	21.4849	21.3432	21.6834	19.5789	22.7304	21.136	22.0795	21.7653	22.6422	21.1628	22.031	22.4357	22.5632	20.2904	21.0293	20.348	21.5299	23.1878	21.6486	22.2505	21.2581	21.7174	19.6936	19.8163	19.6757	19.7745	20.542	20.061	19.9123	19.2222	19.241	20.0347
C1QB	20.7327	21.2302	20.7618	19.6973	19.4813	20.6097	19.9672	21.2176	20.2621	24.6305	19.6338	20.1672	18.8799	19.9935	20.0152	20.0153	20.1461	19.2592	20.237	21.7006	19.7216	21.9637	21.4175	21.8569	22.1366	22.2578	20.4355	20.885	21.0811	21.5791	20.118	20.5153	20.1461	20.6765	22.3167	21.5846	20.9995	20.1758	20.6627	19.9139	19.7691	19.9808	19.7811	20.2264	19.5619	19.3569	19.0577	18.8988	19.3086
C1QTNF3	19.2529	20.118	18.7064	18.7678	17.9376	17.445	19.3615	18.6128	20.1485	19.0204	19.6969	19.3477	18.1574	19.5234	19.433	18.0646	19.4835	20.3073	19.9265	19.7248	19.2772	20.0884	20.2203	21.0818	21.2427	21.2741	18.2841	18.2762	18.2711	18.3222	18.1675	18.1097	18.1575	18.3386	20.3409	19.6701	18.2828	17.9624	18.2056	20.7426	20.862	21.2857	21.1489	20.8691	18.6422	18.3386	18.1133	18.084	18.1308
C1QTNF6	20.1285	22.2396	19.2309	20.7399	19.3999	20.7531	21.1881	19.5294	20.3968	19.6353	19.0834	19.7379	20.3188	20.0905	19.4391	20.9974	20.5567	21.0367	21.6861	21.603	20.7467	21.3544	21.5419	22.1844	22.5826	22.4245	19.4931	19.5301	19.5428	19.7349	19.3771	19.3395	19.367	19.5855	21.6502	21.0415	19.5499	19.0413	19.4186	22.0684	21.9088	22.5368	22.1432	22.0849	19.9967	19.5931	19.3157	19.1881	19.3203
C1RL	28.0007	24.8238	26.9777	26.0488	28.0884	26.4845	26.1753	26.8068	26.5136	29.0025	26.6228	26.8525	26.3318	25.7856	26.1086	27.2162	26.9467	25.8043	25.8685	26.6845	27.3288	27.7648	27.6027	27.7821	27.7814	27.7625	25.8347	26.4137	26.6233	26.8763	24.8158	25.3517	24.848	26.2307	27.7747	27.587	26.5554	24.8645	26.0508	27.6867	27.7084	27.7425	27.7301	27.7788	26.8543	26.1942	24.7644	24.5761	25.8004
C20orf197	20.7068	19.3121	21.3582	20.6944	20.443	18.7467	20.982	19.5397	20.8076	19.4569	19.8135	20.0937	20.5433	20.7067	19.9383	20.4891	20.3721	19.9043	18.0918	20.6027	19.809	21.7838	20.4493	21.7684	20.8744	22.0982	19.8035	20.0142	20.1054	19.744	19.2287	19.3571	19.2374	19.9237	22.0784	20.5073	20.0689	19.6368	19.9012	20.0201	20.613	20.0786	20.6354	21.0373	19.6789	19.5272	19.0052	19.2155	19.4765
C20orf24	35.6963	35.1996	35.9276	34.838	35.4366	34.4876	34.4135	34.7554	34.2609	38.5719	35.4531	36.2093	35.3194	35.4058	34.6565	35.1911	35.5923	35.8409	36.3473	34.9732	35.8469	36.7848	35.7273	37.3609	36.9665	37.8316	34.9997	35.4028	35.5696	35.5061	34.0641	34.2612	34.0693	35.3326	37.2795	35.4782	35.5213	34.0894	35.0508	35.4667	35.9455	35.8217	36.1139	36.5928	35.4873	34.7215	33.5902	33.6898	34.2938
C20orf27	27.1232	27.8199	27.5486	25.7268	25.4877	25.0326	26.4812	26.1806	26.2615	25.5238	25.4911	25.967	25.304	27.1005	25.1597	25.9251	25.9432	26.6776	27.1075	27.2722	26.2533	27.0242	26.1963	27.2487	27.1222	27.4308	26.6784	27.0692	27.1967	27.2511	25.4234	25.8951	25.447	26.9885	27.2792	26.0249	27.1553	25.5064	26.7837	25.2535	25.6628	25.6524	25.8211	26.4149	26.6855	25.8314	23.774	23.8203	25.2231
C21orf2	23.8704	26.8707	24.4188	24.6189	23.8097	24.2197	24.8633	24.0027	24.2203	23.4804	22.8085	22.1422	22.8314	24.8286	23.8045	23.5003	24.1519	24.5101	25.6751	24.0758	23.8233	25.4414	25.2345	25.95	25.9847	26.0832	23.246	23.4822	23.5656	23.8288	22.436	22.4377	22.4137	23.5771	25.7111	24.766	23.5649	21.687	23.0883	25.5466	25.6554	25.8418	25.7889	25.8427	24.4365	23.4354	22.1075	21.9522	22.5921
C22orf34	23.1131	20.3196	21.5467	21.9501	21.1757	21.1113	23.9301	21.13	21.327	21.5446	19.9711	21.2556	20.3252	21.6064	21.4681	21.6332	22.1707	19.5176	21.0476	22.1512	22.1258	22.8491	21.9343	22.9949	22.76	23.4216	20.6002	20.891	21.0175	21.0523	20.1231	20.3236	20.1353	20.7849	23.2438	21.9353	20.9703	20.2564	20.7085	22.164	22.4343	22.3588	22.5105	23.1449	21.135	20.772	20.1168	20.14	20.6111
C2CD2	23.016	22.0675	23.5052	22.9344	21.4485	22.6452	24.0292	22.0776	23.1602	21.8853	22.1477	22.5121	23.4655	22.7112	22.6814	23.2352	23.3176	23.5905	24.702	23.9405	21.8854	24.2838	24.2275	24.7398	25.0971	25.0105	21.7913	22.0339	22.1325	22.6533	21.5389	21.6558	21.5383	22.0185	24.6026	23.9477	22.1087	21.0948	21.7887	24.5134	24.2707	24.8143	24.4157	24.6701	22.5898	21.9422	21.4124	21.1184	21.5544
C2CD2L	23.5062	24.72	23.8897	23.4797	23.6938	22.3606	23.3428	22.3363	22.9876	23.2192	22.8566	23.7388	23.4709	22.8008	22.5767	23.5321	22.3083	23.8446	25.634	24.1755	23.8336	24.3302	24.2734	24.3633	24.3602	24.342	23.0969	23.3139	23.3939	23.5862	22.439	22.5109	22.4269	23.3495	24.364	24.1443	23.3833	21.842	23.0216	24.2739	24.2956	24.3456	24.3298	24.351	23.6682	22.9525	21.843	21.6782	22.3337
C2orf42	24.6792	23.8606	25.0769	25.2206	25.8684	26.608	25.0516	26.5041	26.1032	25.0001	27.5546	27.1871	26.8888	24.6902	26.1198	25.975	25.4463	26.4138	24.884	25.7513	25.539	26.6206	26.1268	26.9252	26.9514	27.1837	24.8199	25.2347	25.3905	25.6562	24.0657	24.3398	24.0754	25.1455	26.9186	25.9618	25.3429	23.865	24.8969	26.6294	26.7085	26.8735	26.8122	27.1345	26.0415	25.341	24.189	24.0359	24.8761
C2orf49	23.0344	22.0532	23.5754	23.4392	24.3593	25.3872	23.3586	24.2663	25.1641	24.2832	25.7184	24.1013	26.1193	21.6486	25.1942	23.9507	23.8304	23.1611	22.5328	22.8349	22.4696	25.6451	25.4843	25.6802	25.7064	25.7273	22.3004	22.7248	22.9009	23.2873	21.8038	22.1182	21.8215	22.5887	25.7059	25.467	22.8376	21.6979	22.4437	25.6828	25.6696	25.7193	25.6838	25.7398	23.5348	22.9731	22.1276	21.8808	22.6705
C2orf88	25.5355	23.5428	27.0403	23.4129	26.3594	25.2467	25.3457	24.2274	24.4432	24.0313	25.394	25.8225	27.1307	25.3425	25.319	23.4652	26.1531	25.9821	22.6231	26.7909	26.713	26.0413	26.4172	25.1503	25.0472	24.778	24.5144	24.2111	24.0985	23.7994	25.4311	25.3477	25.4492	24.151	25.5701	26.9491	24.1115	26.2822	24.6295	26.6832	26.5521	26.169	26.2963	26.0967	23.9054	24.9947	26.5333	26.7455	25.8936
C3AR1	25.7966	24.3931	25.5048	25.0022	25.7101	25.5638	23.7487	24.8961	24.9878	29.7056	25.9491	25.0113	25.7616	25.218	24.6585	25.6216	26.4782	24.5	24.82	26.2455	23.6092	26.8746	25.983	27.0603	26.8037	27.1696	26.0247	26.4231	26.5492	26.3234	24.4056	24.77	24.4186	26.3562	27.0494	25.7535	26.5115	24.781	26.0935	24.4376	25.2403	24.8265	25.4075	25.8784	25.3786	24.4269	22.0303	22.5455	23.772
C3orf18	22.3028	23.7676	21.5096	21.8131	21.4288	21.2409	22.3252	21.4895	21.3473	21.2342	21.6683	20.0225	20.7875	22.5544	20.3508	22.0341	21.738	20.7766	22.936	21.6224	21.8676	22.6112	22.3562	22.815	23.1644	23.1335	20.567	20.8763	21.0094	21.513	20.3326	20.5556	20.3443	20.779	22.9307	22.2916	20.9633	20.1145	20.6612	22.9553	22.6817	23.1649	22.7669	23.2227	21.5191	21.0157	20.5154	20.2124	20.7639
C3orf38	21.8028	20.3287	22.0079	22.4162	22.4115	23.0902	21.8772	22.6972	22.445	24.45	23.509	23.0832	22.8719	21.6686	22.5216	21.8985	22.4449	22.6728	20.9629	22.5283	22.4126	23.0099	22.2123	23.0271	23.0031	23.269	21.8315	22.5045	22.7254	22.9464	20.7005	21.431	20.7516	22.2538	23.2413	22.3044	22.6495	21.061	22.1608	22.4812	22.573	22.6568	22.6277	23.1547	22.7953	22.2531	20.7553	20.5637	21.9915
C3orf58	24.7276	23.3036	25.5817	24.7265	25.0282	25.9137	24.7361	25.3317	24.8802	25.8441	25.341	25.7533	25.574	24.0629	25.2683	24.9327	24.6275	25.7367	24.3723	25.2043	23.9793	25.6063	25.3961	25.6996	25.6929	25.7016	24.6821	24.9753	25.072	25.1753	23.7002	23.9014	23.6971	24.9668	25.6828	25.209	25.0501	23.2942	24.6665	25.5401	25.6121	25.6424	25.6526	25.6924	25.4404	24.8968	23.4468	23.3952	24.2963
C3orf62	24.4435	20.0759	24.0555	21.7954	24.214	21.2949	20.6189	21.0232	21.4059	23.8209	23.147	23.8322	23.2803	21.7712	22.2357	23.7015	23.9617	22.7221	21.6775	22.0143	23.7877	24.2928	23.9933	24.5972	24.7935	24.8699	21.2162	21.5089	21.631	22.0183	20.8656	21.0421	20.872	21.4442	24.5942	23.8318	21.5931	20.6322	21.2705	24.5056	24.4039	24.7466	24.5084	24.8444	22.2196	21.617	20.9666	20.7497	21.281
C4orf3	29.6958	27.9644	29.6122	29.7487	29.562	29.8038	29.486	29.6446	29.3396	31.0532	29.9377	29.8063	29.3608	28.9172	30.1048	29.1102	29.4024	29.2332	26.2567	29.2372	29.166	29.024	29.3739	28.8274	28.4603	28.4298	29.7872	29.348	29.1601	28.5324	30.1689	29.834	30.15	29.4919	28.6505	29.4164	29.2299	30.4035	29.6435	29.3462	29.5783	29.1228	29.4951	28.9706	29.1557	29.7367	30.3805	30.6884	30.0224
C4orf33	22.6676	19.5647	23.0986	23.2686	24.3258	22.8859	20.7739	21.8031	22.6831	22.5801	22.8576	22.8276	24.3226	20.145	23.4301	22.529	22.5454	22.084	19.7533	20.5282	21.4524	23.9703	23.4597	24.275	24.2671	24.5339	20.8909	21.1767	21.2959	21.4716	20.4047	20.5639	20.4102	21.1163	24.2634	23.299	21.2593	20.3067	20.941	23.9129	24.0216	24.1548	24.1265	24.4479	21.8205	21.2294	20.4539	20.3871	20.8982
C5	21.3902	20.8777	21.659	20.7345	20.2782	21.0384	21.1063	21.0509	20.1244	24.3543	21.4141	21.8679	22.3565	20.705	20.3689	20.9415	20.0816	22.5559	20.9948	22.0758	21.0045	22.7656	21.7333	23.3808	22.5116	23.6753	20.6761	20.7794	20.8207	20.5329	20.1254	20.1473	20.1224	20.7952	23.0961	21.4834	20.8147	20.2371	20.6464	21.7478	22.6036	22.019	22.7705	22.9313	20.9843	20.6241	19.9805	20.195	20.3965
C5AR1	33.2368	32.3035	33.0562	30.8171	32.8984	30.3087	30.796	30.9554	30.0106	32.7425	30.8325	32.4274	32.4512	31.6079	30.702	31.6674	31.0825	32.0963	31.6312	31.8713	33.5286	32.5303	32.1481	32.4948	32.5448	32.3651	32.1873	32.4787	32.5297	32.3945	30.209	31.0279	30.2642	32.3945	32.423	32.1495	32.5163	31.4603	32.3322	31.2632	32.1009	31.5639	32.1596	32.4949	32.0786	31.4162	27.8249	28.9809	30.9927
C5orf15	28.1057	26.1334	28.4988	28.2928	28.7039	30.268	27.3457	29.333	27.6579	31.0927	29.2389	29.449	28.832	28.0211	29.3238	27.6919	28.2665	29.67	26.9909	27.8321	28.0308	29.3189	29.4299	29.1101	29.1119	28.9267	28.1348	28.5975	28.7495	28.9528	26.6377	27.0706	26.6399	28.5623	29.1721	29.4189	28.7112	25.8919	28.1493	29.3697	29.3197	29.2545	29.2686	29.123	29.2175	28.4959	26.3053	26.0397	27.6549
C5orf22	21.0893	20.1543	21.6806	22.6701	22.8092	23.1391	21.4651	22.3465	22.6616	23.8009	24.009	23.8587	23.8489	21.2662	22.6992	22.6723	22.2817	22.7071	21.5554	21.8731	21.2319	23.5388	23.1605	23.7372	23.7918	23.9092	21.4106	21.8281	21.9937	22.3034	20.7281	21.0319	20.7413	21.7305	23.7537	23.0435	21.9419	20.503	21.5092	23.4703	23.4787	23.6576	23.5616	23.8181	22.4403	21.7859	20.7358	20.514	21.3611
C5orf24	21.0577	20.6145	22.8498	21.6988	22.1846	23.8034	21.6513	21.9741	22.3684	20.9523	23.4352	22.5599	22.9354	21.8543	23.4161	22.4242	21.4358	22.7154	21.2289	22.0157	21.0922	23.044	23.1086	23.0003	23.0036	22.9223	21.2529	21.7181	21.8868	22.1057	20.4	20.8035	20.4231	21.5802	22.9769	23.1096	21.8296	20.3773	21.4001	23.0627	23.0475	23.0254	23.033	22.925	22.3581	21.7992	20.6203	20.4802	21.4409
C5orf42	18.5974	17.4313	19.4639	21.1002	19.647	20.2241	20.039	19.6793	20.4117	17.8942	21.6637	21.0774	21.3614	18.2566	21.0817	19.7953	20.2087	20.4016	18.6637	20.0744	18.6267	21.4218	20.9263	21.7003	21.649	21.9073	18.5475	18.8344	18.9531	19.0691	17.988	18.1415	17.9924	18.7822	21.6737	20.7624	18.918	17.9059	18.5886	21.4089	21.5581	21.6258	21.6558	21.8932	19.5975	18.9705	18.087	18.06	18.6029
C6orf136	24.207	24.0125	23.7764	23.8992	25.1267	23.3207	23.7001	24.8088	23.8972	22.1627	24.3877	24.9222	25.1131	23.9041	23.7459	23.4562	24.118	25.4334	25.5675	24.067	23.4958	25.4612	25.4803	26.2003	26.4314	26.4169	23.2144	23.3559	23.409	23.7922	22.8313	22.7986	22.8134	23.4536	25.7843	24.9588	23.4152	22.2013	23.0766	25.6903	25.6322	26.0927	25.8379	25.8661	24.076	23.2101	22.5077	22.2996	22.6362
C6orf62	30.4601	27.8678	31.2286	31.2508	31.1338	31.39	29.8588	31.0996	30.4309	30.4192	31.5398	31.2446	31.3367	30.0899	31.8347	31.2301	30.8117	30.9093	27.931	29.886	29.2904	29.4154	29.591	28.9454	28.7603	28.7056	31.5371	31.3156	31.2252	30.8721	31.9181	31.8265	31.9218	31.3113	29.1195	29.8947	31.2434	32.3092	31.563	29.1652	29.2237	28.8723	29.0823	28.8911	30.5542	31.2596	31.9541	32.1624	31.7032
C7orf43	26.5942	27.3711	26.8893	25.2467	26.9816	24.1182	24.8041	25.1041	24.961	26.0748	25.4527	25.6833	26.0615	25.5347	24.7941	25.8881	25.7294	26.7506	27.3782	26.4676	27.2359	27.3788	27.3372	27.1558	27.0345	27.0819	25.3945	25.4429	25.4537	25.9584	24.9402	24.6729	24.8884	25.6843	27.3263	27.3922	25.4935	23.2803	25.0506	27.266	27.2874	27.1213	27.2228	27.2646	26.5194	25.4158	24.3231	23.831	24.3088
C7orf50	28.1078	31.0146	28.3695	28.0477	28.0711	28.633	28.3205	28.5391	28.4297	27.8684	28.2675	27.2532	27.0236	28.6144	27.9852	28.0822	28.8991	28.9071	28.7953	28.4031	27.7278	28.3326	27.6439	29.0573	28.9848	29.271	28.9734	29.1875	29.2457	29.3048	27.8925	27.984	27.8725	29.2186	28.7553	26.9023	29.239	27.0747	28.8901	27.169	27.6198	27.8422	27.9334	28.1599	29.3031	28.4882	26.292	26.2697	27.4563
C8orf33	23.3423	24.7995	23.4777	23.8142	22.9914	24.1041	23.6787	24.4982	24.4808	23.8787	25.1654	24.9098	24.9585	24.3266	24.2741	24.035	23.6043	24.186	25.7334	24.0741	23.2632	24.8746	24.5085	25.012	25.1802	25.2451	23.3501	23.824	24.0078	24.4799	22.782	23.2088	22.8077	23.6722	25.1312	24.4727	23.9419	22.547	23.5132	24.8737	24.7373	25.0406	24.8135	25.1952	24.3864	23.8067	22.924	22.4995	23.4832
C8orf44	21.3223	18.7083	21.8185	20.0382	21.5351	21.1169	21.0589	19.2888	19.8723	21.1508	21.551	21.8982	21.1866	20.0485	21.2699	20.2111	20.8617	20.3941	18.8429	22.1542	19.4987	21.9017	21.5881	22.2601	22.3453	22.5474	19.8156	19.9173	19.9593	20.0562	19.6428	19.697	19.6438	19.903	22.1872	21.426	19.9477	19.5589	19.8248	21.8911	21.9192	22.1446	22.0324	22.3183	20.1453	19.909	19.6283	19.5796	19.7689
C8orf58	21.0503	21.9297	20.7688	21.7377	21.0508	20.9443	20.6248	21.7766	20.7495	21.1928	20.2407	20.5523	21.5054	20.2962	20.1608	21.5274	21.3564	20.5593	22.8229	21.1464	20.9937	21.8064	21.7398	22.3558	22.6853	22.6491	20.4181	20.5722	20.6343	20.9618	20.1943	20.2486	20.1906	20.5826	22.1234	21.4393	20.6229	19.8523	20.3907	22.0128	21.8627	22.3619	22.0214	22.2195	21.0258	20.5079	20.0741	19.893	20.1917
C9orf64	22.568	22.6942	23.3561	23.8856	23.1532	23.6906	22.7819	24.6309	24.4281	24.5787	25.353	24.6005	25.1075	23.3606	24.1226	24.5584	23.5166	24.6877	23.1072	24.0956	23.316	25.1565	24.0686	25.302	24.9203	25.6655	23.1667	23.5698	23.7428	23.65	22.4193	22.6739	22.4342	23.4258	25.5053	24.0596	23.6799	22.679	23.3141	24.2215	24.6636	24.4301	24.745	25.3266	23.8281	23.3276	22.3542	22.4727	23.0989
C9orf72	24.4119	21.4377	24.3859	24.3279	24.1292	23.4923	23.7552	24.4065	22.4658	25.421	23.9172	24.3823	24.126	23.0833	23.711	23.5801	23.5943	23.6597	21.4276	23.3832	23.8121	24.0452	24.4379	23.3237	23.7759	23.1609	24.2809	24.3091	24.3133	23.7332	22.5118	22.1654	22.4484	24.5097	23.8311	24.7668	24.3476	21.9147	23.9499	24.4933	23.9958	24.2141	23.8197	23.9379	24.7561	23.8005	21.0179	21.9525	22.5014
C9orf78	30.7563	32.3944	30.3805	34.1257	33.0307	31.2515	30.397	31.5952	31.7696	30.482	32.3981	31.3586	31.9029	31.0754	32.9823	30.518	31.6171	31.9856	31.0391	30.4947	31.5614	31.3226	31.8815	31.2694	31.0421	30.8542	32.1586	31.641	31.4213	30.883	32.606	32.2205	32.5842	31.8507	30.9478	31.8183	31.5091	32.6256	31.94	31.6049	31.7653	31.4287	31.7085	31.0448	31.273	31.8203	32.566	32.8118	32.0343
CA1	21.01	28.1587	24.389	28.7133	26.478	21.8184	20.5874	21.9039	22.0571	22.9221	23.748	22.5081	22.8786	21.9679	26.1877	21.4451	24.2708	25.0649	21.1599	21.7798	27.2187	21.7493	23.5445	23.288	25.9974	23.7156	22.044	22.1508	22.183	24.6548	22.7971	22.5082	22.7327	22.4414	22.2393	22.4029	22.2271	20.0545	21.6656	26.345	24.0278	27.736	24.5724	24.3128	25.8895	23.6037	23.5524	21.5181	22.1081
CA2	23.4736	25.0169	28.2732	24.12	27.0762	25.6788	24.7731	23.0796	23.7359	24.42	27.0255	24.0837	27.7463	25.336	26.1801	25.1238	26.9911	27.0434	25.3659	25.7132	27.0302	26.325	26.6141	26.0014	25.8687	25.6897	25.0465	24.5964	24.4123	23.9371	25.7228	25.4528	25.7142	24.682	26.0335	26.7284	24.4694	26.0593	24.9797	26.8302	26.8397	26.6745	26.7705	26.5454	24.7194	25.5144	26.4368	26.6153	25.9741
CAB39	32.6353	29.2225	33.2143	32.6163	33.2269	33.0989	31.829	32.8115	32.211	33.1057	32.0631	32.4587	31.6406	32.2542	33.2574	32.9218	32.8386	31.5974	28.6769	30.6181	30.7734	31.3858	32.1326	31.3337	30.991	30.7898	32.8096	32.1124	31.8158	31.0761	33.4056	32.8469	33.369	32.397	30.8896	32.0324	31.9293	33.446	32.5063	31.9849	32.2423	31.7584	32.1681	31.2636	31.8718	32.5636	33.5101	33.9156	32.8311
CABIN1	26.2742	26.9657	26.2559	27.3692	26.3204	26.9855	27.7061	26.1272	27.707	24.268	25.9064	26.513	27.4131	26.3974	26.3054	27.0241	27.1436	26.6145	27.2824	28.1272	27.2801	26.0796	26.2461	25.7845	25.3263	25.4299	27.447	27.2734	27.1899	26.748	27.5201	27.4576	27.5182	27.3264	25.7366	26.3656	27.2168	27.4683	27.4101	26.0184	26.3263	25.7553	26.2227	25.7913	27.0066	27.3701	27.5382	27.3901	27.4998
CABP5	21.4993	23.2423	21.9976	21.4331	22.2016	22.8365	21.4496	23.1261	23.5967	21.738	22.798	20.9968	23.3941	19.6063	21.7593	22.0798	22.2642	21.6197	22.4247	22.6572	22.4163	21.5735	21.9014	22.4204	23.0567	22.7543	22.068	22.4628	22.5838	23.2904	21.8346	22.0181	21.8233	22.4813	22.1009	21.3471	22.5617	20.0169	22.0049	22.2076	21.5228	22.6589	21.7946	22.1149	23.0847	22.1825	21.2908	20.0376	21.2432
CACNA1H	20.797	22.2146	20.4056	20.5356	20.1369	19.9103	21.0494	20.67	20.4097	20.051	19.0835	19.2816	18.2652	22.0023	20.2262	20.64	20.6013	19.4003	21.1111	20.126	20.537	21.3757	21.9419	21.5298	22.7241	21.8015	19.4754	19.5955	19.6465	20.1966	19.6364	19.747	19.6424	19.5577	21.6297	21.8895	19.6285	19.2976	19.5131	22.0039	21.0445	22.2045	21.1025	21.4501	19.6658	19.498	19.5691	19.2226	19.4146
CACNA1I	22.3483	22.4209	20.7404	21.3961	21.7508	22.1319	22.5448	21.7688	21.961	20.4043	20.0745	21.0241	21.4411	22.9921	21.1457	21.8046	22.7704	21.1435	23.1047	21.7235	21.7077	22.6996	22.6593	22.67	22.7029	22.7037	20.1668	20.806	21.0518	21.7767	20.0202	20.7046	20.077	20.4803	22.6991	22.697	20.9469	20.0848	20.5689	22.6517	22.7025	22.6488	22.7038	22.6087	21.7027	21.4716	21.1825	20.5073	21.5255
CACNA2D2	21.3339	23.4754	21.5846	22.3349	23.1303	21.5214	21.3334	22.2857	23.4276	20.1468	23.6375	20.9493	21.3037	21.7001	20.7342	21.1818	23.5746	22.9969	22.4943	20.9119	22.9416	24.0882	22.185	23.7806	22.8746	24.2001	20.9602	21.4928	21.7341	21.3043	20.0568	20.4269	20.0846	21.2108	24.4158	22.5232	21.6275	20.8577	21.2674	22.4969	23.3676	22.543	23.3447	24.2804	21.634	21.3607	20.2152	20.5613	21.3857
CACNA2D3	24.3435	24.8209	23.7843	22.9931	22.9682	23.6893	22.908	23.4879	21.915	21.7193	24.5226	24.0065	23.0942	23.7535	23.6914	23.824	23.615	24.0051	24.1348	24.525	23.6291	25.2634	23.3757	25.9189	24.2254	26.3004	23.2614	23.4951	23.5908	22.706	22.017	22.0822	22.0157	23.49	25.6865	23.1482	23.5694	22.5258	23.2464	23.2734	24.7658	23.5371	24.9493	25.2471	23.6907	23.0843	21.7579	22.3327	22.721
CACNA2D4	22.0584	23.2279	21.8507	20.9038	21.2496	21.2566	21.472	21.7366	21.4056	22.1185	20.5079	20.324	20.0925	22.5526	21.3545	21.4536	21.828	21.2297	23.3447	21.2568	21.3335	23.3265	22.3725	23.839	23.3357	24.0898	20.9107	21.1427	21.2347	20.921	20.0222	20.0889	20.0184	21.1548	23.6386	22.0219	21.2174	20.0846	20.8743	22.2042	22.9311	22.5668	23.0921	23.2955	21.3448	20.6786	19.6585	19.8827	20.2704
CACNB1	19.6154	20.4414	19.3451	20.22	19.9484	19.2381	18.968	19.3455	20.0406	17.4599	19.0712	19.449	19.5356	19.4199	19.3394	19.5158	19.6659	20.1643	21.0631	20.2881	21.248	21.0977	20.6887	21.8163	21.6681	22.0376	18.8705	18.9724	19.0108	18.9919	18.3745	18.3535	18.3631	19.0443	21.4151	20.1911	19.0154	18.1372	18.7706	20.8716	21.2382	21.2884	21.4379	21.4634	19.4883	18.8486	18.1541	18.1964	18.4393
CALM2	33.9506	32.5804	35.7454	33.7713	34.8536	33.6458	33.0889	34.1107	33.5909	34.0636	35.5373	34.8064	35.3918	33.7805	34.7186	33.4379	34.3788	33.6835	31.5632	33.5185	33.7987	33.0387	33.9358	32.9392	33.1129	32.6144	34.4585	33.9097	33.6999	33.6204	35.5468	35.0287	35.5145	34.1044	32.728	33.9179	33.777	35.2038	34.2343	33.9744	33.7164	33.7738	33.6459	33.0742	33.83	34.4324	35.8739	35.8414	34.7318
CALML4	21.2796	19.3667	21.4568	19.2105	21.2426	19.2763	19.6769	20.8374	19.3807	20.9486	21.5565	20.5637	21.423	21.0984	20.6348	21.0179	19.7593	20.6304	19.3288	21.5768	21.814	22.2499	21.7	22.5261	22.3938	22.6627	20.0089	20.3191	20.441	20.3913	19.1251	19.2758	19.1257	20.2926	22.4579	21.4776	20.4102	19.066	20.0158	21.4139	21.7429	21.683	21.8653	22.0876	20.3169	19.6134	18.5373	18.6282	19.17
CALR	24.8217	26.1092	24.9582	26.5364	25.0849	26.2027	24.7132	25.7498	26.6288	25.0026	26.7621	26.1585	26.1249	25.9422	26.1134	25.5365	26.0827	27.143	27.7012	24.9336	25.3182	25.2141	25.8294	25.1907	24.9265	24.7825	26.4827	25.8318	25.5744	24.9891	27.0801	26.5013	27.0411	26.0917	24.8417	25.7295	25.6735	27.1076	26.1863	25.8325	26.0629	25.6434	26.0039	25.2477	25.7658	26.3748	27.2963	27.7026	26.6118
CAMK1	22.6418	26.0571	23.6835	23.4188	24.2385	24.2011	22.8228	24.1896	25.6192	21.9978	23.86	23.9572	25.1481	23.2486	24.3849	24.3915	22.6576	25.3584	25.877	24.6513	23.3242	25.7173	24.4661	26.1528	25.6184	26.3881	24.2486	24.6805	24.847	24.4034	22.4123	22.695	22.4145	24.6369	26.0602	24.1259	24.8068	22.7484	24.2672	23.6262	24.541	24.0568	24.7316	25.1056	24.3018	23.2732	20.9836	21.5075	22.5227
CAMK2G	28.9823	26.0023	28.604	27.3491	28.6663	26.5962	27.4683	27.1791	27.7471	27.0838	26.9261	27.7549	28.2316	27.6459	27.7768	28.943	27.8682	27.6477	27.4162	27.6404	28.7964	28.3989	28.4788	28.2012	28.0613	28.035	27.2909	27.7015	27.8507	28.2387	26.508	26.8316	26.51	27.6656	28.2572	28.5467	27.8128	25.488	27.3074	28.3468	28.3907	28.2015	28.3358	28.1993	28.3022	27.6342	26.3113	25.6485	26.9292
CAMK2N1	20.5795	21.1578	21.1435	22.6294	22.4093	22.3508	20.1602	22.3459	21.6924	20.046	23.1637	21.0867	21.2384	21.8705	20.3869	21.5515	22.2165	21.0378	21.212	19.8844	21.6171	22.1518	20.9392	21.1783	21.2026	21.5923	20.2695	20.9424	21.2687	21.6754	19.9147	20.631	19.9747	20.4923	22.4703	21.7108	21.1047	20.7947	20.7867	21.6093	21.4078	21.3963	21.2476	22.6737	21.0883	21.1945	20.7125	20.5043	21.7155
CAMK4	22.5703	21.5877	21.5098	23.3213	23.3125	24.2172	23.9938	22.9394	23.5995	21.2751	23.0171	24.1118	24.2574	23.1381	23.8004	23.148	23.016	23.3313	22.895	22.7152	22.2308	23.7351	23.8	23.7835	23.9964	23.903	21.7941	22.321	22.5176	23.4672	21.9074	22.3647	21.9374	22.1286	23.862	23.8072	22.4436	21.0965	22.0096	23.9999	23.8187	24.0144	23.8412	23.9866	23.2084	22.7259	22.526	21.475	22.469
CAMKK1	21.1205	21.7312	22.9188	19.154	20.8064	18.3946	19.937	19.9208	19.6933	22.0866	20.4211	20.6449	19.9178	20.6036	20.4681	19.9221	21.4622	20.2918	20.7667	21.8595	21.3216	22.1805	22.1941	22.9248	23.1015	23.1178	19.6508	19.7392	19.7711	20.0302	19.3301	19.2804	19.3138	19.8345	22.4829	21.6608	19.7812	18.8357	19.5229	22.3449	22.3434	22.7409	22.547	22.5271	20.3002	19.596	19.038	18.9062	19.1417
CAMP	29.2992	25.9612	27.9924	29.967	28.9484	26.8509	29.6971	29.178	27.327	28.0285	27.482	27.516	28.4952	29.4187	27.2591	30.7545	26.7315	27.8517	25.0739	28.3696	25.659	27.2317	27.2522	28.3429	28.0853	28.4426	28.2667	28.0368	27.9413	27.7078	27.5212	27.1478	27.4659	28.4419	27.4105	26.7219	28.0263	26.8092	27.776	27.7077	28.2355	28.2536	28.5905	28.0073	29.9232	28.4244	27.2551	27.4554	27.4344
CAMSAP1	22.7259	21.5112	22.6859	23.6289	22.8852	24.4781	23.5102	22.9889	23.9626	22.9254	23.5302	24.1879	24.8285	22.9862	23.7024	23.3419	23.2293	23.5707	23.0922	23.3691	22.8569	24.2651	24.0109	24.3175	24.3113	24.3657	22.5553	22.9742	23.1391	23.316	21.753	22.1193	21.772	22.8578	24.3363	23.9661	23.0827	21.7359	22.6829	24.1922	24.2311	24.2674	24.262	24.3576	23.5181	22.9654	21.8476	21.7363	22.6231
CANT1	28.1716	28.475	27.8843	26.8873	28.0329	26.6377	26.3055	27.1032	26.8202	29.3652	27.2631	27.757	27.7632	27.4163	26.3852	28.1829	27.5124	27.7368	28.4749	27.7342	29.0921	28.0953	27.7561	28.1517	28.2456	28.2668	27.3359	27.86	28.0203	28.2472	26.5223	27.2241	26.5763	27.7092	28.2416	27.7626	27.961	26.2442	27.5628	27.8904	27.7496	28.0473	27.8062	28.1768	28.0732	27.5932	26.3504	25.536	27.2734
CAPN1	29.4047	31.1438	30.4547	29.928	30.1298	29.573	30.2319	30.0055	30.2578	31.4123	29.61	30.1867	30.3485	29.4685	29.3204	30.201	29.2194	30.7407	31.2805	30.4637	30.8521	30.5655	30.4702	29.9848	29.3882	29.6492	30.0907	29.7675	29.6347	28.7935	30.3565	30.222	30.3622	29.7608	30.2164	30.7883	29.6615	31.2307	30.1318	30.6683	30.995	30.3198	30.8471	30.6333	29.5459	30.4353	31.0591	31.563	30.9902
CAPN10	23.4174	24.3849	22.7716	23.005	22.0939	21.7886	23.2976	22.5848	22.5151	21.6415	21.9838	22.1357	22.0137	22.9466	22.7457	22.7059	22.4147	23.1824	24.6692	23.4189	22.8303	25.1776	24.9848	25.3105	25.2942	25.3365	21.2723	21.4677	21.546	21.6108	20.7303	20.7861	20.7254	21.4869	25.268	24.7861	21.5328	20.5295	21.2298	25.2056	25.2722	25.289	25.3015	25.3269	22.319	21.6059	20.7415	20.7421	21.1513
CAPN12	22.4962	23.8694	22.0279	21.7991	22.2976	22.1431	23.0313	22.748	22.7101	20.8733	20.575	19.7947	20.3766	23.6779	22.1127	21.5913	22.669	21.1465	22.0631	21.5668	21.5782	23.3896	23.0841	24.2716	24.1845	24.518	21.0506	21.1166	21.1404	21.1649	20.6957	20.6644	20.685	21.1833	23.7441	22.5544	21.1471	20.4523	20.9597	23.32	23.6404	23.7917	23.8792	23.8625	21.5555	21.0427	20.5191	20.5263	20.7062
CAPN3	23.3452	21.0209	25.3219	23.9878	23.497	24.4776	26.2552	23.3095	22.9238	24.6172	25.457	23.8514	24.223	23.1079	23.7957	23.8383	24.156	25.2042	22.517	25.5808	22.8343	26.5863	26.3479	26.6816	26.6532	26.7067	22.2409	22.4691	22.5642	22.5919	21.7034	21.8037	21.704	22.4471	26.6603	26.2051	22.5398	21.6256	22.2478	26.6116	26.6693	26.6718	26.6915	26.711	23.3406	22.7016	21.8332	21.862	22.3187
CAPNS1	31.1112	32.228	32.5219	32.6455	31.9105	32.0199	31.9304	33.1165	32.6004	32.5182	32.6669	32.9734	31.813	31.165	32.6622	31.8184	31.3653	32.6779	31.5199	33.0815	32.6052	31.97	32.7852	31.8995	31.8222	31.4655	32.297	31.6582	31.409	31.0237	33.112	32.5562	33.0756	31.9025	31.5674	32.7196	31.5034	32.9965	32.0196	33.0484	33.0628	32.8547	32.9977	32.2684	31.8373	32.4794	33.591	33.8124	32.7543
CAPRIN1	25.4125	23.6683	25.6866	26.5858	25.875	26.7463	26.0919	26.6222	26.4142	25.9014	26.3922	26.2468	25.7059	25.8389	26.6674	25.8235	25.6765	25.7053	24.3182	25.8408	25.6317	25.4069	25.8636	25.2489	25.0078	24.8674	26.4534	26.0445	25.8635	25.3923	26.8713	26.5563	26.8526	26.1841	25.0473	25.8821	25.9291	26.9895	26.3072	25.6053	25.751	25.3915	25.6774	25.1083	25.6582	26.1941	26.8802	27.1285	26.4461
CAPRIN2	21.2066	20.7203	22.9194	24.4775	23.779	23.5522	23.6812	23.0945	23.9646	19.9764	23.4082	23.6737	24.3866	22.0624	22.686	22.5416	23.5332	23.5181	21.322	21.807	22.5933	24.7011	24.7384	24.6376	24.6376	24.5759	21.3811	21.7105	21.8431	22.0445	20.7349	20.9135	20.7383	21.6647	24.6517	24.7307	21.8064	20.5315	21.4115	24.6625	24.6401	24.6092	24.6165	24.5456	22.7522	22.0556	20.9979	20.9018	21.5841
CAPS	24.3072	26.586	23.9348	22.7847	23.8868	22.9575	24.2885	23.4512	23.6764	22.0323	21.7605	23.9066	22.9429	24.4265	24.5229	23.1104	23.3681	24.785	26.9468	24.8099	24.2075	26.2783	26.3713	26.5506	26.5794	26.5697	22.4835	22.5627	22.5892	23.0248	22.1893	22.0893	22.1643	22.7053	26.4134	26.0566	22.6085	21.4322	22.2946	26.5068	26.4767	26.57	26.527	26.5126	23.5802	22.6393	21.9762	21.712	21.994
CAPZA2	27.2102	22.6767	27.0437	25.8536	26.5222	26.465	25.3768	26.8283	25.2117	28.7361	27.6195	27.0682	27.0268	25.7524	27.1719	26.6926	26.3298	26.1689	21.9358	26.25	26.5595	26.0875	26.067	25.0442	24.4903	24.5951	26.2011	25.8939	25.7788	25.0111	26.7504	26.7182	26.7706	25.7966	25.5965	26.657	25.7858	27.7831	26.3499	26.4181	26.61	25.8695	26.3527	26.2107	25.578	26.7739	27.7425	28.0964	27.5638
CARD11	24.4901	26.4904	24.1782	25.2397	25.0966	25.4255	25.4917	25.083	25.9446	23.1928	26.3088	25.4423	25.6943	24.7382	25.0647	25.6021	24.9126	26.1804	26.721	24.6972	25.0297	24.7633	24.9993	24.5431	24.1879	24.2104	26.0939	25.8271	25.7035	25.2559	26.2879	26.1186	26.2806	25.9061	24.4453	25.069	25.7453	26.4394	26.0175	24.4575	24.7142	24.224	24.6268	24.1558	25.2482	25.7184	26.1672	26.3852	25.9549
CARD8	31.2945	27.3998	30.0302	30.013	30.755	30.3627	29.959	30.6169	29.5309	30.6924	29.9878	30.1655	28.7263	29.668	30.6418	30.3192	31.0657	29.2804	28.3593	29.4904	29.2336	28.6015	28.8213	28.2	28.161	28.0238	30.7947	30.6669	30.6186	30.4914	31.0694	31.0388	31.073	30.651	28.3741	29.0943	30.6259	31.2146	30.8243	28.531	28.4575	28.2866	28.3402	28.2257	30.204	30.6607	31.1154	31.1588	30.9491
CARD9	26.2382	28.7289	25.9768	25.1601	25.3303	24.8415	25.5908	25.6853	25.9668	25.2419	24.5425	25.4607	24.2463	26.4527	26.2282	25.5709	25.466	26.2678	28.3838	26.0038	25.4482	27.9902	27.204	28.5401	28.1943	28.6061	25.8496	25.9251	25.9467	25.2243	24.152	23.962	24.1107	26.1622	28.2297	26.4585	25.9835	23.8964	25.5084	26.4982	27.5246	27.058	27.7766	27.6516	25.9487	24.7016	22.9137	23.4035	23.7657
CARHSP1	28.8927	29.3285	31.009	28.3486	31.1549	29.7585	28.92	29.7837	28.9587	27.6623	28.7656	30.2643	28.633	27.956	29.5018	28.8983	28.9528	29.8896	29.1906	29.6157	29.9159	29.6004	29.4416	29.8349	30.1955	30.0962	28.4888	29.171	29.3797	30.0731	28.0053	28.6119	28.0361	28.9837	29.9194	29.3269	29.3092	26.9542	28.6941	29.9392	29.5525	30.1063	29.6611	30.0598	29.9176	29.233	28.2606	27.0905	28.684
CARM1	27.8583	31.7266	28.799	32.0321	29.9718	29.7784	28.7037	28.2759	28.9644	29.7765	28.7322	29.6347	29.3207	29.7364	28.1693	28.3964	29.4212	30.2886	30.8555	29.3205	29.1969	30.7675	30.099	31.0722	31.0579	31.2634	28.578	29.2843	29.5568	29.8645	27.0037	27.5498	27.0223	29.1519	31.0569	29.8086	29.475	26.645	28.7052	30.4049	30.5785	30.725	30.7076	31.0402	30.1235	28.948	26.6417	26.4113	28.0762
CARNS1	22.0332	25.6099	21.5516	22.1744	21.0835	22.5641	24.5627	22.1643	23.5685	21.0635	22.3489	21.2223	23.6248	24.2441	21.9309	21.1099	21.7659	21.8512	23.8429	23.1148	22.4979	23.9574	23.8255	24.6825	24.8279	24.9221	21.1995	21.3427	21.3978	21.6509	20.7884	20.7815	20.7756	21.4148	24.2943	23.3133	21.399	20.3357	21.0957	24.6467	24.6913	25.0242	24.882	24.9398	22.5913	21.7106	20.8988	20.7545	21.1304
CASC3	31.15	30.2295	30.0364	29.2398	30.3971	28.9513	29.6723	29.5711	29.9105	30.7368	28.622	29.6495	28.5553	29.8811	29.6529	30.297	29.6897	29.5654	29.3691	30.0451	30.8806	29.2574	29.5476	28.9099	28.689	28.5819	30.4389	30.3799	30.327	30.1345	30.31	30.3988	30.3145	30.3998	28.9341	29.6906	30.3427	30.0455	30.4307	29.1491	29.2425	28.8761	29.1241	28.756	30.0687	30.3749	30.3218	30.1293	30.4419
CASK	21.7414	19.0796	21.5734	22.9721	22.5546	23.0994	22.434	21.868	22.4984	20.2513	21.7458	23.1209	23.4368	20.9669	22.6328	21.6323	23.076	21.9324	20.257	22.0704	21.9453	23.1846	22.8839	23.2267	23.2399	23.3187	20.5992	21.0675	21.2546	21.526	19.9295	20.3219	19.9531	20.9105	23.2838	22.881	21.1854	19.9544	20.7777	23.2828	23.2888	23.3265	23.3088	23.384	22.0527	21.5574	20.5952	20.4023	21.3026
CASP4	33.9675	30.6216	32.4057	32.8423	33.0871	32.9396	31.9742	33.522	31.9098	34.7568	32.1319	32.0526	31.5988	32.2136	32.4772	32.9495	33.6551	31.9677	31.7468	31.3643	32.3691	31.7439	32.6271	31.8366	31.9326	31.4231	33.0286	32.6043	32.4037	32.2068	33.3741	33.1727	33.3681	32.8085	31.3795	32.4847	32.4848	33.2392	32.8269	32.5904	32.4982	32.4897	32.4767	31.7604	32.5763	32.911	33.3848	33.3971	32.9955
CASP5	23.1032	21.2768	20.9893	21.5655	21.5001	22.6783	21.0456	22.1991	21.4394	25.6739	22.1136	21.3628	21.6409	20.8228	20.0545	21.5325	22.2852	19.7646	22.7654	21.2417	21.7066	23.4671	23.1165	23.1177	23.726	23.5071	21.0848	21.4414	21.6029	22.2142	21.0386	21.4103	21.0672	21.2467	23.7958	23.4832	21.5301	21.0612	21.3009	22.2796	21.8323	22.2902	21.809	22.4479	20.8657	20.7589	20.6548	20.394	20.7916
CASP8	22.8767	20.8314	23.5034	23.4211	24.3008	22.9125	22.2925	22.2997	22.276	22.9728	22.9882	23.8999	23.4861	21.8154	22.7436	23.5302	23.2939	22.9075	20.6961	22.502	23.3605	21.635	22.0901	21.3605	21.4456	21.1446	23.6181	23.5645	23.537	23.5124	23.5276	23.5924	23.5294	23.576	21.3967	22.2266	23.5453	23.4981	23.6148	21.719	21.5452	21.5123	21.4529	21.2095	23.3356	23.5452	23.5521	23.5524	23.6184
CASP9	24.1743	24.1657	25.0972	23.4698	25.3001	24.3123	23.6481	24.5642	24.2596	27.1497	25.1744	25.3709	25.0271	24.1352	24.0027	24.059	23.4732	23.959	24.2557	24.6854	24.5388	25.3269	24.9022	25.6689	25.8234	25.9856	23.8283	24.2542	24.4193	24.8307	23.2076	23.4829	23.2177	24.16	25.6674	24.725	24.3682	22.9085	23.9096	25.0992	25.0559	25.378	25.1781	25.5783	24.7336	23.9786	23.0011	22.7547	23.5206
CASS4	22.2251	20.0282	21.3011	19.7052	21.8596	20.2939	19.6692	20.1654	20.5797	19.3155	21.2565	21.5441	21.2843	20.5833	20.3613	21.2188	20.7169	20.7974	19.2742	20.914	21.4023	21.5702	21.1025	22.0369	22.1587	22.3999	20.2323	20.5756	20.7161	21.0462	19.6781	19.8637	19.6826	20.5203	21.9628	20.8718	20.676	19.4252	20.2717	20.9566	20.9825	21.2835	21.1268	21.5144	20.7368	20.0551	19.272	19.1325	19.6653
CASZ1	24.2851	25.1835	23.0028	24.1948	24.3285	23.9797	23.7321	24.0976	24.259	26.1663	23.5276	22.9621	23.2657	25.4544	23.3731	24.5533	24.4248	23.6175	25.6729	24.1963	25.032	25.2164	24.9496	25.6353	25.8921	25.9553	23.1989	23.4295	23.5262	23.8747	22.9087	23.0371	22.9118	23.3921	25.5666	24.7317	23.4987	22.6579	23.225	25.6234	25.49	25.9258	25.6309	25.9807	24.1627	23.5903	23.0241	22.8245	23.2671
CAT	31.2666	31.1997	32.6308	32.714	34.591	33.0158	33.6248	33.1734	34.8574	30.1502	32.3799	31.4149	33.233	32.4713	34.5297	33.12	30.7572	33.7368	31.9344	31.96	31.982	32.0014	32.8234	31.9361	32.1803	31.5273	33.1108	32.8449	32.7126	32.6882	32.9844	33.1681	33.0044	32.968	31.631	32.7895	32.7636	33.1508	33.0106	32.706	32.4784	32.5696	32.4331	31.8136	32.6686	32.995	32.9636	33.0112	33.0962
CAV2	19.1596	19.5691	21.1355	19.7323	18.9645	18.9452	19.3543	19.1546	18.5355	19.7379	21.7744	21.0932	20.4416	19.9817	19.8703	19.1333	18.6592	20.3087	19.4749	20.6161	18.7268	19.1736	19.9905	19.1877	20.6016	19.3747	19.8175	20.1991	20.3665	22.6478	20.9171	21.389	20.9481	20.0408	19.3423	20.0452	20.3011	19.4814	19.9822	19.1999	18.388	19.2817	18.4035	18.611	19.379	19.1211	19.7264	18.6279	19.025
CBFB	27.4008	24.8295	27.378	28.1521	27.7102	27.9829	27.4611	28.2867	27.1803	27.2535	28.5537	27.9205	27.0852	27.0205	28.3615	26.7527	27.5738	27.1564	24.7256	27.0877	27.1835	26.8274	27.2847	26.7919	26.5808	26.413	27.7048	27.7987	27.7659	27.5704	27.2953	27.6709	27.3292	27.7936	26.487	27.2314	27.7785	27.2769	27.7735	26.8799	27.0312	26.7263	26.9811	26.3462	27.6363	27.7929	27.5456	27.2048	27.8013
CBL	26.2911	22.606	26.0429	25.1221	25.6953	24.6925	24.9711	24.4358	24.5835	25.3321	24.3493	24.7555	24.8643	25.085	24.5581	25.4285	25.4022	24.8191	23.4988	25.5776	25.6324	24.2214	24.2646	23.7182	23.3545	23.4304	25.5734	25.433	25.3683	25.0167	25.734	25.6844	25.736	25.4296	23.9147	24.5365	25.3812	25.8987	25.5905	24.129	24.3073	23.8056	24.1674	23.9595	25.0951	25.5561	25.8444	25.9008	25.7852
CBLB	24.6058	24.3079	24.7501	26.2943	25.3732	26.1067	25.4262	24.957	25.9598	22.2813	25.9155	25.1685	25.1708	24.067	24.9499	25.2438	25.9315	25.0207	24.1506	25.2949	24.8775	25.6703	25.6955	25.607	25.5901	25.4935	24.4475	24.9632	25.1153	25.3547	23.352	23.9349	23.3814	24.8226	25.5828	25.6826	25.0638	23.1319	24.6087	25.6742	25.6673	25.6118	25.6417	25.4939	25.5151	25.0548	23.6852	23.3461	24.6647
CBLN3	19.6606	20.6304	19.8857	20.2661	20.0798	19.8435	21.719	19.33	19.3978	20.2106	18.5849	18.3872	18.1643	21.1442	20.6682	19.6375	20.4102	18.0339	19.5463	19.4922	19.5703	20.8483	20.5782	21.1256	21.1891	21.3675	18.8818	18.9476	18.975	19.0358	18.7742	18.81	18.7751	18.9365	21.0829	20.4583	18.9672	18.7289	18.8899	21.1682	21.1988	21.3966	21.3	21.5831	19.2083	19.0412	18.8434	18.8109	18.9454
CBR4	23.1558	20.8545	24.4066	23.3225	24.5988	24.9101	23.7718	23.7803	23.1247	22.536	24.5729	24.8711	24.096	22.2808	24.4731	23.0611	23.3023	23.7746	20.2052	22.902	22.5246	24.7918	24.7732	24.8597	24.8484	24.837	22.4988	22.708	22.7805	23.154	21.8127	21.7798	21.784	22.8176	24.8497	24.5854	22.7847	20.7466	22.3246	24.8504	24.8519	24.8592	24.8697	24.8673	23.7327	22.7521	21.5086	21.187	21.8782
CBX3	24.4007	22.7171	23.2638	23.3416	23.239	22.7735	23.4707	23.325	23.6598	24.0077	24.5559	24.5858	23.6083	24.0917	24.8526	22.6249	23.4428	24.1717	23.4756	23.5299	22.1804	22.9567	23.2772	22.5864	22.329	22.235	24.2673	23.9626	23.8333	23.4269	24.6348	24.4513	24.6284	24.0252	22.5962	23.4374	23.8727	24.8747	24.2108	22.9834	23.1066	22.6899	22.9843	22.573	23.4805	24.0714	24.7094	24.9072	24.4069
CBX7	29.8511	30.9832	28.8232	28.6468	29.9305	29.6476	29.3723	28.991	28.6254	28.7623	29.3251	29.1774	30.0781	29.0708	28.9192	29.3607	29.8059	29.5059	30.394	29.4651	30.8102	29.0987	29.3735	28.9745	28.6864	28.6667	29.821	30.0627	30.0962	30.0764	29.446	29.8051	29.4737	29.9925	28.8121	29.3872	30.0841	29.1387	29.9278	28.6675	28.8918	28.4724	28.8224	28.3239	30.0048	30.1224	29.9113	29.5526	30.0824
CBY1	19.3381	21.5534	20.1189	18.6558	20.0573	19.2575	19.8335	19.8502	19.7317	18.834	19.6943	19.9531	20.4871	19.8762	19.676	18.9865	19.5178	21.1459	20.679	19.8549	20.9101	20.5237	20.4218	21.2469	21.4357	21.5162	19.3312	19.4617	19.5122	19.7624	18.9843	18.9827	18.9733	19.5218	20.8533	20.0033	19.5122	18.5722	19.2437	20.675	20.6892	21.0867	20.8893	20.9656	20.0547	19.3738	18.7795	18.6539	18.9429
CCDC102A	23.1047	25.0218	22.5485	22.626	22.3598	21.9455	22.9746	22.653	23.2981	22.6647	22.4851	21.3005	21.7286	23.5959	22.6019	22.679	22.5434	22.9008	24.019	22.4741	22.8541	23.271	22.4899	23.0629	23.4362	23.5962	21.8358	22.5624	22.8831	23.6672	21.35	21.9968	21.3963	22.2139	23.7269	22.7649	22.7486	21.4908	22.2179	22.9414	22.5972	23.0696	22.6119	23.652	22.953	22.4345	21.6234	21.1788	22.3436
CCDC106	22.5117	25.1676	21.3198	21.2518	21.8578	21.9874	22.6609	22.1183	22.2312	21.619	21.4643	21.599	20.9147	23.3715	21.8499	21.9972	21.6884	21.545	23.2396	22.4708	22.4383	22.7327	22.6433	23.4396	23.7145	23.7548	21.2952	21.4273	21.4789	21.7426	21.0139	21.0328	21.0061	21.4652	23.074	22.2558	21.4747	20.6452	21.235	23.3862	23.3295	23.8379	23.5454	23.6882	22.2865	21.6314	21.0654	20.9066	21.2197
CCDC112	21.7847	20.0803	21.9399	22.1542	22.0208	22.6749	20.8993	21.6885	21.9462	22.1526	23.6022	23.1597	23.2627	20.5468	22.8978	21.6484	21.8586	22.3721	19.5612	20.8532	20.9127	23.1798	22.3063	23.1305	23.0271	23.4668	20.6345	21.0463	21.2284	21.3698	20.1292	20.4402	20.1505	20.8614	23.4761	22.4418	21.1539	20.3576	20.8312	22.8966	23.0312	23.0232	23.0635	23.6833	21.5597	21.1744	20.393	20.357	21.0606
CCDC117	25.6164	24.1035	26.5298	26.1082	25.8753	27.9321	26.1775	26.8742	27.5796	25.1904	25.9908	26.3886	25.9382	26.1112	26.9998	26.3063	25.241	25.7507	25.2462	25.9273	26.2129	26.787	26.8001	26.6892	26.5597	26.5767	25.5424	25.9649	26.0901	26.5412	24.8698	25.1717	24.8703	25.934	26.7287	26.7648	26.0592	23.5394	25.548	26.6975	26.7572	26.5811	26.7134	26.6187	26.66	26.1146	25.0001	24.1606	25.4704
CCDC12	29.1264	31.7558	30.0112	29.8295	29.7742	29.2615	29.6788	30.8735	30.3205	30.9112	30.7689	29.596	29.9672	29.7931	30.2743	29.4579	29.6324	30.5094	31.4824	29.8062	30.0428	30.6675	30.4164	30.8757	30.9297	30.9729	29.7818	30.1787	30.3182	30.6194	28.9553	29.2769	28.9616	30.1296	30.849	30.2014	30.2799	28.2582	29.8247	30.5825	30.5523	30.7652	30.656	30.8322	30.6262	29.9692	28.5746	28.1133	29.3113
CCDC120	20.4557	22.2999	20.4766	20.8778	20.326	20.2628	20.7802	20.729	20.7379	20.1231	19.199	19.0383	19.8808	22.3796	20.3983	20.5834	20.5288	20.067	21.1063	20.7282	20.8338	21.347	21.0376	21.5667	21.8583	21.8999	19.6347	19.8959	20.0082	20.3883	19.3924	19.5759	19.4018	19.8162	21.6722	20.9653	19.9692	19.2344	19.7112	21.6372	21.4375	21.8687	21.528	22.0003	20.473	20.0228	19.5478	19.3285	19.8001
CCDC125	22.4129	19.7788	22.5565	20.284	22.696	22.5271	19.7774	21.4427	21.5472	21.5344	21.5102	21.7049	21.4368	20.9113	22.0056	21.9815	21.1458	20.4068	18.9623	20.2963	20.5741	22.5754	21.7309	22.8762	22.6294	23.1828	20.441	20.7997	20.9498	20.9219	19.6776	19.8796	19.6859	20.7128	22.8991	21.5806	20.9027	19.7546	20.5202	21.8664	22.2404	22.1411	22.3577	22.7633	21.1588	20.533	19.5194	19.5969	20.1876
CCDC126	22.7304	19.5155	22.4657	22.1859	23.0088	22.4769	21.515	22.4503	21.5048	23.4759	22.7276	22.565	22.3155	22.0653	22.9547	21.8251	21.5648	22.0407	19.7413	21.9138	21.8217	22.8549	22.3642	23.1958	23.3516	23.574	21.1258	21.4637	21.6068	21.9518	20.6819	20.8915	20.6909	21.3773	23.2391	22.2238	21.5607	20.5179	21.2035	22.9055	22.8674	23.202	22.9939	23.4824	22.1462	21.5165	20.7588	20.5837	21.1773
CCDC130	30.3054	31.9446	30.392	30.6514	31.419	30.2864	30.3368	31.1559	30.4597	30.2423	31.1519	31.024	30.8529	29.4279	31.2409	30.7526	30.4971	31.6474	32.9696	30.6889	31.6361	32.349	32.3568	32.2505	32.2205	32.1919	30.0811	30.2936	30.3694	30.6837	29.3781	29.3718	29.354	30.3858	32.3188	32.3063	30.3699	28.4619	29.9335	32.3241	32.3161	32.2541	32.286	32.271	31.2645	30.3522	29.1363	28.8767	29.549
CCDC136	20.6907	21.2096	19.1072	20.9471	19.437	19.5761	19.8583	20.0411	20.1475	19.0104	20.2066	19.6839	19.6997	20.8773	20.1672	20.2655	20.7406	19.287	20.5787	20.2086	20.3078	21.0945	20.8071	20.9911	21.3278	21.2785	19.2081	19.3859	19.4641	19.7246	19.1309	19.2965	19.1428	19.3011	21.3455	20.9502	19.4312	19.12	19.301	21.3907	21.052	21.4719	21.0617	21.6721	19.6343	19.4936	19.3256	19.151	19.4674
CCDC137	23.1167	25.6277	21.8055	21.7007	21.4762	22.1191	22.5419	22.1572	23.2431	23.0813	22.9477	21.8806	22.5698	23.0315	23.2572	22.6035	23.9552	23.0878	24.419	22.675	23.0523	24.0206	23.7868	24.2461	24.2884	24.3484	21.8969	22.2158	22.342	22.6172	21.2453	21.4225	21.2457	22.1899	24.1899	23.5879	22.3105	20.8436	21.9023	24.1342	24.1518	24.2697	24.2142	24.3215	23.0618	22.3731	21.3297	21.1276	21.8499
CCDC14	20.8172	20.2746	22.248	22.8632	23.557	23.983	22.7262	23.1001	23.2888	20.5048	24.1987	24.0145	24.1729	21.5593	23.3563	23.2231	22.8389	23.1959	20.9908	22.2887	21.1185	23.8852	24.1655	23.6628	23.7707	23.5033	21.5976	22.0356	22.2034	22.1787	20.2095	20.4821	20.211	21.9968	23.7239	24.2507	22.1608	20.0605	21.6107	23.896	23.7255	23.7456	23.6537	23.4993	23.2714	22.3663	20.4786	20.6348	21.6756
CCDC142	23.6786	22.4408	23.0531	23.3295	23.4642	23.9899	23.2178	22.7467	23.7475	21.9367	23.8533	24.2536	23.5161	22.6408	23.4893	23.1371	22.6502	25.3596	25.2624	23.8443	23.1	24.4448	24.2805	25.0155	25.2004	25.2704	22.6822	22.8939	22.9771	23.3208	22.2638	22.3228	22.2565	22.9226	24.7654	23.9026	22.9646	21.8202	22.6254	24.5286	24.4956	24.8744	24.6652	24.8261	23.5191	22.7665	22.0487	21.8684	22.284
CCDC146	22.2184	18.8973	23.3424	22.7619	23.6169	21.7928	21.1263	21.311	22.3741	23.9372	24.0362	24.6157	23.3355	18.4637	22.4067	21.7948	23.1633	22.519	21.4081	21.1735	20.601	24.7688	24.0183	25.0781	24.8017	25.2897	20.584	20.7485	20.8171	20.742	20.1539	20.2327	20.1557	20.7225	25.0321	23.8211	20.7978	20.1912	20.6018	24.4632	24.8642	24.7142	24.9696	25.2076	21.1821	20.7905	20.1752	20.2599	20.5665
CCDC149	22.2318	21.4245	22.7596	20.8903	20.6337	21.6307	20.979	21.0874	20.0581	23.5234	21.5144	21.6141	22.2872	21.2746	21.5059	21.9151	20.2	22.9363	22.5039	22.383	21.5442	22.8894	21.8945	23.9416	23.1077	24.2112	21.6142	21.7315	21.7731	21.2479	20.4801	20.414	20.4608	21.8806	23.2968	21.3345	21.7905	20.4036	21.4145	21.5	22.4546	21.9536	22.7303	22.6838	21.9201	21.0342	19.858	20.1777	20.4603
CCDC18	19.3975	18.2076	22.4469	21.1429	22.118	22.6105	19.9354	20.1888	18.9751	20.9248	21.8427	21.7552	22.1689	18.2128	21.7595	19.9646	20.5218	21.1156	17.4554	19.7861	18.399	22.5677	22.2633	22.9792	23.051	23.2092	18.9852	19.1319	19.1917	19.344	18.7077	18.7716	18.707	19.1251	22.8485	22.0055	19.1777	18.542	18.9804	22.7097	22.7525	22.9799	22.8809	23.0857	19.6208	19.186	18.7147	18.6395	18.927
CCDC22	23.6197	25.1058	23.7716	23.847	23.1991	24.2241	24.2895	25.0042	24.1087	24.0328	24.3808	25.2883	24.1793	24.4792	23.7853	24.1837	24.2158	25.2762	26.0921	24.3232	24.371	25.1623	24.8603	25.3091	25.389	25.4516	23.711	24.1378	24.3047	24.6719	23.0809	23.4297	23.0989	24.0293	25.3401	24.7692	24.2494	22.7966	23.8264	25.0359	24.9944	25.1938	25.0598	25.3142	24.5655	23.9444	22.9423	22.6052	23.5477
CCDC28A	30.0481	28.3152	30.0157	28.0036	29.6282	28.9506	28.5515	30.0367	29.2312	30.4318	30.5428	29.7371	30.1049	29.9316	30.2102	29.9464	29.6349	29.0007	28.4632	28.9763	29.9295	30.103	29.7967	30.3015	30.4064	30.4596	28.8838	29.4029	29.5919	30.0122	28.1143	28.5541	28.1352	29.2883	30.3191	29.6733	29.5311	27.6079	29.0134	30.0697	29.9875	30.2528	30.0692	30.3376	29.9643	29.2735	28.0264	27.5058	28.7411
CCDC43	22.0763	23.8526	23.2857	23.0916	22.6482	24.0599	22.321	24.3703	23.7512	24.6991	24.8944	24.4769	24.5125	22.1844	23.9516	23.2536	23.1817	24.3567	24.2241	24.2531	23.2215	24.5971	24.2099	24.924	24.9362	25.0959	22.9955	23.3232	23.446	23.6518	22.2564	22.4496	22.2585	23.287	24.8447	23.9895	23.4153	21.9489	23.0119	24.4264	24.5209	24.6787	24.6376	24.8561	23.8575	23.158	22.0439	21.9232	22.6506
CCDC59	27.3074	24.6646	28.0819	28.9021	29.0478	28.8472	27.2796	29.0491	29.0015	27.4098	29.0319	28.4418	28.3833	27.0874	29.0299	28.1357	28.2412	27.6271	25.706	27.4706	27.8703	28.9095	28.4958	29.0008	29.1166	29.1843	27.0364	27.7788	28.0295	28.5621	26.1407	26.8347	26.1838	27.525	29.1086	28.4875	27.9375	25.9069	27.3247	28.6961	28.5585	28.8544	28.6371	29.0416	28.2166	27.4218	26.034	25.4081	26.9761
CCDC6	25.3761	24.465	26.6104	26.6999	26.0618	28.4482	26.7661	27.0603	27.3391	26.2603	26.705	27.0484	27.5301	26.3067	27.1635	26.1745	26.5238	27.1534	24.7113	26.8618	25.0933	27.4927	27.3425	27.5731	27.5801	27.5709	25.6534	26.0712	26.2284	26.5274	24.7106	24.9769	24.712	26.0351	27.5602	27.2002	26.1886	24.1499	25.6657	27.5313	27.5477	27.573	27.5627	27.5787	26.9813	26.2332	24.8084	24.5524	25.5701
CCDC65	21.0302	20.7559	21.1925	22.5503	22.085	22.2818	21.8327	22.2138	22.5593	18.7677	22.3344	22.1019	21.4174	21.6183	22.3426	21.9457	22.7171	21.9276	20.7512	20.7036	22.5505	22.7654	22.1884	22.5612	22.8463	22.9279	20.3677	21.0085	21.2828	21.9161	19.9795	20.5809	20.0245	20.6907	23.0611	22.4509	21.1652	20.1437	20.7249	22.7514	22.4584	22.8204	22.4561	23.2084	21.5258	21.1407	20.4759	20.0274	21.1109
CCDC77	21.3265	21.7349	22.4957	22.9321	22.3166	22.4481	20.915	21.7148	21.7679	21.8594	23.5388	22.1981	23.9492	21.5615	21.5467	22.5789	21.9344	24.8706	22.0491	22.0467	22.1909	23.8787	23.4238	24.5549	24.4329	24.8057	21.407	21.5403	21.5922	21.6095	20.9208	20.9307	20.9125	21.5876	24.2142	22.9697	21.5896	20.7059	21.3351	23.5166	23.8477	23.9251	24.0473	24.1491	21.9492	21.3494	20.6773	20.6991	20.9718
CCDC84	26.4398	24.0325	26.9282	26.5095	27.551	25.7072	26.8837	25.9661	26.3596	24.4763	26.4118	26.9788	25.352	25.8833	27.7177	25.1234	27.0936	25.2882	25.5622	25.8725	25.7169	28.8868	28.8216	29.0852	29.0863	29.0953	24.5689	24.6349	24.6572	24.7517	24.1319	24.06	24.1138	24.7505	28.9935	28.4755	24.6727	23.7138	24.4175	28.9372	29.0042	29.0524	29.0504	29.0367	25.3465	24.5831	23.8959	23.864	24.086
CCDC86	23.1379	23.5101	22.0182	22.5424	23.445	24.3272	23.2672	23.8908	22.6218	22.8683	23.4216	22.705	22.8672	23.3748	23.4978	24.2662	21.7959	23.2306	24.8147	22.8087	23.0926	23.9566	23.0712	24.3179	24.1522	24.7326	22.7831	23.2614	23.463	23.5872	21.8949	22.189	21.9079	23.1371	24.3834	22.9266	23.3967	21.9136	22.8998	23.107	23.3825	23.4126	23.5179	24.0614	23.576	22.8002	21.6102	21.607	22.3806
CCDC88B	26.4874	27.7388	26.6651	24.7952	25.7772	24.3969	25.6979	25.2768	25.1256	26.3065	25.1433	24.5391	24.4533	25.1236	25.4257	25.1019	25.5926	25.1675	27.2151	25.7773	25.9922	24.4536	24.7157	24.0698	24.0549	23.8876	26.2749	26.145	26.0922	25.9872	26.5605	26.5236	26.5632	26.1361	24.225	24.9669	26.1018	26.6894	26.3	24.6921	24.5928	24.4423	24.474	24.336	25.9185	26.3214	26.697	26.7197	26.5504
CCDC91	21.5568	20.8462	22.6439	23.1531	22.8082	22.7743	22.9606	21.8289	21.6825	21.2162	22.5908	22.4871	21.9977	21.6227	22.9063	21.8371	23.1038	22.6587	20.723	21.5648	21.2946	22.7121	22.2725	22.7115	22.8375	22.9128	21.3534	22.001	22.2327	22.6275	20.6289	21.3058	20.6777	21.7475	22.8973	22.3563	22.1412	20.6785	21.6652	22.5583	22.4248	22.6629	22.4616	22.8888	22.3816	21.8942	20.8551	20.3632	21.6707
CCHCR1	21.8521	23.089	21.3084	21.2462	20.9789	21.221	21.2047	22.0666	21.697	21.9327	20.6437	21.8573	19.4322	22.0924	22.1304	22.2875	21.2397	20.7131	23.3661	20.8047	21.0276	23.1028	22.8764	23.326	23.6083	23.5992	20.2882	20.5492	20.6611	21.0866	20.0608	20.2387	20.0692	20.4765	23.385	22.7834	20.6236	19.8507	20.3558	23.2596	23.0507	23.4685	23.1409	23.5141	21.0194	20.559	20.1097	19.8708	20.322
CCL28	20.6051	19.6832	20.1148	20.5373	22.0485	21.6728	21.2439	20.6913	20.307	19.9461	22.8775	22.5984	23.4945	20.8108	21.8581	21.3473	20.5316	21.4645	20.7807	20.0369	20.1638	22.1383	21.8943	22.4159	22.7026	22.7077	19.8361	20.15	20.2826	20.7682	19.5345	19.7403	19.5432	20.0713	22.4457	21.7624	20.2403	19.2612	19.9078	22.6043	22.4126	22.8315	22.5096	22.8778	21.0514	20.4374	19.8061	19.498	20.099
CCL5	34.8426	35.4736	35.2695	36.9906	37.0337	35.9723	34.6655	36.4642	36.3493	30.2926	36.4211	34.7354	35.9304	34.5297	34.9543	34.9949	36.291	35.6645	34.8049	34.4002	34.9559	35.4412	35.8664	35.2209	34.9629	34.8691	34.8869	34.4314	34.2549	33.7809	35.4174	35.029	35.3955	34.5688	35.0886	35.9371	34.3158	35.7014	34.7378	36.4676	36.664	36.2048	36.5552	35.9853	34.7836	35.4189	36.353	36.8199	35.7853
CCM2	28.5965	27.31	28.399	27.4396	28.9956	26.8257	27.0561	26.6027	26.9967	27.2157	28.1026	28.1828	27.9208	25.9172	28.0459	28.399	27.7388	27.5499	27.6287	26.8524	27.391	27.0905	27.2862	26.7161	26.328	26.3589	28.2348	27.9974	27.8889	27.405	28.4327	28.3136	28.4295	28.0453	26.741	27.4562	27.9246	28.565	28.2012	26.9752	27.2028	26.6765	27.079	26.6883	27.5249	28.0716	28.4704	28.5689	28.3304
CCND2	26.0107	27.8676	25.7717	28.9257	28.1059	28.6104	28.1751	27.9007	29.2721	25.3435	28.1354	27.8729	28.2972	27.5794	27.0196	27.8614	28.1166	28.2198	28.817	27.22	27.3711	26.9598	27.0747	26.5985	26.1922	26.2753	28.6789	28.5343	28.4635	28.1209	28.7782	28.7091	28.7761	28.5602	26.6359	27.2478	28.4843	28.784	28.6572	26.3907	26.6701	26.0969	26.5447	26.1763	27.9592	28.3943	28.6997	28.8032	28.6021
CCND3	35.3019	34.405	33.1384	33.7235	33.8319	33.1241	33.9534	34.2597	34.7276	33.7	33.8696	34.3387	33.7783	32.9025	32.8283	33.7532	32.7836	34.7841	34.7363	34.7234	34.3503	34.1228	33.8999	33.3403	32.7823	33.0427	33.7806	33.53	33.4371	32.7042	34.0644	34.0262	34.083	33.4573	33.7287	34.4118	33.4437	35.3132	33.9081	34.2167	34.6021	33.7558	34.3777	34.2402	33.3053	34.3081	35.0893	35.6975	35.0841
CCNG1	26.9856	24.8577	27.4125	27.8824	28.199	28.8723	27.2908	28.329	27.6576	27.1772	28.7507	28.8532	28.6512	26.786	28.61	27.5475	28.2244	28.0818	25.2141	27.296	26.3885	27.713	27.738	27.5527	26.7962	27.1642	28.142	27.6579	27.4477	26.3405	28.2404	27.8351	28.2166	27.8239	27.3494	27.7567	27.5241	28.7437	27.969	27.4577	28.0654	27.2318	27.9882	27.4174	27.2185	27.8413	28.2564	28.8927	28.1373
CCNH	24.89	22.6222	25.8098	25.3658	25.397	24.9781	24.7341	24.6383	24.7114	25.1724	25.6956	25.4997	24.9467	23.8042	24.6677	24.5849	25.0117	24.8626	22.8779	25.2457	24.9871	25.7098	25.2204	25.8775	25.893	26.0746	24.1216	24.5442	24.7077	24.9439	23.3839	23.7361	23.4024	24.4258	25.9425	25.1457	24.6546	23.3149	24.254	25.386	25.4405	25.5775	25.5188	25.8726	24.8975	24.3196	23.2448	23.0872	23.9649
CCNJ	21.0975	19.1305	21.8602	22.1955	21.16	22.0028	21.3653	22.2304	22.0995	21.1825	22.0244	22.5744	22.9563	21.4026	21.9727	21.444	20.7666	21.7665	20.3542	22.0722	21.1499	23.1247	22.963	23.6442	23.627	23.7251	20.6967	20.7948	20.8257	20.9015	19.9917	19.8829	19.9641	20.9548	23.3573	22.4332	20.8472	19.3929	20.473	23.1888	23.3749	23.4861	23.5114	23.4686	21.7006	20.7148	19.6301	19.6212	19.9642
CCNJL	24.3797	22.1476	23.2475	20.8891	23.0774	21.341	21.1077	22.8281	21.6673	21.3633	22.5837	22.0626	22.3335	23.6127	21.6653	22.8176	22.6236	22.0172	21.1521	22.454	23.2177	22.2853	22.0387	23.1301	23.4974	23.6144	22.7794	23.2207	23.3968	24.1087	22.0201	22.1759	22.0111	23.2429	22.7751	21.6112	23.3633	21.2299	22.7105	21.3371	21.2707	21.7501	21.4589	21.7085	22.9253	21.7996	20.7556	20.4599	21.1174
CCNL1	24.5879	22.7618	25.1837	24.884	25.5604	25.4643	24.4498	25.3731	24.633	25.2123	25.4482	25.145	25.5525	23.8687	25.3878	24.8386	24.6038	24.3263	22.9079	24.0156	23.7222	23.7312	23.79	23.2373	23.2617	23.148	25.4531	25.4573	25.4573	25.4642	25.1788	25.0383	25.1566	25.4869	23.5674	24.1764	25.4655	24.4533	25.3762	23.539	23.3876	23.2974	23.2651	23.3535	25.4176	25.4807	24.9706	24.9858	25.1902
CCNT2	24.3536	21.5784	25.0291	24.8087	25.4025	25.2853	24.3845	24.9713	24.6141	25.0876	25.5324	25.5059	25.3856	23.89	25.281	24.9035	24.8723	24.5602	22.3373	24.4465	24.1766	23.7475	23.9541	23.1094	23.095	22.8856	25.4019	25.4197	25.4142	25.4006	25.1628	25.1519	25.151	25.4118	23.4663	24.3056	25.414	24.6312	25.3833	23.4415	23.2829	23.0799	23.1014	23.0531	25.1566	25.4004	25.1398	25.0909	25.3396
CCNYL1	22.3116	22.3596	23.397	22.0618	22.4801	23.572	22.5319	22.6278	22.1142	24.945	24.1833	23.6741	23.3428	22.5795	22.9779	22.5182	22.063	23.6531	23.0871	24.641	23.611	24.3942	23.6989	24.5488	24.4244	24.8019	22.0766	22.5012	22.6779	22.7562	21.3257	21.6159	21.3416	22.3689	24.6555	23.6472	22.6152	21.4441	22.2148	24.0643	24.268	24.2508	24.3432	24.7361	23.0693	22.4817	21.4054	21.4189	22.1716
CCPG1	27.7289	22.8725	27.8034	26.6131	27.8181	26.2656	26.1529	26.3711	26.1899	27.9712	26.7431	26.8969	26.0734	26.3314	27.2523	27.0623	26.9698	26.3145	22.5865	25.9921	27.1779	26.9519	26.4036	27.8191	27.8697	28.099	26.4852	26.9146	27.0692	27.4023	25.0727	25.2275	25.047	26.9832	27.4614	25.6324	27.0488	23.8411	26.3311	26.3175	26.5552	26.9852	26.8705	27.1342	27.503	26.1012	23.7112	23.3828	24.7808
CCR1	30.1748	27.3228	27.937	27.7966	26.4692	28.4923	28.1987	29.2632	27.0596	30.1771	28.3035	28.2902	30.2664	26.3618	26.9	28.0434	28.2202	29.1911	27.9542	27.185	29.3897	28.6452	28.6237	28.3329	28.5464	28.1464	28.6728	28.6913	28.679	28.6883	27.7888	27.8534	27.7695	28.6835	28.5118	28.3687	28.6802	27.5872	28.6519	28.1761	28.6047	28.4909	28.6579	28.6864	28.6861	28.2257	25.2313	26.0516	27.3346
CCR3	20.6403	18.038	19.5847	19.6715	22.7937	20.5492	19.6788	20.0575	21.5702	19.1821	19.9598	20.7707	21.6952	20.3834	20.471	20.648	19.8334	19.3529	19.7341	19.8781	20.8963	21.3288	20.5639	21.2297	20.8196	21.4357	19.6533	19.7436	19.7833	19.6928	19.4674	19.5329	19.4722	19.6991	21.5073	20.6504	19.7663	19.6178	19.7024	20.8989	21.3271	20.933	21.3283	21.795	19.8772	19.8117	19.5542	19.6416	19.8044
CCR4	19.7199	20.3085	20.407	21.4946	22.6957	22.2647	21.2374	23.412	21.2377	19.1481	20.9689	21.8373	22.3346	20.2388	22.4974	20.871	20.3742	21.3014	21.4558	20.8504	21.5684	22.3356	21.514	21.9073	21.9648	22.2325	19.5998	20.4103	20.7339	21.137	19.0002	19.8646	19.0712	19.9479	22.5087	21.9792	20.5856	19.8144	20.1581	22.3455	22.2368	22.3071	22.1766	22.7349	21.1199	20.9827	20.2384	19.9346	21.2061
CCR6	25.5756	24.3465	25.7593	25.9146	26.4577	28.4132	26.8628	26.0425	25.709	24.6714	27.2903	27.5194	26.0303	26.1753	26.8632	25.9758	27.0623	25.0234	24.6438	25.223	25.5811	26.6092	26.1381	26.5298	26.5415	26.6324	24.8147	25.787	26.0595	26.3316	23.4499	24.7793	23.5655	25.3555	26.6498	26.3527	25.9422	24.4625	25.4253	26.6323	26.6372	26.6261	26.6385	26.4022	26.6135	26.5022	25.7868	25.494	26.5025
CCR7	32.4994	31.4251	29.8446	30.7023	31.616	34.3031	35.0206	32.5556	34.0432	30.3712	32.8721	34.7178	34.2875	33.3795	32.7436	32.7395	32.0106	33.2386	33.696	33.2324	32.3769	33.6816	32.3535	32.3878	30.8483	32.0418	33.0699	32.9198	32.8699	31.1232	32.567	32.759	32.6163	32.6829	33.2135	33.245	32.8393	35.059	33.4043	31.9773	33.2382	31.3113	32.8894	32.985	31.658	33.0928	33.3079	34.747	34.2208
CCS	25.2405	28.439	26.1098	25.1529	25.3201	24.981	25.889	25.2584	25.9496	25.4833	26.561	25.3154	25.7733	25.0684	25.8068	24.7218	25.4135	26.9488	28.1413	26.3019	25.8824	27.13	26.9249	27.3453	27.394	27.4465	24.9317	25.2899	25.4246	25.7813	24.2479	24.4636	24.2495	25.2571	27.2957	26.7202	25.39	23.7396	24.945	27.1746	27.1703	27.3258	27.2393	27.3649	26.048	25.2852	24.1746	23.8915	24.7222
CCT2	26.842	26.3377	26.4667	27.4897	27.4406	29.0201	27.5229	28.3673	28.4958	26.4359	29.4205	28.5053	28.7396	27.5216	29.4303	27.4806	27.7293	28.462	27.0457	27.0851	26.9981	27.5118	27.7535	27.2671	26.9516	26.9162	28.2386	28.0677	27.9635	27.5838	28.2597	28.2577	28.2636	28.1179	27.1951	27.8337	27.9981	28.1243	28.2009	27.5166	27.6802	27.2852	27.602	27.1858	27.735	28.1242	28.2487	28.0585	28.2508
CCT6A	24.7956	24.205	25.0642	24.8585	24.5277	26.9201	24.4119	26.3507	25.5973	25.2439	26.1875	26.4097	25.2662	25.7797	26.2542	24.6331	25.7888	26.2081	24.1948	25.3365	25.3229	25.0222	25.5642	24.8075	24.7048	24.4229	25.861	25.4493	25.2802	24.9345	26.3907	26.1047	26.3759	25.5819	24.6575	25.6194	25.3393	26.4595	25.7301	25.3894	25.398	25.1688	25.315	24.794	25.0972	25.6818	26.4781	26.6249	25.9734
CCT8	31.5644	31.9123	30.9572	31.0719	30.7021	32.1679	31.8857	32.9609	32.2408	30.9342	33.2635	31.8099	32.7904	31.7823	32.403	30.6628	31.4015	33.4397	31.9783	30.9459	31.6826	31.1937	31.6754	31.3362	30.9526	30.935	32.7263	32.2726	32.07	31.4692	32.9544	32.5668	32.9293	32.4908	30.8471	31.4749	32.1533	32.9376	32.4929	31.2362	31.5893	31.1296	31.5753	30.7929	31.933	32.278	32.7354	33.0566	32.3463
CD101	22.7547	22.0002	23.3039	23.9506	23.1001	22.5596	22.6327	24.1005	24.8387	21.2166	23.2906	23.795	23.5417	20.9673	22.174	24.2935	21.9344	21.511	23.0866	22.9836	22.0329	24.2613	22.6775	23.9356	23.452	24.3425	22.2586	23.1147	23.4457	23.3259	20.7272	21.6884	20.8068	22.6826	24.5514	23.099	23.3071	22.1016	22.7895	22.4996	22.9887	22.5413	22.9583	23.987	22.7559	22.3753	20.5847	20.8781	22.4334
CD14	35.464	33.749	35.6753	34.0236	35.4227	36.7957	34.6617	36.0195	34.2383	35.9194	35.5443	36.0537	35.922	33.4215	35.1786	33.4118	34.7153	37.1756	34.7797	36.4645	36.0779	34.6755	35.6605	33.5039	34.3953	33.1828	34.3964	34.2401	34.1869	34.8829	36.0122	36.1221	36.0433	34.0402	34.2333	36.2383	34.1629	36.1678	34.6801	36.4615	35.6067	36.038	35.3544	35.4077	34.57	35.7002	37.1471	36.8254	36.4756
CD160	25.9051	24.403	25.3148	26.1233	23.3565	24.1932	24.222	25.751	27.3133	21.9566	28.8172	25.6683	26.9031	25.5288	25.9993	25.8728	24.8272	27.5963	25.8087	25.5552	25.2322	26.6347	25.6761	26.575	26.8921	27.1	25.6943	26.634	26.971	27.5364	24.7144	25.7146	24.7886	26.2521	27.0985	25.9072	26.8356	24.8413	26.1691	24.3638	23.9943	24.6153	24.0637	25.3571	25.4715	24.6036	23.0237	22.2157	24.3108
CD163	27.6161	26.3149	28.2602	25.7577	25.6347	29.3388	26.585	28.2589	26.0997	26.6154	27.0978	27.1627	27.9639	25.0578	26.6032	27.1355	26.5065	28.1004	27.3887	28.2109	26.8016	27.9218	27.6278	27.8116	27.9379	27.7132	27.5008	27.6958	27.7626	27.3051	25.4589	25.7331	25.4572	27.6859	27.8524	27.4261	27.7468	26.2759	27.4967	27.0772	27.8068	27.3831	27.8562	27.9179	27.5006	26.7465	23.4653	24.8173	25.9868
CD19	25.2486	30.4291	26.7461	24.9167	27.4175	29.9904	28.318	27.0403	26.6004	27.2645	27.6761	26.5138	25.8024	27.6318	27.701	26.3326	24.9557	25.0201	26.6148	24.4129	27.0975	28.6579	28.504	28.7046	28.739	28.7493	24.4115	25.0569	25.3111	25.9559	23.7105	24.2223	23.7387	24.8512	28.7306	28.484	25.2257	23.4243	24.6334	28.6987	28.7257	28.6561	28.7106	28.601	27.3892	26.6815	25.5804	25.057	26.2702
CD1C	22.9308	23.7627	24.8313	21.8735	22.8492	24.9037	21.8329	24.8027	24.3072	20.6319	24.7078	24.4935	24.1474	23.7841	24.0341	23.5173	24.1928	24.0355	22.6015	25.2731	23.9158	25.0799	24.0022	25.0787	24.638	25.2219	22.6316	23.1896	23.4	22.9392	21.1793	21.6446	21.2111	22.9623	25.2116	24.0934	23.3164	22.1062	22.8944	24.5634	25.0496	24.6713	25.0688	25.3013	23.8586	23.3968	21.6196	22.1913	23.2207
CD1D	26.7805	28.6345	29.3667	25.8619	26.9835	28.0043	25.5356	27.2669	26.4835	27.4028	28.3204	28.1814	27.1465	28.1186	27.5178	26.7875	27.1859	28.3404	28.3647	29.9615	27.4314	28.5215	28.7574	27.8994	28.4271	27.7801	28.2618	28.22	28.1928	27.1087	26.0124	25.4345	25.92	28.44	28.3806	28.6354	28.2401	25.5949	27.8884	28.7709	28.472	28.6976	28.3322	28.4782	28.5922	27.6183	24.0054	25.6535	26.0681
CD2	32.1757	32.1992	31.4287	34.9052	33.7154	34.2481	32.2446	33.9843	33.8664	30.7247	33.8248	33.4314	32.0856	31.9419	34.2648	32.39	33.8135	32.2343	33.249	32.7161	32.6944	32.7397	33.3507	33.1548	32.5753	32.6573	33.8146	32.9814	32.6326	31.6753	34.0922	33.2421	34.0282	33.4221	32.3496	32.9097	32.784	33.9194	33.3079	33.0032	33.6153	32.9707	33.6495	32.5513	32.8332	33.1933	33.7224	34.4452	33.1169
CD200	20.527	22.3234	21.3516	19.4253	21.6354	25.5331	23.457	21.1358	21.2451	21.3321	22.7239	21.938	21.3421	20.4133	22.9351	22.269	18.9191	20.434	19.9433	20.4017	21.2906	22.0086	22.6446	22.7467	23.7247	23.0484	19.8659	19.9876	20.0354	20.7557	19.9484	19.9699	19.9399	20.0223	22.3756	22.1726	20.0315	19.2686	19.8109	24.1917	23.4601	24.5586	23.6615	23.7833	21.4357	20.6923	20.4825	19.874	20.2263
CD200R1	19.1546	18.2969	21.1945	20.6522	21.9924	22.1413	20.4683	20.7865	21.8251	19.3001	21.4613	22.1622	22.6175	20.3996	22.2153	21.4829	21.1416	22.081	19.7142	20.6041	19.1949	22.2783	21.4347	22.0749	22.0404	22.4122	19.3117	19.8387	20.0727	20.3298	18.7926	19.2391	18.8255	19.5711	22.5469	21.6919	19.9724	19.154	19.6083	22.3511	22.3712	22.4054	22.3645	22.9971	20.7095	20.3678	19.4993	19.379	20.3581
CD22	23.6197	24.3292	23.8947	23.0918	24.0207	25.2932	25.5701	23.7767	22.6983	22.9651	24.1716	22.7983	22.8564	22.998	24.2474	22.7548	22.9072	22.304	22.9885	22.8023	23.0103	23.104	23.1629	22.8692	22.4823	22.6114	24.1658	24.2321	24.2258	24.0822	24.0673	24.1703	24.0715	24.2198	22.8571	23.266	24.2302	23.65	24.1898	22.0695	22.4032	21.8226	22.3026	21.9314	23.777	24.0612	24.2143	24.1879	24.1804
CD226	23.7001	22.9632	23.7415	24.6609	24.0783	23.7861	24.027	24.2324	24.1143	21.7577	24.2948	23.8721	23.7363	22.7136	23.7728	23.4471	24.2427	23.7673	21.823	23.4069	24.1518	23.6446	23.9587	23.4352	23.2816	23.1215	23.8121	23.478	23.3257	22.9388	24.1642	23.9851	24.1552	23.5739	23.3615	24.0184	23.3794	24.2599	23.7311	23.9477	23.9927	23.7847	23.9264	23.5953	23.276	23.8033	24.295	24.3579	24.0394
CD24	21.6379	20.7604	22.1931	23.8854	23.1632	24.1427	23.5005	23.3613	25.9302	22.5078	23.3015	22.8952	23.2219	23.0036	23.4054	24.4026	21.2142	21.4891	20.1054	23.308	21.8228	23.5614	23.1456	23.6181	23.8177	23.8741	20.8847	21.5089	21.7582	22.36	20.3153	20.8754	20.3532	21.2791	23.8118	23.1924	21.6645	20.1738	21.1531	24.2859	24.2101	24.3232	24.2313	24.3688	23.4864	22.988	22.157	21.6601	22.7383
CD247	34.4891	37.5609	34.4542	35.2239	35.8297	35.4671	36.2138	35.7925	36.4019	32.5517	37.0695	36.2333	35.908	35.2654	35.6618	35.3896	35.2832	37.0085	35.9587	35.3645	35.0216	35.0591	35.477	34.8173	34.4866	34.4308	36.4231	35.893	35.6753	35.0368	36.9283	36.5299	36.9071	36.0556	34.6702	35.5521	35.7508	37.2307	36.2554	35.1237	35.3712	34.8588	35.2625	34.6826	35.3265	36.0584	36.948	37.37	36.4511
CD248	22.8707	25.2261	21.1388	21.7808	22.1436	23.6466	24.1075	21.7355	23.6798	21.8377	23.6924	22.568	24.2842	23.5861	22.4891	22.607	20.6873	23.0595	24.0856	23.8665	22.8741	21.3199	22.2557	23.3021	24.099	23.4055	24.5952	23.8753	23.5883	24.318	24.2322	22.9261	24.041	24.9344	21.5778	21.0647	23.8147	21.2508	23.3158	21.9842	21.9245	22.8945	22.3917	21.5314	25.6534	23.0728	22.0255	21.6299	21.4612
CD27	27.9234	28.3675	25.9188	27.555	28.3989	29.5623	29.4938	28.4506	29.5206	25.9856	29.7585	30.2592	29.7262	29.061	28.6208	28.9375	27.7305	29.0559	30.4347	28.5738	28.5755	29.24	29.1095	29.004	28.3234	28.7398	28.9021	28.5562	28.3994	27.3041	28.9088	28.6656	28.9008	28.6285	29.0108	29.223	28.4468	29.4715	28.8371	28.9371	29.3555	28.6979	29.2854	29.0321	28.0305	28.7261	29.0308	29.5178	29.0784
CD274	20.6327	19.8255	19.5062	20.671	20.2727	20.3823	19.6724	20.7806	19.9134	24.9894	19.6585	20.537	20.7568	19.9507	20.2362	20.7107	19.8184	19.0488	22.4996	19.797	19.4372	21.9252	21.3216	21.7517	21.9774	22.1191	19.1184	19.3991	19.5248	19.8221	18.9262	19.1753	18.9444	19.2606	22.2293	21.5444	19.4712	19.0058	19.2692	22.1425	21.9162	22.2192	21.9202	22.6477	19.8267	19.6106	19.2539	19.075	19.5837
CD300A	33.6796	33.5178	31.6415	31.756	31.8324	32.7229	31.0927	32.4954	32.8254	33.5362	32.348	31.1266	32.145	31.2348	31.825	32.8997	32.2535	32.9034	33.1637	31.4723	33.563	31.2295	32.3537	30.9141	31.5704	30.5273	32.7684	32.5252	32.4177	32.6731	32.9526	33.0308	32.96	32.5923	30.8591	32.4503	32.454	33.0439	32.7154	32.6393	32.1115	32.474	32.0118	31.6039	32.6505	32.9561	32.359	32.7996	33.039
CD300C	25.4755	26.2582	25.8243	24.0163	23.8173	23.0093	24.7192	23.555	23.448	24.3618	24.8531	25.589	24.0923	24.519	23.2924	24.1547	24.1809	25.79	26.5133	26.8261	25.0581	27.2798	24.5702	27.063	25.5162	27.5336	24.9769	25.8418	26.1769	24.9849	22.7909	23.4103	22.8354	25.4313	27.6665	24.8808	26.0345	24.5798	25.4504	23.2145	24.584	23.3044	24.5926	25.6539	24.1948	23.7314	21.8486	22.5826	23.6646
CD300LB	27.0048	25.16	26.2615	25.3176	26.9012	26.0027	23.8915	26.6239	26.2591	22.8321	26.878	26.6931	26.6502	25.5102	25.9209	25.8626	24.9554	26.659	26.3477	25.8904	27.8352	27.4372	26.4782	27.9063	27.5223	27.9683	26.2317	26.4005	26.461	25.7007	24.2305	24.1124	24.191	26.5625	27.666	25.769	26.4786	24.1677	25.9851	25.9796	27.0904	26.5382	27.308	27.295	26.6043	25.4002	22.7252	23.5966	24.2969
CD300LF	29.9878	28.6505	29.4561	28.8411	29.4112	27.7392	26.8832	28.6685	28.6851	31.756	29.51	28.977	29.1802	28.0014	28.626	29.5753	28.6677	29.5592	29.2386	29.669	30.58	30.1253	30.0651	29.858	30.0456	29.7662	29.5362	29.5755	29.5852	29.1309	27.8254	27.495	27.762	29.7328	30.0707	29.7243	29.6108	27.1481	29.2472	29.9531	30.1375	30.1108	30.1162	30.1285	29.8397	28.8367	25.9155	26.8103	27.4579
CD320	24.1776	26.4627	23.0236	24.7578	23.7607	23.3606	23.9912	24.4357	24.4346	23.4731	23.7803	23.5657	22.4494	24.9605	23.4735	23.4668	24.0935	24.4378	25.9933	23.7037	23.9957	24.8859	24.1602	25.0488	25.3281	25.5324	23.2679	23.9895	24.284	24.9573	22.5051	23.096	22.5411	23.7321	25.3455	24.1709	24.1738	22.3639	23.5456	24.3654	24.1524	24.6411	24.2595	25.0743	24.3705	23.5367	22.3494	21.9117	23.1453
CD33	29.0217	27.3558	29.7717	27.1281	27.7207	29.989	27.2328	28.4531	26.0377	29.4022	28.522	29.9075	29.0306	27.6178	28.8224	28.43	27.0567	29.4824	29.5427	30.2706	29.628	30.4281	29.7889	30.51	30.3435	30.4943	28.4257	28.7104	28.8149	28.0035	26.4404	26.5417	26.4278	28.7492	30.4882	29.4505	28.7999	26.9172	28.3483	29.3971	30.1933	29.7332	30.2809	30.3438	28.7038	27.7469	25.3623	26.1993	26.9764
CD37	33.2454	33.743	33.5276	32.9833	33.4599	33.9925	34.2849	32.647	33.261	33.6265	33.4082	33.3804	33.3902	33.6105	33.0003	32.5091	32.437	33.7659	34.9726	33.8902	34.9282	33.2887	33.5794	33.0749	32.7044	32.7331	34.2759	33.7553	33.5561	32.9144	34.7417	34.2938	34.7162	33.9116	32.9435	33.6475	33.6249	35.2185	34.1033	33.0715	33.3713	32.8434	33.2758	32.7697	33.0559	33.706	34.5385	35.1736	34.0875
CD38	21.6712	23.0932	21.3884	20.4321	21.1342	21.7021	22.2188	21.7902	23.5352	25.5226	24.6576	23.0603	23.0548	21.4899	22.3193	20.8253	22.5464	23.1053	23.181	22.1332	20.8635	23.2396	23.5148	23.6866	24.9635	24.2248	21.0335	21.4348	21.6061	22.8395	21.0408	21.3406	21.0539	21.3306	23.7571	23.3175	21.5501	20.3125	21.1286	24.1433	23.1036	24.5691	23.2627	23.9317	22.1288	21.3944	21.0605	20.3149	21.0098
CD3E	27.4378	28.5559	25.6533	29.7254	28.5589	29.6532	28.7779	28.9704	30.8167	24.8442	28.8598	28.8406	28.9953	28.4242	29.3696	28.6331	30.021	28.9023	30.2915	28.5745	29.3398	29.0763	29.1434	28.9247	28.1043	28.4706	29.1723	28.5207	28.2741	27.2135	29.3139	28.7334	29.276	28.7487	28.6399	29.1292	28.3644	30.0929	28.9087	28.8693	29.6695	28.6209	29.5714	28.8032	28.1227	28.8243	29.3785	30.5373	29.1826
CD3G	26.7607	27.0144	27.0881	30.5201	28.8678	30.0814	28.4893	29.8037	29.9611	24.8998	30.1849	29.4113	29.0817	28.1958	29.4709	27.9807	28.5799	28.0481	28.4735	27.5703	28.7318	29.6545	29.6561	29.625	29.4104	29.5244	27.2032	28.0056	28.3019	29.2511	26.9252	27.6079	26.9612	27.7898	29.5932	29.6647	28.2016	25.5497	27.4643	29.549	29.6586	29.4621	29.6484	29.5339	28.937	28.115	27.2481	25.6988	27.5002
CD4	25.1027	26.7619	26.9679	26.7755	25.9114	27.7398	26.6229	26.6455	26.1248	23.7221	26.5547	26.9156	26.2607	26.2383	27.5381	27.1551	25.7987	27.5625	27.3172	27.2575	26.3231	25.8663	26.8286	26.2624	26.1089	25.8111	27.0379	26.2167	25.8982	25.4011	27.7163	26.8452	27.6477	26.6415	25.5256	26.3918	26.0369	27.1176	26.5223	27.0029	27.2137	26.9805	27.2528	26.1853	26.593	26.9225	27.8138	28.1796	26.8324
CD40	22.1621	24.3009	22.9966	22.3146	22.8753	24.2405	24.3369	22.6418	22.4387	24.7142	23.5394	23.9034	22.4548	24.3092	22.8229	22.9291	21.6099	22.3717	25.7263	23.4221	22.5889	23.9618	23.7898	24.2042	24.5453	24.4736	21.7789	22.2497	22.4369	23.1346	21.4132	21.767	21.4303	22.1243	24.2644	23.681	22.3792	20.8929	21.9065	24.7302	24.5185	24.8659	24.5945	24.855	23.6876	23.0369	22.3012	21.681	22.6297
CD44	25.7789	24.1428	26.4162	27.3113	26.5686	26.6648	27.4931	26.4075	25.9788	28.1004	25.9569	26.7908	26.8858	25.427	26.7175	26.0962	27.2785	26.6297	25.1697	26.7756	26.1277	25.815	26.4195	25.6999	25.6988	25.409	26.8602	26.4015	26.2265	25.9998	27.6287	27.19	27.6007	26.5571	25.5341	26.4257	26.2897	27.5532	26.6822	26.3106	26.2512	26.132	26.1845	25.7071	26.1769	26.7	27.7884	27.9571	26.9765
CD47	28.9035	26.7715	29.1709	30.1033	29.9191	30.9822	30.098	29.6917	29.9502	29.3472	30.3053	29.8706	30.0614	28.85	30.3022	28.949	29.7162	28.7995	26.4886	28.242	28.3261	27.9759	28.1688	27.6349	27.4393	27.403	30.391	30.123	30.0127	29.6045	30.742	30.5984	30.7397	30.1567	27.7075	28.3715	30.0438	31.0891	30.3723	27.7917	27.8931	27.5549	27.7821	27.5373	29.4424	30.0889	30.7401	30.9827	30.4717
CD48	32.3141	30.8224	32.2317	33.1267	32.8252	33.1309	32.8991	33.9245	32.8009	31.8748	34.1083	33.3622	33.8084	32.811	33.7022	31.9909	32.1446	32.3442	32.0068	32.9562	32.6314	32.7844	33.4746	32.9558	32.5925	32.4974	33.1013	32.3659	32.0854	31.4339	33.6627	32.8898	33.6008	32.6977	32.3999	33.2076	32.2007	33.5312	32.6984	33.3502	33.7367	33.2253	33.7189	32.7578	32.3056	32.7864	33.6455	34.3047	32.8848
CD5	25.7054	27.0256	24.8593	27.7134	27.676	27.793	27.5078	27.9258	27.206	24.6023	26.8019	27.3844	27.024	26.9759	26.9978	26.6967	27.0663	26.8308	28.1834	26.2516	26.8702	26.8897	26.8234	26.9014	26.0475	26.5516	27.7087	27.2786	27.0854	25.9661	27.6374	27.2245	27.6109	27.468	26.5752	26.7183	27.1635	28.0165	27.5196	26.3365	27.1109	26.1847	27.0737	26.4484	26.8078	27.2419	27.3869	28.0625	27.3861
CD52	32.8378	36.1888	34.6345	35.8769	35.3344	37.2194	35.7407	35.9252	35.7091	31.501	37.208	36.4941	37.53	34.7356	36.3307	34.8116	35.0761	36.0025	36.8913	33.8829	34.1219	35.1689	35.7812	35.2822	34.9094	34.8429	36.1289	35.3947	35.1134	34.4193	36.6858	35.9315	36.6268	35.7154	34.7911	35.5672	35.2272	36.6475	35.7432	35.4478	35.8188	35.3102	35.7896	34.9229	35.0905	35.6102	36.4726	37.1557	35.7519
CD53	32.9918	31.2168	33.1265	33.3441	32.8089	33.4191	32.321	33.6481	33.1471	34.3386	33.9775	33.5634	33.4507	32.0003	33.1405	33.058	33.1975	32.7215	32.1745	32.5667	32.8496	32.2057	32.5018	31.9827	31.8502	31.7523	33.6871	33.3195	33.1798	32.8301	34.2342	33.9427	34.2213	33.4058	31.9609	32.612	33.2239	34.5471	33.6004	32.2907	32.352	32.0968	32.2677	31.9622	32.88	33.4566	34.3356	34.648	33.8344
CD55	29.4899	28.4078	32.4744	29.4594	30.248	30.7763	29.9944	30.2672	28.2424	31.256	30.7306	30.1129	30.3083	27.402	29.5169	29.648	30.7118	29.623	27.3591	30.813	29.5415	29.2692	29.554	28.4121	28.3208	28.0334	30.3303	30.1741	30.1091	29.9132	30.669	30.6643	30.6716	30.121	28.8609	29.9901	30.1134	30.6287	30.4016	29.4871	29.3544	29.025	29.1282	28.991	29.6971	30.4086	30.6517	30.5919	30.688
CD58	27.2885	22.046	28.1778	27.2354	28.2089	25.8765	25.6977	26.8869	24.2779	28.6227	26.931	26.9463	26.6537	25.88	26.8575	26.6589	27.2403	26.3455	23.3822	26.0041	26.8841	28.6124	27.7375	28.6593	28.3872	28.7798	25.1212	25.7197	25.954	25.6361	23.7485	24.1801	23.7747	25.5034	28.7379	27.75	25.8698	24.3804	25.362	27.883	28.3383	28.0428	28.3847	28.6735	26.0315	25.3729	23.6558	24.0114	25.0519
CD6	27.6326	29.6141	26.691	29.9884	29.0296	29.5664	29.6368	29.4342	29.0685	26.264	28.7742	29.4502	28.9029	29.2348	28.4149	28.6646	29.5757	28.9927	30.4144	28.7625	28.8158	28.516	28.3687	28.3398	27.4452	27.9469	29.9204	29.4739	29.2813	28.1134	29.8789	29.4965	29.8572	29.6294	28.1364	28.3927	29.3543	30.5033	29.7663	27.8601	28.6861	27.6313	28.5991	27.9897	28.8503	29.4634	29.7269	30.5253	29.753
CD69	23.6738	25.5051	22.6773	24.6504	24.4019	25.0594	23.1671	24.0402	25.1126	23.961	25.246	24.226	25.0961	23.1264	24.272	23.9978	24.2822	24.9085	24.9278	23.0079	23.8805	25.0183	24.9268	25.0338	25.0358	25.0269	23.5235	24.0063	24.1772	24.5211	22.8711	23.3263	22.8984	23.8564	25.0378	24.9166	24.116	22.6757	23.6944	25.0076	24.9807	25.0269	25.0001	25.0357	24.4319	23.9256	22.9384	22.5346	23.5925
CD7	31.9536	34.9731	30.8743	30.9104	30.9928	31.7107	32.7261	31.4662	32.558	29.7089	31.5478	31.2059	30.9766	32.3763	31.5947	31.6006	31.4885	31.9847	32.5772	32.4794	31.8232	32.4228	32.1923	31.8709	31.1652	31.5706	31.4996	31.1983	31.0704	29.98	31.6249	31.5052	31.6331	31.1738	32.1102	32.5073	31.0929	32.6638	31.5594	32.4797	32.8398	32.1565	32.7235	32.5735	31.0928	31.9829	32.4731	32.9888	32.5357
CD72	22.5515	26.3731	25.1956	22.5087	24.7737	27.1622	25.5296	25.3658	24.3829	23.2455	25.6222	24.5535	23.2701	23.2877	26.1565	23.784	22.0611	23.1615	23.4428	23.3747	24.1633	25.5962	25.466	25.7766	25.9456	25.9253	22.2136	22.7038	22.8995	23.6258	21.7718	22.124	21.7863	22.5904	25.7911	25.3542	22.8367	21.2141	22.3239	26.1083	26.0698	26.1239	26.0942	26.1245	24.8027	24.0886	23.247	22.6248	23.6255
CD74	29.1623	33.0705	30.7072	30.2362	30.3955	32.1061	30.3747	30.7911	30.8595	29.87	31.3162	30.4055	31.3941	30.1873	30.289	30.8171	30.2657	30.9318	32.8256	31.5469	30.0947	30.4953	31.2843	30.3539	30.5728	30.0783	31.1383	30.7379	30.5827	30.5977	32.0571	31.6955	32.0355	30.8667	30.2243	31.3162	30.6377	31.7868	30.9958	31.0333	30.742	30.8511	30.6726	30.2457	30.3725	30.8639	32.0602	31.9493	31.1322
CD79A	24.9244	29.5323	26.1112	24.2607	26.8893	29.2961	28.0992	27.1362	26.4976	26.4893	27.5921	26.7618	25.9695	27.5158	27.5944	25.8732	24.6911	25.2963	25.6876	25.2639	26.5872	27.0387	27.396	27.0505	26.6295	26.6714	27.7431	27.2349	27.02	26.2817	28.0091	27.5836	27.9803	27.4536	26.6985	27.2918	27.1063	28.1172	27.5093	25.9808	26.4201	25.8019	26.3726	25.5563	25.7279	26.3197	26.9889	27.5357	26.5199
CD79B	24.4929	26.841	25.1736	24.3493	25.2808	28.1778	26.6946	26.6822	25.5261	25.4607	26.541	25.6567	25.1858	25.8258	26.9402	24.698	24.1374	24.7936	24.3812	23.783	25.3852	25.6404	25.9149	25.6348	25.3045	25.3212	26.3832	26.2397	26.1377	25.7301	26.3532	26.3639	26.3605	26.3225	25.361	25.8524	26.1831	26.3185	26.3492	24.6552	25.0072	24.4871	24.9599	24.2719	25.2115	25.6464	26.0774	26.3211	25.7926
CD81	34.3946	35.3396	33.3974	36.1105	35.8095	36.5696	35.1919	36.4065	35.9626	33.3626	36.3847	35.5126	35.1248	35.2667	35.1842	34.7545	35.6089	35.8802	35.9174	36.1064	35.9458	35.4123	36.0043	35.6637	35.4736	35.3074	35.9324	35.3636	35.1071	34.5542	36.2676	35.7842	36.2319	35.6663	35.1116	35.7609	35.2174	36.0479	35.6053	35.797	35.9817	35.764	35.9962	35.2641	35.2332	35.5283	36.0897	36.3346	35.5047
CD83	22.9636	25.7151	23.143	22.8571	22.8597	24.9026	23.7631	23.8431	23.6941	22.8131	25.5789	24.0458	25.4667	22.887	24.0761	23.2906	22.8525	22.4929	23.5045	21.8923	24.4107	24.9094	23.9477	24.793	24.8196	25.2226	22.1067	22.838	23.1458	23.5551	21.3205	21.9428	21.3643	22.5063	25.276	24.163	23.0224	21.6643	22.479	24.8274	24.8195	24.9632	24.8468	25.646	23.7625	23.2054	21.9948	21.7678	23.0636
CD84	25.9107	25.2618	26.7797	27.9238	28.5157	28.0214	27.5115	27.8115	28.2528	26.2677	27.2505	27.1829	28.5499	25.7065	27.0028	27.4897	28.3786	26.8002	27.7323	27.5025	26.9636	26.3491	26.7468	26.3827	26.1055	26.0505	28.1512	28.0286	27.9459	27.679	28.1433	28.1419	28.1487	28.0931	26.0551	26.6449	27.9787	28.139	28.1061	26.0876	26.3377	25.9587	26.3047	25.6724	27.6912	27.9099	28.1295	28.1628	27.9675
CD8A	25.5248	27.208	27.683	30.7949	29.4883	28.8565	25.6939	28.5692	28.3218	25.7535	28.2892	29.4127	27.9101	26.3053	26.9805	27.3312	28.9084	27.6474	28.1414	26.1005	26.2614	27.1771	28.7344	26.8728	27.7547	26.3968	27.4767	26.8683	26.6192	27.1963	29.0884	28.7215	29.0693	27.0504	26.7124	28.8086	26.7053	28.4338	27.2929	28.9558	28.1534	28.7217	28.0413	27.4284	26.9161	27.7468	29.5755	29.1138	28.1697
CD9	23.9522	22.4425	25.114	22.7059	24.3271	24.7073	23.7614	24.7943	25.7837	21.7026	26.6513	24.8354	25.7458	24.0178	24.7185	24.6544	25.3711	24.8045	24.5159	24.6972	25.3132	24.1468	24.2546	24.7423	24.7792	24.7966	24.8013	24.7718	24.761	24.5547	24.6822	24.6587	24.6665	24.7538	24.5031	23.5147	24.7601	23.4428	24.7602	24.5026	24.3563	24.7401	24.5446	24.5716	24.4156	24.7975	24.3302	23.7507	24.4616
CD93	33.4665	30.0376	31.6813	30.6193	32.2473	31.7995	31.01	31.2556	29.5201	29.4784	32.4902	31.8169	32.182	31.9776	30.8359	32.4367	30.8789	32.4904	29.2881	32.0328	33.1021	30.5243	31.6701	29.3914	30.5746	29.0292	31.5035	31.3873	31.3465	31.9688	32.334	32.3124	32.3273	31.2445	30.1103	32.0641	31.3299	32.3384	31.6887	31.9844	31.0022	31.6547	30.74	30.7729	31.2447	32.0269	31.4793	32.2457	32.3303
CD96	26.6962	25.2249	26.3976	28.6278	27.941	28.5508	27.848	27.9378	28.12	25.0352	28.1724	28.3038	28.4729	26.6839	28.1144	27.5685	27.6193	27.6273	25.932	27.0704	27.0121	26.5679	27.0835	26.8332	26.3848	26.4107	28.4135	27.9526	27.7384	27.0853	28.5855	28.1728	28.5566	28.1956	26.2111	26.7904	27.8333	28.5251	28.1607	26.5533	27.0064	26.4899	27.0171	26.1125	27.6239	27.9088	28.2948	28.6353	27.9097
CDA	30.9542	26.771	31.7862	29.4791	32.073	28.2376	29.7554	29.045	27.0767	31.2061	30.3248	31.5081	28.938	30.4082	29.9261	31.2622	28.4925	30.1044	27.6591	30.4385	31.7229	30.5027	29.0227	32.4169	31.2468	32.8069	31.1608	31.2582	31.2831	30.2448	28.3983	28.0201	28.321	31.6528	31.171	27.7235	31.3466	27.7594	30.5871	28.1142	29.8552	29.0943	30.3991	30.0864	31.6443	29.5743	26.2825	27.1485	27.8126
CDADC1	19.9104	18.7302	20.2145	20.9658	20.6182	20.2963	20.0679	20.7282	20.2107	23.3197	21.3387	20.8967	21.1464	19.2439	20.769	19.5996	20.1503	20.5769	18.6752	20.1521	20.2303	21.422	20.9962	21.8095	21.8734	22.096	19.4647	19.6974	19.795	19.9993	19.0733	19.1952	19.076	19.6607	21.7442	20.7919	19.7674	18.9161	19.4897	21.4589	21.519	21.7422	21.6466	21.9654	20.2911	19.7392	19.0927	18.9997	19.4247
CDAN1	22.402	24.2465	22.0859	22.3594	21.9546	21.5009	22.9513	22.1212	22.8555	20.1448	21.6651	21.1719	22.3246	23.2201	22.0588	22.1796	22.1354	22.5245	23.9792	22.1306	22.5583	23.7616	23.8117	24.1741	24.307	24.2783	21.2255	21.4081	21.4742	21.9734	20.8766	20.8729	20.8598	21.4883	23.9785	23.4579	21.4745	20.1169	21.1011	24.0671	23.9772	24.25	24.0883	24.1259	22.3045	21.4397	20.6898	20.3529	20.7974
CDC123	29.6801	27.7436	28.6803	28.9398	28.7055	29.2758	28.3616	29.2393	29.7329	30.0105	29.6036	28.8463	29.2837	28.8475	29.5395	29.7786	29.3444	28.1311	27.7216	28.1822	30.4086	29.6518	29.4325	29.6579	29.6751	29.6696	28.4989	29.0667	29.255	29.4937	27.5291	28.2916	27.5848	28.8748	29.6765	29.4732	29.1832	27.6323	28.7697	29.5497	29.5224	29.6112	29.5424	29.6852	29.3259	28.8946	27.6115	27.1244	28.6398
CDC14A	25.5432	23.1553	24.9318	26.4786	26.1407	26.1469	25.7817	25.4041	25.5613	24.1766	25.0253	25.7854	25.6441	24.9231	25.6429	25.473	25.482	24.9719	23.888	25.4138	25.0385	25.5387	25.766	25.5259	25.3175	25.2885	24.5009	25.2369	25.4551	25.8799	23.7433	24.6222	23.8107	24.9663	25.3233	25.7269	25.3701	23.5331	24.8633	25.2493	25.4359	25.1305	25.404	24.9356	25.9301	25.6379	24.872	24.1121	25.4653
CDC16	26.5391	26.4326	26.8344	27.7983	27.4562	28.6308	27.5192	28.4244	29.1139	26.5419	28.9267	27.8004	28.4478	26.7447	28.0419	27.2941	28.145	27.6218	26.6681	27.0191	27.4688	27.2781	27.4872	26.9235	26.6682	26.6183	27.7704	28.1423	28.2427	28.513	27.0613	27.4203	27.0717	28.0823	26.9787	27.657	28.2143	26.1378	27.8158	27.1141	27.2361	26.8443	27.1184	26.7997	28.5635	28.1536	27.0602	26.3776	27.639
CDC23	24.03	25.1025	25.1232	25.8114	25.9734	26.9036	25.0216	26.3456	26.4805	25.2474	27.2131	27.0331	27.1711	24.5768	26.8377	25.8238	25.3946	26.2486	24.6836	25.7129	24.3992	26.9177	26.6872	27.0055	27.0269	27.0734	24.8728	25.311	25.4828	25.8076	24.154	24.5202	24.1729	25.1953	27.0217	26.6192	25.4275	23.9502	24.996	26.8394	26.8382	26.9351	26.8869	27.0258	25.8284	25.1885	24.1072	23.8472	24.7952
CDC25B	31.0119	32.2574	30.2473	32.7388	32.2989	31.3311	32.1595	31.165	31.8986	27.8679	31.8626	31.265	31.8168	32.1113	31.73	30.7501	32.2383	31.7104	33.5108	31.8883	31.7752	30.4848	30.8357	30.3973	30.0177	30.039	32.8117	32.4384	32.2764	31.7247	33.0565	32.7561	33.0385	32.5801	30.1472	30.8018	32.3383	33.2007	32.6628	30.2253	30.5535	30.0437	30.4877	29.8957	31.8616	32.3188	32.8221	33.1623	32.5111
CDC26	29.225	28.118	29.2814	28.7743	29.1822	29.3883	29.0488	29.1045	29.2402	30.5214	29.5643	27.6231	29.5935	27.9662	29.166	28.7163	27.4218	29.8761	29.2485	27.4457	28.939	29.5428	28.7531	29.2391	29.3931	29.6723	27.997	28.5113	28.7451	29.1876	27.6198	28.0835	27.6547	28.2418	29.9115	29.0517	28.642	27.8893	28.2936	29.3083	29.132	29.3562	29.1138	30.0795	28.8978	28.6086	28.0004	27.7685	28.6295
CDC34	28.0746	32.7762	28.8855	31.1038	30.4109	27.7282	27.0737	28.3027	28.3424	28.2344	29.0296	27.9266	28.8946	28.3799	27.2033	28.1163	28.3451	29.3043	29.0962	27.6065	29.9543	29.5911	29.3496	30.1412	30.3418	30.3605	27.9624	28.5845	28.792	29.5273	26.9186	27.2737	26.9143	28.5593	29.98	28.8728	28.7438	25.4621	27.9418	29.7951	29.6415	30.1369	29.8241	30.1036	29.6768	28.4303	26.5393	25.6695	27.2884
CDC40	28.4497	26.3025	28.6523	28.9029	28.6449	29.9931	28.0786	29.2886	28.3204	30.1908	29.6044	29.3618	29.4084	28.1275	29.2143	28.2161	28.0468	28.055	25.96	27.7706	28.0325	29.5891	29.4796	29.6095	29.6009	29.5856	27.3932	27.9778	28.1992	28.6093	26.4798	26.9821	26.5064	27.8227	29.6029	29.4472	28.1238	26.2237	27.5684	29.6018	29.5985	29.6013	29.609	29.5722	28.8739	28.2106	26.885	26.5059	27.7446
CDC42	26.9107	24.738	26.4818	26.8862	26.1642	25.5296	26.0187	24.6537	24.5728	26.9082	25.5731	27.2875	26.9776	24.6871	26.35	25.4732	27.2345	26.6257	23.855	25.372	25.7255	25.2618	25.9362	24.9454	24.8661	24.5637	26.2644	25.7081	25.4959	25.1261	27.2228	26.7557	27.1995	25.8543	24.8624	26.0775	25.5657	27.4387	26.1097	25.9712	25.9351	25.6538	25.8018	25.2386	25.4761	26.3089	27.7668	28.0575	26.83
CDC42BPB	20.9552	21.1635	21.1861	20.66	19.9135	21.0378	21.9538	20.4211	20.7785	20.4044	19.6291	20.037	21.81	21.3626	20.2449	19.9779	21.3106	21.5998	21.8849	22.1107	20.7895	21.7843	21.5508	22.0405	22.1488	22.1971	20.2794	20.6102	20.7397	21.0986	19.7347	19.9589	19.7398	20.5613	22.0029	21.3778	20.7032	19.2994	20.318	21.6999	21.6441	21.9043	21.7427	21.9703	21.0468	20.3999	19.4833	19.1835	19.931
CDC42BPG	20.276	21.4697	19.3568	19.3066	19.4775	19.4146	20.6244	19.4234	19.4783	19.6053	17.9783	18.8383	18.1321	20.7548	19.6705	19.7614	19.6691	19.0187	20.8645	19.2136	19.243	20.5232	20.557	20.6935	21.2946	20.9853	18.6668	18.8193	18.8844	19.2723	18.6424	18.7634	18.6488	18.7714	20.7984	20.5051	18.8616	18.4366	18.7143	21.1138	20.5992	21.3204	20.6736	21.1019	19.147	18.8974	18.7512	18.495	18.7747
CDC42EP2	26.2546	25.0081	24.8217	24.5796	24.8212	24.0282	22.3318	23.9623	23.714	23.064	25.3002	24.4401	24.1708	24.7137	22.665	25.221	23.209	24.3648	25.7205	24.2318	27.0055	24.7304	24.0583	26.6603	25.7542	27.0556	25.6159	25.5851	25.5583	24.8933	23.846	23.5061	23.7853	26.0462	25.2412	23.1805	25.6434	23.155	25.0294	23.2329	24.1042	23.8315	24.4867	24.1416	25.6056	23.9957	22.2967	22.666	22.9328
CDC42EP3	24.846	23.9222	24.5882	25.6088	24.5872	25.5287	24.9637	25.5372	24.7176	26.2948	25.1943	26.0161	25.7966	24.9543	24.7109	25.5425	24.9203	25.8574	22.9577	25.11	25.8097	24.1356	25.0416	24.0585	24.3562	23.6884	25.6612	25.3135	25.1615	25.1939	26.1281	25.9642	26.1192	25.4558	23.7976	25.0099	25.2203	25.9693	25.5235	24.9982	24.7001	24.8555	24.6481	24.0899	25.2063	25.5807	26.1764	26.1356	25.7297
CDC42EP4	24.3228	25.8155	24.4314	23.534	24.1304	23.8291	24.0708	24.7481	24.2215	25.8936	23.1985	24.0488	24.5104	25.1388	23.7317	24.5468	23.5951	24.4641	24.6646	24.1127	25.7374	25.5895	24.7694	25.7828	25.768	26.2697	24.2794	24.765	24.9764	25.2615	23.6226	23.9608	23.6423	24.5928	26.0406	24.7523	24.8986	23.6767	24.4523	24.0197	24.0913	24.2034	24.1611	24.6938	24.1381	23.6515	22.9079	22.8255	23.4289
CDC42SE1	29.0942	27.7168	29.4357	29.0947	29.8677	29.2341	27.2623	28.825	29.8635	28.6481	29.4343	29.3685	30.0231	26.895	27.9975	29.2533	28.9251	28.3102	28.0467	29.4517	29.6167	27.4623	27.6244	27.3068	27.2154	27.1644	30.0058	29.7606	29.6604	29.3762	30.3234	30.17	30.3181	29.8145	27.3094	27.7054	29.6907	30.5191	29.9595	27.3373	27.379	27.2149	27.3249	27.1527	29.1752	29.6325	30.2026	30.3822	29.9148
CDC42SE2	23.8064	24.5026	24.0999	25.4613	25.0958	26.1925	25.126	25.2104	26.1987	26.0127	25.9315	26.2911	26.8275	24.8983	25.4999	25.3423	25.3951	25.4235	25.1167	24.1483	24.1603	24.4446	24.8454	24.3114	24.0736	23.9988	26.2029	25.6759	25.4713	24.9396	26.7392	26.2877	26.7114	25.8544	24.1391	24.8586	25.545	26.9509	26.0055	24.4938	24.6799	24.3055	24.6061	24.1034	25.152	25.7578	26.6404	27.0749	26.0765
CDC7	19.7019	21.3159	20.6507	23.9689	22.7109	24.0486	20.2715	22.4698	22.234	19.4114	22.9562	23.5329	24.7551	20.1527	22.8519	21.0132	22.5716	21.9708	20.4568	20.7808	20.0755	23.7816	23.4866	24.1013	24.2149	24.3181	20.1732	20.3826	20.4703	20.7215	19.8643	19.9781	19.8669	20.3493	24.0483	23.2961	20.4454	19.6778	20.1961	24.2096	24.1864	24.4077	24.2766	24.4829	21.2609	20.7039	20.0997	19.9548	20.3858
CDCA4	22.9343	23.0166	22.1215	24.0605	23.8968	22.6142	23.3314	24.298	23.1484	21.2801	22.6721	23.3248	23.4386	23.4295	22.6021	22.1961	22.4438	23.4332	23.1889	23.3562	22.9266	23.8683	23.2309	23.8219	23.9798	24.2015	22.0686	22.4854	22.6689	23.0487	21.7009	22.0364	21.7238	22.2994	24.2031	23.3585	22.5944	21.7783	22.2648	23.7859	23.6588	23.9263	23.6935	24.3957	22.9717	22.5756	21.9527	21.7522	22.4544
CDCA7	21.5559	22.1378	20.8614	22.8445	20.8776	20.2572	20.23	22.4932	21.3176	21.3467	21.8389	23.4578	21.9683	21.0943	21.9815	21.1338	22.1301	23.104	22.586	21.0086	20.9428	23.3158	22.5443	23.5144	23.2544	23.8779	20.9751	21.1581	21.2355	21.2264	20.6269	20.745	20.6332	21.0997	23.6527	22.5012	21.2085	20.7073	21.0338	22.3507	22.6053	22.5123	22.6743	23.0937	21.1181	20.8834	20.465	20.4972	20.7675
CDCA7L	22.232	24.4465	23.4656	23.164	23.3024	25.6771	24.1791	23.815	23.3802	23.5389	24.9125	24.6152	25.7758	22.9095	23.9386	24.0224	21.7772	23.3163	23.2127	22.7328	22.646	24.383	24.6118	24.7316	24.863	24.8019	22.6073	22.8359	22.9206	23.8452	22.5442	22.5516	22.5218	22.9271	24.5754	24.3413	22.9189	20.8997	22.4534	24.8544	24.7638	24.8588	24.8085	24.8277	24.2489	23.4182	22.857	21.9254	22.6256
CDH23	20.9776	20.8499	21.2848	18.3791	20.3319	18.6942	20.9509	20.7193	19.2493	20.4845	19.4784	20.9785	21.0241	21.0493	19.737	20.7961	21.3654	19.9865	22.3866	21.7036	21.2978	22.3114	22.1484	22.541	22.5316	22.5801	19.8164	19.9904	20.0535	20.1432	19.0722	19.0535	19.0538	20.0834	22.4389	21.8325	20.0567	18.5828	19.6716	22.1104	22.25	22.3198	22.3394	22.3617	20.4196	19.5491	18.4958	18.4833	18.9046
CDK10	21.3484	23.1452	21.799	22.1423	22.0161	21.698	20.8429	20.4549	22.4938	21.2958	22.8575	23.0198	23.0658	21.0602	22.2114	21.6172	22.2549	23.4534	24.6244	23.3048	22.4515	23.9313	23.9288	23.8744	23.8383	23.8298	21.4443	21.5995	21.6525	21.9824	20.8993	20.8449	20.8751	21.7126	23.925	23.8615	21.6613	20.0601	21.2682	23.9355	23.9351	23.9076	23.9252	23.9246	22.2514	21.3519	20.3766	20.1473	20.6054
CDK14	24.088	20.9373	24.2217	22.1335	23.5623	22.9061	23.2479	22.9632	21.7271	22.9395	21.9501	21.875	22.8833	21.4506	22.4084	22.6202	22.8438	21.3861	20.6439	22.1614	22.6998	23.189	22.3876	23.1751	23.1445	23.5191	21.2555	21.8425	22.0849	22.3426	20.4948	20.991	20.5281	21.5985	23.4959	22.5026	21.9895	20.7545	21.5309	23.2681	23.3279	23.402	23.3663	23.9512	22.8085	22.3157	21.1987	21.0549	22.1327
CDK19	27.5056	24.7094	28.2216	26.3223	27.4766	26.5583	25.641	26.7337	26.0416	26.7516	27.358	27.0007	27.1825	26.0366	27.2831	27.4703	26.6425	25.9554	24.8282	26.4567	27.6283	27.3214	27.2196	27.325	27.3093	27.2512	26.4513	26.7673	26.8848	27.0868	25.4645	25.7121	25.459	26.7615	27.3443	27.0566	26.8594	24.5248	26.4233	27.2849	27.3009	27.3466	27.3262	27.3506	27.1592	26.5098	24.7826	24.3655	25.6974
CDK2	20.4652	21.032	20.7549	23.0207	22.4745	23.64	22.0255	23.8437	22.5522	22.7176	23.7358	23.1384	23.7383	20.5582	22.7811	23.1962	21.7096	22.3413	23.0593	22.9732	23.9129	24.1261	23.9812	24.403	24.5482	24.5557	21.2984	21.6002	21.7252	22.1932	20.9125	21.0767	20.9145	21.5646	24.3475	23.79	21.692	20.4897	21.3163	24.3081	24.2016	24.4752	24.2992	24.4679	22.3484	21.6418	20.9093	20.6114	21.1923
CDK20	20.7081	21.703	19.7081	20.6988	20.1645	19.6013	20.3039	20.253	20.5345	19.5107	19.2307	20.8344	20.5422	21.6444	20.397	20.5311	20.3981	20.8352	22.2843	20.5193	21.0463	21.334	21.3904	21.8719	22.1465	22.0727	19.8473	19.8856	19.8998	20.0244	19.7578	19.7486	19.7528	19.9123	21.5492	21.0897	19.9016	19.5687	19.8097	21.758	21.6619	22.0937	21.8194	21.8408	20.1788	19.9231	19.7283	19.6511	19.7528
CDK5R1	25.7587	23.3748	25.3428	23.7914	24.8184	23.9161	23.7546	23.6831	23.3298	21.1348	24.2945	24.8471	24.0973	24.8463	23.5927	25.2323	23.2558	25.6103	25.0091	25.096	23.4434	25.6139	25.6989	26.2641	26.8043	26.5932	23.0992	23.4478	23.5886	24.4723	22.7845	22.9275	22.7778	23.4579	26.0201	25.2882	23.5605	21.8644	23.0535	25.8096	25.4083	26.2227	25.6169	25.8808	24.0764	23.0605	22.309	21.7622	22.4114
CDK5RAP1	25.6878	26.7129	25.2701	26.5749	25.3609	26.3613	26.3668	26.8268	26.3164	23.9216	27.205	27.2288	27.6032	25.547	27.3008	25.984	25.6719	26.8714	27.8427	25.7804	25.5934	27.6575	27.5896	27.7677	27.7797	27.7866	25.3488	25.6249	25.722	26.0579	24.7426	24.8555	24.7342	25.6438	27.7339	27.4367	25.7048	24.1142	25.2953	27.709	27.7077	27.7664	27.739	27.7667	26.4055	25.6403	24.6072	24.3382	25.0185
CDK5RAP3	29.8788	31.3826	31.3455	30.3654	31.3059	29.413	31.0473	30.7019	30.1749	30.0359	31.5194	30.9038	31.2147	30.1812	30.408	30.5097	30.167	30.268	33.36	31.5979	31.6131	29.816	30.1561	29.3051	29.3905	29.104	31.6261	31.6907	31.712	31.7174	31.1107	31.1484	31.0968	31.708	29.556	30.456	31.7112	30.6538	31.5904	29.7375	29.5088	29.4384	29.3639	29.2704	31.6789	31.7191	31.0501	31.0768	31.496
CDK7	25.094	25.2108	25.382	24.1172	25.9355	24.7438	23.7101	24.2395	24.237	25.881	25.0264	24.5495	26.6104	22.6131	25.0766	24.6664	25.0474	24.5256	23.2289	24.2798	24.2707	25.6639	25.1127	25.8896	25.9638	26.1985	23.8065	24.2893	24.4857	24.8251	23.0964	23.4509	23.1145	24.1514	25.9856	25.0238	24.4193	22.9752	23.9507	25.4415	25.4554	25.6793	25.5531	26.0122	24.859	24.1688	23.0868	22.8828	23.7734
CDK8	20.6169	18.5499	21.459	22.3066	22.2897	22.4557	21.26	21.8784	22.2056	20.8156	22.1041	21.8329	22.3836	21.0644	22.0804	21.7942	21.4216	21.0993	19.2408	21.8371	21.6174	22.4594	22.2053	22.8291	23.0793	23.1268	20.4435	20.6671	20.7613	21.1006	20.1734	20.3019	20.177	20.627	22.7852	22.0164	20.7338	19.9413	20.4736	22.754	22.6184	23.0279	22.7453	23.0821	21.2836	20.7611	20.2437	20.0528	20.469
CDKAL1	20.263	18.475	20.6347	21.4431	20.5314	21.3789	21.4348	21.0781	20.5555	20.0606	21.5599	21.5314	21.7	19.0474	21.0069	20.0885	21.0327	20.4793	19.4346	20.8696	20.1556	21.3715	21.1926	21.7157	22.0009	21.9891	19.7356	20.0894	20.2344	20.7688	19.345	19.5636	19.3509	20.0281	21.6743	21.0067	20.1922	18.888	19.7843	21.5707	21.3849	21.8244	21.4998	21.8116	20.7844	20.0825	19.3318	18.9596	19.6334
CDKN1A	28.0048	31.0076	28.8967	27.5449	26.5159	27.1355	27.6793	28.0651	27.611	28.3853	27.3825	27.8537	28.7868	27.1258	27.7302	27.4316	27.806	28.3356	29.023	26.799	29.0482	28.4779	28.2538	27.8014	27.2059	27.5478	27.5756	27.4323	27.3827	26.5545	27.7953	27.8904	27.8245	27.2734	28.2561	28.5959	27.3649	28.6879	27.7906	28.5968	28.7001	28.339	28.6349	28.6486	27.4281	28.3231	28.6832	28.6689	28.7014
CDKN1B	30.8238	31.0686	29.9377	31.0531	32.1333	30.2971	29.349	30.9845	29.448	30.876	32.1773	32.3327	30.6069	28.4128	29.3372	29.3551	30.0715	30.746	28.4133	29.7135	31.9353	29.4131	30.0454	29.2421	29.0699	28.8185	31.6256	31.2223	31.0532	30.6839	32.0311	31.7652	32.0163	31.366	29.0072	30.0577	31.1143	32.0746	31.4763	29.2613	29.3507	29.0152	29.2571	28.5949	30.4693	31.0238	31.7804	31.9717	31.278
CDKN1C	23.2613	28.2357	22.6572	23.6706	22.6869	22.2986	22.4805	25.3301	24.0701	23.2497	24.9759	23.6138	23.9318	25.3856	23.7766	22.7657	22.8401	23.5842	25.3165	24.7691	24.7845	25.2139	24.8563	24.8678	25.3168	25.2055	24.2602	25.073	25.2774	25.5137	24.0675	25.0121	24.1783	24.6925	25.3804	25.2089	25.1857	24.288	24.8262	23.1524	21.8793	23.1391	21.7732	23.6602	23.1671	22.7124	22.105	20.4082	22.9629
CDKN2AIP	24.3224	23.0369	24.2732	25.0238	25.3736	26.0727	23.8285	25.0764	25.0338	24.5428	26.0859	25.5051	25.8629	24.5911	25.6659	24.5836	24.6897	25.231	22.7275	23.8276	24.4103	25.639	25.4496	25.7296	25.7331	25.7568	23.9869	24.3713	24.5118	24.7591	23.1365	23.3994	23.1409	24.3255	25.7164	25.319	24.4738	22.7371	24.0183	25.6599	25.681	25.7269	25.7129	25.7485	25.1607	24.5044	23.2443	23.0577	23.9594
CDV3	29.9676	28.2531	30.4619	30.981	30.7569	31.4604	30.025	30.6587	30.8912	30.3344	30.9721	31.1794	30.0572	29.7998	30.9665	30.2619	30.7653	30.5884	28.8904	29.0753	29.149	29.4429	30.2254	29.357	29.3605	28.9965	30.9495	30.3689	30.1397	29.8529	31.7623	31.2843	31.7335	30.5843	29.1029	30.1868	30.2253	31.6207	30.7074	30.0256	29.9603	29.8275	29.8913	29.2655	30.0593	30.6674	31.8131	31.9628	30.9478
CEACAM1	22.606	21.0223	21.3775	21.3773	21.6268	20.7942	20.5993	20.7998	21.6229	24.8039	21.6464	21.0497	21.2691	21.2054	20.1113	21.8598	20.9609	21.0326	22.2113	21.2298	22.588	22.5432	22.4682	22.2824	23.056	22.6182	20.4932	20.7793	20.9071	21.5443	20.5492	20.8595	20.5732	20.6275	22.8291	22.7715	20.8503	20.4491	20.6621	22.8991	22.1325	22.9315	22.1133	22.8629	20.93	20.7888	20.7645	20.3419	20.8102
CEACAM21	22.2337	22.3276	20.856	24.0661	22.2525	23.1496	21.9063	21.8331	22.7079	24.4345	20.585	22.1454	22.5654	22.5131	22.2294	23.5669	22.6725	21.9136	23.3026	22.0649	22.5239	23.4595	23.1728	23.7991	24.0507	24.0971	21.4085	21.8394	22.0085	22.5601	20.8937	21.1755	20.9039	21.7468	23.7914	22.9932	21.9575	20.466	21.4893	23.6233	23.4691	23.8944	23.5876	23.9614	22.6329	21.8633	20.9366	20.5532	21.3744
CEACAM3	25.7089	22.0977	24.7293	21.5761	24.5295	21.949	22.1882	23.6423	22.3899	24.723	22.7327	23.3718	23.3498	22.8455	22.227	24.2767	23.8188	23.4488	23.9191	23.7993	24.964	24.5349	25.2844	25.6927	26.9305	26.0443	22.7225	22.7879	22.8103	23.4653	22.7392	22.6598	22.7186	22.892	24.9326	24.5333	22.8238	21.8865	22.5826	24.7671	24.1663	25.3728	24.4195	24.3484	22.9191	22.332	22.097	21.7341	21.9252
CEACAM4	23.5679	19.7605	23.9608	21.6292	23.9043	21.2142	22.4132	22.1966	21.1691	22.7252	22.4956	22.4315	22.2609	22.5749	21.9978	23.2344	23.7273	22.939	21.6377	23.3883	23.6566	23.9195	23.4747	24.2812	24.4483	24.6744	21.7689	21.9909	22.0848	22.3179	21.4648	21.6022	21.4703	21.9385	24.3004	23.3283	22.055	21.3372	21.8151	23.3432	23.3133	23.6067	23.4235	23.8399	22.0562	21.6833	21.2383	21.131	21.4807
CEBPA	28.4423	31.456	29.8602	29.0161	29.8706	29.3718	28.4403	29.5879	28.4194	29.3837	28.9603	30.3429	29.0603	30.5632	28.5295	28.284	29.0787	30.2154	30.9097	30.4846	30.4839	30.2488	29.4578	30.2994	30.1603	30.3292	29.9196	30.1974	30.2765	30.2091	28.4126	29.0382	28.4499	30.1348	30.3224	29.3906	30.2498	29.0636	30.0315	28.7187	29.4253	29.066	29.5193	29.9842	30.0048	29.4368	26.7258	27.2819	28.9777
CEBPB	38.7015	39.0919	37.8219	36.7924	38.0687	36.3955	37.1546	38.5275	37.3862	40.5579	37.4958	37.0741	37.6294	37.2484	35.9157	36.5675	37.9334	37.3633	38.4242	39.2289	39.0204	37.1139	37.6996	36.043	36.4619	35.6806	37.7113	37.5575	37.5012	37.683	38.6112	38.6534	38.6269	37.4171	36.7036	38.2261	37.4881	38.8492	37.9039	38.2118	37.7142	37.789	37.471	37.4755	37.5273	38.4154	38.933	38.9818	38.8661
CEBPD	37.6669	37.8808	35.8702	33.7873	36.9089	35.2706	34.8863	35.6261	35.504	34.9847	35.1963	35.0844	35.58	35.8949	33.5788	34.822	36.0348	35.4902	36.1325	36.1776	36.2334	35.3776	36.0423	34.1419	35.1926	33.8673	35.7665	35.7567	35.7593	36.1555	35.9536	35.7188	35.9241	35.5682	35.0353	36.1503	35.7252	35.7997	35.9751	36.1594	35.7836	36.1211	35.5653	35.7341	35.7512	36.1894	33.1212	35.0861	35.5841
CEBPG	24.8158	24.3614	25.1853	25.4902	24.4824	26.4419	25.0361	26.2829	25.2147	25.4875	26.6566	26.5567	25.4802	26.3487	26.2234	24.957	25.2308	26.2164	25.9498	26.0707	26.0278	26.1139	26.1436	26.0487	26.0436	25.9204	25.303	25.7306	25.8515	25.9994	24.2157	24.8065	24.2469	25.6165	26.0143	26.1317	25.81	24.1202	25.442	26.1518	26.1445	26.1211	26.1347	25.9918	26.0429	25.6688	24.2646	23.9722	25.3222
CEBPZ	26.4215	25.8707	27.1484	26.9355	28.2363	26.586	27.4523	28.1037	27.2128	26.0674	30.0127	28.786	28.8413	27.3106	28.3589	25.539	27.3506	27.3504	26.3117	26.9307	26.8245	27.4042	27.6271	27.2693	27.0935	26.9997	27.2828	27.6253	27.6941	27.7268	26.5855	27.1099	26.6164	27.5387	27.1681	27.6553	27.6792	26.1586	27.4337	27.3022	27.3889	27.1257	27.3319	26.942	27.709	27.6858	26.9876	26.432	27.5039
CELF6	21.3553	22.1652	19.8362	19.8677	20.1713	19.72	21.5354	19.3762	20.8394	20.4711	19.0034	18.801	20.0868	21.7425	20.149	20.1948	20.6728	20.8754	21.6832	21.0143	21.0549	21.7052	21.7449	22.8202	22.902	23.0284	19.5002	19.5021	19.5001	19.5568	19.2943	19.2199	19.2805	19.5857	22.0322	21.0848	19.5151	19.0058	19.3922	22.2704	22.4763	22.8374	22.7709	22.5348	19.9924	19.5595	19.1962	19.1678	19.2569
CELSR1	21.0776	22.2126	19.9277	20.3091	20.3679	20.5569	21.4642	20.2503	20.0598	20.1522	19.6454	18.9699	17.2688	22.4091	20.7241	20.3907	20.106	18.8955	21.13	19.8393	19.9543	21.3741	21.3626	21.836	22.2365	22.1094	18.8642	19.0044	19.062	19.3943	18.7339	18.8026	18.7334	18.996	21.6957	21.0924	19.0482	18.4503	18.862	22.5406	22.2861	22.8137	22.4152	22.6487	19.9676	19.4642	19.0828	18.8343	19.1686
CELSR3	21.2705	21.5513	20.7519	20.5556	20.4686	20.268	21.0175	20.8858	20.3647	20.7565	19.934	19.2226	18.3108	21.6984	20.734	20.662	20.7606	20.0145	21.3725	20.613	20.8431	21.4492	20.8898	21.5416	21.5582	21.8761	19.6546	19.8787	19.976	20.1205	19.3703	19.5363	19.3806	19.7942	21.7572	20.9034	19.9393	19.4039	19.7415	21.6137	21.6531	21.7925	21.7174	22.2958	20.4061	20.0932	19.6084	19.5389	19.9588
CENPJ	18.3383	21.2268	20.1147	21.4901	20.5773	20.2827	20.8799	19.8143	20.6013	20.2493	21.3005	21.7811	23.5585	19.0182	20.748	19.8068	20.7686	21.2714	19.415	20.4081	19.9333	22.737	22.0993	22.8403	22.8254	23.1361	19.1426	19.3465	19.4347	19.5488	18.8699	19.0152	18.8787	19.2716	23.0188	22.102	19.4018	18.9044	19.2188	22.5889	22.6617	22.7625	22.726	23.1956	19.6654	19.3925	18.9648	18.9192	19.2721
CENPK	22.2294	21.4412	22.3324	24.2967	25.0366	23.158	24.4647	19.6986	22.504	21.2324	25.3559	22.6887	21.7694	19.5101	22.3522	22.4527	21.2897	21.3121	21.6825	20.2721	22.5291	23.5057	24.185	23.2978	24.9324	23.7518	20.3991	20.7847	20.9581	22.5416	20.8476	21.3176	20.8815	20.5945	23.884	24.444	20.8839	20.2433	20.606	25.0912	23.4686	25.1749	23.4738	24.3774	21.3585	21.0595	21.4468	20.3262	21.0217
CENPT	24.0532	26.936	24.7591	24.5913	25.1366	24.1082	25.6066	24.4545	24.5627	22.8836	24.7022	25.0763	24.8606	24.5881	24.3322	24.2149	24.4803	25.5595	26.678	26.7327	26.417	26.2661	26.2117	25.906	25.7485	25.7989	24.8958	24.9568	24.9701	25.4616	24.2558	23.9277	24.1913	25.2217	26.1757	26.3316	25.0178	22.1328	24.4771	26.2295	26.2413	26.056	26.1616	26.2128	25.6634	24.3494	22.8385	22.246	22.9002
CENPV	22.5734	24.8437	22.7903	23.4366	23.5474	23.7943	23.1864	23.5873	24.7864	22.7696	24.4863	24.7069	24.2144	22.9599	23.2894	23.6677	22.6964	24.651	25.4602	24.8249	23.957	24.2445	24.332	25.2006	25.5807	25.5176	23.21	23.2995	23.331	23.6542	22.9022	22.841	22.8834	23.4048	24.5905	23.7948	23.3429	22.2935	23.0678	24.7412	24.6712	25.2911	24.9365	24.8974	24.1017	23.3025	22.6896	22.4953	22.7713
CEP135	23.8222	20.9734	24.9008	24.4624	24.8908	24.4177	23.7535	22.7083	23.7743	25.5172	24.5047	24.861	25.5717	22.657	23.6575	23.3972	24.3223	24.797	22.589	23.0893	23.857	25.3386	25.3267	25.3268	25.2931	25.2852	22.9157	23.196	23.3057	23.7315	22.3006	22.4094	22.289	23.2294	25.3452	25.2538	23.2898	21.4708	22.8402	25.3403	25.3435	25.2978	25.3342	25.3081	24.2238	23.385	22.3136	21.9358	22.6973
CEP164	24.7581	26.5377	24.5263	24.9217	24.6966	24.4231	24.6499	24.5348	24.4252	25.3363	23.1099	24.4351	24.9291	24.4014	24.682	24.2575	24.9241	23.8222	26.0635	24.9526	25.2076	25.7787	25.731	25.7416	25.7434	25.6953	24.1833	24.4958	24.606	24.7753	23.3734	23.5492	23.3718	24.4811	25.7612	25.6712	24.5801	22.9824	24.1752	25.7555	25.7679	25.777	25.7779	25.7641	24.9589	24.2461	22.9954	22.8904	23.6841
CEP192	25.143	22.1284	25.2398	25.6119	25.0862	26.3396	26.4357	24.6777	24.8588	24.0121	26.1577	25.8292	24.8915	25.0395	26.4653	25.7016	26.1744	25.4806	23.2049	25.7611	24.0197	26.5439	26.6237	26.3692	26.379	26.2698	24.2622	24.5556	24.6627	24.8278	23.2992	23.4003	23.2859	24.5948	26.4554	26.668	24.6471	22.7135	24.1779	26.4992	26.4431	26.3903	26.3872	26.3289	25.6405	24.7538	23.3018	23.2244	24.0276
CEP290	19.2571	18.9061	20.3762	21.3741	21.0478	22.181	20.9282	21.257	20.8694	18.4945	21.9929	22.1965	22.4508	19.3966	21.6837	20.3273	20.9005	21.2736	18.7123	19.6293	20.1134	22.283	22.2721	22.2487	22.2218	22.2081	19.2881	19.5831	19.6953	20.0863	18.7982	18.9404	18.7965	19.5707	22.2681	22.2412	19.6692	18.3266	19.2778	22.2248	22.2332	22.1687	22.2107	22.1661	20.763	20.0711	19.1798	18.8849	19.5513
CEP350	27.0938	25.9793	28.2207	28.0743	28.1554	28.958	27.0975	27.4337	28.6678	28.1418	28.4487	28.4133	28.6528	27.052	27.2764	28.1277	28.4016	28.1265	26.6152	27.1955	27.0537	26.9732	27.3186	26.7596	26.6176	26.4592	28.4447	28.4636	28.4474	28.3479	28.2304	28.3784	28.2411	28.4748	26.6904	27.3888	28.4528	28.0875	28.4622	26.7844	26.8422	26.5706	26.7578	26.3431	28.2341	28.4344	28.3742	28.2479	28.4761
CEP63	29.0213	26.6536	29.75	27.4835	29.3633	27.161	26.9308	28.302	27.2108	28.9825	29.1673	28.9016	29.3528	26.7371	28.3781	28.8884	28.7931	28.1881	26.0903	28.1202	29.2017	29.2709	28.9026	29.4507	29.4905	29.5783	27.4142	27.9472	28.1405	28.5132	26.4546	26.8769	26.4713	27.828	29.4568	28.7632	28.0798	26.0933	27.5259	29.1253	29.1397	29.3017	29.2157	29.4494	28.5538	27.7159	26.2593	25.9277	27.1351
CEP70	18.8774	18.3523	18.6658	19.4842	20.0443	20.8039	19.7124	19.7522	19.9095	18.4394	20.4891	21.0463	21.8353	18.6475	20.547	19.8121	20.0641	20.5637	18.2138	19.7649	18.943	20.4432	20.4401	20.8064	21.2616	21.0918	18.7276	18.8592	18.914	19.2298	18.6332	18.7083	18.6345	18.8415	20.7271	20.252	18.8991	18.3904	18.738	21.3118	20.9729	21.6051	21.1042	21.4083	19.4684	19.0975	18.8215	18.6026	18.8827
CEP97	19.8499	17.3882	20.5361	20.9539	22.1558	21.8375	19.3584	21.2287	20.3623	21.1369	22.5236	23.0354	22.2525	19.2201	21.2755	20.1034	20.7293	21.2149	19.7869	19.8336	20.8412	22.2305	22.2404	22.5188	22.7234	22.6536	19.3786	19.6579	19.7723	20.4057	19.142	19.2834	19.1414	19.6395	22.4406	22.0405	19.7446	18.5457	19.3764	22.6063	22.4419	22.7338	22.5224	22.6457	20.6068	19.8796	19.271	18.8192	19.3936
CES4A	19.9175	20.3958	20.3203	20.095	20.0722	19.5736	20.9466	21.4241	19.9015	20.4481	20.6702	20.2571	20.1461	20.6431	21.2091	20.4393	20.7689	21.4174	23.2144	21.7894	20.3027	21.999	21.6369	22.3909	22.378	22.6655	19.7575	19.8338	19.8652	19.9123	19.5984	19.6337	19.5985	19.8272	22.2769	21.4555	19.8574	19.5424	19.7589	22.0454	22.1725	22.311	22.2965	22.551	20.0707	19.8647	19.6089	19.591	19.74
CFD	33.7378	38.1658	37.0113	36.3613	33.063	36.9959	31.6919	37.9666	33.993	38.2727	37.2856	34.5886	35.0511	33.9776	33.1021	35.1353	33.7007	34.7784	38.545	34.8305	38.5651	36.378	34.5934	36.659	36.1388	36.7259	36.4839	36.6611	36.6892	36.4537	34.2615	34.6991	34.264	36.6544	36.5964	33.9896	36.6821	35.1023	36.4898	33.1986	35.1731	34.0297	35.4369	35.8735	36.5403	35.8017	31.4176	33.1317	34.9345
CFH	20.3089	20.4218	19.4635	21.5106	21.6913	20.3006	18.8405	22.4959	19.8479	19.3261	21.3227	21.1361	19.5464	19.7739	19.0017	18.8532	24.1421	21.3794	19.0833	18.4454	19.6871	22.2293	19.2978	21.1655	19.4889	21.6309	18.5536	19.1137	19.3933	18.5577	17.6741	18.0486	17.7056	18.7279	22.4641	20.0575	19.2502	19.0594	18.9947	20.9806	22.5154	20.7067	22.3356	23.3696	20.0757	20.2589	18.5737	19.5241	20.8984
CFLAR	35.5853	31.9403	34.7733	34.1908	34.8341	33.1803	33.5837	34.1517	32.4347	35.5925	34.5801	34.1548	33.4387	33.2856	34.0777	35.0232	35.1066	33.5639	33.0418	34.319	33.9631	32.7303	33.1372	32.5832	32.5192	32.3512	34.9451	34.5589	34.4002	34.1064	35.4633	35.1863	35.4478	34.6769	32.4955	33.1868	34.4551	35.5361	34.8232	33.0163	33.0228	32.8484	32.9548	32.5982	34.2649	34.7985	35.5701	35.7307	35.0789
CFP	29.4908	30.3897	30.262	28.4073	29.0934	28.8357	28.8036	29.4468	27.2754	28.5925	28.2633	28.8167	28.6867	28.2549	28.7248	29.1656	29.1796	29.2939	30.6621	29.6805	30.6681	28.37	29.4606	27.7947	28.5377	27.4056	28.8068	28.4696	28.3282	28.7949	30.0061	29.8929	30.0064	28.4943	27.9731	29.6975	28.3621	29.8094	28.8079	30.0093	29.407	29.7815	29.2719	29.0034	28.8547	29.5739	30.4888	30.3628	29.9788
CGGBP1	27.4427	23.7567	28.2569	29.4648	28.9558	30.2102	27.5108	29.1368	28.1559	28.2774	30.2756	29.7092	29.7896	26.7534	29.6726	28.1476	28.8296	28.4765	24.6793	27.727	27.6509	26.6098	26.9735	26.0473	25.9345	25.7474	29.5348	29.2295	29.1106	28.7711	30.1318	30.0018	30.1352	29.2329	26.2427	27.3391	29.1361	30.5351	29.5576	26.4821	26.4355	26.1185	26.2635	26.0086	28.2991	29.2029	30.2013	30.3763	29.7673
CGRRF1	23.5425	22.1395	23.0193	23.17	24.3879	24.0653	22.66	23.2608	24.064	23.4662	24.4881	24.6302	24.0503	23.7329	24.3401	23.1491	22.4279	23.9122	21.7019	22.8847	23.7383	23.7217	23.3065	24.2691	24.5878	24.6967	23.0785	23.6174	23.8241	24.4492	22.2758	22.6455	22.2857	23.5309	24.1963	22.9932	23.7643	21.5679	23.1529	23.4812	23.3215	23.9009	23.5098	24.0115	24.1941	23.1712	21.7944	21.2718	22.4533
CHCHD10	30.3146	32.2688	30.2313	29.2786	30.5085	29.0343	30.1909	29.6268	29.7567	29.8662	29.7771	30.7264	29.1135	30.7513	29.0137	29.8212	30.6903	30.2517	31.9577	30.1555	29.8767	30.0014	29.3745	30.5652	30.5904	30.7914	30.5085	30.7413	30.8137	30.9168	29.5848	29.8049	29.5805	30.7355	30.3973	28.8079	30.8018	28.8199	30.4909	29.4356	29.6314	29.9472	29.8586	30.1924	30.944	30.4247	28.6796	28.3886	29.7134
CHCHD2	33.7881	36.3483	33.4907	33.4823	35.5076	35.5974	33.4617	35.494	34.6221	35.1789	35.894	36.288	35.9316	34.5643	34.7619	34.8241	34.873	35.7215	34.3156	34.6776	35.0232	34.9791	35.5713	34.8576	34.8341	34.5	35.0026	34.5092	34.3016	33.9807	35.6386	35.2827	35.6177	34.6894	34.6492	35.5705	34.3811	35.5923	34.8184	35.6418	35.6099	35.4894	35.5536	35.0629	34.4751	35.0413	35.8833	35.9963	35.2965
CHCHD5	22.2944	25.4715	23.4538	23.7002	23.847	23.7569	23.2682	23.0472	23.4058	24.1483	23.8598	24.9186	24.7617	23.2754	23.6364	23.1733	22.4561	23.4279	25.442	24.0383	24.276	23.6019	23.2128	24.1616	24.4139	24.6043	23.7525	24.2193	24.4123	24.9856	23.0477	23.2998	23.0521	24.1546	24.0436	22.9499	24.3604	22.5725	23.7925	23.1874	23.1327	23.5533	23.2938	23.6935	24.6337	23.6308	22.548	22.2716	23.0397
CHCHD7	25.2538	26.104	25.5841	25.8323	25.5633	27.2509	26.1784	25.9149	26.2607	26.4515	27.8384	27.3795	27.7749	25.9414	27.1674	25.7579	26.4474	26.8821	26.3868	25.2138	25.5306	27.1447	27.0972	27.1344	27.1239	27.0967	25.4729	25.9727	26.1514	26.5073	24.8101	25.2632	24.8358	25.8154	27.1253	27.088	26.0927	24.6223	25.6582	27.1434	27.1427	27.1309	27.1442	27.0959	26.5461	26.0459	25.0524	24.6753	25.716
CHD1	27.6573	25.646	27.9114	28.3124	28.1301	28.8147	26.5919	27.6935	28.0894	30.0202	27.6763	27.6828	28.3522	26.2337	27.8513	27.8814	27.7561	27.6011	25.3878	25.6313	26.0138	26.5651	26.8537	25.9466	25.8796	25.6428	28.366	28.406	28.4015	28.3768	28.038	28.0964	28.031	28.4082	26.2294	27.1709	28.403	27.5064	28.3552	26.1534	26.0381	25.76	25.8478	25.6587	28.0989	28.3781	28.1418	28.0357	28.3582
CHD9	26.1709	25.2678	27.5973	27.9686	27.3469	28.5694	27.1565	27.0331	28.6225	26.5123	28.153	27.0792	28.3038	26.6632	27.0448	27.0838	28.5045	27.9789	24.4552	26.3413	26.692	27.2692	27.6949	26.894	26.964	26.5753	27.1533	27.5713	27.699	27.8142	25.6326	26.1344	25.6438	27.5229	26.964	27.8171	27.6634	25.186	27.2045	27.2022	27.0232	26.925	26.8908	26.5465	28.0735	27.79	26.0991	25.9947	27.2971
CHEK2	19.9508	22.3253	19.9133	20.2147	20.6548	21.0513	19.6336	20.6036	20.3116	19.8905	21.4173	21.8066	21.7694	20.67	20.0163	20.2103	19.3036	21.6561	19.9704	19.8001	20.1663	21.6027	21.4132	22.0262	22.2927	22.3183	19.5614	19.7242	19.7915	20.0608	19.3515	19.436	19.3524	19.7059	21.9232	21.1882	19.7738	19.1307	19.5697	21.9644	21.8305	22.2635	21.9643	22.2575	20.2469	19.8109	19.3994	19.2422	19.5578
CHI3L2	20.5881	21.1702	20.791	22.6598	22.897	23.4491	21.2037	21.6588	21.8382	19.9502	23.1728	22.2345	22.4043	23.3162	21.9457	22.0423	21.6711	21.8579	23.2143	22.0879	24.0092	21.7515	22.5932	22.7932	23.9154	23.1452	21.5094	21.7861	21.8849	23.2964	21.6917	21.6751	21.6616	21.9165	22.241	21.9095	21.8872	19.5343	21.2966	23.0428	22.1161	23.5851	22.4033	22.4938	22.9606	21.7037	21.2046	19.8573	20.6371
CHIC2	30.3252	26.5438	30.3995	30.3003	30.045	29.5378	29.4062	29.3893	28.7151	29.4392	30.2613	29.3062	29.239	28.0823	30.0508	29.7997	30.0108	28.8432	26.0419	28.9926	29.4744	30.4993	29.6152	30.6166	30.6503	31.0462	28.1493	28.79	29.0553	29.4388	27.3379	27.8258	27.3681	28.5484	30.9061	29.6523	28.9545	27.4381	28.4043	29.9904	30.0323	30.2353	30.1196	30.8444	29.3053	28.5873	27.3865	27.1993	28.2673
CHKA	22.3176	20.7383	22.1955	21.4325	21.5421	22.3639	21.5832	22.5444	24.1071	20.1024	22.1009	23.4357	23.7424	21.7678	22.5303	22.2325	21.8413	23.014	21.968	24.4059	21.9238	23.7066	23.4339	24.7218	24.5552	24.9189	21.4778	21.5025	21.5071	21.4541	20.9354	20.8235	20.9132	21.6552	24.0518	22.6973	21.5324	20.5534	21.2834	23.6117	24.0628	24.139	24.3288	24.1543	22.1631	21.3715	20.6171	20.6773	20.8513
CHM	19.8052	18.1633	20.1877	21.3807	20.4194	22.2252	20.82	20.7877	20.7053	20.7398	21.8177	21.9009	21.8784	20.1488	21.2325	20.7981	20.4893	21.1501	19.4807	21.1001	20.324	21.7927	21.6024	21.852	22.0064	22	19.5953	20.0644	20.2438	20.79	19.2318	19.6447	19.2579	19.898	21.9469	21.6104	20.1808	18.9855	19.7874	21.9161	21.7664	21.9933	21.8031	22.0444	20.683	20.1994	19.5498	19.0618	19.9507
CHML	20.1533	19.3005	20.0654	20.8168	20.8069	22.4246	21.4709	21.2694	21.7198	19.8134	21.7148	22.1693	22.914	20.3213	21.8173	21.6087	21.0133	21.6474	18.8242	20.8351	19.0347	22.2018	22.0107	22.2344	22.2693	22.301	19.6167	20.0796	20.2651	20.6328	19.0674	19.4658	19.0923	19.9202	22.2785	22.0138	20.1957	19.008	19.7989	22.2772	22.261	22.3093	22.2727	22.3368	20.9421	20.4587	19.6293	19.3335	20.2187
CHMP1A	27.9243	29.0319	27.8042	27.7922	27.6048	27.0442	27.1091	27.935	27.8116	30.0716	27.8039	27.6581	27.6027	27.3994	27.4055	27.6763	27.5972	28.6647	29.0192	28.1335	29.0594	28.0263	28.2031	27.7976	27.6944	27.5401	28.2557	28.1866	28.1176	27.9283	28.0103	28.1721	28.0165	28.2051	27.8076	28.2323	28.1383	27.724	28.2443	28.1993	28.202	28.0779	28.1571	27.9649	28.0542	28.2564	27.6524	27.3127	28.1172
CHMP1B	28.2609	29.6392	29.4023	28.0357	28.968	27.7286	26.667	27.6895	27.7352	28.7278	29.452	29.1649	29.1041	27.4537	28.6091	29.369	28.2112	29.2141	28.556	27.6415	30.8122	27.7861	28.3532	27.1895	27.3005	26.803	29.3211	29.2685	29.218	29.1744	29.0046	29.11	29.0024	29.2738	27.3933	28.6249	29.2295	28.7261	29.323	28.1136	27.8589	27.7503	27.6801	27.3748	28.9735	29.3013	28.7342	28.7179	29.2568
CHMP2A	29.0214	31.4914	29.8873	28.283	29.3736	28.4658	28.6962	28.8566	27.8875	30.376	28.9569	28.1426	29.6179	30.3595	29.799	29.8701	29.0441	28.6686	30.525	28.4332	30.4461	29.5379	29.424	29.5407	29.5516	29.3926	29.5055	29.5617	29.516	29.4216	28.8147	29.3307	28.8661	29.5844	29.4023	29.4951	29.54	29.1656	29.5697	29.3232	29.3874	29.4141	29.4132	29.5697	29.582	29.4822	28.3182	28.1308	29.3727
CHMP2B	26.2968	24.0811	26.4656	26.2101	26.6028	26.5561	24.8924	26.583	25.4784	28.4465	27.0626	26.8496	26.8493	25.1434	26.4556	25.6758	25.9015	26.1801	23.8686	25.4469	25.8658	26.6627	26.3436	26.6623	26.6512	26.6374	25.5197	26.1593	26.3224	26.4627	24.108	25.0772	24.1821	25.9201	26.6413	26.4191	26.2583	24.6975	25.8482	26.5087	26.554	26.5753	26.5736	26.6499	26.4049	25.9906	24.3357	24.1248	25.7942
CHMP5	26.6603	23.9968	26.1015	25.5779	26.0397	24.8288	24.0135	25.9927	24.9843	28.5366	26.6043	26.2678	26.4887	25.0171	26.4092	25.1132	25.7187	24.7139	25.0547	24.6564	26.8166	26.4276	26.2513	26.4841	26.4721	26.451	25.3204	25.7629	25.9065	26.1653	24.2712	24.7195	24.2857	25.6975	26.4805	26.1174	25.8645	23.6379	25.3928	26.327	26.3294	26.4331	26.3815	26.4658	26.1446	25.4643	23.7836	23.3037	24.793
CHMP7	24.5535	24.8273	24.1002	24.1155	24.4868	25.7451	26.0567	25.0167	25.0971	24.1462	25.207	26.0391	25.8809	24.5666	25.3768	24.9095	24.2979	25.2491	25.747	24.4261	24.0321	24.6035	24.4248	24.1863	23.6689	23.9541	25.5858	25.4298	25.3657	24.8381	25.6416	25.5705	25.6444	25.4273	24.3453	24.6695	25.3787	26.0586	25.6038	24.0381	24.4313	23.7657	24.3038	24.1233	24.8907	25.3834	25.6631	25.9764	25.693
CHN2	19.7978	19.8021	22.0535	20.4965	18.8965	20.179	18.9896	20.911	20.8159	20.4011	21.1573	21.1644	20.8697	19.5375	20.6638	21.1223	20.3788	22.027	20.6595	21.5603	20.2252	22.0911	20.9908	22.339	21.8416	22.6276	20.2074	20.6017	20.7598	20.4581	19.1925	19.4126	19.2025	20.4952	22.3928	20.8708	20.7075	19.5036	20.3066	20.5601	21.1921	20.803	21.3	21.7327	20.3907	19.8215	18.724	18.9519	19.5175
CHPT1	27.5684	24.5772	27.9527	28.1196	28.8383	27.5556	26.8404	25.5287	26.6363	27.1113	26.4285	26.2738	26.0408	26.6763	27.6284	25.2585	27.4699	26.7094	23.2079	26.8865	26.2312	26.9855	26.0333	27.7454	27.6386	28.1037	25.9954	26.5863	26.7965	27.0158	24.3711	24.7132	24.3695	26.5521	27.5218	25.4947	26.7459	23.7808	25.9907	26.9593	27.3131	27.4801	27.5411	27.912	27.9175	26.7536	24.4081	24.3278	25.7641
CHST12	25.7049	27.8916	25.9361	27.2745	26.1105	25.9733	26.4445	26.5353	26.7671	24.1703	26.8527	26.164	24.8019	25.2017	25.8829	25.767	26.2718	25.8675	27.5826	26.1742	25.7609	26.9321	26.4021	26.9243	27.097	27.1745	25.4919	26.3018	26.5467	27.023	24.632	25.5053	24.6955	25.9832	27.1577	26.52	26.4498	24.6464	25.8932	26.4388	26.1996	26.6028	26.2611	26.9302	26.381	25.7208	24.3912	23.6552	25.4278
CHST13	25.3005	26.1084	24.402	24.238	23.3253	24.1889	25.1185	23.9595	24.1525	25.2144	23.739	25.7175	20.6605	26.7779	23.4111	24.6429	24.6801	26.5058	26.017	24.7086	26.7497	25.1271	23.4473	26.1045	24.2811	26.4456	25.4636	25.6401	25.7053	24.1224	23.2952	23.2527	23.2779	25.7916	25.5101	23.0984	25.7183	23.9699	25.2529	23.2949	24.8679	23.6004	25.1047	25.1101	26.0515	24.9493	22.7574	23.7673	24.1962
CHST7	27.5145	28.0227	26.4471	25.4278	27.295	26.4504	25.5682	25.6441	25.3529	24.6262	25.7834	26.5528	26.6421	27.2662	25.5398	26.6857	25.7674	25.8366	26.3075	25.9704	25.9021	27.0906	25.5999	27.1321	26.6482	27.7251	25.714	26.4317	26.747	26.6779	24.5648	25.0565	24.5968	26.1354	27.6261	25.6961	26.6227	25.0835	26.0259	25.6459	26.112	25.8463	26.1812	27.1109	26.5748	25.8776	24.4211	24.5615	25.6207
CHSY1	31.2255	30.5571	30.0726	28.719	29.2818	27.9023	29.3466	28.7759	28.6262	31.1602	27.682	27.1993	29.2308	28.757	27.4969	28.0048	29.3478	28.9904	29.8797	29.2731	30.8964	30.1418	29.6434	30.2348	30.2075	30.2608	28.6438	29.2337	29.4346	29.5032	26.8773	27.499	26.9029	29.1084	30.2386	29.4948	29.3801	26.9131	28.7985	29.8473	30.0351	30.0346	30.0891	30.2307	29.7512	28.9659	26.5429	26.6047	28.285
CHTF18	21.7593	23.8539	21.5477	20.9894	21.3062	20.2478	21.9035	20.7369	21.3491	19.9811	19.0335	20.1663	18.8975	22.4844	21.1212	21.375	21.8264	20.5141	22.4494	21.964	22.2294	23.049	23.051	23.6789	23.9519	23.9117	19.8976	19.982	20.0146	20.2274	19.7358	19.7432	19.7299	20.0113	23.3608	22.6198	20.013	19.4468	19.8526	23.5237	23.4077	23.8714	23.5834	23.6733	20.4496	20.0307	19.6955	19.5668	19.7631
CHUK	25.1308	22.6883	25.4723	25.2282	24.9028	25.0412	24.0996	24.8804	25.0468	27.5042	25.1675	25.0287	25.2179	24.4812	25.2108	25.3887	24.811	24.695	23.126	24.415	25.2793	25.8509	25.6235	25.9499	25.9607	25.9949	24.1071	24.5346	24.6879	24.9618	23.2556	23.5724	23.2659	24.4506	25.9444	25.5175	24.6419	22.9412	24.1779	25.8265	25.8536	25.9171	25.8972	25.9795	25.2265	24.5398	23.2736	23.0568	24.0278
CHURC1	31.0875	25.6343	29.1896	29.8968	29.922	30.087	29.5307	29.487	27.8054	30.8149	30.881	31.0681	29.7933	29.1617	30.217	27.7781	29.2131	27.9947	24.5695	28.7703	29.9309	28.3077	28.6135	27.8536	27.4599	27.4122	30.0882	29.8891	29.7966	29.3973	30.2112	30.1695	30.2097	29.9355	27.8799	28.8199	29.8242	30.1156	30.0593	28.1716	28.3786	27.8137	28.2305	27.7456	29.4141	29.926	30.2185	30.1301	30.1434
CIDEB	26.2998	26.0893	28.222	26.105	27.0477	24.7921	26.2256	26.0385	25.6426	28.4173	26.0406	26.7304	25.9275	26.217	26.6267	25.8407	26.3968	27.4158	26.766	27.9282	27.6423	27.6413	27.1371	27.7154	27.6077	27.7323	26.2497	26.6107	26.7433	26.4123	24.7481	25.0287	24.7538	26.559	27.7088	26.969	26.7104	25.0915	26.2894	27.1779	27.5369	27.3631	27.5873	27.6744	26.9425	26.2382	24.2592	24.7883	25.6959
CIDECP	23.8788	23.6053	24.9874	24.3173	25.2086	23.4434	23.7852	24.1321	23.5916	25.7766	26.1952	25.9236	26.093	24.5241	23.9266	25.16	24.2123	25.8116	25.1987	25.5904	24.269	24.6878	24.8179	26.1702	26.567	26.5636	25.0466	25.1693	25.2081	25.7553	24.3131	24.1018	24.2641	25.4506	25.1816	23.9546	25.2495	23.0339	24.6742	24.4236	24.4416	25.1215	24.794	24.6444	25.7336	24.2447	23.0962	22.8389	23.2451
CIRBP	33.0056	32.5962	32.9544	32.9245	33.2378	32.1685	33.0911	34.5063	33.6901	31.4699	34.1742	32.7768	33.5411	32.3037	33.8359	32.2292	32.9563	33.9354	31.9305	31.9208	33.1994	31.8343	32.0011	31.4499	31.4133	31.3006	33.7709	33.6284	33.5704	33.4159	34.1654	34.1421	34.1731	33.5896	31.6344	32.2742	33.5757	34.4771	33.8333	31.7698	31.7008	31.5439	31.5908	31.5173	33.041	33.644	34.288	34.3613	34.0426
CISD1	24.6078	26.8309	24.2908	25.3783	25.3466	25.5555	24.2181	26.189	24.495	26.2665	26.0338	26.3214	27.4563	25.0957	25.3563	24.4099	26.56	26.0363	25.3075	26.0288	24.2557	26.0497	25.4605	25.7158	26.452	26.2946	24.2909	25.0825	25.4323	26.6209	24.0352	24.7981	24.0914	24.6815	26.5332	25.8512	25.2804	24.042	24.7308	26.0894	25.3577	26.1876	25.3501	26.5526	25.5369	25.0545	24.488	23.7515	25.0312
CITED2	25.9219	28.3534	26.3934	26.7866	27.6377	27.8912	26.1034	27.4749	27.3677	27.0714	27.6159	28.1349	28.6442	26.9507	27.0295	27.8781	26.672	27.9234	28.4548	28.4978	27.6101	27.6112	27.846	27.5505	27.5896	27.3301	27.3572	27.7187	27.7941	27.8353	26.2021	26.9101	26.2517	27.6174	27.421	27.8438	27.7783	26.5118	27.5461	27.8113	27.7814	27.7576	27.7541	27.475	27.8274	27.6062	26.19	26.0394	27.3908
CITED4	22.1856	24.2779	21.3496	21.7301	21.6608	21.3457	22.2084	21.9815	21.5616	22.3594	21.5976	20.7226	21.7282	23.2489	21.9997	22.7193	21.8534	22.62	23.788	21.9568	22.4337	21.2723	22.079	22.769	23.7908	23.0167	22.6566	22.5183	22.4515	23.4772	22.5435	22.0172	22.4581	22.9866	21.6021	21.1233	22.5436	20.5531	22.0815	21.9207	21.5579	22.6839	21.9101	21.486	23.5856	21.9361	21.2513	20.69	20.8474
CKAP2	20.6759	20.9862	22.225	21.7157	21.7235	22.7102	20.9157	22.7542	22.164	20.8494	22.3276	22.4344	22.9701	20.6415	22.5006	21.0194	21.6721	22.2597	19.6937	21.0872	21.8392	22.1307	22.0445	22.4756	22.7907	22.7089	20.8699	21.2775	21.4363	22.1043	20.4963	20.7823	20.5047	21.2093	22.4345	21.845	21.3901	19.6995	20.9281	22.4944	22.2228	22.7063	22.3367	22.6262	22.0921	21.356	20.5741	19.9039	20.8377
CKAP4	30.9052	30.2957	31.2515	30.5269	31.3033	30.2321	28.619	30.1404	29.5341	34.198	29.4832	29.9097	30.4149	31.1168	30.2259	30.9403	29.9738	30.5624	31.0415	28.6982	30.5722	30.688	29.6612	31.124	31.0463	31.3893	30.685	31.1213	31.2429	31.36	29.1885	29.7078	29.207	31.0523	31.094	29.2758	31.2072	28.871	30.754	29.746	30.1201	30.2603	30.3181	30.8328	31.3899	30.6739	28.3089	28.1918	29.939
CKLF	34.9079	32.1482	33.8015	33.3327	33.6744	33.3566	33.1065	33.9818	33.4183	35.2442	32.7857	32.7347	32.3447	33.1726	32.8649	33.594	34.0121	33.057	31.146	32.7083	34.4228	34.6393	33.6411	34.8326	34.8546	35.4212	32.279	32.7974	33.0235	33.3571	31.6164	31.9871	31.6387	32.606	35.1829	33.6479	32.9389	31.6795	32.4735	33.9914	34.0647	34.2787	34.1697	35.0517	33.2361	32.5898	31.6113	31.4784	32.3084
CLASRP	24.1297	25.9922	23.9767	23.5384	23.9455	22.6067	23.5302	23.1722	23.4054	24.9426	23.1732	23.7674	23.7463	23.508	23.2915	23.2943	23.713	24.2044	25.8069	23.8747	24.7234	25.0708	25.0896	24.8621	24.8086	24.7742	23.3704	23.5462	23.605	23.9136	22.7296	22.6767	22.7009	23.6559	24.9931	25.162	23.6121	21.7147	23.1961	25.0116	24.999	24.8902	24.9427	24.9347	24.3907	23.512	22.3491	22.0765	22.6961
CLC	28.2858	29.0777	29.256	29.9836	35.6837	29.1365	28.9593	32.3972	36.3424	26.0839	30.779	28.5461	34.4925	29.5666	32.2903	31.6885	31.4026	32.0928	32.977	32.8982	28.2191	31.718	31.3094	31.8588	31.7022	32.0467	30.6776	30.7926	30.8411	30.8217	30.4326	30.5027	30.4359	30.761	31.8957	31.265	30.8249	30.4774	30.7076	31.1616	31.3154	31.2561	31.3582	31.5554	30.7455	30.5808	30.2918	30.3213	30.4934
CLCC1	21.2743	20.6615	22.9305	23.2908	22.6804	22.8125	22.3045	22.605	22.9821	22.0882	24.3482	22.9218	25.1123	21.8648	23.3706	22.3262	22.2966	23.0838	21.7176	23.31	23.6886	24.0627	24.0049	24.1406	24.1353	24.1286	21.7904	22.0371	22.1281	22.4294	21.1384	21.2075	21.1248	22.0802	24.1193	23.857	22.1165	20.4483	21.7025	24.1237	24.1263	24.1351	24.1395	24.1353	23.039	22.2512	21.1648	20.9202	21.5943
CLCF1	22.0908	24.4552	22.1842	23.0723	23.239	22.0197	22.5977	22.8725	22.4753	20.6064	21.8678	20.7647	21.2133	22.9344	21.4636	22.0564	22.399	22.593	23.9472	22.609	24.0679	23.6088	23.0291	23.8705	23.8767	24.1946	21.314	21.5456	21.6446	21.7944	20.9604	21.107	20.9672	21.4813	23.9421	22.9285	21.6114	20.9222	21.3742	23.8699	23.9629	24.1114	24.06	24.4872	22.2675	21.8087	21.1918	21.1242	21.574
CLCN4	21.541	19.5487	22.8466	19.354	20.3752	21.1253	21.0454	21.2044	19.3879	19.487	21.4232	20.8895	19.2043	19.5424	21.0776	20.7747	20.0973	21.5744	19.7257	20.8482	19.9489	20.7138	20.6023	21.1512	21.5645	21.4823	19.4137	19.669	19.7759	20.287	19.1667	19.3085	19.1693	19.6331	21.0623	20.3787	19.7465	18.7873	19.4355	21.8153	21.5396	22.136	21.6901	22.0313	21.0141	20.2913	19.6527	19.2939	19.8616
CLCN5	19.9614	20.1481	21.3784	20.7132	18.5208	21.6902	20.1187	18.9234	19.8331	24.1045	19.522	21.3261	21.7461	19.7204	20.2606	20.4486	20.943	21.019	20.9153	20.8905	19.5974	22.5313	22.1209	23.1084	22.9793	23.2732	19.5382	19.6729	19.7248	19.6959	18.9598	18.9533	18.9487	19.7416	22.8091	21.6795	19.726	18.7243	19.4397	22.1867	22.5247	22.5484	22.7011	22.7517	20.1372	19.4485	18.6713	18.7235	19.0092
CLCN6	22.3346	20.2321	23.5692	23.3401	21.6994	22.3845	24.1991	23.0617	21.9465	22.184	23.4957	22.7508	23.8935	22.6931	22.7495	21.722	22.2479	23.3564	23.8805	23.9481	21.3861	24.8272	24.6711	25.2089	25.218	25.2838	21.3944	21.5248	21.5739	21.7191	20.8798	20.8512	20.8644	21.6172	25.0177	24.2612	21.5798	20.4535	21.2651	24.9622	25.0577	25.1649	25.1493	25.1612	22.4277	21.5829	20.7372	20.6786	21.0126
CLCN7	30.8339	31.8265	31.2839	30.528	30.055	30.1842	31.1865	30.1782	30.1237	30.5944	30.1919	30.1903	29.5814	30.1594	30.1664	30.2798	29.9585	30.8418	33.091	31.4448	30.978	30.7067	30.9869	30.1679	30.1977	29.9073	31.0069	31.1938	31.2645	31.3385	29.9556	30.0792	29.9327	31.2278	30.4301	31.2134	31.2556	28.9947	30.9129	30.9462	30.7966	30.6702	30.657	30.5312	31.4623	30.8915	28.9115	28.7975	30.0361
CLDN15	25.946	25.5353	24.23	23.7268	24.7104	24.0515	25.117	24.535	23.9126	25.2666	24.04	25.3797	25.8317	26.0871	22.4754	24.7785	25.0569	24.5595	27.1969	24.6086	25.4372	26.9499	27.1849	27.7184	27.7915	27.7771	23.7657	23.7102	23.6807	23.924	23.3641	23.1137	23.3221	23.9715	27.2224	26.4086	23.7315	22.5118	23.4388	27.2966	27.3525	27.6308	27.5405	27.3364	24.6021	23.5501	22.8417	22.7139	22.8455
CLDN5	23.4978	25.5695	23.1313	23.1922	22.6309	23.9247	24.2693	24.0156	23.0627	21.3128	22.2057	21.3259	22.2578	24.086	23.8036	24.1294	23.7795	23.6645	22.4935	23.3916	24.554	22.2488	22.2729	23.0094	23.5372	23.3731	24.2827	24.5194	24.6037	24.9559	23.9231	24.0445	23.914	24.5341	22.7019	21.7815	24.5886	22.8435	24.2297	21.6531	21.284	22.1584	21.5339	21.8198	24.4872	23.6478	22.6825	21.9841	22.8862
CLDND1	28.2485	25.4286	28.2894	28.6115	30.041	29.6688	27.7428	29.3425	28.3509	27.8061	29.9632	29.724	29.1224	28.0715	29.2826	28.9441	28.0393	28.54	25.8031	28.1224	27.4711	28.0071	28.8052	28.0472	28.2025	27.6723	28.3474	28.9569	29.1068	29.1699	26.6852	27.7793	26.7776	28.7423	27.6722	28.7165	29.0588	27.6248	28.7001	27.8985	27.7015	27.7601	27.6656	26.8919	29.2793	29.2639	28.3576	28.347	29.2319
CLDND2	21.2474	23.0355	21.8522	23.9916	21.3211	20.1988	21.8309	21.0946	22.1303	19.0673	21.3293	20.2492	19.6072	20.7943	20.9002	20.7772	22.2379	22.5394	22.5586	21.7016	22.2635	23.6078	22.351	23.6049	23.1514	24.0756	20.6694	20.966	21.0965	21.0338	20.163	20.3795	20.1776	20.8397	24.03	22.4471	21.0446	20.4261	20.8033	22.0041	22.3777	22.133	22.4198	23.106	20.7745	20.5294	19.9502	20.0274	20.4444
CLEC10A	22.5553	22.5878	24.2191	20.1922	22.9045	24.301	22.6834	23.9268	21.7775	21.6569	23.4304	24.6982	24.9019	20.4309	22.4006	23.363	24.2075	22.5295	22.9461	24.1103	22.2963	24.7977	23.2169	24.8651	24.0045	25.0328	22.1683	22.7065	22.9213	21.9739	20.3491	20.7118	20.371	22.5191	24.9722	23.2303	22.8423	21.4726	22.3843	23.4373	24.517	23.6268	24.5704	24.9217	23.0587	22.4767	20.3276	21.1879	22.1827
CLEC12A	33.7926	25.4927	33.1759	28.8482	27.8317	30.0296	28.4985	30.0334	29.4358	32.1925	34.2476	29.2721	31.8601	27.8055	34.7113	29.465	28.4168	29.3751	29.3932	30.8692	32.7487	29.1258	30.4458	28.4861	29.273	28.0056	31.3172	31.7135	31.8463	31.5311	28.6088	29.1846	28.6186	31.6695	28.6242	30.713	31.8105	29.2779	31.3577	30.2982	29.4604	29.9273	29.2666	28.7995	32.036	31.3963	27.6747	28.8313	30.6059
CLEC12B	22.105	17.1039	23.1671	18.7604	18.5323	19.079	18.8372	19.4991	19.7191	22.6215	23.1489	19.3629	22.7403	16.8779	23.9959	19.4613	18.0658	17.6109	20.3732	18.9634	22.3053	23.1269	21.9486	23.9715	23.0387	24.0918	18.5991	18.6063	18.6071	18.3604	18.2031	18.1663	18.1959	18.6686	23.4251	21.2187	18.6176	18.2208	18.5188	22.2041	23.516	22.7171	23.7385	23.5846	18.8912	18.5764	18.1139	18.2885	18.3584
CLEC1A	21.2938	19.3331	21.5124	19.7535	20.6342	19.904	20.3031	19.8087	19.0437	20.9892	19.3251	21.171	21.626	19.5539	19.6036	20.2001	20.1085	20.5163	19.632	20.7077	20.3949	21.2222	20.7858	21.8931	21.341	22.0534	19.7567	19.7604	19.7605	19.6478	19.5442	19.5187	19.5393	19.7996	21.4133	20.499	19.7673	19.5235	19.7066	20.8159	21.379	21.0599	21.5473	21.4251	19.9038	19.7141	19.467	19.5463	19.5865
CLEC1B	23.7501	24.0722	25.2706	21.2708	22.4637	24.5277	23.8373	22.0004	23.9588	24.8454	24.7189	23.4151	24.5002	25.0259	24.9152	23.1235	24.9576	24.2333	22.8116	25.8	26.4945	23.1854	22.8412	24.3289	24.5717	24.7405	25.031	25.3021	25.3817	25.6587	24.1737	24.2719	24.1503	25.347	23.7998	22.0476	25.3729	22.9002	24.9236	22.3423	22.3708	23.0719	22.7234	23.0013	25.4707	24.4386	22.6032	22.1163	23.3056
CLEC2B	26.8822	24.5811	25.0379	26.7543	24.9474	25.2841	24.7086	26.3302	25.5875	24.404	26.2111	25.3874	26.1145	24.9086	26.1085	25.2626	26.869	24.0549	22.752	23.3029	25.0058	24.8683	25.3527	24.9703	24.7842	24.6119	25.6968	25.5708	25.4591	25.1266	25.4905	25.7069	25.5184	25.6623	24.5522	25.2353	25.5081	25.5953	25.6646	25.1506	25.286	25.0649	25.2738	24.6483	25.4422	25.6404	25.6103	25.3713	25.6605
CLEC2D	23.2843	22.0694	23.2712	24.7832	24.0418	24.3607	24.2058	23.9237	24.7274	21.6633	23.705	23.5654	23.4835	22.9965	24.2379	23.3293	24.1043	23.2793	21.5128	22.9856	23.198	22.5968	22.7007	22.4792	22.2835	22.32	24.3797	24.1845	24.0984	23.7536	24.5228	24.3773	24.5158	24.2403	22.4326	22.746	24.1274	24.698	24.3229	22.2909	22.4433	22.1832	22.3966	22.1808	23.6333	23.9809	24.3072	24.5409	24.1606
CLEC4A	30.0851	26.2651	29.2663	29.4591	29.7712	30.5198	28.2395	30.308	29.418	29.8927	29.8977	30.0765	30.0675	28.873	29.966	28.6477	28.763	28.8963	25.8893	28.8393	31.1586	30.3212	29.6924	30.6275	30.5048	30.6585	29.4773	29.6924	29.7623	29.4217	27.5791	27.5298	27.5394	29.8015	30.5049	29.0192	29.7669	27.1163	29.2619	29.4647	30.1318	29.9535	30.2999	30.3273	30.0416	28.8989	25.9905	26.6694	27.6576
CLEC4C	22.5155	22.8568	23.0863	19.3992	19.9066	21.8833	20.6203	20.2141	22.3788	19.6964	22.2066	20.8163	20.8591	20.7414	22.16	19.9654	20.9841	22.5596	21.1098	21.727	20.8939	21.9417	21.2826	22.0232	21.7966	22.2991	20.5637	20.7709	20.8608	20.8361	20.1976	20.3366	20.2061	20.6936	22.1954	21.29	20.8271	20.329	20.6431	21.8519	22.1306	21.9905	22.185	22.6623	21.276	20.9807	20.4055	20.4622	20.8528
CLEC4D	22.7048	19.8001	22.0552	21.7586	23.1357	23.5299	21.853	23.8811	20.1184	24.4984	22.5116	21.8772	21.1043	22.3297	21.8958	22.61	22.4697	22.533	20.3421	22.3273	23.1545	24.3062	22.8438	24.4189	23.7946	24.9118	21.6539	22.0736	22.2575	22.073	20.8498	21.1221	20.8668	21.9106	24.7662	22.8804	22.1872	21.2159	21.8214	22.2577	22.7833	22.4307	22.8511	23.5369	21.6756	21.2862	20.4346	20.5838	21.1249
CLEC4E	26.932	21.5885	25.4078	24.5702	24.5796	23.777	22.0372	22.9912	24.5623	24.2376	24.467	23.5541	23.8906	23.8571	25.267	24.8711	24.1126	22.5282	22.744	24.858	25.514	25.1113	24.9895	25.7826	25.7335	25.7906	25.0672	24.9137	24.8319	24.4977	23.7608	23.0328	23.6539	25.2692	25.3804	23.7035	24.9257	22.0087	24.4958	24.0261	24.8522	24.8455	25.1943	24.7066	25.0622	23.4632	20.8966	21.3942	21.6114
CLEC4F	20.4124	22.8094	20.0776	19.2982	18.8305	18.5688	18.7155	20.6556	18.812	18.0202	20.1582	19.8406	20.2399	19.2709	18.5038	19.2122	19.9725	18.5783	18.6619	21.0318	21.1141	22.0487	20.6509	21.7047	21.0525	22.0794	18.9871	19.1639	19.2448	19.1085	18.697	18.826	18.7069	19.0667	22.3661	20.8991	19.2084	18.978	19.0947	20.0132	20.4092	20.0184	20.3879	20.9528	18.8456	18.7962	18.5432	18.6226	18.8129
CLEC5A	21.5529	17.7734	19.9427	21.5449	20.2508	22.2338	20.5965	21.0865	19.9929	24.4177	20.8617	23.3322	22.5266	19.5412	20.4659	21.7553	20.4369	20.5376	20.1876	21.2905	20.8086	23.7093	22.072	23.686	22.8248	24.1468	20.2373	20.4896	20.6001	20.3775	19.6924	19.8664	19.7043	20.3807	24.1225	22.1759	20.5557	20.0396	20.354	21.3924	22.0048	21.496	22.0404	22.6887	20.1299	19.9452	19.4116	19.5614	19.8841
CLIC1	35.8476	38.1065	36.2182	35.7115	36.3741	35.6894	36.2169	36.4478	35.3599	38.7667	35.8722	36.4086	36.9708	35.4506	35.3774	35.6733	35.8248	36.0359	37.1538	35.3938	36.6117	36.0402	36.9117	35.9838	36.016	35.5983	36.3035	35.7271	35.5062	35.2612	37.2033	36.6474	37.1652	35.9456	35.6827	36.8437	35.5899	36.967	36.0478	37.0705	36.9792	36.8738	36.9142	36.2109	35.7905	36.3656	37.6003	37.7443	36.6208
CLIC2	20.7799	20.7535	21.8605	23.9383	21.3843	21.1676	19.9478	22.016	21.0883	21.0254	22.5687	22.2174	22.111	20.6694	20.7358	20.7044	20.969	20.9246	20.7374	21.3505	21.8756	22.6523	21.1234	23.2613	21.9251	23.6339	21.1603	21.3973	21.4945	20.754	20.0177	20.0888	20.0165	21.3897	23.0477	20.9114	21.4724	20.4284	21.1482	21.0145	22.1753	21.2611	22.3389	22.6163	21.5751	20.9734	19.7406	20.2237	20.614
CLIC3	27.5229	31.6772	26.058	26.0207	27.3239	25.8255	27.6609	27.9802	28.4446	25.0503	28.3291	27.1069	26.4773	28.0508	27.7728	27.8485	27.4442	30.3014	27.3171	29.5196	26.1957	28.5236	26.1563	28.6242	27.8215	29.3874	28.1449	29.2831	29.7006	29.4978	25.7955	26.7725	25.8592	28.8393	29.2301	26.2784	29.5388	26.909	28.6461	25.194	25.9846	25.5026	26.0942	27.383	28.3622	27.2291	24.5137	24.8652	26.7638
CLIC5	20.5753	20.0624	19.2432	22.2228	22.3664	21.1044	21.0587	20.0592	19.7923	19.7905	20.7035	21.646	21.179	21.1761	21.1715	21.5282	20.9691	20.9085	22.1587	20.3314	21.5537	22.5367	20.3426	21.312	20.5241	21.7847	19.5216	20.0703	20.3419	20.0228	18.9242	19.3891	18.9633	19.6908	22.8413	21.1291	20.203	20.0322	19.9573	21.4432	22.1912	21.1727	21.9557	23.5861	20.4968	20.6625	19.7035	20.0632	21.2457
CLINT1	26.2438	25.0814	27.877	27.9461	28.1217	28.9562	27.2664	28.9708	28.9308	27.6647	29.1125	28.6066	28.6887	26.6832	28.9218	28.0078	27.7088	28.623	26.3039	28.3501	27.1755	26.948	27.4695	26.4248	26.4374	26.0345	28.6701	28.5193	28.4487	28.3317	28.7457	28.7868	28.7461	28.5385	26.5616	27.7127	28.4669	28.639	28.6638	27.1039	26.94	26.7554	26.7805	26.4192	28.0772	28.5549	28.721	28.678	28.7478
CLIP4	22.4226	22.0953	23.3408	23.7045	23.1302	23.6865	22.9113	24.0073	23.581	22.433	24.5481	23.8274	24.6832	22.1177	23.7413	22.4445	23.6425	23.6926	22.2766	24.2169	23.0961	23.9873	24.0623	23.9676	24.0179	23.8819	22.6731	23.1689	23.3495	23.3482	21.5245	22.0511	21.5597	23.0025	23.9125	24.065	23.2832	21.983	22.8877	24.0632	24.0252	24.0473	24.0151	23.8862	23.5823	23.1615	21.7632	21.883	22.93
CLK1	24.6987	21.9763	25.0602	24.9897	25.7963	25.7287	23.9188	24.9266	25.0817	23.0848	25.7305	25.3429	25.0157	24.2476	25.906	25.3628	25.4414	24.6316	22.1455	23.7618	23.8442	23.422	23.2661	22.9492	22.8245	22.8798	25.5658	25.5723	25.5762	25.5064	25.6045	25.5958	25.6074	25.5252	23.2819	23.6297	25.5682	25.205	25.604	22.8922	22.9086	22.6884	22.7989	22.9099	25.0796	25.4521	25.6033	25.5965	25.6078
CLK4	22.2024	19.6764	23.0423	22.2267	22.8948	23.2739	21.7872	22.6848	22.419	20.9234	23.0876	22.5915	22.4023	21.3577	23.1308	22.7222	21.8072	21.3956	19.123	21.7041	21.8751	23.3915	23.1517	22.6589	22.4094	22.5507	21.6683	21.4881	21.4024	21.9862	21.1114	20.416	21.0068	21.9907	23.2343	23.5681	21.5121	18.3711	20.9657	22.6165	22.6403	22.1715	22.4106	22.6997	23.4733	22.2881	20.9006	20.336	20.621
CLMN	22.4187	19.0751	23.6429	20.9741	22.8039	22.878	22.8008	21.5207	20.3783	21.1712	21.6848	22.7263	23.335	21.296	22.6627	21.6765	21.7591	22.2085	20.5677	24.7018	21.0107	24.0104	23.2749	24.0574	23.8097	24.0444	21.2314	21.5241	21.6414	20.6245	19.565	19.6649	19.563	21.5173	24.0469	23.0364	21.616	20.194	21.2118	23.3277	23.9745	23.5486	24.0016	24.0377	21.9555	21.1984	19.3008	20.0693	20.6666
CLN5	24.4387	22.61	24.3851	23.7138	25.1134	25.197	23.7715	25.2066	24.533	25.2214	25.0737	26.1809	26.0087	24.0753	25.2167	24.5736	24.0388	24.7666	22.9515	23.839	24.8049	25.4364	24.9403	25.4469	25.6991	25.7712	23.3786	24.0358	24.29	24.9153	22.7996	23.4307	22.8427	23.7809	25.7306	25.0424	24.1953	22.717	23.6898	25.4794	25.2322	25.6149	25.2799	25.8579	24.6954	24.1286	23.2264	22.6556	23.9009
CLN8	21.4833	22.0859	22.8399	21.3665	21.2057	23.1172	22.2192	21.8742	22.1782	22.5394	23.2675	23.8903	23.5221	21.7495	22.3091	21.3204	22.3381	23.2409	23.2427	21.5102	22.0925	23.4625	23.3332	23.6237	23.645	23.675	21.5732	21.8404	21.9461	22.2207	20.9435	21.076	20.9387	21.8436	23.5736	23.1545	21.9247	20.4201	21.5405	23.5027	23.5127	23.6036	23.5602	23.6209	22.5308	21.8254	20.8093	20.5901	21.2764
CLOCK	22.9465	21.4193	23.4097	24.2813	23.8044	24.6377	23.901	24.0812	23.8721	22.9641	24.6527	25.0066	24.7842	22.9835	24.2483	23.4664	23.9271	24.1332	22.6432	23.7309	22.9007	24.531	24.3927	24.5375	24.5351	24.5279	22.7896	23.2883	23.4718	23.6706	21.9724	22.4566	22.0063	23.1057	24.5334	24.4035	23.4023	22.1495	22.9985	24.5271	24.5338	24.541	24.5387	24.5013	23.9422	23.5186	22.4652	22.3298	23.2932
CLPTM1	26.4012	27.5763	26.5125	25.8307	26.7617	26.3811	25.7918	26.8144	26.7298	27.1998	26.2585	26.6747	26.4522	26.9031	25.9594	27.1396	25.5374	26.9561	27.2512	27.0579	27.5147	26.9277	26.8965	26.9211	26.876	26.7884	26.5127	26.8822	26.9299	26.9311	25.7666	26.3986	25.8129	26.7608	26.8192	26.9111	26.9116	25.8088	26.7081	26.9299	26.9065	26.9675	26.9188	26.9039	26.9319	26.7075	25.6665	25.0856	26.5267
CLPX	24.9629	23.3482	25.43	25.3011	25.1761	26.1624	24.5858	25.6862	25.6467	24.7645	26.2919	25.7285	25.8438	25.3175	26.0799	25.5644	25.3442	25.7765	24.1121	24.7287	25.822	26.1068	25.8893	26.1427	26.1645	26.1958	24.4985	24.9654	25.1412	25.444	23.801	24.2251	23.826	24.8197	26.1758	25.8707	25.0782	23.7157	24.6631	26.0987	26.0885	26.1457	26.1127	26.1982	25.5582	25.0521	24.0626	23.7847	24.7476
CLTCL1	20.978	19.6316	20.4952	20.8021	20.4703	20.5623	20.4888	20.5492	19.6342	21.2087	20.2117	21.3821	21.7744	21.0987	19.9926	21.2806	18.8502	20.8211	20.5804	21.6429	20.3909	21.3821	21.1342	22.0571	21.8615	22.2628	20.1636	20.1975	20.2086	20.1671	19.8661	19.8304	19.857	20.2554	21.6103	20.8044	20.2164	19.7141	20.0857	21.2076	21.513	21.5123	21.6856	21.6307	20.4749	20.1129	19.7098	19.7523	19.8646
CLUAP1	22.5285	21.9406	21.7776	22.8754	22.7579	23.7027	24.0181	22.6415	23.4544	22.9235	23.3623	25.1061	24.3701	21.8498	23.4373	22.6351	23.0394	23.6446	24.0404	22.8768	22.7647	23.3945	23.5863	23.9552	24.5509	24.2511	22.4361	22.7699	22.9005	23.7615	22.2541	22.4167	22.2489	22.7706	23.7534	23.2459	22.8749	21.1868	22.4018	23.9569	23.4842	24.3015	23.6603	23.9018	23.5817	22.7043	22.0634	21.3154	22.0529
CLYBL	21.0177	22.8615	21.3689	23.5689	22.7981	22.1589	23.6008	23.6604	23.4625	21.1158	23.3472	23.4278	22.195	22.3715	23.407	22.9889	23.5863	23.2488	22.7744	22.3984	21.8425	23.4757	23.3706	23.9456	24.4099	24.3109	21.8251	22.0435	22.1343	22.5819	21.6119	21.7327	21.6137	22.0152	23.8395	23.1338	22.1097	21.2687	21.8411	23.9051	23.6169	24.2635	23.7688	24.1313	22.6468	22.0948	21.6315	21.3658	21.7768
CMAS	22.5481	24.8182	24.069	25.5302	24.7801	24.4659	24.3342	24.2896	24.4863	25.158	25.1065	25.0201	25.0711	22.9986	25.229	23.1807	24.4612	24.8193	23.3962	24.1656	25.1972	25.3056	24.7838	25.3741	25.3983	25.5411	23.7165	24.3316	24.5565	24.8669	22.765	23.3565	22.8036	24.1191	25.485	24.7985	24.4815	22.8554	23.9737	24.9616	24.9806	25.1176	25.0368	25.4258	24.6703	24.0422	22.6918	22.4257	23.7012
CMC1	25.1699	27.08	25.0076	24.9718	24.8341	25.4184	25.0329	24.0386	24.6545	24.9171	23.5414	24.474	24.3359	25.5037	23.2383	24.1063	24.7523	24.388	24.8629	23.9214	24.601	24.4176	23.5186	23.8868	24.1851	24.3613	24.271	25.0803	25.3709	25.8378	23.7563	24.6815	23.8383	24.6481	24.7552	24.0567	25.2518	24.355	24.819	24.0479	23.6668	24.0236	23.6005	24.7228	25.2833	25.0699	24.4274	23.8795	25.2328
CMKLR1	21.9629	22.2789	23.1787	22.1352	21.6303	22.6006	20.7292	23.1742	23.179	21.5697	23.7054	21.985	21.4111	21.4099	22.0499	22.0521	22.5614	23.7929	22.4905	22.0069	21.5989	23.1783	21.7466	23.0116	22.3658	23.2045	22.3773	22.9147	23.074	22.7484	20.7284	21.5286	20.8002	22.662	23.2904	22.1096	23.0132	22.2896	22.7399	21.1568	22.023	21.186	21.992	22.7863	22.3536	22.079	20.1359	20.9008	22.1367
CMPK1	21.5051	22.1263	22.9564	23.113	22.9163	24.2521	23.0483	23.6024	23.5406	20.6189	24.4477	22.905	24.1851	23.419	25.2644	22.8066	23.2205	23.4196	20.769	22.1415	21.6982	23.2293	23.3439	22.7797	22.1383	22.346	23.0813	22.5392	22.3332	21.4479	23.4726	23.0629	23.4558	22.6589	22.7625	23.5658	22.397	24.4102	22.9641	23.3351	23.8787	22.9585	23.7086	23.1307	22.2054	23.1164	24.0353	24.9389	23.7218
CMPK2	25.1845	25.3016	23.1901	22.9965	22.7374	22.0035	22.2588	23.2472	22.7792	26.2591	22.6691	22.5934	23.552	22.4262	23.3178	22.9201	22.3567	22.4735	25.9943	22.5649	23.2737	24.6804	24.2804	24.5681	25.2241	25.0535	21.9396	22.5499	22.8157	23.8226	21.7313	22.29	21.7703	22.2689	25.1006	24.509	22.7061	21.5742	22.2423	24.6849	24.0315	24.8373	24.0632	25.0075	22.8864	22.3934	21.9067	21.3057	22.267
CMTM2	32.7738	29.9599	32.1448	30.237	31.9177	28.9048	29.6418	29.83	28.237	29.866	28.9464	29.9036	28.8136	31.1567	30.2122	30.6594	30.9822	30.003	30.3513	29.5814	32.1432	30.3122	30.9491	31.762	32.668	32.0781	30.5696	30.5665	30.5553	31.3769	30.3406	30.028	30.2837	30.8766	30.7093	30.0367	30.6108	28.7677	30.1704	30.3152	30.0122	30.9776	30.3292	30.0646	30.8307	29.6104	28.9558	28.5204	28.7561
CMTM4	18.8952	19.3668	20.5612	18.9691	18.9376	20.9121	19.8181	20.3593	19.1745	21.5995	19.803	20.7369	19.7986	20.231	19.3542	19.2556	18.2587	19.6574	19.4473	21.3192	19.201	21.4293	20.8409	22.2522	21.8589	22.4765	18.9841	19.0387	19.0583	18.9447	18.5795	18.5533	18.5708	19.0963	21.7601	20.3636	19.0643	18.4709	18.906	20.8325	21.4311	21.2546	21.6551	21.6355	19.2921	18.8841	18.3736	18.4672	18.6131
CMTM5	24.3972	25.5529	25.0374	22.5322	22.7976	23.0993	24.5842	23.3948	23.8307	22.1994	23.0616	21.9832	23.8507	24.0987	23.801	23.1654	23.8861	24.2832	23.8637	25.393	25.4749	22.0285	24.2129	24.2902	24.7966	24.4306	24.7574	24.7031	24.6731	24.6618	24.794	24.7326	24.8019	24.7953	22.7161	22.6877	24.7082	21.9582	24.509	23.6526	22.1417	24.4005	22.8467	21.8826	24.8043	24.1205	23.8858	21.8021	22.1121
CMTM6	28.5898	25.7418	28.1804	27.016	28.0432	27.8203	25.8414	27.958	27.0899	28.5409	28.389	28.6096	28.7245	25.5173	27.9207	27.666	28.2297	26.2133	26.0768	26.3254	27.6135	26.4196	27.4416	26.1059	26.228	25.6234	28.0831	27.5036	27.2636	27.0368	29.0255	28.6395	29.0045	27.6843	25.9367	27.5366	27.3484	28.9645	27.9089	27.3651	27.1254	27.0394	26.9931	26.2909	27.1752	27.9962	29.2874	29.3437	28.4104
CMTM8	22.5156	22.2635	22.8698	22.002	23.1309	23.5348	23.3553	22.3453	21.1533	22.8455	23.1651	24.8306	25.2622	23.8425	23.3012	23.0714	21.5623	22.4882	23.1931	22.5341	21.3827	22.6338	22.5298	22.845	23.3118	23.1562	21.8641	22.1798	22.313	22.9316	21.6867	21.921	21.6985	22.0875	22.9291	22.4548	22.2681	21.3506	21.9543	23.7986	23.3672	24.0772	23.4684	23.9874	23.5315	22.9136	22.3966	21.9218	22.5959
CNBP	31.7238	30.0498	31.9156	31.7252	32.0769	32.4673	31.1523	32.6296	31.3648	33.0417	33.4494	33.2404	33.1735	31.3613	32.3424	32.2583	31.9072	32.7614	30.1191	31.8738	32.0041	31.5434	32.2269	31.3936	31.2377	30.9939	32.6252	31.9943	31.7543	31.2922	33.4763	32.8852	33.4384	32.2104	31.1565	32.2275	31.8417	33.5513	32.3774	31.96	32.0452	31.7182	31.9547	31.2888	31.5841	32.2831	33.5469	33.9613	32.6477
CNDP2	29.0269	29.6731	29.6792	30.4742	29.2181	30.0298	29.839	30.6418	30.2427	33.0721	30.8528	29.7326	30.588	29.8152	30.2172	29.4457	29.1105	30.3166	31.4371	29.9276	29.8028	29.3189	30.0552	29.2409	29.312	28.857	30.7751	30.4354	30.2767	30.1116	31.1331	30.9576	31.123	30.5757	28.9675	30.0183	30.3418	31.0629	30.647	29.8836	29.7758	29.7251	29.7216	29.127	30.2131	30.6176	31.1446	31.1654	30.7607
CNIH4	26.3731	25.3176	25.8859	27.3866	26.9178	26.7933	25.4494	27.4206	25.6722	31.0212	28.1513	26.565	26.9077	26.3035	26.8923	25.3641	25.7833	26.2564	26.8075	27.0243	25.1129	27.8733	27.2124	28.2206	28.3364	28.5147	25.7	26.4028	26.6753	27.2173	24.5069	25.0632	24.5314	26.2454	28.246	26.9801	26.5887	24.0246	25.8593	27.4844	27.4775	27.8517	27.6339	28.1407	27.0987	25.9731	24.1187	23.6376	25.2278
CNN2	27.0799	26.321	26.172	26.171	26.0842	25.1385	24.4039	25.4885	25.9346	27.3163	26.6935	26.1899	25.7363	24.7465	25.031	25.6387	25.5889	26.6693	27.0991	25.6517	26.9471	25.9841	26.3756	25.6921	25.4127	25.3375	26.1331	25.66	25.4798	24.9701	26.7141	26.3245	26.6947	25.785	25.6146	26.5014	25.5391	27.1271	26.0015	26.3879	26.582	26.104	26.4609	25.9446	25.4462	26.1525	27.1502	27.6277	26.5937
CNNM3	26.7517	27.7766	26.942	26.9796	27.7344	26.6786	26.2334	26.413	26.9383	24.131	26.8609	26.6927	26.8503	27.1612	26.0322	26.543	27.1144	27.5127	28.6101	26.8906	27.0926	27.4811	27.4627	27.4608	27.408	27.3595	26.2063	26.7773	26.9643	27.2796	25.2299	25.9218	25.2745	26.6207	27.413	27.4571	26.8975	24.9448	26.4216	27.4832	27.4942	27.4545	27.4855	27.3698	27.2798	26.8022	25.5538	24.9372	26.444
CNNM4	22.1669	24.8775	22.4406	20.9958	22.6848	21.7118	22.0939	21.4655	22.256	21.8087	21.5054	21.2561	21.6429	21.6294	21.541	22.8844	21.9518	22.2726	23.5418	22.2182	21.2466	23.2797	22.7858	23.7584	23.6511	23.998	21.0674	21.2843	21.3712	21.4134	20.4765	20.5486	20.4728	21.2934	23.5728	22.4634	21.3546	20.3068	21.0362	23.41	23.6631	23.7115	23.7995	23.9794	22.2459	21.5138	20.5637	20.5833	21.0447
CNOT1	28.0724	26.4419	28.8406	29.4367	29.0468	29.995	29.0147	28.8602	29.6535	29.269	28.6895	29.0408	29.2529	28.726	29.2538	29.0585	29.3658	28.9082	27.733	28.5111	28.8672	28.0338	28.405	27.9675	27.7002	27.6581	29.7898	29.4265	29.2694	28.7925	30.0727	29.7782	30.0544	29.5673	27.7438	28.3685	29.3284	30.1711	29.6401	27.9576	28.1833	27.8023	28.1283	27.608	28.9519	29.3818	29.8997	30.1887	29.5599
CNOT3	25.2909	25.1274	24.6744	23.465	24.5487	23.3943	23.7606	23.6542	24.3349	25.2149	23.7118	23.6296	24.1085	24.7504	23.6204	24.9153	24.2608	24.5754	25.7588	24.7912	25.8814	25.226	25.1207	25.2582	25.2454	25.2332	23.9204	24.3727	24.5204	24.8311	23.0974	23.5095	23.1148	24.2899	25.2573	25.0541	24.4743	22.6169	24.0203	25.1812	25.1643	25.2341	25.1995	25.2566	24.7617	24.1235	22.8164	22.3632	23.5811
CNPY3	28.6329	29.0543	28.4255	26.5568	27.7851	27.4685	27.05	27.5673	27.2098	27.5864	28.6964	28.4393	28.1446	27.2333	28.235	28.2164	26.873	28.848	28.7337	29.1804	29.311	27.6708	28.3327	27.1634	27.297	26.7571	28.121	27.7357	27.5775	27.4589	28.9611	28.7581	28.9569	27.7931	27.2629	28.5553	27.6207	29.0918	28.0848	28.508	28.2763	28.2063	28.1316	27.7725	27.5896	28.3781	29.432	29.4391	28.8444
CNPY4	20.3637	21.7229	20.5017	21.4456	21.2885	21.3227	20.8287	21.352	21.5766	19.4423	22.6618	22.2167	22.2852	20.1647	21.9486	20.883	21.2033	21.7025	22.6372	20.8952	20.915	22.1844	22.0019	22.3992	22.676	22.6424	20.3724	20.7786	20.9409	21.5067	20.019	20.3229	20.0335	20.671	22.4494	21.9073	20.8902	19.6062	20.4818	22.3171	22.0845	22.5119	22.173	22.525	21.3435	20.7312	20.0433	19.5918	20.3616
CNR2	19.6212	20.2378	21.8011	20.6323	21.8237	22.4712	21.6546	21.3267	22.4415	18.332	22.4424	21.014	22.4632	20.7904	21.1353	22.5273	20.2031	21.1311	21.3971	21.1824	20.0152	21.9393	21.3753	22.0436	22.1489	22.383	19.7873	20.0757	20.2019	20.455	19.4659	19.6782	19.4787	19.9676	22.2634	21.3876	20.1544	19.4634	19.8974	22.7599	22.719	22.9338	22.7805	23.2865	21.2757	20.8029	20.1175	19.9578	20.5944
CNST	27.5278	24.7618	27.3831	27.0046	27.7795	28.4428	27.7661	27.5338	28.1436	27.1138	28.3765	29.3113	28.616	26.1822	27.9811	27.1971	28.7589	28.3972	26.8154	27.3306	27.7683	27.4409	27.7835	26.7401	26.675	26.3691	27.9174	27.6503	27.5483	27.2946	28.5467	28.4719	28.5533	27.6195	27.0611	28.149	27.5643	28.8893	27.9803	27.6082	27.4876	27.2073	27.2902	27.0885	26.994	27.896	28.8132	28.8929	28.459
CNTNAP1	20.554	21.9892	20.59	19.827	20.5087	19.644	21.3489	21.1015	20.5834	19.3658	19.1093	19.0223	18.92	21.3115	19.5854	20.1859	20.6003	19.4833	22.1833	20.7047	20.3698	21.4817	21.2558	21.8143	22.0703	22.1156	19.1951	19.3142	19.3638	19.5396	19.0538	19.1272	19.0561	19.291	21.7868	21.1033	19.3489	18.9294	19.2142	22.2265	22.0749	22.4983	22.198	22.5573	19.8329	19.5397	19.2434	19.1239	19.376
CNTNAP2	20.7544	22.111	21.2392	19.7652	20.5564	20.6792	21.1362	20.7344	20.5165	21.1818	22.6877	20.285	20.6997	22.4245	20.2315	20.7992	20.5789	20.2274	22.2169	20.4393	19.8949	19.7768	20.4098	20.9569	21.5074	21.0237	19.9641	19.7625	19.6813	19.9571	19.9039	19.5156	19.8473	20.0681	19.9444	19.6553	19.7466	18.9599	19.5941	22.8646	22.6265	24.1971	23.2916	22.0985	22.9626	21.2312	20.5823	20.2306	20.1281
CNTROB	21.9267	24.4882	23.0059	22.3044	21.4008	22.1808	22.3857	21.8205	22.509	21.8235	21.4839	21.6449	21.928	21.8146	21.9651	22.9396	22.0244	22.8742	23.5777	23.6359	22.4245	23.5637	23.4239	23.8086	23.8559	23.8914	21.6005	21.8684	21.9742	22.2904	21.0276	21.1508	21.0223	21.8749	23.7236	23.199	21.9544	20.49	21.5635	23.5809	23.5758	23.7407	23.6623	23.7539	22.4668	21.7456	20.7896	20.5498	21.1864
COASY	28.9177	30.6617	29.0745	28.5112	29.3923	28.9377	28.7773	28.7406	28.6874	30.5769	28.9067	29.0205	29.2038	29.0619	28.996	29.1641	28.0037	29.4571	31.1306	29.4604	29.9651	29.9993	29.977	29.9245	29.8902	29.8468	28.9378	29.2329	29.3414	29.6022	28.131	28.3122	28.1232	29.2396	29.9706	29.9035	29.3197	27.2471	28.8915	30.0019	30.0015	29.9744	29.9885	29.9656	29.7056	29.0581	27.6696	27.275	28.312
COBLL1	21.2407	21.278	21.8725	21.0136	21.9442	24.4239	24.3054	22.7492	21.5743	22.6539	24.2577	23.1938	23.3123	22.4348	21.8803	22.6158	22.6913	21.6352	20.3126	20.9173	20.5174	23.234	22.4447	23.1852	23.2403	23.5476	20.1244	20.7919	21.0703	21.4869	19.4087	19.9701	19.4475	20.503	23.5536	22.5962	20.962	19.6446	20.4499	23.9988	23.9778	24.0884	24.0004	24.3641	22.7146	22.2021	21.0743	20.7941	22.0345
COCH	22.0711	22.299	21.2971	22.5734	23.1831	22.2437	21.2118	23.3224	21.0943	22.1182	24.064	23.3431	21.8934	24.7836	21.8318	20.9987	23.3077	21.645	21.3777	21.7542	21.1785	23.1118	21.9223	23.2135	22.3753	23.5208	21.1516	21.3169	21.3875	21.0856	20.6525	20.746	20.6581	21.2569	23.3946	21.9236	21.3611	20.9522	21.2137	23.2787	24.4593	23.4512	24.537	25.1266	22.3225	22.007	21.1135	21.4604	21.8679
COG1	22.9079	23.7198	23.9987	24.5945	25.0861	24.9852	24.5956	25.3761	25.4617	24.8689	25.5243	25.4137	25.5871	24.6288	25.4127	24.7783	23.7604	25.2285	25.1918	24.162	24.5215	25.6385	25.4883	25.7084	25.7393	25.7529	23.9694	24.3552	24.5053	24.8453	23.3795	23.6847	23.3939	24.2653	25.7149	25.4262	24.457	23.0777	24.0619	25.6423	25.6234	25.7028	25.6585	25.7425	24.9306	24.353	23.4342	23.1247	23.9679
COG3	21.7478	19.11	21.8496	22.6751	22.4213	23.0487	22.2012	21.7276	22.4165	22.5004	21.885	22.4219	22.5476	21.0477	22.9019	22.0905	22.2113	22.2105	20.0519	21.2754	21.975	23.3533	23.3986	23.2174	23.2127	23.1382	21.0125	21.2798	21.3827	21.5796	20.1545	20.2364	20.1413	21.3258	23.2874	23.4086	21.37	19.5347	20.9237	23.3129	23.2802	23.2266	23.2361	23.1943	22.3001	21.448	20.1243	19.9953	20.7385
COG4	24.3166	23.7144	24.6907	24.124	25.9892	25.7421	24.7604	25.422	24.2275	25.3554	24.9911	25.7956	24.1353	23.6346	25.5215	25.1181	24.2899	25.4373	25.6467	24.2603	24.0096	25.6532	25.6666	25.5915	25.5347	25.524	24.1477	24.5053	24.6431	25.0343	23.6105	23.8612	23.6158	24.4547	25.6039	25.6632	24.6048	23.0229	24.1874	25.6285	25.6489	25.5777	25.6283	25.57	25.1106	24.5043	23.5807	23.1531	24.0069
COG6	23.2578	20.4774	23.7514	24.5679	24.2298	24.8134	23.9166	24.1509	24.2963	23.1807	24.7292	24.9034	24.6014	23.2832	25.0572	23.9162	23.8433	23.838	21.0355	23.2779	24.0578	25.0595	24.8484	25.0844	25.2425	25.2395	22.4419	22.981	23.1956	23.8015	22.0491	22.5369	22.081	22.78	25.2062	24.8798	23.1151	21.8451	22.6772	25.1401	24.9798	25.2161	25.013	25.2751	23.598	23.0884	22.3937	21.8507	22.857
COG7	20.1607	20.5063	21.3844	22.0405	22.3225	22.0588	22.7303	22.4031	21.9441	23.3483	22.5756	22.7417	22.6507	20.9448	22.0156	21.5729	21.2047	22.4062	22.8862	22.6679	22.4188	23.5421	23.322	23.9511	24.0619	24.1498	20.9801	21.2256	21.3258	21.6489	20.5356	20.6394	20.5331	21.2223	23.8099	23.0536	21.3043	20.1787	20.9612	23.578	23.5664	23.8437	23.6955	23.8836	21.843	21.1384	20.3944	20.2259	20.695
COIL	24.0011	23.4056	24.7004	24.9072	24.8658	25.1612	24.6436	24.8847	25.4292	23.8019	26.0095	25.9718	25.7748	24.6141	25.44	24.3472	24.0911	25.7029	22.471	24.4572	23.7156	25.6393	25.1352	25.7434	25.8222	25.9581	23.7381	24.2845	24.5007	24.8962	22.957	23.4604	22.9883	24.1058	25.87	25.1154	24.4229	22.8806	23.942	25.5122	25.4748	25.6758	25.544	25.9171	24.8881	24.2507	23.1242	22.7935	23.913
COL18A1	20.7172	24.8322	22.3577	20.9981	24.0605	21.5963	21.5745	22.2015	20.0929	22.862	21.2493	20.82	20.7078	23.3179	21.3202	22.0749	22.3836	21.2581	21.8481	22.2926	23.5214	23.2229	24.2268	24.4545	24.4537	24.4622	21.4584	20.9603	20.7568	21.4808	21.4107	20.4333	21.2763	21.6855	23.5609	23.0194	20.9188	19.0282	20.5579	24.3599	24.2719	24.4744	24.4221	24.0108	22.8191	21.0049	20.2188	19.7079	19.5609
COL19A1	19.2925	20.1455	21.0642	18.0134	18.6148	22.67	23.6457	19.9512	19.4344	19.5867	20.6501	18.8279	19.6058	18.6869	21.8594	19.8589	17.9947	17.613	18.1974	17.6852	18.3139	21.8402	21.583	22.2611	22.355	22.472	17.7255	17.823	17.8626	17.9769	17.5338	17.5735	17.5325	17.8231	22.1158	21.307	17.8542	17.3931	17.7163	22.7778	22.7947	22.9254	22.866	22.9607	18.7434	18.326	17.8913	17.8122	18.073
COL4A3	20.2862	20.5405	19.0416	18.9146	18.8542	19.2393	19.7982	18.8834	18.8434	20.6272	19.8394	18.4592	18.0482	21.8645	19.4234	20.1413	20.5711	17.9326	19.9921	19.4035	19.4382	21.5951	20.1709	22.0967	20.9486	22.3562	18.0676	18.1248	18.1479	17.9573	17.7759	17.7917	17.7753	18.125	21.9134	19.9477	18.143	17.8784	18.0621	21.7058	22.9284	22.0254	23.0631	23.2426	18.6887	18.4499	17.9401	18.1428	18.3001
COL4A3BP	26.34	24.8293	27.2077	25.8923	26.6609	26.3563	25.4826	25.9634	26.8043	28.2708	26.3592	26.027	26.8595	25.5194	26.4706	26.5916	26.5354	26.3163	24.729	25.2386	25.4086	25.8643	26.2766	25.486	25.4514	25.1396	26.5425	26.7599	26.7991	26.8535	25.6969	26.041	25.7073	26.7219	25.5257	26.4179	26.7898	25.2481	26.5806	25.925	25.8491	25.647	25.7213	25.3447	26.8089	26.7617	25.6998	25.422	26.4595
COL4A4	20.7567	21.7271	19.648	19.1708	19.195	18.8184	19.9813	19.8955	19.9681	20.0693	18.6959	18.4995	17.7963	21.2372	20.0133	20.3272	19.8526	19.0492	20.9313	19.1729	19.5307	21.1168	20.114	20.9028	20.4988	21.213	18.6632	18.8057	18.8699	18.8074	18.4457	18.5528	18.4538	18.7314	21.3787	20.2896	18.8416	18.6316	18.7452	21.144	21.6149	21.182	21.5999	22.4012	19.186	19.0877	18.7128	18.7957	19.0933
COL5A3	21.1322	23.1346	19.6593	19.9538	19.6219	19.2076	20.586	19.6631	20.5971	19.7659	18.8187	19.5766	19.3481	22.1051	20.1385	20.6738	20.5568	20.2762	22.4123	20.0635	20.0908	21.8524	21.0807	22.5049	22.0375	22.7661	19.3587	19.4596	19.4996	19.362	18.9066	18.9218	18.902	19.4852	22.1886	20.7276	19.4957	18.8788	19.3171	21.643	22.2957	22.0262	22.4778	22.6105	20.0155	19.5531	18.9039	19.0315	19.2606
COL6A1	19.7347	22.5304	19.2338	19.1824	19.3942	18.6113	20.1223	19.3006	19.6735	19.5887	18.9693	18.4234	18.9283	20.085	19.5615	19.6961	19.9016	19.1086	21.1607	19.1109	19.1187	20.1331	20.2219	20.4335	20.9202	20.665	18.606	18.6968	18.7342	18.9913	18.5715	18.6244	18.5722	18.6858	20.3605	20.064	18.7242	18.3656	18.6118	21.4425	21.0025	21.7333	21.1249	21.4085	19.322	19.0375	18.8653	18.6519	18.8705
COL6A2	22.2223	24.8686	22.0644	23.2032	23.6879	21.8796	22.0169	23.3496	22.6492	20.9066	23.2068	21.708	21.7485	23.1596	21.6489	22.6117	23.7153	22.6227	24.4123	22.2854	21.7911	23.6886	23.538	23.7166	23.7337	23.7303	21.4375	22.0329	22.2493	22.7139	20.6201	21.1375	20.6488	21.8513	23.7298	23.5102	22.1735	20.3648	21.6319	23.7267	23.7182	23.7314	23.7274	23.7121	23.0507	22.4512	21.2644	20.838	22.0398
COL8A2	21.4633	22.7211	21.3566	20.912	20.4619	20.8765	21.8528	22.1844	20.8489	23.0354	20.8242	22.7444	21.4687	21.6311	21.7567	22.1168	22.5737	21.8746	23.2362	22.8553	20.6201	22.744	21.6823	23.6883	22.456	23.9551	21.5254	21.5727	21.5875	20.9712	20.5957	20.541	20.5831	21.6841	23.0502	21.3068	21.604	20.7322	21.3783	21.7651	22.9565	22.0993	23.1987	23.0936	22.0783	21.431	20.3898	20.8094	20.9903
COL9A2	22.5335	24.8283	20.9671	20.7038	21.7253	20.1634	21.4489	21.6467	22.4715	23.4348	21.3603	21.573	20.1642	23.2845	21.6305	22.3001	20.4731	21.655	23.8603	22.3285	21.574	24.0871	23.1016	24.6278	24.0767	24.8849	20.5967	20.7281	20.7811	20.578	20.0591	20.0947	20.0564	20.7388	24.4044	22.7413	20.7718	20.1024	20.5709	23.7231	24.4469	24.0743	24.6061	24.7807	21.3218	20.8346	20.0775	20.256	20.5344
COLQ	22.1419	24.1084	21.0645	20.708	20.5247	21.2071	22.2074	21.7661	21.5686	19.8674	21.3565	20.4341	19.7047	22.4744	21.2029	22.1083	22.2739	22.6394	22.5686	21.6173	22.6146	22.7896	22.137	23.5296	23.2342	23.7676	20.8708	21.0967	21.184	21.0068	19.7541	19.7543	19.7362	21.1974	23.1451	21.5788	21.1835	19.4539	20.7137	22.5965	23.125	23.0336	23.3352	23.4103	22.1808	21.1234	19.5425	19.7461	20.3174
COMMD1	27.0168	25.9227	27.3445	27.5881	27.6943	28.1163	27.3504	28.7623	27.3177	27.4655	29.0666	28.8426	28.3056	26.8541	26.0517	28.209	27.2824	28.1136	27.2173	28.1767	27.4662	27.939	27.1215	27.8953	28.1511	28.4108	27.1362	27.8966	28.2107	28.8538	26.4475	27.0988	26.4926	27.5733	28.3967	27.2819	28.0896	26.5508	27.5005	27.1773	26.9833	27.3613	27.0321	27.9411	27.9942	27.3444	26.3174	25.9359	27.1305
COMMD10	24.5106	22.1381	25.9321	24.9614	24.5133	26.5694	24.5299	25.1498	25.1957	25.0419	25.3548	25.6427	26.3032	23.6571	25.6029	24.9426	25.1853	25.8771	23.8135	24.9917	24.6358	25.7094	24.7729	26.211	25.9633	26.5249	24.805	25.2652	25.4383	25.4192	23.404	23.72	23.4092	25.2105	26.1134	24.4429	25.3917	23.3078	24.84	24.758	25.2313	25.1729	25.4106	25.8101	25.6601	24.6899	22.7003	22.8561	23.9846
COMMD2	24.2231	22.8592	24.3573	25.1479	25.4534	25.7062	24.096	25.0369	25.1355	25.9998	26.3593	26.3561	26.601	23.925	25.3858	24.885	24.5479	25.542	24.4359	24.3211	24.3742	25.8928	25.5199	25.8821	25.8743	25.9603	24.0268	24.6962	24.9334	25.1809	23.036	23.7345	23.0869	24.4221	25.9604	25.599	24.8445	23.4505	24.3692	25.7584	25.7831	25.8143	25.7977	25.967	25.1673	24.6904	23.424	23.237	24.5152
COMMD3	27.5388	27.9236	29.2796	29.5154	29.7009	31.1671	28.2491	30.8419	30.4348	28.2202	31.3577	30.6998	31.3447	29.4954	31.0006	28.9328	29.981	30.8815	27.0106	28.2532	29.008	31.4912	30.7716	31.777	31.6628	32.0277	28.2547	28.7103	28.8926	28.9997	27.3602	27.6326	27.3712	28.6029	31.7923	30.6075	28.8347	27.3497	28.3502	31.1148	31.361	31.3827	31.4721	31.8365	29.3881	28.59	27.3057	27.3112	28.1218
COMMD8	24.3078	24.1587	25.2737	25.5696	24.8443	26.4094	23.8981	25.564	25.4101	26.9128	26.8117	26.5747	26.8771	24.8463	25.7467	25.6608	26.0037	26.1664	23.403	24.6344	24.4662	25.8418	24.9559	26.0453	26.1356	26.3904	25.1656	25.8456	26.0717	26.3906	23.9392	24.6718	23.9832	25.6504	26.2249	24.8979	25.9906	23.8623	25.4194	25.0604	25.0621	25.3899	25.1941	25.9331	26.0987	25.3039	23.4951	23.0643	24.7875
COMT	29.5642	29.9675	30.5665	29.6901	29.1849	30.4924	29.6686	29.7709	29.6655	29.5793	30.7222	31.5337	29.0759	28.2052	29.3855	29.4915	28.1886	30.806	30.5978	31.5321	29.5263	30.5886	30.0045	30.9718	30.854	31.0598	30.2527	30.4866	30.5542	30.4939	28.9028	28.9921	28.8815	30.5248	30.8203	29.4583	30.5468	28.4309	30.1614	29.4391	30.0089	29.9536	30.2175	30.3601	30.5076	29.5255	27.2229	27.4955	28.5299
COPB1	28.2641	26.4643	28.9607	29.2701	29.1949	29.5082	28.7136	29.6602	28.613	29.7552	29.206	29.1163	29.0153	28.5811	29.7573	28.8218	28.904	28.6789	27.0304	28.4376	28.9017	28.0148	28.531	27.8901	27.8322	27.5571	29.4811	29.3051	29.2172	29.0482	29.5382	29.5385	29.5423	29.3755	27.7084	28.5406	29.2532	29.5382	29.4269	28.1885	28.1826	28.0098	28.1151	27.6152	29.018	29.3131	29.5623	29.5277	29.4291
COPS7A	27.2632	27.8795	28.405	27.4662	26.9835	27.3034	26.6102	27.6586	27.8221	29.5713	28.1264	28.1004	28.3132	26.5538	27.575	27.8478	26.6222	28.2876	28.2406	28.0641	28.6976	28.7929	28.53	28.9958	28.9859	29.0664	27.3085	27.6003	27.7068	27.8569	26.5001	26.6544	26.4964	27.5962	28.9375	28.2959	27.6835	26.1102	27.287	28.5514	28.6606	28.7518	28.7535	28.8659	27.9771	27.2352	25.9792	25.8995	26.6554
COPS7B	24.6375	25.5547	25.3612	25.8595	25.8493	26.3001	25.9373	26.3746	25.9585	24.8936	26.5015	26.5835	27.6728	25.2243	26.1346	26.1286	25.7326	26.6511	27.1616	27.7298	27.0298	27.3124	27.2612	27.3939	27.4256	27.4223	25.2306	25.5924	25.7302	26.2669	24.8158	25.0722	24.8227	25.5345	27.384	27.1888	25.6904	24.18	25.2792	27.3559	27.2969	27.4061	27.3357	27.4023	26.1999	25.5232	24.7311	24.2108	25.0492
COQ10A	22.1205	22.5576	22.0361	23.4867	23.9057	24.1138	23.961	24.7862	24.6376	20.0965	25.6522	25.293	24.498	23.4381	23.8539	22.9501	23.5822	24.4338	23.3228	23.7054	24.0514	25.2082	25.1322	25.6766	26.0123	25.9484	22.2905	22.4396	22.5008	22.8134	22.1206	22.1913	22.12	22.4316	25.5336	24.8439	22.4864	21.8449	22.2868	25.8219	25.6123	26.1151	25.7548	25.9939	23.065	22.6027	22.218	22.0204	22.3284
COQ10B	26.0998	22.1857	25.9543	26.1127	26.3406	25.7494	24.6034	26.3151	24.6907	27.4868	27.2801	26.8561	26.2839	24.9975	26.2933	26.0316	25.6841	25.793	22.7095	25.1743	25.6983	26.9755	26.5054	27.1942	27.4018	27.4863	24.5023	25.1656	25.4195	26.0797	23.7237	24.2959	23.7551	24.9646	27.3098	26.4346	25.3351	23.3434	24.7323	26.7537	26.5541	26.9995	26.6644	27.2196	25.6814	24.8318	23.5571	22.9767	24.3338
COQ2	25.1803	24.3999	26.2715	24.5653	26.424	23.7661	23.8896	24.3479	23.4303	25.6591	25.4047	25.345	25.5705	23.8016	23.7438	23.9423	24.0141	25.5569	24.4737	25.2955	25.6436	26.3311	25.2078	26.8387	26.4464	27.2863	24.5853	25.0463	25.2389	25.1666	23.5273	23.7705	23.5354	24.9525	26.8116	24.9766	25.1812	23.599	24.6639	24.5188	24.9867	24.8507	25.1437	25.6469	24.6876	23.9276	22.7699	22.874	23.5095
COQ6	20.4524	22.3928	20.6803	21.6702	22.057	21.456	21.8773	22.4673	21.8298	19.634	22.5512	22.9936	21.6794	20.8258	22.1922	21.3301	20.6971	21.8213	22.8431	21.5983	21.4176	23.402	23.2596	23.9173	24.076	24.1353	20.504	20.6678	20.7333	21.0091	20.181	20.224	20.1751	20.6926	23.6897	22.9166	20.7239	19.8333	20.4576	23.437	23.4099	23.7521	23.5664	23.7055	21.1377	20.5369	19.9894	19.8515	20.1671
COQ7	20.6108	20.4595	20.8929	21.3975	21.831	21.856	21.1566	22.1979	21.8273	22.6523	22.2214	21.904	22.0027	22.0812	22.7237	21.3783	20.7975	21.6029	20.6823	19.9494	21.4248	22.4843	22.2069	22.9713	23.0882	23.2274	20.6908	20.93	21.0268	21.3148	20.2213	20.3138	20.2178	20.934	22.7912	21.8874	21.0069	19.8734	20.6632	22.5399	22.5621	22.8543	22.7098	22.9154	21.6042	20.8778	20.0987	19.9528	20.4174
COQ9	25.6938	26.5534	24.9107	25.8152	25.2025	25.9308	25.3726	26.5685	26.33	26.096	27.6927	27.2967	26.9248	26.0832	26.1483	25.548	25.2758	26.8627	26.5105	27.339	26.86	27.5714	27.2677	27.9884	27.9995	28.1467	25.4178	25.6814	25.7789	25.9769	24.736	24.8207	24.7285	25.7055	27.8233	26.9484	25.7626	24.3357	25.3609	27.4409	27.5577	27.7264	27.6976	27.8294	26.2881	25.4771	24.4401	24.3511	24.8985
CORO1C	27.4319	26.1418	28.3612	27.6905	27.2045	28.0003	27.233	28.2196	27.0585	26.912	28.1949	27.5612	27.4851	27.02	28.1561	27.737	27.4977	27.6622	24.9771	28.1155	28.1545	27.0972	27.5907	26.6162	26.6671	26.271	27.5057	27.1982	27.07	26.918	28.1146	27.9899	28.114	27.228	26.7509	27.8019	27.1021	28.2607	27.4972	27.8364	27.6863	27.5807	27.5662	27.2953	27.1697	27.8344	28.4635	28.472	28.1755
CORO2A	20.4672	21.9005	21.6524	23.6302	20.5461	22.4082	21.5781	22.8242	22.7419	21.5103	20.4331	22.477	22.0662	21.0852	22.0063	21.4829	20.7375	22.2439	22.6403	21.2985	23.2952	23.1061	22.7983	23.0434	23.3324	23.3047	20.34	20.9225	21.1573	21.856	20.0495	20.5911	20.0884	20.6592	23.3267	22.9353	21.0602	19.9725	20.6344	23.3355	23.0596	23.4007	23.0769	23.5178	21.6466	21.2102	20.6368	20.064	21.0881
CORO7	27.5807	29.4287	27.8532	26.7493	27.8713	26.1713	26.9558	26.7878	26.9975	26.9856	26.0527	26.828	27.6154	26.9452	26.1024	27.0908	27.3316	27.6592	28.8422	28.1685	28.6114	28.1977	28.2941	28.6866	28.7908	28.7639	26.9642	27.1685	27.2392	27.8112	26.4227	26.3431	26.3879	27.3154	28.4439	27.7961	27.2505	24.8403	26.7325	28.3523	28.2445	28.6091	28.4049	28.4126	27.9	26.7667	25.5405	24.9125	25.6973
COTL1	24.4375	26.615	24.968	23.9276	24.5076	23.0447	23.7431	24.4476	24.8713	24.0295	24.3026	24.2824	24.5805	23.8913	23.4954	24.2466	23.781	24.5217	25.9987	25.1734	25.5915	23.8755	24.779	23.6579	23.9591	23.3623	24.2367	23.834	23.6789	23.7645	25.3262	24.9649	25.307	23.9466	23.5746	24.8695	23.7309	25.0349	24.1166	25.3868	24.9437	25.1345	24.8446	24.3861	24.1942	24.8034	26.3742	26.1435	25.1745
COX10	22.672	21.8582	22.4938	24.4597	22.7856	24.5121	24.0221	24.6792	23.7029	22.5175	23.4242	24.1599	23.8527	23.1926	23.6142	22.8065	23.4427	23.1508	22.9986	24.4762	23.6781	24.0572	23.4983	24.2803	24.5141	24.7084	22.709	23.1903	23.3959	23.9121	22.1912	22.5391	22.2104	23.0317	24.4728	23.4522	23.3218	22.0519	22.8704	23.8204	23.6851	24.0812	23.7865	24.4229	23.678	23.0159	22.1715	21.9033	22.6936
COX18	22.1842	21.2576	22.2893	22.4559	22.5417	24.0096	22.7994	24.0309	23.7345	23.2002	25.0398	24.5273	24.5582	22.441	23.7364	22.7054	22.6591	24.035	22.8077	23.6105	22.432	24.3451	24.1802	24.5495	24.613	24.6458	22.2479	22.5598	22.6809	23.028	21.7144	21.8926	21.7159	22.5295	24.5022	24.0093	22.6496	21.2708	22.2608	24.4428	24.4184	24.5693	24.4803	24.5961	23.2762	22.6164	21.717	21.4447	22.1315
COX7A2	32.7028	32.2658	33.0602	33.2124	33.2028	32.966	32.5471	31.4679	32.673	34.7244	33.3617	35.0291	36.9278	33.5265	33.0405	33.3272	32.7022	34.8449	34.8976	32.5498	33.3872	33.7746	33.272	33.6885	33.7494	33.8095	33.2458	33.7416	33.8054	33.7625	32.4069	33.3432	32.5147	33.5539	33.8047	33.5434	33.7781	33.0119	33.5858	33.4849	33.3152	33.5238	33.3042	33.7977	33.7634	33.5989	32.718	32.1129	33.5979
CPA3	21.4677	20.1904	22.6521	22.1523	24.6794	21.4424	20.2875	21.627	23.078	21.9542	22.6037	23.7036	24.2672	23.6885	24.9177	22.8241	26.2822	24.3012	21.1104	22.9193	21.6859	22.6975	22.5674	23.136	22.9693	23.229	23.1304	23.1255	23.1198	22.9871	22.6888	22.5945	22.6719	23.2454	22.8151	22.3501	23.1416	22.4644	22.9783	22.3489	22.532	22.4964	22.6205	22.5434	23.1061	22.6821	22.2247	22.3092	22.3882
CPD	28.5422	23.9065	28.2851	27.5191	29.0877	27.4956	26.5531	28.2375	27.4559	29.8424	26.4793	27.3588	27.3501	26.8919	27.3073	27.9832	27.9743	27.3524	24.8074	27.1632	27.1139	27.2564	27.656	27.1275	27.2469	26.8314	27.6189	27.6718	27.6408	27.6096	26.8071	27.2787	26.8441	27.6974	26.993	27.6617	27.6518	27.05	27.6604	27.5841	27.4772	27.4859	27.4307	27.0561	27.5578	27.6867	26.7262	26.7404	27.609
CPEB2	24.3793	22.2691	24.6275	23.3223	25.7119	22.8198	22.3122	22.284	22.2113	23.6215	23.196	23.2006	23.8464	21.9443	23.1033	23.4344	24.0629	22.9332	20.7481	22.5296	23.4618	24.4883	24.2348	24.6378	24.6446	24.719	22.2126	22.5634	22.7001	22.9144	21.4896	21.7145	21.4952	22.5081	24.6193	24.0847	22.6648	21.2378	22.2565	24.4199	24.4666	24.5479	24.5225	24.6444	23.148	22.4794	21.3898	21.2587	22.0091
CPEB3	23.1242	21.5568	23.0208	23.3926	23.7131	22.1517	22.0886	21.7624	21.6559	24.8482	22.9052	23.5457	22.8171	21.7789	21.9866	21.9506	22.297	22.5023	21.3815	22.4698	23.3409	24.1684	23.1589	24.253	23.9175	24.6217	21.5908	21.8504	21.9634	21.9287	21.1436	21.3193	21.1546	21.7494	24.5107	23.191	21.9201	21.3216	21.6953	23.5735	23.9511	23.7492	24.0136	24.63	22.1674	21.8556	21.2262	21.2917	21.7274
CPEB4	26.7698	22.2217	25.4926	25.4625	26.4003	25.0154	25.0109	25.2175	24.2089	28.0886	24.7716	25.4132	24.757	25.0293	24.9866	25.3164	25.6537	25.4331	22.5769	24.6855	24.9863	26.0698	26.0115	26.0174	25.9995	25.9188	24.6348	25.1606	25.3237	25.6039	23.3524	23.8696	23.3701	25.0575	26.0228	25.9351	25.2778	22.8239	24.7391	26.0366	26.0459	26.0783	26.066	26.0479	25.5773	24.761	22.757	22.3645	24.0151
CPM	20.6297	20.5061	20.6699	19.4476	20.0062	21.3414	19.2834	19.4027	19.8336	19.1603	21.697	21.8702	21.5451	20.3744	21.4053	20.4881	20.5498	21.8956	20.3597	22.3454	21.7011	21.7708	19.9939	22.2481	20.9273	22.7397	20.8892	21.3714	21.5752	20.6325	19.2605	19.4734	19.2685	21.2637	22.2509	19.8471	21.5115	19.933	20.9826	19.614	20.6695	19.8448	20.803	21.2808	21.1415	20.3699	18.7108	19.2832	19.954
CPNE1	23.2587	22.715	24.0694	24.4307	24.1173	24.2553	24.0624	24.2529	24.1422	23.9842	23.6985	24.2529	24.1119	23.5317	24.3083	24.2337	24.1786	23.6735	20.9561	23.7126	23.8503	23.196	23.3033	22.9203	22.4567	22.5949	24.4788	24.2687	24.1687	23.6719	24.6062	24.4759	24.6011	24.322	22.8839	23.4208	24.2028	24.7403	24.4356	23.0487	23.3634	22.7985	23.2657	22.8761	23.9237	24.3445	24.632	24.7506	24.5371
CPNE2	23.8139	25.8544	23.2954	23.1356	22.8106	22.5119	22.9248	23.0337	23.9253	22.7992	22.596	22.6062	22.0737	23.6385	23.8731	23.2378	24.0227	23.3981	24.2344	22.973	22.9593	23.9473	23.6104	24.6039	24.6516	24.8806	23.6003	23.8686	23.9651	24.1991	22.7959	22.8733	22.7819	23.914	24.3019	23.1611	23.9528	22.1677	23.5075	22.8902	23.0345	23.3212	23.2423	23.4205	23.6524	22.6979	21.5336	21.4113	22.0061
CPNE3	28.51	27.9472	29.7595	30.2603	29.0609	31.4108	28.7398	30.445	29.3039	31.0562	30.8742	30.4077	31.0409	29.1756	29.7903	29.6699	29.2798	29.8064	28.2406	29.2523	29.0572	29.1246	29.7059	29.0611	28.9556	28.6768	30.26	29.9925	29.8482	29.558	30.392	30.3314	30.3988	30.1047	28.7744	29.6624	29.9043	30.401	30.1609	29.4306	29.4746	29.2643	29.4236	28.8074	29.7117	30.0653	30.3953	30.356	30.1967
CPNE8	22.9741	19.5519	24.9997	23.8275	21.9272	24.8576	23.5008	23.208	22.4614	21.6971	23.2992	23.373	23.5275	21.2517	24.5025	23.5452	22.8565	23.0104	19.8451	24.6557	23.0334	25.1289	24.6321	25.7795	25.5532	25.9011	21.8452	21.9354	21.9668	21.7821	21.1057	21.0408	21.0877	22.0616	25.4107	24.0538	21.9825	20.8535	21.6766	24.8021	25.3226	25.2181	25.5054	25.4658	22.6266	21.7781	20.806	20.957	21.2202
CPPED1	27.0754	24.8161	27.3419	26.9736	27.0776	25.7125	25.0754	26.0575	25.9954	25.2776	27.0808	26.9722	26.9374	26.7886	26.9098	27.799	26.97	25.2858	24.0521	26.6147	27.9468	25.4683	26.8043	25.0455	26.0735	24.6382	26.3949	26.0381	25.8822	26.5347	27.1617	27.1558	27.1637	26.1165	25.0708	26.9109	25.9286	27.0197	26.3349	27.1116	26.5152	26.9956	26.4128	26.0627	26.371	26.8717	26.5136	27.1072	27.0862
CPSF1	23.1231	25.0469	23.625	23.4747	24.4346	22.7476	24.4647	23.6973	23.9909	22.583	23.401	23.8079	22.9321	24.2683	23.9618	24.0602	23.3858	24.8309	25.4057	24.5669	24.4104	23.5547	23.9167	23.1381	23.112	22.8417	24.2593	24.5024	24.5723	24.6739	23.3555	23.6165	23.3565	24.4813	23.2571	24.108	24.5582	22.7301	24.2647	23.4707	23.3752	23.184	23.2396	22.9678	24.7554	24.5705	23.4337	23.2119	24.1773
CPSF4	27.1604	30.0362	28.1141	28.3379	28.6016	28.0206	27.6865	28.6787	28.1895	27.9958	29.6887	29.5116	28.9429	27.5136	29.2056	28.2333	27.9555	29.9572	29.2887	28.9783	28.9386	29.6687	29.405	29.9019	30.0358	30.0793	27.7459	28.1614	28.32	28.7758	27.162	27.4664	27.174	28.0785	29.8995	29.2545	28.271	26.7208	27.8275	29.6416	29.551	29.8398	29.6441	29.9131	28.7195	28.0237	27.0358	26.6512	27.5471
CPT2	24.8484	24.052	24.7685	24.6709	25.9902	25.8018	24.4151	25.9743	24.3391	26.8899	26.0579	26.8543	25.9488	24.9455	24.4142	25.5288	24.2132	25.8027	25.8272	24.6189	24.911	26.3009	25.8386	26.68	26.7052	26.9481	24.5996	24.9786	25.1308	25.3789	23.8497	24.0718	23.8544	24.923	26.6159	25.6127	25.0895	23.5795	24.6393	25.9813	26.0766	26.2732	26.2101	26.5218	25.4587	24.6858	23.5689	23.437	24.1703
CPVL	31.4308	31.8513	33.2875	31.3962	30.9977	32.8576	30.4142	32.5595	31.4569	30.3251	33.6634	33.7855	32.8639	30.6456	32.6326	31.2995	31.3329	33.4597	31.7613	32.8708	31.4411	31.2364	32.7018	30.5248	31.908	30.1476	31.5082	31.2233	31.1129	32.1987	33.0023	32.9669	33.0059	31.1919	30.8447	32.9031	31.1305	32.6138	31.5741	33.0393	32.1866	32.8972	32.0222	31.8466	31.5539	32.3361	32.7613	33.0513	32.7659
CR2	20.3841	21.9578	21.6415	20.7352	21.5532	25.0847	23.6145	21.61	23.1712	23.1036	24.0963	23.6181	23.3196	23.2741	22.8183	22.3947	20.088	23.0428	22.121	21.5232	20.8059	23.4241	23.0715	23.9462	23.9623	24.1844	21.0017	21.2415	21.3387	21.5289	20.4085	20.4846	20.4025	21.2619	23.7323	22.7204	21.3217	20.0812	20.9525	24.0977	24.2133	24.3696	24.3387	24.4721	22.8035	21.9608	20.8605	20.7648	21.354
CRBN	28.3496	25.9581	28.5594	29.2772	29.0442	29.1812	28.7943	29.6433	29.1676	29.0965	30.1978	29.8232	29.8967	28.5755	29.698	28.3989	28.9917	28.9663	27.0448	28.3822	28.2824	28.1693	28.2995	27.74	27.342	27.4011	29.5589	29.4008	29.3305	28.9543	29.6737	29.6213	29.6732	29.4232	27.8328	28.5162	29.353	29.641	29.5486	27.9461	28.1746	27.6268	28.0363	27.7037	28.9755	29.4285	29.6851	29.6529	29.6285
CREB1	27.9934	25.7635	28.2189	27.9214	28.3189	28.6079	27.363	28.093	28.0088	28.0408	28.2924	28.56	28.279	27.4807	28.512	28.6993	28.45	27.6942	26.1674	27.8586	28.117	27.2539	27.6643	27.057	27.0042	26.7643	28.6072	28.4627	28.3914	28.2515	28.6887	28.6767	28.6912	28.5087	26.9765	27.7256	28.4186	28.6726	28.5735	27.2061	27.1843	27.0091	27.1033	26.6929	28.063	28.3878	28.6831	28.6995	28.5283
CREB5	23.7972	20.4378	22.8645	21.1263	23.2805	20.3786	22.4721	21.8183	20.4383	23.9934	19.5783	22.386	20.7948	22.416	21.7054	22.2567	22.21	22.0743	23.8222	22.2438	22.9326	24.2294	23.9475	24.2648	24.2609	24.232	21.3828	21.5386	21.5954	21.0596	19.9845	19.9172	19.96	21.6837	24.2704	23.605	21.6096	19.8578	21.1726	23.885	24.2047	24.0899	24.2486	24.2471	22.018	20.9815	19.3191	19.7405	20.1857
CREBBP	31.738	29.7	30.9227	29.9226	31.0703	29.0868	29.8818	28.6912	30.053	29.3319	29.2097	29.5438	29.4894	30.8633	29.1179	31.055	31.014	29.7908	30.3471	30.7475	31.342	29.3584	29.6555	29.0358	28.7009	28.6571	31.006	30.7288	30.6002	30.1697	31.2534	31.0945	31.2471	30.7981	28.9899	29.7856	30.6416	31.4143	30.9417	29.2165	29.4209	28.9332	29.3035	28.8262	30.196	30.7343	31.2308	31.403	31.0047
CREBZF	21.9859	21.0935	22.3277	23.5791	23.0542	23.1857	23.1351	23.4119	23.0671	20.9872	23.1558	23.034	22.9053	22.8358	23.3011	22.6328	22.7817	22.4429	20.5871	21.9983	22.1431	21.6965	21.922	21.3925	21.39	21.2431	23.1312	23.2477	23.2857	23.3392	22.6429	22.7448	22.6372	23.2523	21.5115	22.1142	23.2785	22.2387	23.1082	21.4449	21.3629	21.2615	21.2762	21.1693	23.4106	23.3731	22.8791	22.8105	23.1983
CREG1	28.4337	27.3521	30.0022	29.4644	30.0006	29.7157	27.819	29.8025	28.22	31.016	29.7349	30.2031	29.7668	28.3213	29.7642	28.3399	28.404	29.4422	27.7243	30.3158	29.3288	28.9249	29.3132	28.2352	28.4451	27.9011	29.3105	29.1596	29.0896	29.1006	29.602	29.6138	29.5984	29.1148	28.5972	29.5327	29.0964	29.4631	29.3763	29.5688	29.4123	29.3997	29.2947	29.2076	29.2013	29.5969	28.6958	28.8431	29.4373
CRELD1	21.6126	23.3453	21.3034	21.4478	20.4828	21.2826	22.1869	21.7129	21.932	20.1459	21.6734	20.9919	21.0781	22.1134	21.1439	21.5377	21.5387	21.214	24.6455	23.3939	21.5221	23.1875	23.0893	23.5512	23.6622	23.6768	20.5509	20.7885	20.8824	21.287	20.1212	20.1967	20.1136	20.8154	23.4125	22.797	20.8679	19.5899	20.4946	23.4492	23.4068	23.6322	23.5003	23.5973	21.7037	20.9148	20.0995	19.8401	20.356
CRELD2	27.4436	29.9314	27.3243	28.0917	26.9836	27.1978	26.3487	28.4807	27.2864	26.8624	27.5693	27.1158	27.4443	27.6563	26.8149	27.4283	27.1067	28.327	28.7925	27.4665	27.6073	28.5984	28.3374	28.7532	29.0625	29.0275	26.6639	27.2118	27.4261	28.1242	26.2239	26.6997	26.2516	27.0426	28.8885	28.298	27.3502	25.7669	26.8593	28.4915	28.173	28.6939	28.2617	28.7515	27.5646	26.8877	26.0581	25.4036	26.5096
CRIP1	33.1973	37.27	35.5579	34.8521	35.2423	35.1385	34.4233	34.769	33.7293	31.9893	33.687	35.0321	36.0695	34.7731	34.5153	35.159	36.0333	35.219	36.2119	34.3877	35.2038	34.298	35.2291	34.2959	34.3695	33.828	35.4167	34.8492	34.5935	34.3343	36.1416	35.7005	36.113	35.0849	33.8791	35.1248	34.6931	35.9037	35.1587	35.0882	34.9872	34.9287	34.9397	34.1712	34.6414	35.1817	36.1785	36.2658	35.3705
CRIP2	22.5804	23.1547	21.1384	22.6777	22.9852	20.6241	24.1955	22.1046	22.1105	21.9427	20.8351	24.3473	20.5471	22.5635	22.7651	22.5523	24.5424	22.1256	23.2447	24.1483	22.0768	24.2348	23.1635	22.6779	23.7352	23.3913	21.2395	22.4586	23.0402	24.8374	21.2587	22.7429	21.3791	21.6472	24.7142	24.5704	22.7493	22.121	22.1621	22.5691	21.456	22.2678	21.2607	23.0636	21.2423	21.3501	21.3462	20.4088	22.0096
CRIP3	20.5628	20.1365	19.8687	20.1904	19.4642	20.3569	20.6497	19.9172	19.5267	18.5735	19.6348	18.5762	19.8478	20.8212	19.7397	19.8862	18.7177	18.2888	21.5178	20.1205	20.5455	20.5878	20.6799	21.4375	21.5311	21.5968	19.1036	19.0934	19.0878	19.1189	18.9995	18.9484	18.9909	19.1483	20.7906	20.221	19.0983	18.8319	19.0351	21.2181	21.3713	21.7084	21.6351	21.3576	19.4483	19.1762	18.9734	18.9562	18.9927
CRIPAK	25.4229	26.2538	27.5957	23.465	24.2367	23.2291	26.0811	25.3776	24.6107	24.3932	25.9681	24.2722	26.4491	25.074	24.2332	23.3413	26.3527	25.6183	26.546	25.8197	24.4035	27.4027	27.0493	27.8014	27.7828	27.9364	23.8497	24.1049	24.2052	24.3492	23.1372	23.204	23.1287	24.1411	27.6421	26.6838	24.1905	22.7901	23.7806	27.277	27.4458	27.5635	27.5753	27.684	24.8507	23.9505	22.8896	22.851	23.3626
CRIPT	25.6688	22.3415	26.1069	25.8601	26.1203	25.5666	24.9788	25.1684	24.7707	25.3628	26.2945	26.1757	25.2435	24.5814	25.9793	25.2672	25.3185	25.0548	20.7565	26.1012	25.7728	26.5325	26.4238	26.6966	26.8114	26.8043	23.86	24.2946	24.4645	25.0692	23.3943	23.7009	23.405	24.2081	26.6907	26.3096	24.4166	22.7908	23.9404	26.7128	26.6123	26.8057	26.673	26.8023	25.2134	24.4817	23.605	23.06	23.983
CRISP3	17.679	16.4987	17.129	21.2695	18.9939	20.6154	19.2965	20.5955	18.3637	19.4496	19.7556	21.6533	21.2598	18.599	18.7051	20.6454	17.4083	18.8002	17.2272	19.9635	18.2277	18.7906	18.6904	19.3731	19.011	19.3924	19.23	19.0772	19.0174	18.7323	18.7472	18.5745	18.7227	19.2886	18.8631	18.4569	19.0628	18.5526	18.9738	18.9959	19.5438	19.2604	19.7681	19.3355	20.2663	19.4514	18.7203	19.0027	18.9269
CRISPLD2	29.1905	27.6673	28.4969	27.5231	29.5585	25.3254	28.4066	26.739	25.7604	30.5723	26.3982	27.2347	24.9385	28.1895	26.9646	26.3896	25.7027	29.3882	29.4757	28.9984	27.9997	29.3493	28.822	31.3135	30.7173	31.4282	28.5745	28.2481	28.1038	27.175	26.358	25.5415	26.2329	28.9349	29.872	26.9931	28.2559	24.9465	27.6228	27.6517	29.1883	28.809	29.7614	28.9096	28.7318	26.5116	24.0795	24.6593	24.7672
CRK	25.6494	22.6068	25.4554	24.7498	25.033	24.1367	23.9832	24.7943	23.6385	25.5263	24.8218	25.0572	24.7865	23.6882	24.4234	25.0747	24.4691	24.7457	23.8504	25.3339	25.666	25.4223	25.3201	25.6559	25.7537	25.754	24.0771	24.4101	24.5344	24.9989	23.5592	23.7496	23.5577	24.3916	25.5989	25.1164	24.5068	22.7903	24.0698	25.4346	25.3378	25.6053	25.4347	25.5751	24.9274	24.1573	23.1904	22.698	23.5531
CRKL	29.1296	29.8904	29.2338	29.3062	29.161	29.2405	29.0355	29.291	29.7601	27.9244	29.1439	28.9571	28.9708	29.3925	28.2062	28.9155	28.7368	29.0774	29.2491	29.0531	30.1153	28.6753	29.0604	28.4247	28.1863	28.0522	29.7559	29.4008	29.2487	28.8315	30.1135	29.8932	30.1032	29.5036	28.326	29.1428	29.2998	30.2609	29.6536	28.7717	28.889	28.5264	28.797	28.3146	28.9478	29.5069	30.1316	30.3132	29.7941
CRLF3	28.7196	25.1374	28.9032	28.7265	28.7708	28.6744	28.2263	29.0398	28.1816	27.681	28.6031	28.6105	27.7236	27.9636	29.6253	28.1327	27.7701	27.1756	25.3313	27.9423	28.6844	27.7625	27.763	27.2033	26.6436	26.8418	28.774	28.5593	28.4718	27.8651	28.9499	28.8571	28.9506	28.5706	27.3883	28.0599	28.4921	29.1259	28.7789	27.3259	27.6635	26.9332	27.493	27.187	27.8821	28.5743	28.994	29.1383	28.922
CRLS1	26.0181	24.0145	26.524	26.8078	26.9353	26.3963	26.8222	27.685	25.864	26.3444	27.8627	28.6387	27.7798	26.0529	27.2686	25.0715	26.6574	26.806	26.085	27.1108	26.7262	27.2419	27.2143	27.5684	27.6222	27.6183	26.4525	26.7239	26.8256	27.2501	25.7535	25.838	25.7293	26.7873	27.4501	26.8247	26.8155	24.2083	26.3075	27.267	27.1771	27.4837	27.3084	27.3915	27.2383	26.3169	24.8297	24.1035	25.2479
CROCCP3	19.3337	24.7567	19.3822	19.8557	19.6535	19.6693	21.4764	19.3549	21.0106	19.8358	20.9671	20.7697	19.8046	20.7661	19.9465	21.4724	20.3999	22.3678	20.4686	21.5739	20.0923	22.8729	22.5211	23.2503	23.2921	23.4806	19.2675	19.417	19.4783	19.6089	18.984	19.0537	18.9842	19.404	23.1479	22.2882	19.4629	18.8498	19.2702	22.7304	22.8023	22.9971	22.9271	23.1612	19.7194	19.337	18.8993	18.8431	19.1113
CROT	22.4466	20.7462	22.23	23.7563	23.1681	24.4676	22.565	23.3041	24.2905	21.7295	25.3821	24.6569	24.9615	21.6055	24.152	22.6751	23.653	23.9589	22.3058	22.7721	21.565	24.6364	24.2267	24.8074	24.9247	25.059	21.7605	22.1213	22.2751	22.6325	21.329	21.5795	21.3421	22.0104	24.899	24.1653	22.2213	21.2164	21.871	24.8394	24.7894	25.0138	24.8611	25.2071	22.968	22.3886	21.6214	21.4146	22.089
CRTAP	27.0856	26.5515	28.1143	27.3887	27.6262	29.0036	27.012	28.8469	26.8271	26.2207	28.5626	29.2451	28.8135	27.2634	27.7571	27.9202	27.0991	28.8359	28.1912	28.404	27.3253	27.0475	28.2142	26.919	27.442	26.4984	27.9387	27.4518	27.2429	27.477	28.8475	28.588	28.8333	27.63	26.6638	28.2028	27.3198	28.4885	27.749	28.4456	27.9875	28.2957	27.9252	27.3607	27.6307	28.153	29.0771	28.959	28.3721
CRY1	22.5473	23.1206	22.9258	25.0724	23.6986	24.5431	22.9779	23.8102	25.015	21.5313	25.2331	25.1805	25.1225	22.6671	24.3081	23.3588	23.0493	25.0049	23.5655	23.3665	23.1164	25.3694	25.115	25.4531	25.5452	25.5879	22.4035	22.8439	23.0224	23.475	21.9424	22.2774	21.961	22.6991	25.5176	25.0882	22.9609	21.7795	22.5569	25.4191	25.3402	25.507	25.3856	25.5956	23.5002	22.9341	22.1388	21.8313	22.6304
CRYGS	21.4823	19.5643	21.2562	21.4106	20.6977	20.7862	21.9096	22.4708	20.4916	20.5293	21.9212	22.4723	22.7282	20.4027	21.2237	21.6481	23.2887	20.5069	22.4821	21.6747	21.0828	22.1423	22.4225	23.3433	23.6196	23.5347	20.6065	20.5736	20.5577	20.654	20.4535	20.3387	20.4351	20.685	22.4085	21.745	20.5799	20.085	20.4667	22.9965	23.0719	23.6587	23.4209	23.0027	21.1383	20.6657	20.3437	20.2818	20.3317
CRYZ	22.6824	23.6736	22.9721	24.2133	23.5558	25.3139	22.2694	23.2998	26.067	25.7742	25.4623	25.4934	27.4761	24.6288	25.2165	25.2065	24.1434	24.3118	22.577	25.9125	24.0018	26.2042	25.4211	25.837	26.1139	26.255	22.8018	23.7892	24.1789	24.9417	22.1791	23.21	22.2624	23.2747	26.4803	25.8535	24.0129	22.7084	23.4205	25.7529	25.3987	25.7745	25.3565	26.3507	23.9395	23.5561	22.6471	22.0173	23.6586
CRYZL1	24.6651	22.1905	25.35	25.6904	26.0728	26.9564	25.6878	26.0416	25.4856	24.9335	26.4798	26.3167	26.6546	24.2942	26.9363	25.2654	25.5828	25.8272	22.8472	25.4256	25.373	27.0028	26.6384	27.24	27.2993	27.4188	24.2047	24.6015	24.7622	25.1032	23.5837	23.8308	23.5927	24.5177	27.235	26.4867	24.7155	23.3425	24.2796	26.9814	26.9902	27.1829	27.0798	27.3246	25.3134	24.5946	23.5972	23.3995	24.1456
CS	31.1739	29.1612	32.0097	31.8044	32.1528	32.7255	32.4067	32.3054	32.8676	31.9051	31.0712	32.1766	32.4774	32.2087	32.0664	32.2956	31.9617	32.4535	31.0704	32.1499	32.2805	31.2405	31.8137	31.1135	31.0506	30.7537	32.5533	32.2889	32.1683	31.928	32.7492	32.6561	32.7458	32.3955	30.9053	31.8153	32.2123	32.7469	32.46	31.5844	31.5803	31.4	31.5141	30.9725	32.0229	32.3998	32.7494	32.7511	32.5383
CSAD	22.8357	20.7562	22.5222	19.0546	21.6976	18.2763	20.7809	19.8898	19.0564	23.7313	19.3995	20.2001	19.7805	20.1784	20.2183	20.7299	20.0347	20.7434	21.8765	22.4718	23.609	23.7309	23.6641	23.9329	23.9651	23.9806	19.0668	19.1892	19.2378	19.4428	18.7972	18.8217	18.7913	19.2167	23.8535	23.4368	19.2324	18.5076	19.0207	23.8765	23.8747	23.9593	23.9243	23.9487	19.8342	19.2873	18.7874	18.6734	18.9466
CSF1R	31.6536	33.0034	33.2217	30.7773	31.173	32.7845	30.0396	33.7158	31.5524	30.4593	33.6988	33.0834	33.4634	31.8141	31.8771	31.1266	32.3095	33.4765	33.2315	33.6932	32.1642	30.536	32.1382	30.372	31.2383	29.9613	32.2786	31.7808	31.5646	32.069	33.4918	33.1989	33.4759	31.9571	30.1391	32.1462	31.6429	32.8944	32.0943	33.025	32.3266	32.86	32.2572	31.6835	32.6213	33.1019	34.0077	33.8425	33.3168
CSF2RB	27.0353	26.3617	25.6626	24.9087	26.1543	25.549	24.6563	25.1104	26.2646	28.5851	24.132	25.3211	25.8847	25.6696	24.5026	26.7157	26.0049	25.69	26.937	26.3946	27.0715	26.9695	27.1594	26.7218	26.9643	26.5887	25.8316	26.105	26.2089	25.6723	23.8909	23.9826	23.8724	26.1579	26.8501	27.1332	26.1964	24.0166	25.7171	27.1604	27.0236	27.1204	26.9711	26.9195	26.5256	25.6003	22.9259	23.7747	24.7035
CSF3R	31.3458	30.0892	30.7297	27.613	31.3853	29.3403	29.1247	29.7955	28.9212	32.2184	29.9925	30.9826	29.9456	29.4644	29.605	31.1458	30.7909	30.2771	30.5926	30.8993	31.4309	28.5344	29.6416	27.6804	28.6153	27.5054	31.0835	31.0584	31.0517	31.3978	31.3231	31.243	31.3087	30.9513	28.2339	30.2045	31.0362	31.3642	31.2076	29.6666	28.4271	29.2037	28.1955	28.3216	30.6906	31.2281	30.7638	31.39	31.4344
CSK	33.5558	34.8722	33.672	33.5225	33.599	33.6259	33.1704	33.6267	33.8527	35.0328	33.6114	33.3838	34.3365	33.6551	33.1138	33.926	33.0113	33.9351	35.7718	34.0663	34.8503	33.3736	33.9349	33.2182	33.0923	32.8827	34.4067	33.8987	33.7006	33.3131	35.0556	34.6393	35.0314	34.0684	33.0447	33.9594	33.7714	35.1364	34.2203	33.8268	33.886	33.6112	33.8029	33.2576	33.6425	34.2556	35.2331	35.4877	34.5758
CSNK1D	29.5219	29.5894	28.8943	29.0009	29.4221	28.3407	29.2189	29.2212	28.7912	29.9295	28.8771	28.2908	28.6099	28.6578	28.3413	29.9988	28.5963	28.7414	29.1943	30.1296	30.3957	28.3716	28.6703	27.8438	27.7423	27.5412	29.7593	29.5715	29.4938	29.2865	30.0986	30.0385	30.1004	29.5707	28.0414	28.9419	29.51	30.271	29.777	28.4517	28.3979	28.1214	28.244	28.0097	29.1197	29.6858	30.2094	30.2654	30.0034
CSNK1G2	33.0299	33.645	32.6988	31.8792	32.5882	31.8604	31.3543	32.7843	32.408	32.8994	32.022	32.4675	31.9999	31.4698	31.7193	33.0496	32.0471	32.8586	33.7917	32.4557	33.1657	31.4369	32.0075	31.0485	31.101	30.6968	33.2495	33.0325	32.9369	32.8181	33.5695	33.4926	33.567	33.0791	31.0789	32.1686	32.9651	33.6027	33.2164	31.7481	31.5881	31.4661	31.4579	31.0635	32.6456	33.1298	33.6013	33.6094	33.3601
CSNK1G3	23.9149	22.7016	24.5167	24.631	24.5451	25.533	23.8107	24.3724	24.1533	23.9496	24.8225	24.5814	24.7908	22.9842	24.7278	23.8714	24.8049	23.6351	21.2762	23.0433	22.8476	24.9312	24.7226	24.9874	25.041	25.0704	22.8533	23.3444	23.5329	23.9642	22.247	22.6882	22.2724	23.1848	25.0346	24.7069	23.4684	22.0557	23.0344	25.0242	24.9842	25.0666	25.0118	25.1069	24.2011	23.6538	22.7522	22.3704	23.3462
CSNK2A2	23.6584	23.7401	25.4288	25.756	25.0178	26.1018	25.9255	25.426	26.1141	25.2493	25.5549	25.9552	25.8294	25.6998	26.1775	26.0374	26.2906	25.8492	24.7472	24.3712	24.778	25.8775	25.743	26.0258	26.564	26.3706	24.5052	25.0613	25.2658	26.1126	24.2663	24.7455	24.2951	24.8712	26.2164	25.7248	25.1909	23.6961	24.7119	26.1509	25.6529	26.3511	25.7353	26.2884	25.6346	25.0123	24.4064	23.597	24.6726
CSPP1	19.7637	20.0361	21.3995	22.2231	21.6986	22.6262	21.1491	20.895	21.3013	20.7152	23.0805	22.9763	23.779	19.278	21.9058	21.1675	22.3383	22.8549	20.5516	20.6462	19.6375	23.3022	22.8984	23.4622	23.5568	23.6895	19.9721	20.3179	20.4639	20.7967	19.5598	19.7959	19.5721	20.2092	23.545	22.8427	20.4131	19.464	20.079	23.3334	23.2902	23.4992	23.3626	23.6974	20.9391	20.4003	19.6973	19.5213	20.1283
CSRNP1	28.4086	30.9033	27.2569	26.9826	27.8598	27.0668	26.8132	27.8184	26.945	29.7726	26.8187	26.8828	28.486	26.9502	26.576	27.3172	26.8262	27.6108	30.0308	27.0367	27.7534	28.7654	27.7754	28.8922	28.935	29.3456	26.7108	27.513	27.8123	28.2501	25.5167	26.2682	25.5662	27.2204	29.2094	27.8125	27.7	25.6682	27.0455	28.2	28.2381	28.4671	28.3323	29.1418	28.0973	27.2602	25.5886	25.2742	26.8625
CSRNP2	22.51	22.0148	23.3997	23.877	24.0593	24.1856	23.6101	22.8436	24.5568	24.5794	23.7721	24.4538	24.3691	22.7938	23.2098	23.267	22.3929	23.7091	23.8315	23.8391	24.4691	24.8584	24.95	25.2497	25.2977	25.2916	22.8079	22.8758	22.8942	23.2838	22.2985	22.1082	22.2573	23.0758	25.0349	24.5002	22.9251	21.1452	22.5161	25.1561	25.1494	25.2794	25.2303	25.1892	23.9978	22.9916	21.9591	21.6504	22.0552
CST3	36.98	38.2846	37.951	35.8045	36.8291	37.892	37.1139	37.8257	36.1536	36.0104	37.9061	38.2502	38.24	37.3714	36.2935	37.0564	36.8723	38.6507	38.4593	39.6866	39.1129	37.1388	38.2676	36.7352	37.2663	36.4421	36.8651	36.5274	36.4	36.7045	38.2418	37.984	38.236	36.5764	36.805	38.5255	36.4351	37.929	36.8285	39.1289	38.345	38.7727	38.1902	37.8155	36.9376	37.6862	39.631	39.1378	38.2265
CST7	32.3565	33.4569	32.161	34.0342	34.0448	31.2142	32.5308	32.7153	33.8307	28.7808	32.8402	32.7105	31.225	31.1188	30.031	30.6026	31.3784	33.4569	32.4497	31.8647	31.5419	31.2655	33.1031	32.0667	32.8091	31.5875	32.3535	31.4335	31.0129	31.5589	33.3007	32.7995	33.2821	32.0026	30.8942	32.6735	31.2114	31.9558	31.7006	33.2606	32.8925	33.297	32.964	31.9539	32.2651	32.3255	33.3095	33.0856	31.9713
CSTF2	22.9273	24.1691	22.7807	24.128	23.282	24.994	23.9576	25.4508	24.3177	23.1077	24.8636	24.3918	25.0292	23.2229	24.168	23.9664	23.5934	24.5525	24.1502	23.3182	23.4763	25.037	24.5971	25.2342	25.4484	25.5629	23.0414	23.4541	23.6275	24.0969	22.603	22.8996	22.6188	23.3226	25.3632	24.5311	23.5666	22.4353	23.1722	24.9168	24.778	25.1442	24.8701	25.3673	23.9353	23.3356	22.6014	22.3414	23.0353
CSTF3	22.074	23.3831	23.1827	24.6597	23.1911	23.9798	23.5404	23.4952	25.2628	25.9461	24.6742	24.4702	25.6056	22.1567	23.7467	23.1736	24.7256	24.8083	23.1511	24.0784	23.1872	25.1864	25.0345	25.4265	25.5131	25.5362	22.9107	23.2311	23.3496	23.7513	22.3814	22.5518	22.3808	23.2111	25.3652	24.8342	23.3207	21.8632	22.9094	25.3096	25.265	25.4536	25.3461	25.4637	23.9932	23.2711	22.3465	22.0388	22.7346
CTBP2	26.2456	26.5488	26.382	25.2561	25.0315	24.6368	26.0977	24.8301	25.1586	25.1903	24.2852	24.7277	23.7102	25.7156	24.8756	25.5649	25.6911	24.7142	26.1302	26.1194	26.0998	26.1677	25.8636	26.1775	26.1535	26.1513	25.1615	25.5158	25.6333	25.4628	23.801	24.1599	23.8164	25.4448	26.1755	25.7866	25.5957	24.1958	25.2501	25.8412	26.0755	25.9653	26.1013	26.1692	25.6584	25.105	23.287	23.6922	24.6775
CTBS	31.6451	27.5868	30.839	29.912	31.7566	30.714	29.2931	31.0669	29.1033	31.3764	30.7178	30.5777	30.1894	29.3641	30.1596	30.6402	30.8428	29.2657	27.0188	29.9585	30.0058	31.4918	30.7208	31.6491	31.548	31.8477	29.1198	29.7219	29.96	30.0741	27.8188	28.3508	27.8472	29.5468	31.7218	30.6359	29.8781	27.9936	29.313	31.0234	31.2692	31.2631	31.3442	31.7031	30.3106	29.5099	27.7449	27.7573	29.0389
CTDSP1	25.4015	27.4734	25.7924	25.7028	25.6083	25.3442	24.991	25.4887	25.725	25.606	25.5191	26.0784	26.2661	26.048	25.0501	25.5513	25.4821	26.9762	26.8024	26.2347	26.7691	25.5512	26.0251	25.2046	25.0688	24.852	26.1632	25.7444	25.5763	25.1929	26.7624	26.4948	26.752	25.844	25.1824	26.1747	25.6288	26.9916	26.0735	26.0669	26.0847	25.7878	25.9701	25.5292	25.5289	26.2339	27.1171	27.3182	26.6314
CTDSPL	24.1312	24.785	25.2957	22.5615	23.37	24.3915	24.788	24.809	24.6693	22.8949	23.8976	22.9691	24.9456	23.5225	23.7371	24.1571	24.0609	25.2524	22.1142	25.7715	25.7435	24.7394	24.426	24.0881	23.3352	23.8816	23.918	23.9	23.9011	22.9789	23.975	24.2004	24.0234	23.6542	24.6094	24.7571	23.8581	24.7024	24.2142	24.5709	24.7404	24.1896	24.6392	24.7282	23.3478	24.3995	24.7228	24.6706	24.7747
CTLA4	20.036	23.0457	19.7022	22.8803	22.9425	22.9715	21.5429	23.0509	22.1476	21.1429	23.1509	24.7606	24.5921	22	24.2773	21.1358	22.1154	22.6224	22.8948	21.4193	20.7008	24.0846	23.9315	23.9821	24.6025	24.335	20.7926	20.9739	21.0533	21.423	20.7731	20.9477	20.7855	20.89	24.3865	24.1042	21.0205	20.6888	20.8851	24.9803	24.4017	25.0735	24.421	25.063	21.3954	21.2229	21.1051	20.8322	21.1832
CTNNA1	27.2435	28.0033	28.4688	28.1885	27.7469	27.0823	25.2295	28.4234	27.4088	30.422	29.7184	28.2177	29.4406	27.6822	27.3941	27.3944	27.9554	29.0017	29.1241	28.5322	29.2355	28.1554	28.54	27.9946	28.2592	27.7234	28.4936	28.5036	28.4677	28.5021	27.5143	27.9701	27.5414	28.5232	27.9165	28.5216	28.4859	27.9765	28.5244	28.4111	28.5335	28.491	28.5187	28.3812	28.5355	28.292	25.9724	26.6024	27.9784
CTNNB1	21.0538	19.5858	21.5619	21.6379	21.8817	22.8219	20.4632	22.2322	21.7755	22.0219	22.2863	21.9649	22.0183	20.4818	21.8768	21.2309	21.5027	21.3777	20.0384	20.3701	20.6171	20.3676	20.7088	20.1642	20.0833	19.9314	22.1527	22.0141	21.9459	21.7941	22.3026	22.242	22.2998	22.0502	20.1266	20.7958	21.9683	22.325	22.12	20.3555	20.3652	20.1737	20.2884	19.9785	21.6938	21.9883	22.2778	22.318	22.1268
CTNS	21.7727	22.6906	22.6299	22.0785	22.5239	22.8906	21.6628	22.6957	24.2587	22.2526	22.6893	23.607	23.128	21.9249	22.7854	22.7993	21.8473	22.5098	22.9673	22.2562	22.5292	23.3694	23.0951	23.8907	23.9528	24.1031	22.3332	22.5943	22.6918	22.9441	21.6181	21.7122	21.6071	22.6254	23.6701	22.7309	22.6767	21.021	22.2613	22.9718	23.0558	23.32	23.2252	23.3888	22.8873	22.0474	20.9005	20.7324	21.381
CTRL	22.3633	20.6787	21.8526	21.7401	21.3476	20.3058	20.9976	21.0765	20.4317	22.9767	20.6429	21.4036	21.5444	21.7822	20.9981	21.1331	21.6096	19.1121	24.0381	22.7622	22.5369	22.2783	22.668	23.4358	23.8988	23.6506	20.7851	20.7704	20.761	20.9691	20.6548	20.5352	20.6343	20.888	22.5764	21.9618	20.783	20.1525	20.6364	22.829	22.7124	23.4275	23.012	22.7203	21.2085	20.6976	20.3886	20.2591	20.3421
CTSA	29.548	28.4315	30.0256	28.1787	29.3412	29.9385	28.8275	29.6811	28.9155	31.6724	28.1879	28.81	29.0318	28.0247	29.8954	29.1084	28.195	29.3156	28.7551	29.4567	29.8138	29.5354	29.1805	28.5806	27.9677	28.2851	28.696	28.4993	28.4284	27.6742	28.9571	29.0056	28.9861	28.3748	29.1127	29.8284	28.4212	30.5216	28.8929	29.7845	30.2048	29.2422	29.9336	29.8895	28.4372	29.5602	30.4215	31.1283	30.5095
CTSB	31.2158	29.118	31.8587	31.0996	30.5426	31.6938	30.6466	31.2461	28.6373	32.7124	31.7664	31.9705	31.4733	30.2191	31.057	30.091	30.3137	32.3107	31.2722	32.3155	30.569	30.4327	31.8854	30.2295	30.8169	29.8334	30.9589	30.3846	30.1648	30.4457	32.5612	32.0531	32.5308	30.5686	30.0408	31.9311	30.2423	31.894	30.7524	32.1271	31.3946	31.8485	31.2883	30.6333	30.4233	31.1518	33.1267	32.7243	31.5532
CTSD	28.7769	29.0383	30.0668	28.7658	28.7492	28.3692	28.0935	28.5339	27.4314	30.1039	28.5241	29.1408	28.8016	28.499	27.9906	28.2797	27.3314	30.6643	28.9766	29.5561	29.4554	28.9581	29.6192	28.2869	28.4902	27.9983	28.0529	27.8018	27.7081	27.7259	29.0825	28.9905	29.0951	27.7667	28.582	30.0949	27.7216	29.4513	28.128	30.306	29.847	29.8377	29.6265	29.4222	27.9194	28.7995	30.4676	30.3405	29.5345
[truncated: 4,267 more rows]
[truncated: 260 more columns]
