# Supplementary material for: Identification of immune-related biomarkers in peripheral blood of schizophrenia using bioinformatic methods and machine learning algorithms
Source: Front Cell Neurosci. 2023 Sep 28;17:1256184. doi: 10.3389/fncel.2023.1256184 (PMC10568181; doi:10.3389/fncel.2023.1256184)
Supplement: Supplementary file 5 [file Data_Sheet_5.XLSX]

## Sheet: DEGs
Symbol	logFC	AveExpr	t	P.Value	adj.P.Val	B
PPP2R1A	-0.651517	30.8911	-7.61601	3.17641e-13	3.34889e-09	19.4799
FAM110A	-0.70517	27.4604	-7.50701	6.44652e-13	3.39828e-09	18.8047
S100A8	1.06742	38.6154	7.28374	2.69001e-12	9.45358e-09	17.4424
GPR160	0.881582	24.4675	7.00576	1.52915e-11	2.73984e-08	15.7868
ITGAL	-0.767075	30.0658	-7.0026	1.55923e-11	2.73984e-08	15.7683
FAM96A	0.80009	29.9323	6.95397	2.10293e-11	3.16732e-08	15.4835
GMFB	0.960254	26.3985	6.89668	2.98578e-11	3.29988e-08	15.1498
SPTAN1	-0.791644	27.3114	-6.84418	4.10955e-11	3.65119e-08	14.8458
TLR10	0.952565	24.0242	6.81425	4.92687e-11	3.99569e-08	14.6732
SPOCK2	-0.848877	32.3464	-6.7402	7.69846e-11	5.79749e-08	14.2486
CLDND1	0.791768	28.4081	6.69474	1.01075e-10	7.1042e-08	13.9897
FAR1	0.957312	26.1795	6.66255	1.22468e-10	7.59516e-08	13.8071
DENND1C	-0.671358	26.9708	-6.62483	1.53245e-10	8.9759e-08	13.594
CDKN1C	-1.06376	23.982	-6.57378	2.07265e-10	1.09667e-07	13.307
LY96	1.43611	27.2335	6.52301	2.7938e-10	1.38564e-07	13.0233
CYP1B1	1.14375	23.3747	6.43607	4.64104e-10	2.03877e-07	12.5412
ATP5C1	0.763173	28.7298	6.41986	5.09886e-10	2.15029e-07	12.4518
PRPF8	-0.63887	29.89	-6.40598	5.52582e-10	2.24072e-07	12.3755
RSL24D1	1.35791	27.8891	6.37297	6.68737e-10	2.59451e-07	12.1943
POLR2A	-0.704417	28.9902	-6.36778	6.89048e-10	2.59451e-07	12.1659
BTF3L4	0.627244	26.8771	6.35506	7.41431e-10	2.69548e-07	12.0964
RPRD1A	0.5975	23.313	6.34369	7.91541e-10	2.78174e-07	12.0343
ARG1	1.03512	20.5785	6.3326	8.43592e-10	2.86903e-07	11.9739
NSMAF	0.67201	27.2374	6.32328	8.89936e-10	2.93206e-07	11.9231
PCMT1	0.668711	31.1141	6.29654	1.03719e-09	3.03752e-07	11.7778
NDUFA4	1.13568	30.511	6.29165	1.06659e-09	3.03922e-07	11.7513
GAPT	0.922253	30.4664	6.27784	1.1541e-09	3.20202e-07	11.6764
EXOC6	0.798074	24.4863	6.23363	1.48425e-09	3.81297e-07	11.4378
SUB1	0.647505	26.6621	6.22956	1.51897e-09	3.81297e-07	11.4158
SLC38A6	0.769301	21.851	6.19593	1.83749e-09	4.40288e-07	11.2353
ESAM	-0.597532	22.9906	-6.19096	1.88991e-09	4.42784e-07	11.2086
PRF1	-1.15241	31.2308	-6.18251	1.98213e-09	4.48387e-07	11.1635
COMMD3	0.955126	29.5618	6.18102	1.99888e-09	4.48387e-07	11.1555
S1PR5	-1.03346	25.8757	-6.12998	2.6635e-09	5.50614e-07	10.8833
FAM76B	0.775718	24.0201	6.11973	2.82087e-09	5.71932e-07	10.8289
PEX2	0.649627	23.1486	6.07904	3.54072e-09	6.76252e-07	10.6135
GLRX	0.675308	30.5099	6.07589	3.60344e-09	6.76252e-07	10.5969
MCEE	0.710639	23.4127	6.05401	4.06981e-09	7.39794e-07	10.4816
HINT1	1.32358	28.9724	6.0434	4.31669e-09	7.61738e-07	10.4258
CAPZA2	1.12749	26.2105	6.02878	4.68107e-09	8.09058e-07	10.349
NDUFB3	0.793275	27.6154	6.001	5.45808e-09	9.01182e-07	10.2035
CDC40	0.685263	28.5046	5.98879	5.83813e-09	9.32597e-07	10.1398
CGRRF1	0.591478	23.4676	5.98307	6.02505e-09	9.48091e-07	10.1099
CLIC3	-1.14128	27.6126	-5.97178	6.41147e-09	9.8878e-07	10.0511
SAMSN1	0.648295	25.7776	5.97009	6.4712e-09	9.8878e-07	10.0423
VPS29	0.756226	27.872	5.96533	6.64282e-09	1.0005e-06	10.0175
SUZ12	1.02336	27.1203	5.95158	7.16338e-09	1.01397e-06	9.94609
CD3E	-0.944126	28.723	-5.93368	7.90158e-09	1.07565e-06	9.85324
CNIH4	0.908326	26.6359	5.93198	7.97572e-09	1.07565e-06	9.8444
RPS15A	1.18086	37.1325	5.93005	8.06e-09	1.07565e-06	9.83445
PPP1CB	0.958476	28.2959	5.90665	9.15933e-09	1.19218e-06	9.71343
PACS1	-0.647397	24.8328	-5.9001	9.4922e-09	1.20186e-06	9.67965
DPM1	0.619559	28.0453	5.89906	9.54588e-09	1.20186e-06	9.67431
TMED7	0.653257	26.2901	5.89687	9.66068e-09	1.20186e-06	9.663
GLG1	-0.617561	30.9848	-5.88343	1.03934e-08	1.23303e-06	9.59381
ACTN4	-0.642554	27.5256	-5.88316	1.04088e-08	1.23303e-06	9.59242
ESYT1	-0.617144	30.7438	-5.86778	1.1316e-08	1.31104e-06	9.51334
MTMR6	0.642147	25.6472	5.86423	1.1536e-08	1.32019e-06	9.49512
RPLP0	0.856622	36.9954	5.84955	1.24915e-08	1.39965e-06	9.41984
COX7A2	0.694235	33.4483	5.82714	1.41005e-08	1.5326e-06	9.30523
VBP1	0.618192	27.1148	5.82071	1.45985e-08	1.5504e-06	9.2724
ZNF281	0.794269	27.2948	5.81935	1.47055e-08	1.5504e-06	9.2655
PAPOLA	0.857812	29.5079	5.80829	1.56092e-08	1.61341e-06	9.20909
CREG1	0.67202	29.1974	5.8024	1.61121e-08	1.61781e-06	9.17911
FOXN2	0.990856	25.9863	5.79934	1.63795e-08	1.62915e-06	9.16354
TMCO1	0.858569	28.1594	5.79572	1.67018e-08	1.64567e-06	9.14511
DEK	0.874032	27.7534	5.77571	1.85959e-08	1.73502e-06	9.04354
ZCCHC7	0.703419	25.4907	5.77067	1.91052e-08	1.76395e-06	9.018
FBXO4	0.649075	20.4264	5.76935	1.92407e-08	1.76395e-06	9.01131
RHOT1	0.767993	29.3367	5.7534	2.0956e-08	1.88837e-06	8.93058
PSMA4	0.614	27.7478	5.74709	2.1675e-08	1.92491e-06	8.89869
ANGEL2	0.626387	24.9793	5.71357	2.59151e-08	2.25804e-06	8.72983
ZBED5	0.766923	27.4772	5.704	2.72679e-08	2.31843e-06	8.68175
KCTD13	-0.920428	24.4597	-5.69841	2.80894e-08	2.36918e-06	8.6537
ACAT1	0.588145	23.2409	5.69653	2.83719e-08	2.37401e-06	8.64425
CARNS1	-0.91074	22.5663	-5.68969	2.94202e-08	2.44234e-06	8.60997
GALC	0.638534	27.2969	5.64233	3.77884e-08	2.94574e-06	8.37351
PGGT1B	0.605247	22.7669	5.63375	3.95356e-08	3.04251e-06	8.33083
ARGLU1	1.1869	31.2327	5.61117	4.45162e-08	3.32861e-06	8.21879
UBA1	-0.640434	27.6752	-5.60593	4.57547e-08	3.39713e-06	8.19288
FAM160B1	0.810946	23.7194	5.57814	5.29187e-08	3.80173e-06	8.05556
PPA2	0.59	24.0947	5.57782	5.30072e-08	3.80173e-06	8.05399
ACBD3	0.684862	25.5854	5.54365	6.33378e-08	4.25331e-06	7.88595
ACD	-0.653072	25.0782	-5.50318	7.8122e-08	4.95462e-06	7.68803
TPT1	0.882575	36.6897	5.50222	7.85121e-08	4.95462e-06	7.68333
YPEL5	0.80964	30.5705	5.5012	7.89237e-08	4.95462e-06	7.6784
FAM198B	0.910607	24.2436	5.4711	9.21799e-08	5.6503e-06	7.53198
DSC2	0.887195	21.9096	5.46774	9.37897e-08	5.71575e-06	7.51565
OXR1	0.928768	25.8745	5.46585	9.47014e-08	5.73814e-06	7.50653
UQCRQ	0.912488	30.2977	5.46442	9.54025e-08	5.74759e-06	7.49958
RAB10	0.865446	31.6642	5.45118	1.02114e-07	6.08245e-06	7.43547
SMAD5	0.679957	23.8141	5.43649	1.10103e-07	6.52145e-06	7.36447
LPAR6	0.832819	22.8951	5.43378	1.11641e-07	6.54959e-06	7.35139
STK17B	0.733636	26.5971	5.43292	1.12137e-07	6.54959e-06	7.34721
ACTR6	0.654222	24.143	5.41593	1.22314e-07	6.96038e-06	7.26534
TMEM126B	0.658889	22.5274	5.41411	1.23455e-07	6.96038e-06	7.25658
MYNN	0.617713	21.8451	5.40947	1.26411e-07	7.05157e-06	7.23429
TFRC	0.742	26.8211	5.40615	1.28568e-07	7.06045e-06	7.21834
EIF1AY	2.2718	25.7126	5.3913	1.38674e-07	7.57532e-06	7.14704
RBX1	0.779579	29.0977	5.3895	1.39953e-07	7.6058e-06	7.13839
CXCR3	-0.588326	24.4117	-5.37616	1.4977e-07	7.97489e-06	7.07452
TMEM123	1.18323	31.0621	5.35783	1.64358e-07	8.64873e-06	6.98696
SH3BGRL	0.692176	30.9243	5.35719	1.64886e-07	8.64873e-06	6.98394
CKLF	0.670991	33.324	5.35344	1.68047e-07	8.77089e-06	6.96606
PVRIG	-0.647623	28.8462	-5.33476	1.84686e-07	9.45217e-06	6.87714
ANXA1	0.813187	33.6672	5.31486	2.04178e-07	1.03993e-05	6.78267
TP53INP1	0.74763	29.0813	5.30177	2.18061e-07	1.07935e-05	6.72074
SLC35A1	0.78655	27.4745	5.28388	2.3854e-07	1.16189e-05	6.63625
SCAMP1	0.75632	25.4163	5.2758	2.48391e-07	1.17963e-05	6.59816
HPSE	0.677662	25.4577	5.26241	2.65586e-07	1.25003e-05	6.53518
ZUFSP	0.680804	22.6552	5.25271	2.78766e-07	1.29161e-05	6.48961
AZIN1	0.74818	28.9368	5.25231	2.7932e-07	1.29161e-05	6.48774
FYN	-0.58774	28.4049	-5.22478	3.20336e-07	1.44949e-05	6.35885
ZMPSTE24	0.676223	29.4391	5.21547	3.35481e-07	1.49872e-05	6.3154
BNIP3L	0.99009	29.1672	5.20162	3.59319e-07	1.56541e-05	6.25084
TMX1	0.941513	27.1393	5.19944	3.63219e-07	1.56943e-05	6.24069
IRF3	-0.597954	28.8436	-5.19159	3.77585e-07	1.60741e-05	6.20422
LRRN3	1.21757	27.5827	5.18988	3.80796e-07	1.60741e-05	6.19626
NAB1	0.624879	22.4349	5.18969	3.81156e-07	1.60741e-05	6.19537
AP1S2	0.949187	30.9762	5.18356	3.92863e-07	1.63714e-05	6.16693
ZNF586	0.633983	24.5045	5.18143	3.97014e-07	1.64792e-05	6.15705
CLDN5	-0.629281	23.346	-5.17877	4.02256e-07	1.66313e-05	6.14472
RAB8B	0.910666	28.8948	5.16962	4.20822e-07	1.7331e-05	6.1023
HSPB1	-0.695425	29.769	-5.16472	4.31101e-07	1.75486e-05	6.07962
RCOR3	0.670864	25.3844	5.16229	4.36293e-07	1.76917e-05	6.06836
RPAIN	0.625879	25.0999	5.13432	5.00505e-07	1.98377e-05	5.93933
PPIL3	0.912883	27.4189	5.13338	5.02818e-07	1.98547e-05	5.935
NAP1L1	0.717909	26.1296	5.132	5.06244e-07	1.99154e-05	5.92862
PLEKHF1	-0.704575	27.4522	-5.12632	5.20504e-07	2.04003e-05	5.90252
ABCA1	1.07649	24.4708	5.12528	5.23172e-07	2.04289e-05	5.89771
PTEN	0.626291	28.7843	5.11299	5.55558e-07	2.1534e-05	5.84129
CTSW	-0.835083	28.9305	-5.09763	5.98778e-07	2.27083e-05	5.77092
GDI2	0.609817	30.2552	5.0869	6.30888e-07	2.35034e-05	5.72186
RBM12B	0.755449	26.4078	5.07208	6.77998e-07	2.48424e-05	5.65423
MRPS18C	0.678335	24.2778	5.07168	6.79312e-07	2.48424e-05	5.65242
PPP1CC	0.708517	32.4187	5.06902	6.88161e-07	2.49322e-05	5.64026
LLGL1	-0.639002	24.193	-5.06646	6.96733e-07	2.50705e-05	5.62864
BTAF1	0.842454	27.4149	5.06209	7.11648e-07	2.55201e-05	5.60876
CMPK1	0.717939	22.9478	5.03172	8.24194e-07	2.86781e-05	5.47094
CD58	0.859956	26.3825	5.02698	8.43269e-07	2.9111e-05	5.44947
CYB5R4	0.646672	28.0603	5.02657	8.44918e-07	2.9111e-05	5.44764
CPD	0.753131	27.3642	5.02504	8.51164e-07	2.92307e-05	5.44072
UCP2	-0.904694	31.8233	-5.02079	8.68797e-07	2.96431e-05	5.42148
LRP10	-0.587708	31.4598	-5.01821	8.79658e-07	2.98207e-05	5.40983
C15orf39	-0.646191	29.8211	-5.01342	9.00157e-07	3.01281e-05	5.38821
FKBP8	-0.648254	24.6019	-5.00922	9.18494e-07	3.02953e-05	5.36929
ALCAM	0.586763	21.5085	5.009	9.195e-07	3.02953e-05	5.36827
SNX16	0.695486	21.7398	5.00685	9.29048e-07	3.03677e-05	5.35857
RPL31	1.24469	28.1632	4.98834	1.0153e-06	3.26352e-05	5.27529
GOLGA7	0.593975	31.2856	4.9779	1.06732e-06	3.38938e-05	5.22843
SRPK1	0.637991	26.8616	4.97403	1.08724e-06	3.43197e-05	5.21109
ZDHHC17	0.620502	25.5565	4.96769	1.12068e-06	3.52698e-05	5.18267
ATP6V1G1	0.585379	31.4301	4.96495	1.13547e-06	3.56286e-05	5.17039
RENBP	-0.657422	26.6369	-4.96289	1.14667e-06	3.58735e-05	5.16118
COX7B	0.626846	26.1002	4.95491	1.19114e-06	3.66148e-05	5.1255
SMARCC2	-0.673758	25.5572	-4.9549	1.1912e-06	3.66148e-05	5.12546
FBXO11	0.605051	27.7826	4.94298	1.26078e-06	3.83839e-05	5.07224
PID1	0.743586	24.7903	4.9398	1.27997e-06	3.85981e-05	5.05808
ARHGDIA	-0.607491	28.1651	-4.93571	1.30505e-06	3.90885e-05	5.03989
TMED5	0.801486	23.8631	4.91612	1.43216e-06	4.14815e-05	4.95278
RBM15	0.699064	25.4059	4.91449	1.44324e-06	4.1688e-05	4.94556
STYX	0.623875	27.7436	4.90263	1.52653e-06	4.3264e-05	4.89299
ZNF800	0.602917	23.6928	4.89411	1.58922e-06	4.4506e-05	4.85529
CD48	0.688886	32.7513	4.89381	1.59146e-06	4.4506e-05	4.85397
PPP2R5A	0.606499	26.387	4.89244	1.60178e-06	4.45581e-05	4.84791
OSBPL5	-0.585357	24.9227	-4.88151	1.68651e-06	4.63971e-05	4.79962
IL2RB	-0.781192	32.3063	-4.87731	1.72014e-06	4.67408e-05	4.78113
SSR1	0.651282	29.6058	4.8705	1.77613e-06	4.73715e-05	4.75113
GPR15	0.812738	20.5781	4.86957	1.78389e-06	4.73715e-05	4.74705
CCPG1	0.721421	26.4344	4.86905	1.78828e-06	4.73715e-05	4.74475
TAX1BP1	0.768814	30.1965	4.8679	1.79799e-06	4.73904e-05	4.73968
BNIP2	0.758122	28.112	4.8664	1.81072e-06	4.74885e-05	4.73307
DUS3L	-0.621858	24.4608	-4.8644	1.82782e-06	4.78181e-05	4.72427
ATP7A	0.695437	23.574	4.85456	1.91423e-06	4.97086e-05	4.68102
ASNSD1	0.671074	27.0532	4.84377	2.0134e-06	5.16479e-05	4.63372
RPL23	0.986049	29.039	4.84023	2.0471e-06	5.23849e-05	4.61819
WDFY1	0.737396	28.2695	4.83743	2.07409e-06	5.27038e-05	4.60593
LMBRD1	0.732394	30.3442	4.83542	2.09366e-06	5.2934e-05	4.59713
UHMK1	0.898189	28.5046	4.83233	2.12414e-06	5.33544e-05	4.58361
CD7	-0.587645	31.7864	-4.81879	2.26267e-06	5.61302e-05	4.52447
MAP1S	-0.678893	25.8707	-4.81761	2.27513e-06	5.62603e-05	4.51934
FEM1C	0.732671	25.4724	4.81728	2.27859e-06	5.62603e-05	4.51791
NIN	0.822886	24.5015	4.80748	2.38508e-06	5.86151e-05	4.47517
STAG2	0.755129	27.4847	4.80078	2.46053e-06	5.96354e-05	4.44603
CGGBP1	0.958591	28.2284	4.78844	2.60562e-06	6.24342e-05	4.39243
ACSL4	0.803134	24.5179	4.78431	2.65602e-06	6.33539e-05	4.37451
RASA1	0.665505	26.8956	4.77469	2.77708e-06	6.57949e-05	4.33282
LONRF1	0.776572	22.1469	4.7617	2.94896e-06	6.89376e-05	4.27666
VCAN	0.805707	32.2657	4.75602	3.0273e-06	6.98398e-05	4.25215
TBCE	0.607979	24.7057	4.75549	3.03467e-06	6.98571e-05	4.24987
RPL15	0.62653	32.7756	4.74621	3.16736e-06	7.17699e-05	4.20986
PHF20L1	0.688372	25.2991	4.74326	3.21069e-06	7.23296e-05	4.19716
DPY30	0.587931	27.9701	4.72012	3.57074e-06	7.77817e-05	4.09781
ACRBP	-0.745777	28.0087	-4.68696	4.15566e-06	8.86906e-05	3.95608
TMEM158	-1.0162	23.937	-4.67842	4.3205e-06	9.14678e-05	3.91975
RAB31	0.644753	33.6461	4.67681	4.35227e-06	9.17719e-05	3.91291
FAM117B	0.656225	27.3891	4.6753	4.38228e-06	9.20366e-05	3.90649
RAP2A	0.599474	23.1623	4.67439	4.40054e-06	9.21421e-05	3.90261
ZNF683	-0.970922	24.0435	-4.67418	4.40478e-06	9.21421e-05	3.90171
LSM3	0.612767	26.234	4.66864	4.51714e-06	9.36375e-05	3.87819
F5	0.722599	25.4695	4.66847	4.52067e-06	9.36375e-05	3.87745
PCNP	0.796255	28.8943	4.6662	4.56755e-06	9.4054e-05	3.86782
NRGN	-0.967505	30.4215	-4.65625	4.7786e-06	9.76372e-05	3.82565
SLC44A1	0.643504	25.681	4.63236	5.32453e-06	0.000105918	3.72467
CLEC4A	0.638361	29.2503	4.60808	5.94055e-06	0.000116849	3.62252
CAB39	0.724755	32.0485	4.56118	7.32983e-06	0.00013874	3.42654
DCUN1D4	0.647965	23.0995	4.53585	8.20529e-06	0.000152572	3.32138
GNA13	0.745048	27.323	4.53034	8.40834e-06	0.000154441	3.2986
GPBAR1	-0.737423	27.4795	-4.52944	8.44231e-06	0.000154795	3.29485
ANXA3	0.81385	21.4868	4.52639	8.55706e-06	0.000155547	3.28227
ZBTB33	0.623005	25.4683	4.52041	8.78695e-06	0.000157552	3.25757
UBL3	0.615502	28.0361	4.50774	9.29399e-06	0.000164878	3.20532
RB1CC1	0.699131	26.8871	4.506	9.36588e-06	0.000165243	3.19814
ACAP2	0.654653	26.0718	4.48466	1.02905e-05	0.000175868	3.11047
SKAP2	0.646086	28.6723	4.47913	1.05438e-05	0.000179295	3.08784
MFN1	0.629522	23.097	4.46658	1.11418e-05	0.000187051	3.03648
IFNGR1	0.694937	33.4612	4.46101	1.14174e-05	0.000189863	3.01374
OSBPL8	0.712503	27.6254	4.45216	1.18687e-05	0.000196132	2.97766
GZMM	-0.5884	27.1657	-4.41535	1.39366e-05	0.000224669	2.82827
COBLL1	0.70421	22.2278	4.41291	1.40853e-05	0.000226231	2.8184
CRIPT	0.607578	25.1633	4.40913	1.43185e-05	0.000228382	2.80313
JUP	-0.722469	23.1107	-4.40017	1.48865e-05	0.000235658	2.76696
ALOX12	-0.617887	23.9694	-4.39635	1.51352e-05	0.000238355	2.75156
RPS27L	0.750828	27.1755	4.39481	1.52364e-05	0.000238991	2.74537
PLCB2	-0.609872	29.1266	-4.39276	1.53724e-05	0.00023975	2.7371
ZNF26	0.705471	22.7355	4.38935	1.56008e-05	0.000242036	2.7234
ATP8B4	0.737358	23.9542	4.3703	1.69393e-05	0.000256965	2.6469
ZNF25	0.637493	24.3343	4.35596	1.80187e-05	0.000269846	2.58951
MITD1	0.596932	26.9206	4.33661	1.95802e-05	0.000289124	2.51233
TMCO6	-0.589124	23.1395	-4.326	2.04902e-05	0.00029797	2.47016
PFDN5	0.646295	33.8701	4.31754	2.12451e-05	0.000306412	2.43657
MS4A6A	0.598709	33.384	4.31224	2.17309e-05	0.000312504	2.41559
ICOS	0.731898	24.1423	4.30112	2.27863e-05	0.000324205	2.37158
BAZ2B	0.786729	27.0883	4.29791	2.31001e-05	0.000327344	2.35889
CAMP	1.08976	27.9889	4.26916	2.60983e-05	0.000357807	2.24569
RSBN1	0.624233	27.8801	4.26562	2.64925e-05	0.000362224	2.23179
REEP5	0.692662	29.4867	4.25575	2.76206e-05	0.00037672	2.19312
AQP10	-0.726579	21.9475	-4.25292	2.79525e-05	0.000379442	2.18205
CMTM6	0.67895	27.4316	4.25213	2.80464e-05	0.000380069	2.17894
ZMYM1	0.600355	22.949	4.25145	2.81262e-05	0.000380619	2.17631
RASGRP3	0.658859	23.4364	4.25006	2.82914e-05	0.000381489	2.17088
DCP2	0.756139	28.98	4.23034	3.07408e-05	0.000407889	2.09393
NFKBIZ	0.681141	31.1419	4.2271	3.11629e-05	0.000411718	2.08129
RPS4Y1	2.82392	30.7331	4.19691	3.5362e-05	0.00045466	1.9642
PTBP2	0.899308	21.0399	4.18688	3.68731e-05	0.000470646	1.92546
TMEM71	0.689757	32.2776	4.18613	3.69893e-05	0.000470988	1.92255
ZDHHC23	0.646849	20.3303	4.17674	3.84628e-05	0.000483528	1.88639
TLR8	0.694017	29.9761	4.1705	3.94734e-05	0.000494849	1.86238
PJA2	0.760064	30.7414	4.1642	4.05211e-05	0.000505579	1.83814
ITGAV	0.586925	22.8187	4.15485	4.21225e-05	0.000522468	1.80228
PLXNA3	-0.740466	21.1286	-4.15436	4.22083e-05	0.000522755	1.8004
BMI1	0.607723	25.1083	4.15018	4.29451e-05	0.000529556	1.78439
LAG3	-0.64012	22.6709	-4.14776	4.33765e-05	0.000531765	1.77514
ARPC5	0.601572	33.3878	4.1395	4.48823e-05	0.000547045	1.74358
DPY19L4	0.593105	21.5461	4.12325	4.79939e-05	0.000578392	1.68159
EOMES	-0.604523	28.8871	-4.09145	5.46837e-05	0.000639168	1.56099
OSBPL7	-0.712981	23.3659	-4.09051	5.48942e-05	0.000640919	1.55744
DOCK11	0.585377	29.5602	4.07704	5.79992e-05	0.000667561	1.50662
CTSK	0.71782	22.2576	4.06791	6.01998e-05	0.000685933	1.47223
ANKRD49	0.610149	25.8792	4.05459	6.35492e-05	0.000711432	1.42224
NKG7	-0.70009	36.5498	-4.04075	6.72195e-05	0.000739765	1.37041
PRKAR1A	0.759478	32.8565	4.03735	6.81524e-05	0.000743051	1.35769
RNFT1	0.675829	23.544	4.03407	6.90621e-05	0.000749097	1.34546
GP9	-0.824667	28.8212	-3.99905	7.95333e-05	0.000841042	1.21526
SLC38A2	0.592101	27.4001	3.92632	0.000106291	0.0010612	0.948126
TRAM1	0.655147	32.5629	3.92587	0.000106478	0.00106191	0.946506
OGT	0.737468	31.0204	3.92032	0.000108841	0.00108052	0.926305
KLHL2	0.607744	24.4598	3.9012	0.000117369	0.00114789	0.856908
CD160	-0.615303	25.5372	-3.87509	0.000130041	0.0012385	0.762643
FCHO2	0.644312	20.5074	3.83491	0.000152099	0.00140051	0.618707
ITGAE	0.59288	25.8164	3.83049	0.000154731	0.00142226	0.602959
RAD9A	-0.600569	23.8241	-3.82288	0.000159367	0.00145725	0.575858
ASCC2	-0.592846	33.7655	-3.82116	0.000160433	0.00146573	0.569737
CCL5	-0.612953	35.2856	-3.8178	0.000162533	0.00148046	0.557806
SPRYD3	-0.696803	32.3346	-3.8123	0.000166026	0.00150445	0.53829
TPM2	-0.847673	22.5999	-3.80629	0.000169927	0.00153517	0.51698
GRINA	-0.649386	28.4435	-3.7985	0.000175108	0.0015712	0.48943
FBXO33	0.59122	26.4667	3.75626	0.000205911	0.00177073	0.34088
MED25	-0.628763	28.3862	-3.73597	0.000222463	0.00187515	0.27006
GZMH	-0.98232	31.842	-3.73009	0.000227491	0.00190933	0.249597
ACTR2	0.679552	32.658	3.73006	0.000227522	0.00190933	0.249471
NUPL2	0.616376	24.8299	3.70005	0.000254893	0.0020832	0.145517
SMOX	-0.634209	25.0997	-3.69339	0.00026137	0.00212789	0.122564
CHURC1	0.830826	29.1782	3.68192	0.000272898	0.00220135	0.0830987
NFXL1	0.649017	23.3052	3.66785	0.000287696	0.00229095	0.0348294
PTGS2	0.674714	20.6721	3.66638	0.000289285	0.00229979	0.0297955
SRSF6	0.787781	30.6138	3.6653	0.00029046	0.00230596	0.0260912
TLR6	0.647835	27.0248	3.6439	0.000314632	0.00244744	-0.046934
TMEM144	0.625797	19.6866	3.63686	0.000322988	0.00249287	-0.0708683
DOCK5	-0.664779	22.399	-3.63376	0.000326734	0.00251994	-0.0813969
CD52	0.708034	35.4278	3.6004	0.00036972	0.00276647	-0.194176
S100A12	0.940213	31.6409	3.58341	0.000393598	0.00289178	-0.251239
RGS18	0.867643	29.124	3.57691	0.00040311	0.00293305	-0.273003
RPS24	0.650759	27.4577	3.56972	0.000413886	0.00300523	-0.297041
CPNE8	0.641443	22.9457	3.52956	0.00047921	0.00336372	-0.430478
ANKRD12	0.593451	25.7175	3.52264	0.000491395	0.0034129	-0.453325
PTGDS	-0.799969	24.2671	-3.52018	0.000495798	0.00343443	-0.461439
TTC16	-0.616515	22.8282	-3.50639	0.000521158	0.00357254	-0.506807
SCML1	0.727572	22.2701	3.44952	0.000639198	0.00420141	-0.692258
HBD	1.03628	33.5852	3.44376	0.000652441	0.00427248	-0.710866
GZMB	-0.639301	33.3283	-3.39586	0.000773065	0.00489515	-0.864651
GNLY	-0.788553	33.5853	-3.37536	0.000830793	0.00518287	-0.929856
WDR19	0.622063	21.3107	3.31857	0.00101237	0.0060541	-1.10857
ZNF600	-0.586036	25.4676	-3.29749	0.00108868	0.00640511	-1.17418
SS18L1	0.600459	23.2864	3.25907	0.0012417	0.00708785	-1.29277
LY6E	-0.657566	30.4855	-3.24428	0.00130574	0.00736171	-1.33806
HDC	-0.776781	22.7943	-3.21807	0.00142687	0.00788033	-1.41791
TMEM86B	-0.597891	24.4821	-3.18444	0.00159746	0.00859284	-1.51941
LYZ	0.67709	38.4451	3.17477	0.00164994	0.0088167	-1.54844
GCA	0.621808	35.3135	3.10992	0.00204486	0.01042	-1.74084
SLC22A15	0.630305	23.5779	3.05902	0.00241398	0.0119095	-1.88924
AHSP	0.86923	29.6886	2.9135	0.00383334	0.0171249	-2.30084
LTF	0.637576	22.5359	2.68954	0.00754167	0.0294925	-2.89712
BCL2L1	-0.623654	31.6713	-2.6841	0.00766256	0.0298877	-2.91103
CLEC12A	0.71553	30.3501	2.59662	0.00986225	0.0365218	-3.13117
ELANE	0.618028	21.9616	2.55715	0.0110282	0.0397863	-3.22821
OSBP2	-0.591811	23.85	-2.49739	0.0130285	0.0452287	-3.37244
PROK2	0.713541	31.7741	2.40081	0.0169464	0.0550179	-3.59858
IFITM3	-0.602941	34.8562	-2.32625	0.0206481	0.0644062	-3.76729
