# Supplementary material for: Identification of immune-related biomarkers in peripheral blood of schizophrenia using bioinformatic methods and machine learning algorithms
Source: Front Cell Neurosci. 2023 Sep 28;17:1256184. doi: 10.3389/fncel.2023.1256184 (PMC10568181; doi:10.3389/fncel.2023.1256184)
Supplement: Supplementary file 6 [file Data_Sheet_6.XLSX]

## Sheet: key genes
Key genes
FAM110A
GPR160
FAM96A
SPOCK2
CLDND1
FAR1
DENND1C
CDKN1C
CYP1B1
ATP5C1
PRPF8
RSL24D1
POLR2A
BTF3L4
RPRD1A
NSMAF
PCMT1
NDUFA4
GAPT
SUB1
SLC38A6
ESAM
S1PR5
FAM76B
PEX2
GLRX
MCEE
HINT1
NDUFB3
CDC40
CGRRF1
VPS29
SUZ12
CNIH4
RPS15A
PPP1CB
PACS1
DPM1
TMED7
GLG1
ESYT1
MTMR6
COX7A2
VBP1
ZNF281
PAPOLA
FOXN2
TMCO1
DEK
ZCCHC7
RHOT1
ANGEL2
ZBED5
KCTD13
ACAT1
CARNS1
GALC
PGGT1B
ARGLU1
FAM160B1
PPA2
ACBD3
ACD
DSC2
OXR1
UQCRQ
SMAD5
LPAR6
STK17B
ACTR6
TMEM126B
MYNN
EIF1AY
TMEM123
SH3BGRL
PVRIG
TP53INP1
SLC35A1
ZUFSP
AZIN1
ZMPSTE24
BNIP3L
TMX1
LRRN3
NAB1
ZNF586
CLDN5
RAB8B
HSPB1
RCOR3
RPAIN
PPIL3
NAP1L1
PLEKHF1
CTSW
RBM12B
MRPS18C
PPP1CC
LLGL1
BTAF1
CMPK1
CYB5R4
CPD
UCP2
LRP10
C15orf39
FKBP8
SNX16
RPL31
SRPK1
ZDHHC17
RENBP
SMARCC2
PID1
ARHGDIA
TMED5
RBM15
STYX
ZNF800
OSBPL5
SSR1
GPR15
CCPG1
BNIP2
DUS3L
ASNSD1
RPL23
WDFY1
LMBRD1
UHMK1
MAP1S
FEM1C
NIN
STAG2
CGGBP1
ACSL4
RASA1
VCAN
TBCE
RPL15
PHF20L1
DPY30
ACRBP
TMEM158
FAM117B
RAP2A
ZNF683
LSM3
F5
PCNP
NRGN
SLC44A1
DCUN1D4
GNA13
GPBAR1
ANXA3
ZBTB33
UBL3
RB1CC1
ACAP2
SKAP2
MFN1
OSBPL8
COBLL1
CRIPT
ALOX12
RPS27L
PLCB2
ZNF26
ZNF25
MITD1
TMCO6
PFDN5
BAZ2B
RSBN1
REEP5
AQP10
ZMYM1
DCP2
RPS4Y1
PTBP2
TMEM71
ZDHHC23
DPY19L4
EOMES
OSBPL7
DOCK11
ANKRD49
PRKAR1A
RNFT1
GP9
SLC38A2
TRAM1
FCHO2
ITGAE
RAD9A
ASCC2
SPRYD3
GRINA
FBXO33
MED25
NUPL2
SMOX
CHURC1
NFXL1
SRSF6
TMEM144
DOCK5
RGS18
CPNE8
ANKRD12
TTC16
SCML1
HBD
WDR19
ZNF600
SS18L1
LY6E
TMEM86B
SLC22A15
AHSP
OSBP2
S100A8
ITGAL
GMFB
SPTAN1
TLR10
LY96
ARG1
EXOC6
PRF1
COMMD3
CAPZA2
CLIC3
SAMSN1
CD3E
ACTN4
RPLP0
CREG1
FBXO4
PSMA4
UBA1
TPT1
YPEL5
FAM198B
RAB10
TFRC
RBX1
CXCR3
CKLF
ANXA1
SCAMP1
HPSE
FYN
IRF3
AP1S2
ABCA1
PTEN
GDI2
CD58
ALCAM
GOLGA7
ATP6V1G1
FBXO11
CD48
PPP2R5A
IL2RB
TAX1BP1
ATP7A
CD7
LONRF1
RAB31
CLEC4A
CAB39
IFNGR1
GZMM
JUP
ATP8B4
MS4A6A
ICOS
CAMP
CMTM6
RASGRP3
NFKBIZ
TLR8
PJA2
ITGAV
PLXNA3
BMI1
LAG3
ARPC5
CTSK
NKG7
OGT
KLHL2
CD160
CCL5
TPM2
GZMH
ACTR2
PTGS2
TLR6
CD52
S100A12
RPS24
PTGDS
GZMB
GNLY
HDC
LYZ
GCA
LTF
BCL2L1
CLEC12A
ELANE
PROK2
IFITM3
