# Supplementary material for: Identification of immune-related biomarkers in peripheral blood of schizophrenia using bioinformatic methods and machine learning algorithms
Source: Front Cell Neurosci. 2023 Sep 28;17:1256184. doi: 10.3389/fncel.2023.1256184 (PMC10568181; doi:10.3389/fncel.2023.1256184)
Supplement: Supplementary file 7 [file Data_Sheet_7.XLSX]

## Sheet: Sheet 1
ID	Description	GeneRatio	BgRatio	pvalue	p.adjust	qvalue	geneID	Count
hsa03010	Ribosome	10/147	167/8223	0.000791582	0.154904	0.151028	RSL24D1/RPS15A/RPLP0/MRPS18C/RPL31/RPL23/RPL15/RPS27L/RPS4Y1/RPS24	10
hsa04071	Sphingolipid signaling pathway	8/147	119/8223	0.00126971	0.154904	0.151028	PPP2R1A/NSMAF/S1PR5/FYN/PTEN/PPP2R5A/GNA13/PLCB2	8
hsa04514	Cell adhesion molecules	9/147	157/8223	0.00195674	0.159148	0.155166	ITGAL/ESAM/GLG1/CLDN5/CD58/ALCAM/VCAN/ICOS/ITGAV	9
hsa05171	Coronavirus disease - COVID-19	11/147	232/8223	0.00289027	0.176306	0.171895	RSL24D1/RPS15A/RPLP0/IRF3/RPL31/RPL23/RPL15/RPS27L/RPS4Y1/TLR8/RPS24	11
hsa04137	Mitophagy - animal	5/147	72/8223	0.00913684	0.288816	0.281589	RHOT1/BNIP3L/TAX1BP1/MFN1/BCL2L1	5
hsa05142	Chagas disease	6/147	102/8223	0.00973078	0.288816	0.281589	PPP2R1A/CD3E/IFNGR1/PLCB2/CCL5/TLR6	6
hsa00190	Oxidative phosphorylation	7/147	134/8223	0.0100566	0.288816	0.281589	NDUFA4/NDUFB3/COX7A2/PPA2/UQCRQ/ATP6V1G1/COX7B	7
hsa05415	Diabetic cardiomyopathy	9/147	203/8223	0.010458	0.288816	0.281589	NDUFA4/NDUFB3/PPP1CB/COX7A2/UQCRQ/PTEN/PPP1CC/COX7B/PLCB2	9
hsa04620	Toll-like receptor signaling pathway	6/147	104/8223	0.010653	0.288816	0.281589	LY96/IRF3/TLR8/CTSK/CCL5/TLR6	6
hsa04810	Regulation of actin cytoskeleton	9/147	229/8223	0.0214288	0.478022	0.466061	ITGAL/PPP1CB/ACTN4/PPP1CC/GNA13/ITGAV/ARPC5/ITGAE/ACTR2	9
hsa05202	Transcriptional misregulation in cancer	8/147	193/8223	0.0222212	0.478022	0.466061	IL2RB/JUP/NFKBIZ/BMI1/GZMB/SS18L1/BCL2L1/ELANE	8
hsa04611	Platelet activation	6/147	124/8223	0.0235093	0.478022	0.466061	PPP1CB/FYN/PPP1CC/GNA13/PLCB2/GP9	6
hsa03015	mRNA surveillance pathway	5/147	97/8223	0.0296028	0.513651	0.500799	PPP2R1A/PPP1CB/PAPOLA/PPP1CC/PPP2R5A	5
hsa04650	Natural killer cell mediated cytotoxicity	6/147	131/8223	0.0297634	0.513651	0.500799	ITGAL/PRF1/FYN/CD48/IFNGR1/GZMB	6
hsa04530	Tight junction	7/147	169/8223	0.0316622	0.513651	0.500799	PPP2R1A/ACTN4/CLDN5/RAB8B/LLGL1/ARPC5/ACTR2	7
hsa04210	Apoptosis	6/147	136/8223	0.0348445	0.513651	0.500799	SPTAN1/PRF1/CTSW/CTSK/GZMB/BCL2L1	6
hsa04144	Endocytosis	9/147	251/8223	0.0357872	0.513651	0.500799	CAPZA2/VPS29/RAB10/TFRC/IL2RB/RAB31/ACAP2/ARPC5/ACTR2	9
hsa05012	Parkinson disease	9/147	266/8223	0.0487268	0.660519	0.643992	NDUFA4/NDUFB3/COX7A2/PSMA4/UBA1/UQCRQ/COX7B/MFN1/BCL2L1	9
