# Supplementary material for: Identification of immune-related biomarkers in peripheral blood of schizophrenia using bioinformatic methods and machine learning algorithms
Source: Front Cell Neurosci. 2023 Sep 28;17:1256184. doi: 10.3389/fncel.2023.1256184 (PMC10568181; doi:10.3389/fncel.2023.1256184)
Supplement: Supplementary file 8 [file Data_Sheet_8.XLSX]

## Sheet: MF
ID	Description	GeneRatio	BgRatio	pvalue	p.adjust	qvalue	geneID	Count
GO:0015248	sterol transporter activity	5/305	33/18352	0.000198769	0.112106	0.106289	ABCA1/OSBPL5/OSBPL8/OSBPL7/OSBP2	5
GO:0035325	Toll-like receptor binding	3/305	12/18352	0.000894677	0.145196	0.137663	S100A8/LY96/TLR6	3
GO:0015485	cholesterol binding	5/305	49/18352	0.00128597	0.145196	0.137663	ABCA1/OSBPL5/OSBPL8/OSBPL7/OSBP2	5
GO:0035091	phosphatidylinositol binding	12/305	262/18352	0.0015148	0.145196	0.137663	DENND1C/ESYT1/PLEKHF1/SNX16/OSBPL5/WDFY1/NRGN/ACAP2/OSBPL8/MITD1/OGT/FCHO2	12
GO:0098632	cell-cell adhesion mediator activity	5/305	51/18352	0.001542	0.145196	0.137663	ESAM/DSC2/RAB10/ANXA1/JUP	5
GO:0004722	protein serine/threonine phosphatase activity	6/305	75/18352	0.00154464	0.145196	0.137663	PPP2R1A/PPP1CB/MTMR6/PPA2/PTEN/PPP1CC	6
GO:0003735	structural constituent of ribosome	10/305	202/18352	0.0020935	0.168677	0.159925	RSL24D1/RPS15A/RPLP0/MRPS18C/RPL31/RPL23/RPL15/RPS27L/RPS4Y1/RPS24	10
GO:0032934	sterol binding	5/305	59/18352	0.00295084	0.199038	0.188711	ABCA1/OSBPL5/OSBPL8/OSBPL7/OSBP2	5
GO:0098631	cell adhesion mediator activity	5/305	60/18352	0.00317613	0.199038	0.188711	ESAM/DSC2/RAB10/ANXA1/JUP	5
GO:0005543	phospholipid binding	16/305	454/18352	0.0040093	0.226125	0.214392	DENND1C/ESYT1/ANXA1/PLEKHF1/ABCA1/SNX16/OSBPL5/WDFY1/NRGN/ANXA3/ACAP2/OSBPL8/MITD1/OGT/FCHO2/CPNE8	16
GO:0004721	phosphoprotein phosphatase activity	8/305	179/18352	0.010287	0.326836	0.309878	PPP2R1A/PPP1CB/MTMR6/PPA2/PTEN/PPP1CC/STYX/PPP2R5A	8
GO:1901981	phosphatidylinositol phosphate binding	8/305	179/18352	0.010287	0.326836	0.309878	DENND1C/PLEKHF1/OSBPL5/NRGN/ACAP2/OSBPL8/OGT/FCHO2	8
GO:0004129	cytochrome-c oxidase activity	3/305	28/18352	0.0109507	0.326836	0.309878	NDUFA4/COX7A2/COX7B	3
GO:0015002	heme-copper terminal oxidase activity	3/305	28/18352	0.0109507	0.326836	0.309878	NDUFA4/COX7A2/COX7B	3
GO:0016676	oxidoreductase activity, acting on a heme group of donors, oxygen as acceptor	3/305	28/18352	0.0109507	0.326836	0.309878	NDUFA4/COX7A2/COX7B	3
GO:0019706	protein-cysteine S-palmitoyltransferase activity	3/305	28/18352	0.0109507	0.326836	0.309878	GOLGA7/ZDHHC17/ZDHHC23	3
GO:0019707	protein-cysteine S-acyltransferase activity	3/305	28/18352	0.0109507	0.326836	0.309878	GOLGA7/ZDHHC17/ZDHHC23	3
GO:0016803	ether hydrolase activity	2/305	10/18352	0.011344	0.326836	0.309878	ALOX12/TMEM86B	2
GO:0016675	oxidoreductase activity, acting on a heme group of donors	3/305	29/18352	0.0120665	0.326836	0.309878	NDUFA4/COX7A2/COX7B	3
GO:0005544	calcium-dependent phospholipid binding	4/305	54/18352	0.0123307	0.326836	0.309878	ESYT1/ANXA1/ANXA3/CPNE8	4
GO:0070273	phosphatidylinositol-4-phosphate binding	3/305	30/18352	0.0132453	0.326836	0.309878	PLEKHF1/OSBPL5/OSBPL8	3
GO:0016801	hydrolase activity, acting on ether bonds	2/305	11/18352	0.013714	0.326836	0.309878	ALOX12/TMEM86B	2
GO:0050786	RAGE receptor binding	2/305	11/18352	0.013714	0.326836	0.309878	S100A8/S100A12	2
GO:0043178	alcohol binding	5/305	86/18352	0.0143113	0.326836	0.309878	ABCA1/OSBPL5/OSBPL8/OSBPL7/OSBP2	5
GO:0030291	protein serine/threonine kinase inhibitor activity	3/305	31/18352	0.0144874	0.326836	0.309878	CDKN1C/HSPB1/PRKAR1A	3
GO:1990841	promoter-specific chromatin binding	4/305	58/18352	0.0157147	0.327882	0.31087	POLR2A/SUZ12/ZNF683/BMI1	4
GO:0016417	S-acyltransferase activity	3/305	32/18352	0.0157933	0.327882	0.31087	GOLGA7/ZDHHC17/ZDHHC23	3
GO:0016004	phospholipase activator activity	2/305	12/18352	0.0162778	0.327882	0.31087	NSMAF/CCL5	2
GO:0001530	lipopolysaccharide binding	3/305	33/18352	0.0171633	0.333797	0.316478	LY96/CAMP/LTF	3
GO:0004859	phospholipase inhibitor activity	2/305	13/18352	0.0190286	0.335379	0.317978	ANXA1/ANXA3	2
GO:0034236	protein kinase A catalytic subunit binding	2/305	13/18352	0.0190286	0.335379	0.317978	PJA2/PRKAR1A	2
GO:0086080	protein binding involved in heterotypic cell-cell adhesion	2/305	13/18352	0.0190286	0.335379	0.317978	DSC2/JUP	2
GO:0019843	rRNA binding	4/305	64/18352	0.0217952	0.363192	0.344347	RPLP0/MRPS18C/RPL23/RPS4Y1	4
GO:0060229	lipase activator activity	2/305	14/18352	0.0219593	0.363192	0.344347	NSMAF/CCL5	2
GO:0004860	protein kinase inhibitor activity	4/305	65/18352	0.0229299	0.363192	0.344347	GMFB/CDKN1C/HSPB1/PRKAR1A	4
GO:0016409	palmitoyltransferase activity	3/305	39/18352	0.0267385	0.363192	0.344347	GOLGA7/ZDHHC17/ZDHHC23	3
GO:0019210	kinase inhibitor activity	4/305	69/18352	0.0278238	0.363192	0.344347	GMFB/CDKN1C/HSPB1/PRKAR1A	4
GO:0003953	NAD+ nucleosidase activity	2/305	16/18352	0.0283341	0.363192	0.344347	TLR10/TLR6	2
GO:0005092	GDP-dissociation inhibitor activity	2/305	16/18352	0.0283341	0.363192	0.344347	GDI2/ARHGDIA	2
GO:0005521	lamin binding	2/305	16/18352	0.0283341	0.363192	0.344347	BNIP3L/PPP1CC	2
GO:0017070	U6 snRNA binding	2/305	16/18352	0.0283341	0.363192	0.344347	PRPF8/LSM3	2
GO:0045125	bioactive lipid receptor activity	2/305	16/18352	0.0283341	0.363192	0.344347	S1PR5/LPAR6	2
GO:0050135	NAD(P)+ nucleosidase activity	2/305	16/18352	0.0283341	0.363192	0.344347	TLR10/TLR6	2
GO:0061809	NAD+ nucleotidase, cyclic ADP-ribose generating	2/305	16/18352	0.0283341	0.363192	0.344347	TLR10/TLR6	2
GO:0004438	phosphatidylinositol-3-phosphatase activity	2/305	17/18352	0.0317653	0.383418	0.363525	MTMR6/PTEN	2
GO:0016854	racemase and epimerase activity	2/305	17/18352	0.0317653	0.383418	0.363525	MCEE/RENBP	2
GO:0005496	steroid binding	5/305	106/18352	0.031973	0.383418	0.363525	ABCA1/OSBPL5/OSBPL8/OSBPL7/OSBP2	5
GO:0019003	GDP binding	4/305	74/18352	0.0347531	0.383418	0.363525	RAB10/RAB8B/RAB31/RAP2A	4
GO:0019887	protein kinase regulator activity	7/305	185/18352	0.0353001	0.383418	0.363525	GMFB/CDKN1C/HSPB1/CAB39/PRKAR1A/CCL5/LTF	7
GO:0052744	phosphatidylinositol monophosphate phosphatase activity	2/305	18/18352	0.0353506	0.383418	0.363525	MTMR6/PTEN	2
GO:0055102	lipase inhibitor activity	2/305	18/18352	0.0353506	0.383418	0.363525	ANXA1/ANXA3	2
GO:0098641	cadherin binding involved in cell-cell adhesion	2/305	18/18352	0.0353506	0.383418	0.363525	RAB10/ANXA1	2
GO:0009055	electron transfer activity	5/305	111/18352	0.0378662	0.402953	0.382046	NDUFA4/GLRX/COX7A2/UQCRQ/COX7B	5
GO:0005096	GTPase activator activity	9/305	275/18352	0.0409653	0.42786	0.40566	GDI2/LLGL1/ARHGDIA/BNIP2/RASA1/ACAP2/RASGRP3/DOCK5/RGS18	9
GO:0005548	phospholipid transporter activity	3/305	48/18352	0.0454228	0.457473	0.433737	ABCA1/OSBPL5/OSBPL8	3
GO:0015026	coreceptor activity	3/305	48/18352	0.0454228	0.457473	0.433737	LY96/GPR15/ITGAV	3

## Sheet: CC
ID	Description	GeneRatio	BgRatio	pvalue	p.adjust	qvalue	geneID	Count
GO:0042581	specific granule	15/305	160/19559	3.27016e-08	1.35385e-05	1.15316e-05	ITGAL/SPTAN1/ARG1/SCAMP1/HPSE/ANXA3/JUP/ATP8B4/CAMP/CMTM6/ITGAV/LYZ/LTF/CLEC12A/ELANE	15
GO:0034774	secretory granule lumen	19/305	322/19559	8.04582e-07	0.000109826	9.35458e-05	S100A8/SPTAN1/ARG1/ACTN4/CREG1/HPSE/CTSW/GDI2/F5/CAB39/JUP/CAMP/ARPC5/ACTR2/S100A12/LYZ/GCA/LTF/ELANE	19
GO:0060205	cytoplasmic vesicle lumen	19/305	326/19559	9.68342e-07	0.000109826	9.35458e-05	S100A8/SPTAN1/ARG1/ACTN4/CREG1/HPSE/CTSW/GDI2/F5/CAB39/JUP/CAMP/ARPC5/ACTR2/S100A12/LYZ/GCA/LTF/ELANE	19
GO:0031983	vesicle lumen	19/305	328/19559	1.06112e-06	0.000109826	9.35458e-05	S100A8/SPTAN1/ARG1/ACTN4/CREG1/HPSE/CTSW/GDI2/F5/CAB39/JUP/CAMP/ARPC5/ACTR2/S100A12/LYZ/GCA/LTF/ELANE	19
GO:0035580	specific granule lumen	8/305	62/19559	5.19278e-06	0.000429962	0.000366228	SPTAN1/ARG1/HPSE/JUP/CAMP/LYZ/LTF/ELANE	8
GO:0045335	phagocytic vesicle	11/305	140/19559	1.2616e-05	0.000870502	0.000741465	RAB10/RAB8B/ABCA1/ATP7A/RAB31/ANXA3/ITGAV/TLR6/GNLY/LTF/ELANE	11
GO:0022626	cytosolic ribosome	9/305	110/19559	5.67282e-05	0.00335507	0.00285774	RSL24D1/RPS15A/RPLP0/RPL31/RPL23/RPL15/RPS27L/RPS4Y1/RPS24	9
GO:0005775	vacuolar lumen	11/305	173/19559	8.894e-05	0.00460264	0.00392038	ARG1/CREG1/GALC/HPSE/GDI2/VCAN/CTSK/ACTR2/LYZ/GCA/ELANE	11
GO:1904724	tertiary granule lumen	6/305	55/19559	0.000208781	0.00960392	0.0081803	SPTAN1/YPEL5/GOLGA7/CAMP/LYZ/LTF	6
GO:0035578	azurophil granule lumen	7/305	91/19559	0.000553578	0.0229181	0.0195209	ARG1/CREG1/GDI2/ACTR2/LYZ/GCA/ELANE	7
GO:0044391	ribosomal subunit	10/305	187/19559	0.00073164	0.0274152	0.0233513	RSL24D1/RPS15A/RPLP0/MRPS18C/RPL31/RPL23/RPL15/RPS27L/RPS4Y1/RPS24	10
GO:0030135	coated vesicle	13/305	298/19559	0.000857872	0.0274152	0.0233513	DENND1C/CNIH4/PACS1/TMED7/TFRC/SCAMP1/RAB8B/TMED5/ATP7A/LMBRD1/F5/NRGN/FCHO2	13
GO:0005925	focal adhesion	16/305	415/19559	0.000860863	0.0274152	0.0233513	PPP1CB/ACTN4/RPLP0/RAB10/ANXA1/HSPB1/GDI2/PPP1CC/ALCAM/RPL31/RPL23/GNA13/JUP/ITGAV/ARPC5/ACTR2	16
GO:0030055	cell-substrate junction	16/305	423/19559	0.00105143	0.0307402	0.0261835	PPP1CB/ACTN4/RPLP0/RAB10/ANXA1/HSPB1/GDI2/PPP1CC/ALCAM/RPL31/RPL23/GNA13/JUP/ITGAV/ARPC5/ACTR2	16
GO:0070820	tertiary granule	9/305	164/19559	0.00111378	0.0307402	0.0261835	SPTAN1/YPEL5/CD58/GOLGA7/ATP8B4/CAMP/LYZ/LTF/CLEC12A	9
GO:0030670	phagocytic vesicle membrane	6/305	77/19559	0.00128302	0.0331981	0.028277	RAB10/RAB8B/ATP7A/RAB31/ANXA3/TLR6	6
GO:0022625	cytosolic large ribosomal subunit	5/305	58/19559	0.00208082	0.0505872	0.0430885	RSL24D1/RPLP0/RPL31/RPL23/RPL15	5
GO:0005798	Golgi-associated vesicle	9/305	181/19559	0.00219945	0.0505872	0.0430885	CNIH4/PACS1/TMED7/RAB8B/ZDHHC17/TMED5/ATP7A/F5/NRGN	9
GO:0035579	specific granule membrane	6/305	91/19559	0.00301006	0.0583903	0.0497349	ITGAL/SCAMP1/ATP8B4/CMTM6/ITGAV/CLEC12A	6
GO:0005766	primary lysosome	8/305	155/19559	0.00304001	0.0583903	0.0497349	ARG1/CREG1/GDI2/CMTM6/ACTR2/LYZ/GCA/ELANE	8
GO:0042582	azurophil granule	8/305	155/19559	0.00304001	0.0583903	0.0497349	ARG1/CREG1/GDI2/CMTM6/ACTR2/LYZ/GCA/ELANE	8
GO:0001772	immunological synapse	4/305	39/19559	0.00310286	0.0583903	0.0497349	CD3E/ALCAM/PRKAR1A/GZMB	4
GO:0030139	endocytic vesicle	12/305	313/19559	0.00388215	0.0698787	0.0595203	RAB10/RAB8B/ABCA1/ATP7A/LMBRD1/RAB31/ANXA3/ITGAV/TLR6/GNLY/LTF/ELANE	12
GO:0097038	perinuclear endoplasmic reticulum	3/305	22/19559	0.00464184	0.0800717	0.0682024	FYN/OSBPL7/OSBP2	3
GO:0015935	small ribosomal subunit	5/305	74/19559	0.00598095	0.0936186	0.0797413	RPS15A/MRPS18C/RPS27L/RPS4Y1/RPS24	5
GO:0009897	external side of plasma membrane	14/305	417/19559	0.00609557	0.0936186	0.0797413	CD3E/TFRC/CXCR3/TMEM123/ANXA1/ABCA1/ALCAM/IL2RB/ICOS/TLR8/ITGAV/LAG3/CTSK/ITGAE	14
GO:0022627	cytosolic small ribosomal subunit	4/305	47/19559	0.00610556	0.0936186	0.0797413	RPS15A/RPS27L/RPS4Y1/RPS24	4
GO:0030863	cortical cytoskeleton	6/305	106/19559	0.00635148	0.0939112	0.0799905	SPTAN1/CAPZA2/ACTN4/CLDN5/LLGL1/ACTR2	6
GO:0030057	desmosome	3/305	25/19559	0.00669809	0.095621	0.0814468	UBA1/DSC2/JUP	3
GO:0031968	organelle outer membrane	9/305	218/19559	0.00740223	0.102151	0.0870087	ARG1/RHOT1/BNIP3L/PPP1CC/ACSL4/SLC44A1/MFN1/PTGS2/BCL2L1	9
GO:0019867	outer membrane	9/305	220/19559	0.0078369	0.102244	0.0870877	ARG1/RHOT1/BNIP3L/PPP1CC/ACSL4/SLC44A1/MFN1/PTGS2/BCL2L1	9
GO:0008287	protein serine/threonine phosphatase complex	4/305	51/19559	0.00814985	0.102244	0.0870877	PPP2R1A/PPP1CB/PPP1CC/PPP2R5A	4
GO:1903293	phosphatase complex	4/305	51/19559	0.00814985	0.102244	0.0870877	PPP2R1A/PPP1CB/PPP1CC/PPP2R5A	4
GO:0031313	extrinsic component of endosome membrane	2/305	10/19559	0.0100416	0.119814	0.102054	ANXA1/SNX16	2
GO:0005840	ribosome	10/305	270/19559	0.0101355	0.119814	0.102054	RSL24D1/RPS15A/RPLP0/MRPS18C/RPL31/RPL23/RPL15/RPS27L/RPS4Y1/RPS24	10
GO:0055038	recycling endosome membrane	5/305	85/19559	0.0106122	0.119814	0.102054	RAB10/SCAMP1/RAB8B/RAP2A/CMTM6	5
GO:0005741	mitochondrial outer membrane	8/305	192/19559	0.010708	0.119814	0.102054	ARG1/RHOT1/BNIP3L/PPP1CC/ACSL4/SLC44A1/MFN1/BCL2L1	8
GO:0097431	mitotic spindle pole	3/305	30/19559	0.0111666	0.120471	0.102613	YPEL5/NIN/STAG2	3
GO:0030136	clathrin-coated vesicle	8/305	194/19559	0.0113487	0.120471	0.102613	DENND1C/TFRC/SCAMP1/RAB8B/ATP7A/LMBRD1/NRGN/FCHO2	8
GO:0005885	Arp2/3 protein complex	2/305	11/19559	0.0121476	0.122676	0.104491	ARPC5/ACTR2	2
GO:0008305	integrin complex	3/305	31/19559	0.0122228	0.122676	0.104491	ITGAL/ITGAV/ITGAE	3
GO:0005746	mitochondrial respirasome	5/305	89/19559	0.0127752	0.122676	0.104491	NDUFA4/NDUFB3/COX7A2/UQCRQ/COX7B	5
GO:0101002	ficolin-1-rich granule	6/305	124/19559	0.0132054	0.122676	0.104491	COMMD3/YPEL5/CAB39/JUP/ARPC5/ACTR2	6
GO:1904813	ficolin-1-rich granule lumen	6/305	124/19559	0.0132054	0.122676	0.104491	COMMD3/YPEL5/CAB39/JUP/ARPC5/ACTR2	6
GO:0030140	trans-Golgi network transport vesicle	3/305	32/19559	0.0133344	0.122676	0.104491	RAB8B/ATP7A/NRGN	3
GO:0005778	peroxisomal membrane	4/305	60/19559	0.0142669	0.124444	0.105997	FAR1/PEX2/RAB8B/ACSL4	4
GO:0031903	microbody membrane	4/305	60/19559	0.0142669	0.124444	0.105997	FAR1/PEX2/RAB8B/ACSL4	4
GO:0005833	hemoglobin complex	2/305	12/19559	0.0144283	0.124444	0.105997	HBD/AHSP	2
GO:0000151	ubiquitin ligase complex	10/305	287/19559	0.0150137	0.12685	0.108047	FBXO4/KCTD13/YPEL5/RBX1/FBXO11/FEM1C/DCUN1D4/BMI1/KLHL2/FBXO33	10
GO:0070069	cytochrome complex	3/305	34/19559	0.0157251	0.130204	0.110904	NDUFA4/UQCRQ/COX7B	3
GO:0005793	endoplasmic reticulum-Golgi intermediate compartment	6/305	130/19559	0.016337	0.132618	0.112959	CNIH4/TMED7/MTMR6/STK17B/TMED5/F5	6
GO:0031463	Cul3-RING ubiquitin ligase complex	3/305	36/19559	0.0183413	0.14327	0.122033	KCTD13/RBX1/KLHL2	3
GO:0098636	protein complex involved in cell adhesion	3/305	36/19559	0.0183413	0.14327	0.122033	ITGAL/ITGAV/ITGAE	3
GO:0070469	respirasome	5/305	101/19559	0.021	0.156722	0.13349	NDUFA4/NDUFB3/COX7A2/UQCRQ/COX7B	5
GO:0000164	protein phosphatase type 1 complex	2/305	15/19559	0.02226	0.156722	0.13349	PPP1CB/PPP1CC	2
GO:0005779	integral component of peroxisomal membrane	2/305	15/19559	0.02226	0.156722	0.13349	FAR1/PEX2	2
GO:0031231	intrinsic component of peroxisomal membrane	2/305	15/19559	0.02226	0.156722	0.13349	FAR1/PEX2	2
GO:0071565	nBAF complex	2/305	15/19559	0.02226	0.156722	0.13349	SMARCC2/SS18L1	2
GO:0030667	secretory granule membrane	10/305	306/19559	0.0223347	0.156722	0.13349	ITGAL/RAB10/SCAMP1/CD58/ACRBP/RAB31/ATP8B4/CMTM6/ITGAV/CLEC12A	10
GO:0005905	clathrin-coated pit	4/305	71/19559	0.0249142	0.171399	0.145992	TFRC/AP1S2/LRP10/FCHO2	4
GO:0005903	brush border	5/305	106/19559	0.0252545	0.171399	0.145992	CAPZA2/ACTN4/ATP7A/GNA13/SLC38A2	5
GO:0055037	recycling endosome	7/305	190/19559	0.029814	0.199081	0.169571	RAB10/TFRC/SCAMP1/RAB8B/RAP2A/CMTM6/LTF	7
GO:0001533	cornified envelope	3/305	45/19559	0.0329232	0.216352	0.184282	DSC2/ANXA1/JUP	3
GO:0000145	exocyst	2/305	19/19559	0.0348044	0.218301	0.185941	EXOC6/RAB10	2
GO:0000159	protein phosphatase type 2A complex	2/305	19/19559	0.0348044	0.218301	0.185941	PPP2R1A/PPP2R5A	2
GO:0016327	apicolateral plasma membrane	2/305	19/19559	0.0348044	0.218301	0.185941	CLDN5/JUP	2
GO:0015934	large ribosomal subunit	5/305	116/19559	0.0353288	0.218301	0.185941	RSL24D1/RPLP0/RPL31/RPL23/RPL15	5
GO:0030864	cortical actin cytoskeleton	4/305	80/19559	0.0364286	0.221786	0.18891	SPTAN1/CLDN5/LLGL1/ACTR2	4
GO:0036019	endolysosome	2/305	20/19559	0.0382809	0.223215	0.190127	TLR8/CTSK	2
GO:0045277	respiratory chain complex IV	2/305	20/19559	0.0382809	0.223215	0.190127	NDUFA4/COX7B	2
GO:0071682	endocytic vesicle lumen	2/305	20/19559	0.0382809	0.223215	0.190127	GNLY/LTF	2
GO:0005802	trans-Golgi network	8/305	245/19559	0.0388548	0.223415	0.190298	RAB10/SCAMP1/AP1S2/LLGL1/ATP7A/DPY30/RAB31/ATP8B4	8
GO:0030666	endocytic vesicle membrane	6/305	164/19559	0.0438946	0.245882	0.209434	RAB10/RAB8B/ATP7A/RAB31/ANXA3/TLR6	6
GO:0098803	respiratory chain complex	4/305	85/19559	0.0439499	0.245882	0.209434	NDUFA4/NDUFB3/UQCRQ/COX7B	4
GO:0071782	endoplasmic reticulum tubular network	2/305	22/19559	0.0456077	0.251755	0.214436	RAB10/REEP5	2
GO:0071013	catalytic step 2 spliceosome	4/305	87/19559	0.0471843	0.253694	0.216088	PRPF8/CDC40/PPIL3/LSM3	4
GO:0031965	nuclear membrane	9/305	301/19559	0.0471847	0.253694	0.216088	ZMPSTE24/RBM15/RB1CC1/OSBPL8/DPY19L4/SMOX/PTGS2/PTGDS/BCL2L1	9
GO:0031300	intrinsic component of organelle membrane	11/305	398/19559	0.0485313	0.257589	0.219406	FAR1/PEX2/ESYT1/TMCO1/RHOT1/SLC35A1/ZMPSTE24/FKBP8/GOLGA7/MFN1/TRAM1	11
GO:0031307	integral component of mitochondrial outer membrane	2/305	23/19559	0.0494487	0.259136	0.220724	RHOT1/MFN1	2

## Sheet: BP
ID	Description	GeneRatio	BgRatio	pvalue	p.adjust	qvalue	geneID	Count
GO:0043312	neutrophil degranulation	29/294	487/18866	7.15171e-10	1.42109e-06	1.35059e-06	S100A8/ITGAL/SPTAN1/ARG1/COMMD3/CREG1/YPEL5/RAB10/SCAMP1/HPSE/GDI2/CD58/GOLGA7/RAB31/CAB39/ANXA3/JUP/ATP8B4/CAMP/CMTM6/ITGAV/ARPC5/ACTR2/S100A12/LYZ/GCA/LTF/CLEC12A/ELANE	29
GO:0002283	neutrophil activation involved in immune response	29/294	490/18866	8.24057e-10	1.42109e-06	1.35059e-06	S100A8/ITGAL/SPTAN1/ARG1/COMMD3/CREG1/YPEL5/RAB10/SCAMP1/HPSE/GDI2/CD58/GOLGA7/RAB31/CAB39/ANXA3/JUP/ATP8B4/CAMP/CMTM6/ITGAV/ARPC5/ACTR2/S100A12/LYZ/GCA/LTF/CLEC12A/ELANE	29
GO:0031640	killing of cells of other organism	8/294	65/18866	7.38904e-06	0.00849493	0.0080735	ARG1/PRF1/CAMP/S100A12/GNLY/LYZ/LTF/ELANE	8
GO:0001906	cell killing	12/294	172/18866	1.68871e-05	0.0145609	0.0138385	ARG1/PRF1/GZMM/CAMP/LAG3/CD160/S100A12/GZMB/GNLY/LYZ/LTF/ELANE	12
GO:0006612	protein targeting to membrane	13/294	210/18866	2.69742e-05	0.0186068	0.0176837	RPS15A/RPLP0/FYN/RAB8B/RPL31/GOLGA7/SSR1/RPL23/RPL15/RPS4Y1/ZDHHC23/TRAM1/RPS24	13
GO:0050832	defense response to fungus	6/294	41/18866	3.8678e-05	0.0222334	0.0211304	S100A8/ARG1/S100A12/GNLY/LTF/ELANE	6
GO:0006613	cotranslational protein targeting to membrane	9/294	109/18866	5.23753e-05	0.0258061	0.0245258	RPS15A/RPLP0/RPL31/SSR1/RPL23/RPL15/RPS4Y1/TRAM1/RPS24	9
GO:0019835	cytolysis	5/294	29/18866	7.76138e-05	0.0334612	0.0318012	PRF1/GZMM/GZMH/GZMB/LYZ	5
GO:0090150	establishment of protein localization to membrane	16/294	342/18866	9.9522e-05	0.038139	0.0362469	RPS15A/RPLP0/RAB10/FYN/RAB8B/RPL31/GOLGA7/SSR1/RPL23/RPL15/RAB31/RPS4Y1/ZDHHC23/TRAM1/RPS24/GZMB	16
GO:0000184	nuclear-transcribed mRNA catabolic process, nonsense-mediated decay	9/294	120/18866	0.000110684	0.038175	0.0362811	PPP2R1A/RPS15A/RPLP0/RPL31/RPL23/RPL15/DCP2/RPS4Y1/RPS24	9
GO:0002224	toll-like receptor signaling pathway	10/294	152/18866	0.000138812	0.0408956	0.0388668	S100A8/TLR10/LY96/IRF3/WDFY1/TLR8/PJA2/CTSK/TLR6/LTF	10
GO:0072599	establishment of protein localization to endoplasmic reticulum	9/294	124/18866	0.000142287	0.0408956	0.0388668	RPS15A/RPLP0/RAB10/RPL31/RPL23/RPL15/RPS4Y1/TRAM1/RPS24	9
GO:0009620	response to fungus	6/294	54/18866	0.000187519	0.0497502	0.0472821	S100A8/ARG1/S100A12/GNLY/LTF/ELANE	6
GO:0006413	translational initiation	11/294	192/18866	0.00022074	0.0543808	0.0516829	RPS15A/RPLP0/EIF1AY/HSPB1/RPL31/RPL23/UHMK1/RPL15/RPS4Y1/CCL5/RPS24	11
GO:0006614	SRP-dependent cotranslational protein targeting to membrane	8/294	105/18866	0.000238567	0.0548544	0.0521331	RPS15A/RPLP0/RPL31/RPL23/RPL15/RPS4Y1/TRAM1/RPS24	8
GO:0006893	Golgi to plasma membrane transport	6/294	60/18866	0.000336198	0.06871	0.0653013	EXOC6/RAB10/LLGL1/GOLGA7/OSBPL5/RAB31	6
GO:0006925	inflammatory cell apoptotic process	4/294	22/18866	0.000338669	0.06871	0.0653013	ANXA1/ZMPSTE24/IRF3/CCL5	4
GO:0021859	pyramidal neuron differentiation	3/294	10/18866	0.000414485	0.0752399	0.0715072	UQCRQ/ATP7A/PLXNA3	3
GO:0045793	positive regulation of cell size	3/294	10/18866	0.000414485	0.0752399	0.0715072	TMEM123/ATP7A/RB1CC1	3
GO:0072659	protein localization to plasma membrane	13/294	281/18866	0.000491915	0.0812235	0.077194	PACS1/RAB10/RAB8B/PLEKHF1/GOLGA7/PID1/PPP2R5A/RAB31/RAP2A/JUP/ZDHHC23/FCHO2/BCL2L1	13
GO:0019083	viral transcription	10/294	178/18866	0.000494547	0.0812235	0.077194	POLR2A/RPS15A/RPLP0/RPL31/RPL23/RPL15/RPS4Y1/CCL5/RPS24/IFITM3	10
GO:0045047	protein targeting to ER	8/294	120/18866	0.000588356	0.0922381	0.0876622	RPS15A/RPLP0/RPL31/RPL23/RPL15/RPS4Y1/TRAM1/RPS24	8
GO:0070972	protein localization to endoplasmic reticulum	9/294	152/18866	0.00064433	0.0961679	0.091397	RPS15A/RPLP0/RAB10/RPL31/RPL23/RPL15/RPS4Y1/TRAM1/RPS24	9
GO:0098876	vesicle-mediated transport to the plasma membrane	7/294	94/18866	0.000669188	0.0961679	0.091397	EXOC6/VPS29/RAB10/LLGL1/GOLGA7/OSBPL5/RAB31	7
GO:0033690	positive regulation of osteoblast proliferation	3/294	12/18866	0.000742503	0.102436	0.0973539	HPSE/ITGAV/LTF	3
GO:1990778	protein localization to cell periphery	14/294	340/18866	0.000950361	0.126069	0.119815	PACS1/RAB10/RAB8B/PLEKHF1/GOLGA7/PID1/PPP2R5A/RAB31/RAP2A/JUP/ZDHHC23/FCHO2/WDR19/BCL2L1	14
GO:0019080	viral gene expression	10/294	195/18866	0.00100033	0.127247	0.120934	POLR2A/RPS15A/RPLP0/RPL31/RPL23/RPL15/RPS4Y1/CCL5/RPS24/IFITM3	10
GO:0051881	regulation of mitochondrial membrane potential	6/294	74/18866	0.00103743	0.127247	0.120934	PPA2/BNIP3L/PID1/MFN1/ALOX12/BCL2L1	6
GO:0031349	positive regulation of defense response	15/294	385/18866	0.00110395	0.127247	0.120934	S100A8/TLR10/ARG1/PSMA4/FYN/IRF3/CLEC4A/NFKBIZ/TLR8/LAG3/CD160/CCL5/PTGS2/TLR6/S100A12	15
GO:0048147	negative regulation of fibroblast proliferation	4/294	30/18866	0.0011504	0.127247	0.120934	PEX2/FBXO4/TP53INP1/MED25	4
GO:1901570	fatty acid derivative biosynthetic process	7/294	103/18866	0.00115058	0.127247	0.120934	FAR1/ACAT1/ANXA1/ACSL4/ALOX12/PTGS2/PTGDS	7
GO:0071236	cellular response to antibiotic	3/294	14/18866	0.00120044	0.127247	0.120934	ATP7A/RPL23/ACTR2	3
GO:0006892	post-Golgi vesicle-mediated transport	7/294	104/18866	0.00121749	0.127247	0.120934	EXOC6/RAB10/SCAMP1/LLGL1/GOLGA7/OSBPL5/RAB31	7
GO:0002221	pattern recognition receptor signaling pathway	10/294	201/18866	0.00125766	0.127579	0.121249	S100A8/TLR10/LY96/IRF3/WDFY1/TLR8/PJA2/CTSK/TLR6/LTF	10
GO:0019730	antimicrobial humoral response	8/294	137/18866	0.00139527	0.137494	0.130672	S100A8/ATP7A/CAMP/S100A12/GNLY/LYZ/LTF/ELANE	8
GO:0001909	leukocyte mediated cytotoxicity	7/294	108/18866	0.00151619	0.145259	0.138053	ARG1/PRF1/GZMM/LAG3/CD160/GZMB/ELANE	7
GO:0042110	T cell activation	17/294	483/18866	0.0015913	0.148335	0.140976	ITGAL/ARG1/CD3E/TFRC/ANXA1/FYN/ATP7A/CD7/ZNF683/CLEC4A/ICOS/NFKBIZ/LAG3/EOMES/PRKAR1A/CD160/CCL5	17
GO:0033028	myeloid cell apoptotic process	4/294	33/18866	0.00165595	0.150264	0.142809	ANXA1/IRF3/PTEN/CCL5	4
GO:0006605	protein targeting	16/294	444/18866	0.00170886	0.150264	0.142809	PEX2/RPS15A/RPLP0/FYN/BNIP3L/RAB8B/SNX16/RPL31/GOLGA7/SSR1/RPL23/RPL15/RPS4Y1/ZDHHC23/TRAM1/RPS24	16
GO:0000956	nuclear-transcribed mRNA catabolic process	10/294	210/18866	0.00174269	0.150264	0.142809	PPP2R1A/RPS15A/RPLP0/RPL31/RPL23/RPL15/LSM3/DCP2/RPS4Y1/RPS24	10
GO:0007159	leukocyte cell-cell adhesion	14/294	364/18866	0.00180637	0.151956	0.144417	S100A8/ITGAL/ARG1/CD3E/TFRC/ANXA1/FYN/ICOS/NFKBIZ/LAG3/PRKAR1A/CD160/CCL5/ELANE	14
GO:0048145	regulation of fibroblast proliferation	6/294	83/18866	0.00188157	0.153881	0.146247	PEX2/FBXO4/TP53INP1/ZMPSTE24/BMI1/MED25	6
GO:0006576	cellular biogenic amine metabolic process	5/294	57/18866	0.0019185	0.153881	0.146247	AZIN1/ATP7A/SLC44A1/SMOX/HDC	5
GO:0048144	fibroblast proliferation	6/294	84/18866	0.00200032	0.156797	0.149019	PEX2/FBXO4/TP53INP1/ZMPSTE24/BMI1/MED25	6
GO:0046631	alpha-beta T cell activation	8/294	146/18866	0.00208655	0.159923	0.151989	CD3E/ANXA1/ATP7A/ZNF683/CLEC4A/NFKBIZ/EOMES/CD160	8
GO:0002755	MyD88-dependent toll-like receptor signaling pathway	4/294	36/18866	0.00229816	0.169971	0.161539	TLR10/LY96/TLR8/TLR6	4
GO:0048193	Golgi vesicle transport	14/294	374/18866	0.00231622	0.169971	0.161539	SPTAN1/EXOC6/CAPZA2/CNIH4/TMED7/RAB10/SCAMP1/RAB8B/LLGL1/GOLGA7/TMED5/OSBPL5/RAB31/F5	14
GO:0002285	lymphocyte activation involved in immune response	9/294	187/18866	0.0027219	0.19558	0.185877	ITGAL/GAPT/TFRC/ANXA1/ATP7A/ZNF683/NFKBIZ/EOMES/DOCK11	9
GO:0010042	response to manganese ion	3/294	20/18866	0.00350856	0.24696	0.234708	ARG1/ATP7A/PTGS2	3
GO:2001242	regulation of intrinsic apoptotic signaling pathway	8/294	166/18866	0.00457834	0.313252	0.297711	S100A8/TPT1/HSPB1/PLEKHF1/RAD9A/GRINA/PTGS2/BCL2L1	8
GO:0010888	negative regulation of lipid storage	3/294	22/18866	0.00463202	0.313252	0.297711	ABCA1/OSBPL8/ITGAV	3
GO:0042401	cellular biogenic amine biosynthetic process	3/294	23/18866	0.00526608	0.325901	0.309733	AZIN1/SMOX/HDC	3
GO:1903077	negative regulation of protein localization to plasma membrane	3/294	23/18866	0.00526608	0.325901	0.309733	PID1/PPP2R5A/BCL2L1	3
GO:0050663	cytokine secretion	5/294	72/18866	0.00530841	0.325901	0.309733	TLR10/IRF3/TLR8/TLR6/S100A12	5
GO:0071216	cellular response to biotic stimulus	10/294	246/18866	0.00538947	0.325901	0.309733	LY96/PRPF8/ARG1/TMCO1/ZMPSTE24/IRF3/ABCA1/CCL5/TLR6/LTF	10
GO:2001233	regulation of apoptotic signaling pathway	14/294	413/18866	0.00556376	0.325901	0.309733	PPP2R1A/S100A8/TPT1/FYN/HSPB1/PLEKHF1/PTEN/RB1CC1/ITGAV/RAD9A/GRINA/PTGS2/GZMB/BCL2L1	14
GO:1903037	regulation of leukocyte cell-cell adhesion	12/294	329/18866	0.00569191	0.325901	0.309733	ARG1/CD3E/TFRC/ANXA1/FYN/ICOS/NFKBIZ/LAG3/PRKAR1A/CD160/CCL5/ELANE	12
GO:0009309	amine biosynthetic process	3/294	24/18866	0.0059498	0.325901	0.309733	AZIN1/SMOX/HDC	3
GO:0034123	positive regulation of toll-like receptor signaling pathway	3/294	24/18866	0.0059498	0.325901	0.309733	WDFY1/PJA2/LTF	3
GO:0034121	regulation of toll-like receptor signaling pathway	5/294	74/18866	0.00596035	0.325901	0.309733	LY96/WDFY1/PJA2/TLR6/LTF	5
GO:0097193	intrinsic apoptotic signaling pathway	11/294	290/18866	0.00599975	0.325901	0.309733	S100A8/CYP1B1/HINT1/TPT1/HSPB1/PLEKHF1/RPS27L/RAD9A/GRINA/PTGS2/BCL2L1	11
GO:0046677	response to antibiotic	4/294	47/18866	0.00608863	0.325901	0.309733	CYB5R4/ATP7A/RPL23/ACTR2	4
GO:0050863	regulation of T cell activation	12/294	332/18866	0.00610447	0.325901	0.309733	ARG1/CD3E/TFRC/ANXA1/FYN/ZNF683/ICOS/NFKBIZ/LAG3/PRKAR1A/CD160/CCL5	12
GO:0002833	positive regulation of response to biotic stimulus	10/294	251/18866	0.00618529	0.325901	0.309733	LY96/ARG1/PSMA4/FYN/IRF3/CLEC4A/TLR8/LAG3/CD160/CCL5	10
GO:1901568	fatty acid derivative metabolic process	8/294	175/18866	0.00625712	0.325901	0.309733	FAR1/CYP1B1/ACAT1/ANXA1/ACSL4/ALOX12/PTGS2/PTGDS	8
GO:0061844	antimicrobial humoral immune response mediated by antimicrobial peptide	5/294	75/18866	0.00630658	0.325901	0.309733	CAMP/S100A12/GNLY/LTF/ELANE	5
GO:0006402	mRNA catabolic process	13/294	376/18866	0.00633092	0.325901	0.309733	PPP2R1A/RPS15A/RPLP0/PSMA4/ANGEL2/HSPB1/RPL31/RPL23/RPL15/LSM3/DCP2/RPS4Y1/RPS24	13
GO:0097164	ammonium ion metabolic process	3/294	25/18866	0.00668416	0.334111	0.317536	ATP7A/SLC44A1/HDC	3
GO:1904376	negative regulation of protein localization to cell periphery	3/294	25/18866	0.00668416	0.334111	0.317536	PID1/PPP2R5A/BCL2L1	3
GO:0018198	peptidyl-cysteine modification	4/294	49/18866	0.0070596	0.347837	0.330581	S100A8/OXR1/GOLGA7/ZDHHC23	4
GO:0018904	ether metabolic process	3/294	26/18866	0.00747004	0.352934	0.335425	FAR1/ALOX12/TMEM86B	3
GO:0021884	forebrain neuron development	3/294	26/18866	0.00747004	0.352934	0.335425	UQCRQ/ATP7A/PLXNA3	3
GO:0051873	killing by host of symbiont cells	3/294	26/18866	0.00747004	0.352934	0.335425	ARG1/CAMP/ELANE	3
GO:0032456	endocytic recycling	4/294	50/18866	0.00758126	0.353348	0.335818	DENND1C/VPS29/ACAP2/CMTM6	4
GO:0007162	negative regulation of cell adhesion	11/294	301/18866	0.00784305	0.360676	0.342783	CYP1B1/ARG1/ACTN4/ANXA1/PTEN/ARHGDIA/RASA1/ALOX12/PLXNA3/LAG3/PRKAR1A	11
GO:0008053	mitochondrial fusion	3/294	27/18866	0.00830827	0.377042	0.358337	TFRC/PID1/MFN1	3
GO:0050829	defense response to Gram-negative bacterium	5/294	81/18866	0.00868511	0.389025	0.369726	CAMP/CD160/LYZ/LTF/ELANE	5
GO:0009615	response to virus	12/294	349/18866	0.0089102	0.39172	0.372287	PRF1/RPS15A/TPT1/ZMPSTE24/BNIP3L/IRF3/HSPB1/IFNGR1/TLR8/CCL5/BCL2L1/IFITM3	12
GO:0021954	central nervous system neuron development	5/294	82/18866	0.00913426	0.39172	0.372287	UQCRQ/PTEN/ATP7A/NIN/PLXNA3	5
GO:0010575	positive regulation of vascular endothelial growth factor production	3/294	28/18866	0.00919957	0.39172	0.372287	CYP1B1/HPSE/PTGS2	3
GO:0051883	killing of cells in other organism involved in symbiotic interaction	3/294	28/18866	0.00919957	0.39172	0.372287	ARG1/CAMP/ELANE	3
GO:0010043	response to zinc ion	4/294	54/18866	0.00991983	0.393132	0.373629	S100A8/ARG1/PTEN/ATP7A	4
GO:0051438	regulation of ubiquitin-protein transferase activity	4/294	54/18866	0.00991983	0.393132	0.373629	PTEN/RPL23/DCUN1D4/BMI1	4
GO:1901653	cellular response to peptide	13/294	398/18866	0.00993663	0.393132	0.373629	ARG1/RAB10/FYN/RAB8B/PTEN/ATP6V1G1/PID1/RPL23/RAB31/OSBPL8/PRKAR1A/OGT/TLR6	13
GO:0006547	histidine metabolic process	2/294	10/18866	0.0100279	0.393132	0.373629	CARNS1/HDC	2
GO:0034135	regulation of toll-like receptor 2 signaling pathway	2/294	10/18866	0.0100279	0.393132	0.373629	PJA2/TLR6	2
GO:0070942	neutrophil mediated cytotoxicity	2/294	10/18866	0.0100279	0.393132	0.373629	ARG1/ELANE	2
GO:0033032	regulation of myeloid cell apoptotic process	3/294	29/18866	0.0101446	0.393132	0.373629	ANXA1/PTEN/CCL5	3
GO:0050690	regulation of defense response to virus by virus	3/294	29/18866	0.0101446	0.393132	0.373629	PACS1/FYN/AP1S2	3
GO:0043434	response to peptide hormone	14/294	447/18866	0.0107535	0.400612	0.380737	ARG1/RAB10/ANXA1/FYN/RAB8B/PTEN/ATP6V1G1/PID1/RAB31/OSBPL8/PRKAR1A/OGT/PTGS2/SRSF6	14
GO:0034109	homotypic cell-cell adhesion	5/294	86/18866	0.0110911	0.400612	0.380737	DSC2/HSPB1/JUP/ALOX12/CCL5	5
GO:0001516	prostaglandin biosynthetic process	3/294	30/18866	0.011144	0.400612	0.380737	ANXA1/PTGS2/PTGDS	3
GO:0033688	regulation of osteoblast proliferation	3/294	30/18866	0.011144	0.400612	0.380737	HPSE/ITGAV/LTF	3
GO:0035666	TRIF-dependent toll-like receptor signaling pathway	3/294	30/18866	0.011144	0.400612	0.380737	LY96/IRF3/TLR6	3
GO:0046457	prostanoid biosynthetic process	3/294	30/18866	0.011144	0.400612	0.380737	ANXA1/PTGS2/PTGDS	3
GO:0031295	T cell costimulation	4/294	56/18866	0.0112464	0.400612	0.380737	CD3E/FYN/ICOS/CD160	4
GO:0043484	regulation of RNA splicing	7/294	156/18866	0.0113057	0.400612	0.380737	POLR2A/RBM12B/SRPK1/RBM15/PTBP2/SLC38A2/SRSF6	7
GO:0097305	response to alcohol	9/294	234/18866	0.011383	0.400612	0.380737	S100A8/TP53INP1/FYN/ABCA1/PTEN/JUP/OSBPL7/ACTR2/BCL2L1	9
GO:1903039	positive regulation of leukocyte cell-cell adhesion	9/294	235/18866	0.0116802	0.403914	0.383876	CD3E/TFRC/ANXA1/FYN/ICOS/NFKBIZ/CD160/CCL5/ELANE	9
GO:0019371	cyclooxygenase pathway	2/294	11/18866	0.0121312	0.403914	0.383876	PTGS2/PTGDS	2
GO:0033632	regulation of cell-cell adhesion mediated by integrin	2/294	11/18866	0.0121312	0.403914	0.383876	CD3E/CCL5	2
GO:0051712	positive regulation of killing of cells of other organism	2/294	11/18866	0.0121312	0.403914	0.383876	ARG1/PRF1	2
GO:1905476	negative regulation of protein localization to membrane	3/294	31/18866	0.0121982	0.403914	0.383876	PID1/PPP2R5A/BCL2L1	3
GO:0002831	regulation of response to biotic stimulus	13/294	409/18866	0.0122585	0.403914	0.383876	LY96/ARG1/PSMA4/FYN/ZMPSTE24/IRF3/CLEC4A/IFNGR1/TLR8/LAG3/CD160/CCL5/LTF	13
GO:1902600	proton transmembrane transport	7/294	159/18866	0.0124576	0.403914	0.383876	NDUFA4/ACTN4/COX7A2/UCP2/ATP6V1G1/COX7B/ATP7A	7
GO:0019369	arachidonic acid metabolic process	4/294	58/18866	0.012682	0.403914	0.383876	CYP1B1/ALOX12/PTGS2/PTGDS	4
GO:0031294	lymphocyte costimulation	4/294	58/18866	0.012682	0.403914	0.383876	CD3E/FYN/ICOS/CD160	4
GO:0006636	unsaturated fatty acid biosynthetic process	4/294	59/18866	0.0134416	0.403914	0.383876	ANXA1/ALOX12/PTGS2/PTGDS	4
GO:0031663	lipopolysaccharide-mediated signaling pathway	4/294	59/18866	0.0134416	0.403914	0.383876	LY96/IRF3/CCL5/LTF	4
GO:0046456	icosanoid biosynthetic process	4/294	59/18866	0.0134416	0.403914	0.383876	ANXA1/ALOX12/PTGS2/PTGDS	4
GO:0050707	regulation of cytokine secretion	4/294	59/18866	0.0134416	0.403914	0.383876	TLR10/IRF3/TLR8/TLR6	4
GO:0006401	RNA catabolic process	13/294	415/18866	0.0136907	0.403914	0.383876	PPP2R1A/RPS15A/RPLP0/PSMA4/ANGEL2/HSPB1/RPL31/RPL23/RPL15/LSM3/DCP2/RPS4Y1/RPS24	13
GO:0097306	cellular response to alcohol	5/294	91/18866	0.0139161	0.403914	0.383876	TP53INP1/ABCA1/PTEN/JUP/OSBPL7	5
GO:0002517	T cell tolerance induction	2/294	12/18866	0.0144089	0.403914	0.383876	CD3E/ICOS	2
GO:0031392	regulation of prostaglandin biosynthetic process	2/294	12/18866	0.0144089	0.403914	0.383876	ANXA1/PTGS2	2
GO:0032490	detection of molecule of bacterial origin	2/294	12/18866	0.0144089	0.403914	0.383876	LY96/TLR6	2
GO:0071888	macrophage apoptotic process	2/294	12/18866	0.0144089	0.403914	0.383876	IRF3/CCL5	2
GO:0007249	I-kappaB kinase/NF-kappaB signaling	10/294	286/18866	0.0145988	0.403914	0.383876	LY96/TFRC/FYN/IRF3/HSPB1/ZDHHC17/TLR8/TLR6/S100A12/LTF	10
GO:0071375	cellular response to peptide hormone stimulus	11/294	330/18866	0.0148334	0.403914	0.383876	ARG1/RAB10/FYN/RAB8B/PTEN/ATP6V1G1/PID1/RAB31/OSBPL8/PRKAR1A/OGT	11
GO:0031343	positive regulation of cell killing	4/294	61/18866	0.0150463	0.403914	0.383876	ARG1/PRF1/LAG3/CD160	4
GO:0045071	negative regulation of viral genome replication	4/294	61/18866	0.0150463	0.403914	0.383876	SRPK1/CCL5/LTF/IFITM3	4
GO:0071214	cellular response to abiotic stimulus	11/294	331/18866	0.0151383	0.403914	0.383876	FBXO4/TP53INP1/ZMPSTE24/PTEN/CAB39/AQP10/TLR8/SLC38A2/RAD9A/PTGS2/BCL2L1	11
GO:0104004	cellular response to environmental stimulus	11/294	331/18866	0.0151383	0.403914	0.383876	FBXO4/TP53INP1/ZMPSTE24/PTEN/CAB39/AQP10/TLR8/SLC38A2/RAD9A/PTGS2/BCL2L1	11
GO:0006497	protein lipidation	5/294	93/18866	0.0151699	0.403914	0.383876	DPM1/ABCA1/GOLGA7/ZDHHC17/ZDHHC23	5
GO:0031146	SCF-dependent proteasomal ubiquitin-dependent protein catabolic process	5/294	93/18866	0.0151699	0.403914	0.383876	FBXO4/PSMA4/RBX1/STYX/FBXO33	5
GO:0032677	regulation of interleukin-8 production	5/294	93/18866	0.0151699	0.403914	0.383876	ANXA1/CD58/TLR8/TLR6/ELANE	5
GO:0051702	interaction with symbiont	5/294	93/18866	0.0151699	0.403914	0.383876	ARG1/CAMP/CCL5/LTF/ELANE	5
GO:0002756	MyD88-independent toll-like receptor signaling pathway	3/294	34/18866	0.015694	0.403914	0.383876	LY96/IRF3/TLR6	3
GO:0035633	maintenance of blood-brain barrier	3/294	34/18866	0.015694	0.403914	0.383876	ESAM/CLDN5/PTGS2	3
GO:0034113	heterotypic cell-cell adhesion	4/294	62/18866	0.015892	0.403914	0.383876	DSC2/CD58/JUP/ITGAV	4
GO:2001244	positive regulation of intrinsic apoptotic signaling pathway	4/294	62/18866	0.015892	0.403914	0.383876	S100A8/PLEKHF1/RAD9A/BCL2L1	4
GO:0002819	regulation of adaptive immune response	7/294	168/18866	0.0164192	0.403914	0.383876	ARG1/SAMSN1/TFRC/ANXA1/CD48/NFKBIZ/CD160	7
GO:0002287	alpha-beta T cell activation involved in immune response	4/294	63/18866	0.016767	0.403914	0.383876	ANXA1/ATP7A/NFKBIZ/EOMES	4
GO:0002293	alpha-beta T cell differentiation involved in immune response	4/294	63/18866	0.016767	0.403914	0.383876	ANXA1/ATP7A/NFKBIZ/EOMES	4
GO:0046635	positive regulation of alpha-beta T cell activation	4/294	63/18866	0.016767	0.403914	0.383876	CD3E/ANXA1/NFKBIZ/CD160	4
GO:0044106	cellular amine metabolic process	6/294	131/18866	0.016842	0.403914	0.383876	PSMA4/AZIN1/ATP7A/SLC44A1/SMOX/HDC	6
GO:0006596	polyamine biosynthetic process	2/294	13/18866	0.0168552	0.403914	0.383876	AZIN1/SMOX	2
GO:0010635	regulation of mitochondrial fusion	2/294	13/18866	0.0168552	0.403914	0.383876	TFRC/PID1	2
GO:0010745	negative regulation of macrophage derived foam cell differentiation	2/294	13/18866	0.0168552	0.403914	0.383876	ABCA1/ITGAV	2
GO:0033687	osteoblast proliferation	3/294	35/18866	0.0169714	0.403914	0.383876	HPSE/ITGAV/LTF	3
GO:0051443	positive regulation of ubiquitin-protein transferase activity	3/294	35/18866	0.0169714	0.403914	0.383876	PTEN/DCUN1D4/BMI1	3
GO:0006909	phagocytosis	12/294	382/18866	0.0171342	0.403914	0.383876	ITGAL/ANXA1/FYN/ABCA1/PTEN/IL2RB/RAB31/ANXA3/ITGAV/ARPC5/ACTR2/ELANE	12
GO:0045785	positive regulation of cell adhesion	13/294	428/18866	0.0172329	0.403914	0.383876	SPOCK2/CD3E/TFRC/ANXA1/FYN/JUP/ICOS/NFKBIZ/ITGAV/CD160/CCL5/DOCK5/ELANE	13
GO:0032535	regulation of cellular component size	12/294	383/18866	0.017451	0.403914	0.383876	GMFB/SPTAN1/ESAM/CAPZA2/TMEM123/PTEN/ATP7A/RASA1/RB1CC1/PLXNA3/ARPC5/ACTR2	12
GO:0036473	cell death in response to oxidative stress	5/294	97/18866	0.0178995	0.403914	0.383876	CYP1B1/OXR1/FYN/HSPB1/TLR6	5
GO:0046634	regulation of alpha-beta T cell activation	5/294	97/18866	0.0178995	0.403914	0.383876	CD3E/ANXA1/ZNF683/NFKBIZ/CD160	5
GO:0031396	regulation of protein ubiquitination	8/294	211/18866	0.0179024	0.403914	0.383876	FBXO4/RBX1/FYN/PTEN/RPL23/DCUN1D4/BMI1/OGT	8
GO:0007584	response to nutrient	7/294	171/18866	0.0179181	0.403914	0.383876	ARG1/CD3E/ABCA1/PTEN/ACSL4/OGT/PTGS2	7
GO:0018345	protein palmitoylation	3/294	36/18866	0.0183054	0.403914	0.383876	GOLGA7/ZDHHC17/ZDHHC23	3
GO:2000516	positive regulation of CD4-positive, alpha-beta T cell activation	3/294	36/18866	0.0183054	0.403914	0.383876	ANXA1/NFKBIZ/CD160	3
GO:0042158	lipoprotein biosynthetic process	5/294	98/18866	0.0186293	0.403914	0.383876	DPM1/ABCA1/GOLGA7/ZDHHC17/ZDHHC23	5
GO:2001243	negative regulation of intrinsic apoptotic signaling pathway	5/294	98/18866	0.0186293	0.403914	0.383876	TPT1/HSPB1/GRINA/PTGS2/BCL2L1	5
GO:0045089	positive regulation of innate immune response	8/294	213/18866	0.0188309	0.403914	0.383876	PSMA4/FYN/IRF3/CLEC4A/TLR8/LAG3/CD160/CCL5	8
GO:0007596	blood coagulation	11/294	343/18866	0.0191754	0.403914	0.383876	CAPZA2/HPSE/FYN/HSPB1/F5/GNA13/ALOX12/DOCK11/PRKAR1A/GP9/HBD	11
GO:0042157	lipoprotein metabolic process	6/294	135/18866	0.0192405	0.403914	0.383876	DPM1/ABCA1/GOLGA7/ZDHHC17/ZDHHC23/ITGAV	6
GO:0050870	positive regulation of T cell activation	8/294	214/18866	0.0193079	0.403914	0.383876	CD3E/TFRC/ANXA1/FYN/ICOS/NFKBIZ/CD160/CCL5	8
GO:0062207	regulation of pattern recognition receptor signaling pathway	5/294	99/18866	0.0193785	0.403914	0.383876	LY96/WDFY1/PJA2/TLR6/LTF	5
GO:0002829	negative regulation of type 2 immune response	2/294	14/18866	0.0194644	0.403914	0.383876	ARG1/ANXA1	2
GO:0046007	negative regulation of activated T cell proliferation	2/294	14/18866	0.0194644	0.403914	0.383876	ARG1/PRKAR1A	2
GO:0051709	regulation of killing of cells of other organism	2/294	14/18866	0.0194644	0.403914	0.383876	ARG1/PRF1	2
GO:0052803	imidazole-containing compound metabolic process	2/294	14/18866	0.0194644	0.403914	0.383876	CARNS1/HDC	2
GO:0070672	response to interleukin-15	2/294	14/18866	0.0194644	0.403914	0.383876	IL2RB/ACSL4	2
GO:0071361	cellular response to ethanol	2/294	14/18866	0.0194644	0.403914	0.383876	TP53INP1/PTEN	2
GO:0086069	bundle of His cell to Purkinje myocyte communication	2/294	14/18866	0.0194644	0.403914	0.383876	DSC2/JUP	2
GO:2001279	regulation of unsaturated fatty acid biosynthetic process	2/294	14/18866	0.0194644	0.403914	0.383876	ANXA1/PTGS2	2
GO:0030833	regulation of actin filament polymerization	7/294	174/18866	0.0195109	0.403914	0.383876	GMFB/SPTAN1/ESAM/CAPZA2/RASA1/ARPC5/ACTR2	7
GO:0032717	negative regulation of interleukin-8 production	3/294	37/18866	0.019696	0.403914	0.383876	ANXA1/TLR6/ELANE	3
GO:0062208	positive regulation of pattern recognition receptor signaling pathway	3/294	37/18866	0.019696	0.403914	0.383876	WDFY1/PJA2/LTF	3
GO:0031334	positive regulation of protein-containing complex assembly	9/294	257/18866	0.0197917	0.403914	0.383876	GMFB/TFRC/RBX1/ABCA1/NIN/ARPC5/MED25/ACTR2/TLR6	9
GO:0072678	T cell migration	4/294	67/18866	0.0205654	0.417235	0.396536	ITGAL/CXCR3/GPR15/CCL5	4
GO:0022407	regulation of cell-cell adhesion	13/294	439/18866	0.02074	0.418318	0.397565	ARG1/CD3E/TFRC/ANXA1/FYN/ALOX12/ICOS/NFKBIZ/LAG3/PRKAR1A/CD160/CCL5/ELANE	13
GO:0032637	interleukin-8 production	5/294	101/18866	0.0209355	0.419098	0.398307	ANXA1/CD58/TLR8/TLR6/ELANE	5
GO:0007599	hemostasis	11/294	348/18866	0.0210744	0.419098	0.398307	CAPZA2/HPSE/FYN/HSPB1/F5/GNA13/ALOX12/DOCK11/PRKAR1A/GP9/HBD	11
GO:0002385	mucosal immune response	3/294	38/18866	0.0211433	0.419098	0.398307	CAMP/CD160/LTF	3
GO:0050817	coagulation	11/294	349/18866	0.0214703	0.423106	0.402115	CAPZA2/HPSE/FYN/HSPB1/F5/GNA13/ALOX12/DOCK11/PRKAR1A/GP9/HBD	11
GO:0071479	cellular response to ionizing radiation	4/294	68/18866	0.0215908	0.423106	0.402115	FBXO4/ZMPSTE24/RAD9A/BCL2L1	4
GO:0034134	toll-like receptor 2 signaling pathway	2/294	15/18866	0.0222307	0.426649	0.405483	PJA2/TLR6	2
GO:0009308	amine metabolic process	6/294	140/18866	0.0225534	0.426649	0.405483	PSMA4/AZIN1/ATP7A/SLC44A1/SMOX/HDC	6
GO:1902229	regulation of intrinsic apoptotic signaling pathway in response to DNA damage	3/294	39/18866	0.0226474	0.426649	0.405483	TPT1/RAD9A/BCL2L1	3
GO:0045088	regulation of innate immune response	10/294	307/18866	0.0226546	0.426649	0.405483	ARG1/PSMA4/FYN/IRF3/CLEC4A/IFNGR1/TLR8/LAG3/CD160/CCL5	10
GO:0001889	liver development	6/294	141/18866	0.0232593	0.426649	0.405483	ARG1/ACAT1/ANXA1/ZMPSTE24/ATP7A/RB1CC1	6
GO:0071219	cellular response to molecule of bacterial origin	8/294	222/18866	0.0234383	0.426649	0.405483	LY96/PRPF8/ARG1/IRF3/ABCA1/CCL5/TLR6/LTF	8
GO:0001819	positive regulation of cytokine production	13/294	447/18866	0.0236088	0.426649	0.405483	LY96/CYP1B1/CD3E/ANXA1/HPSE/IRF3/HSPB1/CD58/TLR8/CD160/PTGS2/TLR6/ELANE	13
GO:0009072	aromatic amino acid family metabolic process	3/294	40/18866	0.0242083	0.426649	0.405483	CARNS1/ATP7A/HDC	3
GO:0034142	toll-like receptor 4 signaling pathway	3/294	40/18866	0.0242083	0.426649	0.405483	LY96/WDFY1/LTF	3
GO:0034314	Arp2/3 complex-mediated actin nucleation	3/294	40/18866	0.0242083	0.426649	0.405483	GMFB/ARPC5/ACTR2	3
GO:0043001	Golgi to plasma membrane protein transport	3/294	40/18866	0.0242083	0.426649	0.405483	RAB10/GOLGA7/RAB31	3
GO:0043254	regulation of protein-containing complex assembly	13/294	449/18866	0.0243699	0.426649	0.405483	GMFB/SPTAN1/ESAM/CAPZA2/TFRC/RBX1/ABCA1/NIN/RASA1/ARPC5/MED25/ACTR2/TLR6	13
GO:0002237	response to molecule of bacterial origin	11/294	356/18866	0.0243963	0.426649	0.405483	S100A8/LY96/PRPF8/ARG1/IRF3/ABCA1/CCL5/PTGS2/TLR6/LTF/ELANE	11
GO:0002292	T cell differentiation involved in immune response	4/294	71/18866	0.0248525	0.426649	0.405483	ANXA1/ATP7A/NFKBIZ/EOMES	4
GO:0033627	cell adhesion mediated by integrin	4/294	71/18866	0.0248525	0.426649	0.405483	CYP1B1/CD3E/ITGAV/CCL5	4
GO:2001235	positive regulation of apoptotic signaling pathway	7/294	183/18866	0.0248786	0.426649	0.405483	PPP2R1A/S100A8/PLEKHF1/PTEN/RAD9A/GZMB/BCL2L1	7
GO:0002523	leukocyte migration involved in inflammatory response	2/294	16/18866	0.0251487	0.426649	0.405483	S100A8/ELANE	2
GO:0006595	polyamine metabolic process	2/294	16/18866	0.0251487	0.426649	0.405483	AZIN1/SMOX	2
GO:0017014	protein nitrosylation	2/294	16/18866	0.0251487	0.426649	0.405483	S100A8/OXR1	2
GO:0018119	peptidyl-cysteine S-nitrosylation	2/294	16/18866	0.0251487	0.426649	0.405483	S100A8/OXR1	2
GO:0019372	lipoxygenase pathway	2/294	16/18866	0.0251487	0.426649	0.405483	ALOX12/PTGS2	2
GO:0045116	protein neddylation	2/294	16/18866	0.0251487	0.426649	0.405483	RBX1/DCUN1D4	2
GO:0045838	positive regulation of membrane potential	2/294	16/18866	0.0251487	0.426649	0.405483	GLRX/MFN1	2
GO:0090136	epithelial cell-cell adhesion	2/294	16/18866	0.0251487	0.426649	0.405483	CYP1B1/JUP	2
GO:2000651	positive regulation of sodium ion transmembrane transporter activity	2/294	16/18866	0.0251487	0.426649	0.405483	GLRX/ACTN4	2
GO:0014812	muscle cell migration	5/294	106/18866	0.0251785	0.426649	0.405483	ANXA1/ATP7A/ARPC5/CCL5/DOCK5	5
GO:0046632	alpha-beta T cell differentiation	5/294	106/18866	0.0251785	0.426649	0.405483	ANXA1/ATP7A/ZNF683/NFKBIZ/EOMES	5
GO:0022604	regulation of cell morphogenesis	14/294	499/18866	0.0252353	0.426649	0.405483	ACTN4/ANXA1/FYN/ZMPSTE24/PTEN/ARHGDIA/NIN/RASA1/RAP2A/GNA13/PLXNA3/ACTR2/DOCK5/SS18L1	14
GO:0061008	hepaticobiliary system development	6/294	144/18866	0.0254654	0.428239	0.406994	ARG1/ACAT1/ANXA1/ZMPSTE24/ATP7A/RB1CC1	6
GO:0032869	cellular response to insulin stimulus	8/294	226/18866	0.0257208	0.428239	0.406994	RAB10/RAB8B/PTEN/ATP6V1G1/PID1/RAB31/OSBPL8/OGT	8
GO:0002251	organ or tissue specific immune response	3/294	41/18866	0.025826	0.428239	0.406994	CAMP/CD160/LTF	3
GO:0035337	fatty-acyl-CoA metabolic process	3/294	41/18866	0.025826	0.428239	0.406994	FAR1/ACAT1/ACSL4	3
GO:0062197	cellular response to chemical stress	11/294	360/18866	0.0261934	0.430808	0.409435	CYP1B1/ARG1/OXR1/ANXA1/TP53INP1/FYN/HSPB1/ATP7A/CAB39/PTGS2/TLR6	11
GO:0007612	learning	6/294	145/18866	0.0262307	0.430808	0.409435	GMFB/FYN/CLDN5/NRGN/ACTR2/PTGS2	6
GO:0010517	regulation of phospholipase activity	4/294	73/18866	0.0271833	0.444337	0.422293	ANXA1/GNA13/PLCB2/CCL5	4
GO:0002286	T cell activation involved in immune response	5/294	109/18866	0.0279707	0.451259	0.428872	ITGAL/ANXA1/ATP7A/NFKBIZ/EOMES	5
GO:0021761	limbic system development	5/294	109/18866	0.0279707	0.451259	0.428872	UQCRQ/PTEN/ANXA3/PLXNA3/ARPC5	5
GO:0033631	cell-cell adhesion mediated by integrin	2/294	17/18866	0.028213	0.451259	0.428872	CD3E/CCL5	2
GO:0045986	negative regulation of smooth muscle contraction	2/294	17/18866	0.028213	0.451259	0.428872	PTGS2/DOCK5	2
GO:0043123	positive regulation of I-kappaB kinase/NF-kappaB signaling	7/294	188/18866	0.0282609	0.451259	0.428872	TFRC/FYN/IRF3/ZDHHC17/TLR6/S100A12/LTF	7
GO:0032271	regulation of protein polymerization	8/294	231/18866	0.0287867	0.457536	0.434838	GMFB/SPTAN1/ESAM/CAPZA2/NIN/RASA1/ARPC5/ACTR2	8
GO:0019882	antigen processing and presentation	8/294	232/18866	0.0294289	0.461375	0.438486	CAPZA2/PSMA4/RAB10/AP1S2/RAB8B/CLEC4A/ITGAV/LAG3	8
GO:0006119	oxidative phosphorylation	6/294	149/18866	0.0294442	0.461375	0.438486	NDUFA4/NDUFB3/COX7A2/UQCRQ/COX7B/ATP7A	6
GO:0038034	signal transduction in absence of ligand	4/294	75/18866	0.0296405	0.461375	0.438486	PPP2R1A/FYN/ITGAV/BCL2L1	4
GO:0097192	extrinsic apoptotic signaling pathway in absence of ligand	4/294	75/18866	0.0296405	0.461375	0.438486	PPP2R1A/FYN/ITGAV/BCL2L1	4
GO:0008064	regulation of actin polymerization or depolymerization	7/294	190/18866	0.0296971	0.461375	0.438486	GMFB/SPTAN1/ESAM/CAPZA2/RASA1/ARPC5/ACTR2	7
GO:2001234	negative regulation of apoptotic signaling pathway	8/294	233/18866	0.0300809	0.464257	0.441225	TPT1/FYN/HSPB1/RB1CC1/ITGAV/GRINA/PTGS2/BCL2L1	8
GO:0034504	protein localization to nucleus	9/294	277/18866	0.0301518	0.464257	0.441225	FBXO4/TFRC/FYN/RPAIN/RPL23/OSBPL8/JUP/TMCO6/PTGS2	9
GO:0030832	regulation of actin filament length	7/294	191/18866	0.0304333	0.466509	0.443365	GMFB/SPTAN1/ESAM/CAPZA2/RASA1/ARPC5/ACTR2	7
GO:0006904	vesicle docking involved in exocytosis	3/294	44/18866	0.0310184	0.471288	0.447908	EXOC6/RAB10/RAB8B	3
GO:0120009	intermembrane lipid transfer	3/294	44/18866	0.0310184	0.471288	0.447908	ABCA1/OSBPL5/OSBPL8	3
GO:0022409	positive regulation of cell-cell adhesion	9/294	279/18866	0.0313629	0.472954	0.449491	CD3E/TFRC/ANXA1/FYN/ICOS/NFKBIZ/CD160/CCL5/ELANE	9
GO:0033194	response to hydroperoxide	2/294	18/18866	0.0314184	0.472954	0.449491	OXR1/TP53INP1	2
GO:0030041	actin filament polymerization	7/294	193/18866	0.0319424	0.472954	0.449491	GMFB/SPTAN1/ESAM/CAPZA2/RASA1/ARPC5/ACTR2	7
GO:0001676	long-chain fatty acid metabolic process	5/294	113/18866	0.0319886	0.472954	0.449491	CYP1B1/ACSL4/ALOX12/PTGS2/PTGDS	5
GO:0046902	regulation of mitochondrial membrane permeability	4/294	77/18866	0.0322251	0.472954	0.449491	RHOT1/BNIP3L/GZMB/BCL2L1	4
GO:0070830	bicellular tight junction assembly	4/294	77/18866	0.0322251	0.472954	0.449491	ESAM/ACTN4/CLDN5/GPBAR1	4
GO:0150076	neuroinflammatory response	4/294	77/18866	0.0322251	0.472954	0.449491	IFNGR1/TLR8/PTGS2/TLR6	4
GO:1903201	regulation of oxidative stress-induced cell death	4/294	77/18866	0.0322251	0.472954	0.449491	OXR1/FYN/HSPB1/TLR6	4
GO:0042098	T cell proliferation	7/294	195/18866	0.0335008	0.489595	0.465306	ARG1/CD3E/TFRC/ANXA1/FYN/PRKAR1A/CCL5	7
GO:0032868	response to insulin	9/294	283/18866	0.0338859	0.491838	0.467438	RAB10/RAB8B/PTEN/ATP6V1G1/PID1/RAB31/OSBPL8/OGT/SRSF6	9
GO:0044320	cellular response to leptin stimulus	2/294	19/18866	0.0347598	0.491838	0.467438	PTEN/PID1	2
GO:0046485	ether lipid metabolic process	2/294	19/18866	0.0347598	0.491838	0.467438	FAR1/TMEM86B	2
GO:0098911	regulation of ventricular cardiac muscle cell action potential	2/294	19/18866	0.0347598	0.491838	0.467438	DSC2/JUP	2
GO:0050798	activated T cell proliferation	3/294	46/18866	0.0347611	0.491838	0.467438	ARG1/FYN/PRKAR1A	3
GO:0051646	mitochondrion localization	3/294	46/18866	0.0347611	0.491838	0.467438	RHOT1/MAP1S/MFN1	3
GO:0006826	iron ion transport	4/294	79/18866	0.0349377	0.491838	0.467438	TFRC/ATP6V1G1/ATP7A/LTF	4
GO:0043536	positive regulation of blood vessel endothelial cell migration	4/294	79/18866	0.0349377	0.491838	0.467438	ANXA1/HSPB1/ALOX12/PTGS2	4
GO:0120192	tight junction assembly	4/294	79/18866	0.0349377	0.491838	0.467438	ESAM/ACTN4/CLDN5/GPBAR1	4
GO:0046916	cellular transition metal ion homeostasis	5/294	116/18866	0.0352272	0.492867	0.468416	S100A8/TFRC/ATP6V1G1/ATP7A/LTF	5
GO:0008360	regulation of cell shape	6/294	156/18866	0.0356695	0.492867	0.468416	ANXA1/FYN/ZMPSTE24/RASA1/GNA13/PLXNA3	6
GO:1900182	positive regulation of protein localization to nucleus	4/294	80/18866	0.0363423	0.492867	0.468416	TFRC/FYN/JUP/PTGS2	4
GO:0072676	lymphocyte migration	5/294	117/18866	0.03635	0.492867	0.468416	ITGAL/CXCR3/CKLF/GPR15/CCL5	5
GO:1903320	regulation of protein modification by small protein conjugation or removal	8/294	242/18866	0.0364003	0.492867	0.468416	FBXO4/RBX1/FYN/PTEN/RPL23/DCUN1D4/BMI1/OGT	8
GO:0010770	positive regulation of cell morphogenesis involved in differentiation	6/294	157/18866	0.0366227	0.492867	0.468416	ARHGDIA/NIN/PLXNA3/ACTR2/DOCK5/SS18L1	6
GO:0032496	response to lipopolysaccharide	10/294	334/18866	0.0372182	0.492867	0.468416	S100A8/LY96/PRPF8/ARG1/IRF3/ABCA1/CCL5/PTGS2/LTF/ELANE	10
GO:0072593	reactive oxygen species metabolic process	9/294	288/18866	0.0372327	0.492867	0.468416	CYP1B1/FYN/CYB5R4/PID1/ATP7A/ALOX12/PTGS2/TLR6/HBD	9
GO:0015918	sterol transport	5/294	118/18866	0.0374948	0.492867	0.468416	ABCA1/OSBPL5/OSBPL8/OSBPL7/OSBP2	5
GO:0033559	unsaturated fatty acid metabolic process	5/294	118/18866	0.0374948	0.492867	0.468416	CYP1B1/ANXA1/ALOX12/PTGS2/PTGDS	5
GO:0050729	positive regulation of inflammatory response	6/294	158/18866	0.0375921	0.492867	0.468416	S100A8/TLR10/NFKBIZ/PTGS2/TLR6/S100A12	6
GO:0017038	protein import	7/294	200/18866	0.0376164	0.492867	0.468416	PEX2/RAB8B/RPAIN/RPL23/JUP/TMCO6/PTGS2	7
GO:0021766	hippocampus development	4/294	81/18866	0.037779	0.492867	0.468416	UQCRQ/PTEN/ANXA3/PLXNA3	4
GO:0002418	immune response to tumor cell	2/294	20/18866	0.0382321	0.492867	0.468416	PRF1/CD160	2
GO:0002544	chronic inflammatory response	2/294	20/18866	0.0382321	0.492867	0.468416	S100A8/CCL5	2
GO:0008356	asymmetric cell division	2/294	20/18866	0.0382321	0.492867	0.468416	RAB10/ACTR2	2
GO:0015919	peroxisomal membrane transport	2/294	20/18866	0.0382321	0.492867	0.468416	PEX2/RAB8B	2
GO:0031498	chromatin disassembly	2/294	20/18866	0.0382321	0.492867	0.468416	SMARCC2/MAP1S	2
GO:0032211	negative regulation of telomere maintenance via telomerase	2/294	20/18866	0.0382321	0.492867	0.468416	ACD/DCP2	2
GO:0032727	positive regulation of interferon-alpha production	2/294	20/18866	0.0382321	0.492867	0.468416	IRF3/TLR8	2
GO:0032986	protein-DNA complex disassembly	2/294	20/18866	0.0382321	0.492867	0.468416	SMARCC2/RPL23	2
GO:1902236	negative regulation of endoplasmic reticulum stress-induced intrinsic apoptotic signaling pathway	2/294	20/18866	0.0382321	0.492867	0.468416	GRINA/BCL2L1	2
GO:0002820	negative regulation of adaptive immune response	3/294	48/18866	0.0387263	0.492867	0.468416	ARG1/SAMSN1/CD160	3
GO:0014911	positive regulation of smooth muscle cell migration	3/294	48/18866	0.0387263	0.492867	0.468416	ATP7A/CCL5/DOCK5	3
GO:0033628	regulation of cell adhesion mediated by integrin	3/294	48/18866	0.0387263	0.492867	0.468416	CYP1B1/CD3E/CCL5	3
GO:2001239	regulation of extrinsic apoptotic signaling pathway in absence of ligand	3/294	48/18866	0.0387263	0.492867	0.468416	PPP2R1A/FYN/BCL2L1	3
GO:0120193	tight junction organization	4/294	82/18866	0.039248	0.495344	0.47077	ESAM/ACTN4/CLDN5/GPBAR1	4
GO:0034341	response to interferon-gamma	7/294	202/18866	0.0393518	0.495344	0.47077	ARG1/IRF3/CD58/IFNGR1/CCL5/ACTR2/IFITM3	7
GO:1901605	alpha-amino acid metabolic process	7/294	202/18866	0.0393518	0.495344	0.47077	ARG1/ACAT1/CARNS1/AZIN1/ATP7A/ASNSD1/HDC	7
GO:0016358	dendrite development	8/294	247/18866	0.0402719	0.495786	0.47119	CD3E/FYN/PTEN/MAP1S/ACSL4/RAP2A/ACTR2/SS18L1	8
GO:0006692	prostanoid metabolic process	3/294	49/18866	0.0407915	0.495786	0.47119	ANXA1/PTGS2/PTGDS	3
GO:0006693	prostaglandin metabolic process	3/294	49/18866	0.0407915	0.495786	0.47119	ANXA1/PTGS2/PTGDS	3
GO:2000059	negative regulation of ubiquitin-dependent protein catabolic process	3/294	49/18866	0.0407915	0.495786	0.47119	STYX/RPL23/OGT	3
GO:0031398	positive regulation of protein ubiquitination	5/294	121/18866	0.0410606	0.495786	0.47119	FBXO4/RBX1/PTEN/DCUN1D4/BMI1	5
GO:0032612	interleukin-1 production	5/294	121/18866	0.0410606	0.495786	0.47119	ANXA1/HSPB1/ABCA1/TLR8/TLR6	5
GO:2001236	regulation of extrinsic apoptotic signaling pathway	6/294	162/18866	0.041633	0.495786	0.47119	PPP2R1A/FYN/PTEN/RB1CC1/ITGAV/BCL2L1	6
GO:0006123	mitochondrial electron transport, cytochrome c to oxygen	2/294	21/18866	0.0418306	0.495786	0.47119	NDUFA4/COX7B	2
GO:0006662	glycerol ether metabolic process	2/294	21/18866	0.0418306	0.495786	0.47119	FAR1/TMEM86B	2
GO:0019646	aerobic electron transport chain	2/294	21/18866	0.0418306	0.495786	0.47119	NDUFA4/COX7B	2
GO:0033630	positive regulation of cell adhesion mediated by integrin	2/294	21/18866	0.0418306	0.495786	0.47119	CD3E/CCL5	2
GO:0036150	phosphatidylserine acyl-chain remodeling	2/294	21/18866	0.0418306	0.495786	0.47119	OSBPL5/OSBPL8	2
GO:0042402	cellular biogenic amine catabolic process	2/294	21/18866	0.0418306	0.495786	0.47119	SLC44A1/SMOX	2
GO:0043984	histone H4-K16 acetylation	2/294	21/18866	0.0418306	0.495786	0.47119	ZMPSTE24/OGT	2
GO:0070734	histone H3-K27 methylation	2/294	21/18866	0.0418306	0.495786	0.47119	SUZ12/OGT	2
GO:0071397	cellular response to cholesterol	2/294	21/18866	0.0418306	0.495786	0.47119	ABCA1/OSBPL7	2
GO:1902307	positive regulation of sodium ion transmembrane transport	2/294	21/18866	0.0418306	0.495786	0.47119	GLRX/ACTN4	2
GO:0006690	icosanoid metabolic process	5/294	122/18866	0.0422933	0.497848	0.47315	CYP1B1/ANXA1/ALOX12/PTGS2/PTGDS	5
GO:0045471	response to ethanol	5/294	122/18866	0.0422933	0.497848	0.47315	S100A8/TP53INP1/FYN/PTEN/ACTR2	5
GO:0008380	RNA splicing	13/294	487/18866	0.0425112	0.498321	0.473599	PPP2R1A/PRPF8/POLR2A/CDC40/PAPOLA/PPIL3/RBM12B/SRPK1/RBM15/LSM3/PTBP2/SLC38A2/SRSF6	13
GO:0009636	response to toxic substance	8/294	250/18866	0.0427219	0.498321	0.473599	CYP1B1/ARG1/TP53INP1/ATP7A/AQP10/CCL5/PTGS2/HBD	8
GO:0001774	microglial cell activation	3/294	50/18866	0.0429113	0.498321	0.473599	IFNGR1/TLR8/TLR6	3
GO:0002269	leukocyte activation involved in inflammatory response	3/294	50/18866	0.0429113	0.498321	0.473599	IFNGR1/TLR8/TLR6	3
GO:0030900	forebrain development	11/294	391/18866	0.0434867	0.503307	0.478338	UQCRQ/FYN/PTEN/ATP7A/NIN/NRGN/ANXA3/PLXNA3/ARPC5/EOMES/SLC38A2	11
GO:0043297	apical junction assembly	4/294	85/18866	0.0438483	0.505796	0.480703	ESAM/ACTN4/CLDN5/GPBAR1	4
GO:0043122	regulation of I-kappaB kinase/NF-kappaB signaling	8/294	252/18866	0.044409	0.506786	0.481644	TFRC/FYN/IRF3/HSPB1/ZDHHC17/TLR6/S100A12/LTF	8
GO:0006869	lipid transport	11/294	393/18866	0.0448207	0.506786	0.481644	ESYT1/ANXA1/ABCA1/LRP10/OSBPL5/ACSL4/OSBPL8/ATP8B4/ITGAV/OSBPL7/OSBP2	11
GO:0071222	cellular response to lipopolysaccharide	7/294	208/18866	0.0448692	0.506786	0.481644	LY96/PRPF8/ARG1/IRF3/ABCA1/CCL5/LTF	7
GO:0021879	forebrain neuron differentiation	3/294	51/18866	0.0450853	0.506786	0.481644	UQCRQ/ATP7A/PLXNA3	3
GO:0006112	energy reserve metabolic process	4/294	86/18866	0.0454463	0.506786	0.481644	PPP1CB/PPP1CC/PID1/RB1CC1	4
GO:0035023	regulation of Rho protein signal transduction	4/294	86/18866	0.0454463	0.506786	0.481644	KCTD13/LPAR6/ABCA1/ARHGDIA	4
GO:1903901	negative regulation of viral life cycle	4/294	86/18866	0.0454463	0.506786	0.481644	SRPK1/CCL5/LTF/IFITM3	4
GO:0072503	cellular divalent inorganic cation homeostasis	13/294	492/18866	0.0454604	0.506786	0.481644	S100A8/TMCO1/TPT1/LPAR6/CXCR3/FYN/GNA13/ITGAV/CCL5/GRINA/CD52/ELANE/PROK2	13
GO:0005980	glycogen catabolic process	2/294	22/18866	0.0455505	0.506786	0.481644	PPP1CB/RB1CC1	2
GO:0036120	cellular response to platelet-derived growth factor stimulus	2/294	22/18866	0.0455505	0.506786	0.481644	FYN/ATP7A	2
GO:0045624	positive regulation of T-helper cell differentiation	2/294	22/18866	0.0455505	0.506786	0.481644	ANXA1/NFKBIZ	2
GO:0042742	defense response to bacterium	10/294	348/18866	0.0468873	0.510596	0.485266	S100A8/ANXA3/CAMP/CD160/TLR6/S100A12/GNLY/LYZ/LTF/ELANE	10
GO:0042129	regulation of T cell proliferation	6/294	167/18866	0.047056	0.510596	0.485266	ARG1/CD3E/TFRC/ANXA1/PRKAR1A/CCL5	6
GO:0048013	ephrin receptor signaling pathway	4/294	87/18866	0.0470764	0.510596	0.485266	FYN/RASA1/ARPC5/ACTR2	4
GO:0001912	positive regulation of leukocyte mediated cytotoxicity	3/294	52/18866	0.047313	0.510596	0.485266	ARG1/LAG3/CD160	3
GO:0010883	regulation of lipid storage	3/294	52/18866	0.047313	0.510596	0.485266	ABCA1/OSBPL8/ITGAV	3
GO:0090559	regulation of membrane permeability	4/294	88/18866	0.0487386	0.510596	0.485266	RHOT1/BNIP3L/GZMB/BCL2L1	4
GO:0019079	viral genome replication	5/294	127/18866	0.0487896	0.510596	0.485266	DEK/SRPK1/CCL5/LTF/IFITM3	5
GO:0071621	granulocyte chemotaxis	5/294	127/18866	0.0487896	0.510596	0.485266	S100A8/CKLF/ANXA1/CCL5/S100A12	5
GO:1900180	regulation of protein localization to nucleus	5/294	127/18866	0.0487896	0.510596	0.485266	FBXO4/TFRC/FYN/JUP/PTGS2	5
GO:0009251	glucan catabolic process	2/294	23/18866	0.0493871	0.510596	0.485266	PPP1CB/RB1CC1	2
GO:0009310	amine catabolic process	2/294	23/18866	0.0493871	0.510596	0.485266	SLC44A1/SMOX	2
GO:0010155	regulation of proton transport	2/294	23/18866	0.0493871	0.510596	0.485266	ACTN4/ATP7A	2
GO:0010288	response to lead ion	2/294	23/18866	0.0493871	0.510596	0.485266	ATP7A/PTGS2	2
GO:0018230	peptidyl-L-cysteine S-palmitoylation	2/294	23/18866	0.0493871	0.510596	0.485266	GOLGA7/ZDHHC23	2
GO:0018231	peptidyl-S-diacylglycerol-L-cysteine biosynthetic process from peptidyl-cysteine	2/294	23/18866	0.0493871	0.510596	0.485266	GOLGA7/ZDHHC23	2
GO:0034643	establishment of mitochondrion localization, microtubule-mediated	2/294	23/18866	0.0493871	0.510596	0.485266	RHOT1/MAP1S	2
GO:0035561	regulation of chromatin binding	2/294	23/18866	0.0493871	0.510596	0.485266	BTAF1/MED25	2
GO:0036119	response to platelet-derived growth factor	2/294	23/18866	0.0493871	0.510596	0.485266	FYN/ATP7A	2
GO:0045723	positive regulation of fatty acid biosynthetic process	2/294	23/18866	0.0493871	0.510596	0.485266	ANXA1/PTGS2	2
GO:0047497	mitochondrion transport along microtubule	2/294	23/18866	0.0493871	0.510596	0.485266	RHOT1/MAP1S	2
GO:0050860	negative regulation of T cell receptor signaling pathway	2/294	23/18866	0.0493871	0.510596	0.485266	PVRIG/CD160	2
GO:0070584	mitochondrion morphogenesis	2/294	23/18866	0.0493871	0.510596	0.485266	PID1/BCL2L1	2
GO:2000810	regulation of bicellular tight junction assembly	2/294	23/18866	0.0493871	0.510596	0.485266	CLDN5/GPBAR1	2
GO:0032210	regulation of telomere maintenance via telomerase	3/294	53/18866	0.049594	0.510596	0.485266	FBXO4/ACD/DCP2	3
GO:0045010	actin nucleation	3/294	53/18866	0.049594	0.510596	0.485266	GMFB/ARPC5/ACTR2	3
