# Supplementary material for: Identification of immune-related biomarkers in peripheral blood of schizophrenia using bioinformatic methods and machine learning algorithms
Source: Front Cell Neurosci. 2023 Sep 28;17:1256184. doi: 10.3389/fncel.2023.1256184 (PMC10568181; doi:10.3389/fncel.2023.1256184)
Supplement: Supplementary file 9 [file Data_Sheet_9.XLSX]

## Sheet: immune related hub genes
List of 5 Immune related hub genes
Symbol
S100A8
ITGAL
GMFB
SPTAN1
TLR10
LY96
ARG1
EXOC6
PRF1
COMMD3
CAPZA2
CLIC3
SAMSN1
CD3E
ACTN4
RPLP0
CREG1
FBXO4
PSMA4
UBA1
TPT1
YPEL5
FAM198B
RAB10
TFRC
RBX1
CXCR3
CKLF
ANXA1
SCAMP1
HPSE
FYN
IRF3
AP1S2
ABCA1
PTEN
GDI2
CD58
ALCAM
GOLGA7
ATP6V1G1
FBXO11
CD48
PPP2R5A
IL2RB
TAX1BP1
ATP7A
CD7
LONRF1
RAB31
CLEC4A
CAB39
IFNGR1
GZMM
JUP
ATP8B4
MS4A6A
ICOS
CAMP
CMTM6
RASGRP3
NFKBIZ
TLR8
PJA2
ITGAV
PLXNA3
BMI1
LAG3
ARPC5
CTSK
NKG7
OGT
KLHL2
CD160
CCL5
TPM2
GZMH
ACTR2
PTGS2
TLR6
CD52
S100A12
RPS24
PTGDS
GZMB
GNLY
HDC
LYZ
GCA
LTF
BCL2L1
CLEC12A
ELANE
PROK2
IFITM3

## Sheet: immune gene summary
List 4 of The immune genes summary
Symbol
A1BG
ABL2
ACTR1B
ADGRE3
AHSG
ALDOA
ANAPC11
ANXA1
AP1S2
APEH
ARHGAP9
ARPC3
ASB10
ASB18
ASB9
ATOX1
ATP6V0C
ATP6V1C1
ATP6V1G3
BAIAP2
BECN1
BOLA2
BPIFB6
BTK
BTNL2
C1R
C4BPA
C8A
CALM3
CAND1
CAPZB
CASP8
CCL2
CCL5
CCT8
CD1B
CD226
CD300LB
CD3E
CD53
CD79A
CD96
CDC34
CEACAM6
CFHR1
CGAS
CKAP4
CLEC4D
CLU
COL1A2
COPB1
CR1
CRISPLD2
CSF1R
CSNK2B
CTSC
CTSO
CUL7
CYB5R3
DBNL
DCTN6
DEFA5
DEFB105B
DEFB114
DEFB125
DEFB132
DET1
DNAJC5
DPP7
DUSP4
DYNLL1
EDAR
EIF4A2
ELANE
EP300
F13A1
FBXL14
FBXL5
FBXO21
FBXO41
FBXW2
FCER1G
FCN2
FKBP1A
FOS
FTH1
GAB2
GBP4
GH2
GMFG
GRB10
GSTP1
H3C13
H3C8
HECTD2
HERC6
HLA-C
HLA-DQB1
HLA-F
HP
HSPA1B
HVCN1
IDH1
IFIT2
IFNA13
IFNA6
IFNGR2
IKBKE
IL12B
IL16
IL18
IL1R1
IL20
IL23A
IL2RB
IL36A
IL5
IL9R
IQGAP2
IRF3
IRS2
ITGAV
ITPR1
JUNB
KCTD6
KIF23
KIF4A
KIR2DL4
KLC1
KLHL21
KLRB1
KPNA1
KRT1
LAMTOR2
LCP2
LILRA2
LILRB5
LONRF1
LRSAM1
LY96
MAOA
MAP3K3
MAPK14
MASP1
MEFV
MICB
MMP2
MRC1
MTOR
MUC20
MUCL1
MYLIP
NBEAL2
NCKIPSD
NDUFC2
NFATC1
NHLRC3
NLRP3
NOS2
NUP153
NUP37
NUP88
OLR1
OSBPL1A
P4HB
PANX1
PDPK1
PFKL
PGRMC1
PIK3CB
PILRB
PLA2G2A
PLD2
POLR1C
POLR3B
POLR3K
PPM1B
PPP2R5D
PRG2
PRKCQ
PRR5
PSMA3
PSMB11
PSMB9
PSMD10
PSMD5
PSME4
PTK2B
PTPN20
PTPRB
PYGB
RAB27A
RAB5C
RAET1E
RAP1GAP
RASGRP2
REG3A
RHOG
RLIM
RNF111
RNF138
RNF217
ROCK1
RPS6KA5
S100A9
SCAMP1
SEC24C
SELL
SERPINB2
SH2B3
SIAH2
SIGLEC5
SIRPB1
SLC15A4
SMAD7
SOCS1
SOS2
SQSTM1
STAT5B
STUB1
SVIP
TAP1
TCN1
TICAM2
TLR2
TMBIM1
TNFAIP6
TNFRSF18
TNFSF11
TNFSF4
TPP2
TRAT1
TRIM10
TRIM26
TRIM37
TRIM5
TRIM71
TTR
TUBA8
TUBB4B
TXNIP
UBA7
UBE2D2
UBE2G2
UBE2N
UBE2V2
UBOX5
UNC93B1
VAPA
VCP
WAS
WSB1
YWHAB
AAAS
ACAA1
ACTR2
ADGRE5
AIM2
ALDOC
ANAPC13
ANXA2
AP1S3
APOB
ARIH1
ARPC4
ASB11
ASB2
ATAD3B
ATP11A
ATP6V0D1
ATP6V1C2
ATP6V1H
BATF
BIN2
BOLA2B
BRI3
BTLA
BTNL8
C1S
C4BPB
C8B
CALML5
CANT1
CARD11
CASP9
CCL20
CCND1
CD101
CD1C
CD247
CD300LD
CD3G
CD55
CD79B
CD99
CDC42
CEACAM8
CFHR2
CHGA
CLCF1
CLEC4E
CMTM6
COL2A1
COTL1
CR2
CRK
CSF2
CST3
CTSD
CTSS
CXADR
CYBA
DCAF1
DDOST
DEFA6
DEFB106A
DEFB115
DEFB126
DEFB134
DGAT1
DNASE1L1
DSC1
DUSP6
DYNLL2
EDARADD
EIF4A3
ELK1
EPPIN
F2
FBXL15
FBXL7
FBXO22
FBXO44
FBXW4
FCER2
FCN3
FLG2
FOXO1
FTL
GAB3
GBP5
GHDC
GNLY
GRB2
GUSB
H3C14
HACE1
HECTD3
HEXB
HLA-DMB
HLA-DQB2
HLA-G
HPSE
HSPA5
ICAM1
IFI16
IFIT3
IFNA14
IFNA7
IFNL1
IKBKG
IL12RB1
IL17A
IL18BP
IL1R2
IL20RA
IL23R
IL2RG
IL36B
IL5RA
ILF2
IRAG2
IRF4
ISG15
ITGAX
ITPR2
JUP
KCTD7
KIF26A
KIF4B
KIR2DS1
KLC2
KLHL22
KLRC1
KPNA2
LAG3
LAMTOR3
LEAP2
LILRA3
LIMK1
LPCAT1
LTA
LYN
MAP2K1
MAP3K7
MAPK3
MASP2
METTL7A
MID1
MMP25
MRC2
MUC1
MUC21
MVP
MYO10
NCAM1
NCR1
NECTIN2
NFATC2
NIT2
NLRP4
NOS3
NUP155
NUP42
NUP93
OPRD1
OSCAR
PA2G4
PCBP2
PDXK
PGAM1
PI3
PIK3CD
PIM1
PLA2G6
PLD3
POLR1D
POLR3C
POM121
PPP2CA
PPP2R5E
PRG3
PRKCSH
PRSS2
PSMA4
PSMB2
PSMC1
PSMD11
PSMD6
PSMF1
PTPN1
PTPN22
PTPRC
PYGL
RAB31
RAB6A
RAF1
RAP1GAP2
RASGRP3
REG3G
RHOU
RNASE2
RNF114
RNF14
RNF220
RORA
RSAD2
S100B
SDC1
SEC24D
SEM1
SERPINB3
SH2D1A
SIGIRR
SIGLEC6
SKP1
SLC27A2
SMARCA4
SOCS2
SOX2
SRC
STAT6
STX1A
SYK
TAP2
TCP1
TIFA
TLR3
TMC6
TNFRSF11A
TNFRSF1A
TNFSF12
TNFSF8
TPR
TREM1
TRIM11
TRIM29
TRIM38
TRIM50
TRIM8
TUBA1A
TUBAL3
TUBB6
TYK2
UBAC1
UBE2D3
UBE2H
UBE2O
UBE2W
UBR1
UNKL
VASP
VEGFA
WASF1
WWP1
YWHAZ
ABI2
ACTR10
ADAM8
AGPAT2
ALAD
ANAPC1
ANO6
AP1M2
AP2S1
ARG1
ARPC1B
ASAH1
ASB16
ASB7
ATG5
ATP6V0A4
ATP6V1B1
ATP6V1G1
B2M
BCL2L11
BLMH
BPIFB2
BTBD1
BTN3A2
C1QB
C4B
C6orf120
CALM1
CAMK2G
CAPZA2
CASP3
CCL11
CCL4
CCR6
CD19
CD209
CD300C
CD36
CD46
CD70
CD8B
CDC26
CEACAM1
CFD
CFL1
CIITA
CLEC4A
CLTA
COL17A1
COMMD3
CPNE3
CREG1
CRTAM
CSH1
CTSA
CTSK
CUL3
CXCR1
CYSTM1
DCTN4
DEFA3
DEFB104B
DEFB110
DEFB123
DEFB130B
DEGS1
DNAJC13
DOCK2
DTX4
DYNC1LI1
EDA
EIF2AK2
EIF4G2
ENAH
ERP44
FBXL12
FBXL3
FBXO17
FBXO4
FBXW11
FCAR
FCGR3B
FGL2
FN1
FRMPD3
FZR1
GBP2
GGH
GLMN
GPR84
GSTA2
H3C11
H3C6
HEBP2
HERC4
HLA-A
HLA-DQA1
HLA-DRB5
HNRNPDL
HSP90B1
HTN3
ICOS
IFIH1
IFNA1
IFNA4
IFNG
IKBIP
IL11RA
IL15
IL17RC
IL1B
IL1RN
IL22RA1
IL27RA
IL33
IL4
IL7R
IP6K2
IRF1
IRF9
ITGAL
ITK
JAML
KCMF1
KIF20A
KIF3B
KIR2DL2
KIR3DL2
KLHL2
KLHL5
KLRG1
KPNB1
LAMP2
LCN2
LIFR
LILRB3
LOC102725035
LRRC41
LTN1
MAN2B1
MAP3K1
MAPK12
MAPKAPK2
MEF2A
MIB2
MME
MOSPD2
MT2A
MUC17
MUC6
MYH2
NANOG
NCKAP1
NDC1
NFAM1
NFKBIB
NLRC5
NOD2
NUP107
NUP214
NUP62
OASL
ORM2
P2RX1
PAK2
PDE12
PELI2
PGM1
PIK3C3
PIK3R4
PKM
PLCG2
PML
POLR2L
POLR3GL
PPIE
PPP2R5B
PRDX4
PRKCD
PRLR
PSMA1
PSMB1
PSMB7
PSMC6
PSMD3
PSME2
PTGS2
PTPN18
PTPN7
PVR
RAB18
RAB4B
RACGAP1
RAP1A
RAPGEF4
RBX1
RHOA
RIPK2
RNASEL
RNF130
RNF213
RNF6
RPS6KA2
S100A7A
SAR1B
SEC24A
SEC61G
SERPINB10
SFTPD
SHC1
SIGLEC14
SIPA1
SLAMF7
SLPI
SNAP29
SOD2
SPTAN1
STAT4
STK11IP
SUMO1
TALDO1
TBK1
THOP1
TLR1
TLR8
TNF
TNFRSF14
TNFRSF8
TNFSF15
TOMM70
TRAIP
TREX1
TRIM22
TRIM35
TRIM46
TRIM68
TSLP
TUBA3E
TUBB3
TXN
UBA52
UBE2C
UBE2F
UBE2L6
UBE2U
UBE3D
ULBP3
VAMP7
VCAM1
VRK3
WIPF2
YES1
ZNRF1
ABL1
ACTR1A
ADAR
AHCYL1
ALDH3B1
ANAPC10
ANPEP
AP1S1
APAF1
ARHGAP45
ARPC2
ASB1
ASB17
ASB8
ATG7
ATP6V0B
ATP6V1B2
ATP6V1G2
B4GALT1
BCL6
BLNK
BPIFB4
BTBD6
BTN3A3
C1QC
C4B_2
C7
CALM2
CAMP
CAPZA3
CASP4
CCL19
CCL4L1
CCT2
CD1A
CD22
CD300E
CD3D
CD47
CD74
CD93
CDC27
CEACAM3
CFH
CFP
CISH
CLEC4C
CLTC
COL1A1
COMMD9
CPPED1
CRISP3
CSF1
CSK
CTSB
CTSL
CUL5
CXCR2
DAPP1
DCTN5
DEFA4
DEFB105A
DEFB113
DEFB124
DEFB131A
DERA
DNAJC3
DOK3
DUSP3
DYNC1LI2
EDA2R
EIF4A1
EIF4G3
ENPP4
EVL
FBXL13
FBXL4
FBXO2
FBXO40
FBXW12
FCER1A
FCN1
FGR
FOLR3
FSCN1
GAA
GBP3
GH1
GM2A
GRAP2
GSTO1
H3C12
H3C7
HECTD1
HERC5
HLA-B
HLA-DQA2
HLA-E
HNRNPF
HSPA1A
HUWE1
ICOSLG
IFIT1
IFNA10
IFNA5
IFNGR1
IKBKB
IL12A
IL15RA
IL17RE
IL1F10
IL2
IL22RA2
IL2RA
IL34
IL4R
IL9
IQGAP1
IRF2
IRS1
ITGAM
ITLN1
JUN
KCNAB2
KIF22
KIF3C
KIR2DL3
KIR3DS1
KLHL20
KLHL9
KLRK1
KRAS
LAMTOR1
LCP1
LILRA1
LILRB4
LOC107987462
LRRFIP1
LY86
MANBA
MAP3K14
MAPK13
MAPKAPK3
MEF2C
MICA
MMP1
MPO
MTAP
MUC19
MUC7
MYH9
NAPRT
NCKAP1L
NDN
NFASC
NFKBIE
NLRP1
NOS1
NUP133
NUP35
NUP85
OLFM4
ORMDL3
P2RX7
PAK3
PDIA3
PELI3
PGM2
PIK3CA
PILRA
PKP1
PLD1
PNP
POLR3A
POLR3H
PPL
PPP2R5C
PRDX6
PRKCE
PROS1
PSMA2
PSMB10
PSMB8
PSMD1
PSMD4
PSME3
PTK2
PTPN2
PTPN9
PYCARD
RAB24
RAB5B
RAE1
RAP1B
RASGRP1
RCHY1
RHOF
RIPK3
RNASET2
RNF135
RNF216
RNF7
RPS6KA3
S100A8
SARM1
SEC24B
SEH1L
SERPINB12
SH2B1
SIAH1
SIGLEC15
SIRPA
SLC11A1
SMAD3
SNRPA1
SOS1
SPTBN2
STAT5A
STOM
SURF4
TANK
TCIRG1
TICAM1
TLR10
TLR9
TNFAIP3
TNFRSF17
TNFRSF9
TNFSF18
TP53
TRAPPC1
TRIB3
TRIM25
TRIM36
TRIM48
TRIM69
TSPAN14
TUBA4A
TUBB4A
TXNDC5
UBA6
UBE2D1
UBE2G1
UBE2M
UBE2V1
UBE4A
UNC13D
VAMP8
VCL
VTN
WIPF3
YPEL5
ZNRF2
AAMP
ACLY
ACTR3
ADGRG3
AIP
ALOX15
ANAPC2
AOC1
AP2A1
APP
ARIH2
ARPC5
ASB12
ASB3
ATF1
ATP11B
ATP6V0D2
ATP6V1D
ATP7A
BCAP31
BIRC2
BPI
BRK1
BTN1A1
BTNL9
C2
C5
C8G
CALR
CANX
CARD9
CAT
CCL22
CCNF
CD14
CD1D
CD27
CD300LF
CD4
CD58
CD80
CDA
CDH1
CEBPD
CFHR3
CHI3L1
CLEC10A
CLEC4G
CNN2
COL3A1
CPB2
CRACR2A
CRKL
CSF2RA
CSTB
CTSE
CTSV
CXCL1
CYBB
DCD
DDX3X
DEFB1
DEFB106B
DEFB116
DEFB127
DEFB135
DHX36
DNM1
DSG1
DUSP7
DYNLT1
EEA1
EIF4E
ELMO1
EPPIN-WFDC6
FABP5
FBXL16
FBXL8
FBXO27
FBXO6
FBXW5
FCGR1A
FGA
FLNA
FOXO3
FUCA1
GALNS
GBP6
GHR
GNS
GRN
GYG1
H3C15
HAVCR2
HECW2
HGF
HLA-DOA
HLA-DRA
HMGB1
HRAS
HSPA6
ICAM2
IFI27
IFIT5
IFNA16
IFNA8
IFNL2
IL10
IL12RB2
IL17C
IL18R1
IL1RAP
IL20RB
IL24
IL3
IL36G
IL6
IMPDH1
IRAK1
IRF5
ISG20
ITGB1
ITPR3
KBTBD13
KEAP1
KIF2A
KIF5A
KIR2DS2
KLC3
KLHL25
KLRC2
KPNA3
LAIR1
LAT
LGALS3
LILRA4
LMNB1
LPO
LTA4H
LYZ
MAP2K3
MAP3K8
MAPK7
MAVS
MEX3C
MIF
MMP3
MRE11
MUC12
MUC3A
MX1
MYO1C
NCF1
NCR2
NEDD4
NFATC3
NKIRAS1
NLRX1
NPC2
NUP160
NUP43
NUP98
OPRM1
OSM
PADI2
PDAP1
PDZD11
PGLYRP1
PIANP
PIK3CG
PIN1
PLAC8
PLD4
POLR2E
POLR3D
POMC
PPP2CB
PPP3CA
PRKACA
PRKDC
PRSS3
PSMA5
PSMB3
PSMC2
PSMD12
PSMD7
PSTPIP1
PTPN11
PTPN23
PTPRJ
QPCT
RAB37
RAB7A
RAG1
RAP2B
RASGRP4
REL
RICTOR
RNASE3
RNF115
RNF144B
RNF25
RORC
S100A1
S100P
SDCBP
SEC31A
SEMG1
SERPINB6
SH2D1B
SIGLEC1
SIGLEC7
SKP2
SLC2A3
SMURF1
SOCS3
SP100
SRP14
STBD1
STX3
SYNGR1
TAPBP
TEC
TIMP1
TLR4
TMED7-TICAM2
TNFRSF11B
TNFRSF1B
TNFSF12-TNFSF13
TNFSF9
TRAF2
TREM2
TRIM14
TRIM3
TRIM39
TRIM56
TRIM9
TUBA1B
TUBB
TUBB8
TYROBP
UBB
UBE2D4
UBE2J1
UBE2Q1
UBE2Z
UBR2
USP14
VAT1
VHL
WASF2
XAF1
ZAP70
ABCA13
ACP3
ADA2
AGA
AKT1
ALOX5
ANAPC4
AP1B1
AP2A2
APRT
ARL8A
ARSA
ASB13
ASB4
ATF2
ATP6AP2
ATP6V0E1
ATP6V1E1
ATP8A1
BCL10
BIRC3
BPIFA1
BRWD1
BTN2A1
BTRC
C3
C5AR1
C9
CAMK2A
CAP1
CASP1
CBL
CCL3
CCR1
CD160
CD200
CD274
CD300LG
CD40
CD59
CD81
CDC16
CDK13
CENPE
CFHR4
CHIT1
CLEC12A
CLEC5A
CNPY3
COLEC10
CPN1
CRCP
CRLF1
CSF2RB
CTF1
CTSF
CTSZ
CXCL10
CYFIP1
DCTN1
DDX41
DEFB103A
DEFB107A
DEFB118
DEFB128
DEFB136
DHX58
DNM2
DSN1
DYNC1H1
DZIP3
EEF1A1
EIF4E2
ELMO2
EPX
FADD
FBXL19
FBXO10
FBXO30
FBXO7
FBXW7
FCGR2A
FGB
FLNB
FPR1
FUCA2
GAN
GBP7
GLA
GOLGA7
GSDMD
GZMM
H3C2
HBB
HERC1
HGSNAT
HLA-DOB
HLA-DRB1
HMOX1
HRNR
HSPA8
ICAM3
IFI30
IFITM1
IFNA17
IFNAR1
IFNL3
IL10RA
IL13
IL17F
IL18RAP
IL1RAPL1
IL21
IL25
IL31
IL36RN
IL6R
IMPDH2
IRAK2
IRF6
IST1
ITGB2
JAK1
KBTBD6
KIF11
KIF2B
KIF5B
KIR2DS4
KLC4
KLHL3
KLRC4-KLRK1
KPNA4
LAIR2
LAT2
LGALS9
LILRA5
LMO7
LRG1
LTB
MADCAM1
MAP2K4
MAPK1
MAPK8
MBL2
MGAM
MKRN1
MMP8
MS4A2
MUC13
MUC4
MX2
MYO5A
NCF2
NCR3
NEDD4L
NFKB1
NKIRAS2
NME1-NME2
NPDC1
NUP188
NUP50
OAS1
ORAI1
OSMR
PAFAH1B2
PDCD1
PECAM1
PGLYRP2
PIAS1
PIK3R1
PITPNA
PLAU
PLEKHO2
POLR2F
POLR3E
POU2F1
PPP2R1A
PPP3CB
PRKACB
PRKG1
PRTN3
PSMA6
PSMB4
PSMC3
PSMD13
PSMD8
PTAFR
PTPN12
PTPN4
PTPRN2
QSOX1
RAB3A
RAB9B
RAG2
RAP2C
RBBP6
RELA
RIGI
RNASE6
RNF123
RNF182
RNF34
RPLP0
S100A11
S1PR1
SEC13
SEC61A1
SERPINA1
SERPING1
SH3GL2
SIGLEC10
SIGLEC8
SLA
SLC2A5
SMURF2
SOCS5
SPSB1
STAT1
STIM1
STX4
TAB1
TARM1
TGFB1
TIMP2
TLR5
TMEM179B
TNFRSF12A
TNFRSF25
TNFSF13
TNIP2
TRAF3
TREML1
TRIM17
TRIM31
TRIM4
TRIM6
TRIP12
TUBA1C
TUBB1
TWIST1
UBA1
UBC
UBE2E1
UBE2J2
UBE2Q2
UBE3A
UBR4
USP18
VAV1
VIM
WASF3
XDH
ZBP1
ABCE1
ACTB
ADAM10
AGER
AKT2
ALPK1
ANAPC5
AP1G1
AP2B1
AREL1
ARMC8
ARSB
ASB14
ASB5
ATG12
ATP6V0A1
ATP6V0E2
ATP6V1E2
ATP8B4
BCL2
BIRC5
BPIFA2
BST1
BTN2A2
C1orf35
C3AR1
C5AR2
CA1
CAMK2B
CAPN1
CASP10
CBLB
CCL3L1
CCR2
CD177
CD200R1
CD28
CD33
CD40LG
CD63
CD86
CDC20
CDKN1A
CEP290
CFHR5
CHRNB4
CLEC2B
CLEC6A
CNTF
COLEC11
CPN2
CREB1
CRLF2
CSF3
CTLA4
CTSG
CUL1
CXCL2
CYFIP2
DCTN2
DEFA1
DEFB103B
DEFB107B
DEFB119
DEFB129
DEFB4A
DHX9
DNM3
DSP
DYNC1I1
EBI3
EEF2
EIF4E3
ELOB
ERAP1
FAF2
FBXL20
FBXO11
FBXO31
FBXO9
FBXW8
FCGR2B
FGF2
FLT3
FPR2
FYB1
GATA3
GCA
GLB1
GPI
GSDME
H3C1
H3C3
HCK
HERC2
HIF1A
HLA-DPA1
HLA-DRB3
HMOX2
HSP90AA1
HSPA9
ICAM4
IFI35
IFITM2
IFNA2
IFNAR2
IFNLR1
IL10RB
IL13RA1
IL17RA
IL19
IL1RL1
IL21R
IL26
IL31RA
IL37
IL6ST
INPP5D
IRAK3
IRF7
ITCH
ITGB5
JAK2
KBTBD7
KIF15
KIF2C
KIFAP3
KIR2DS5
KLHL11
KLHL41
KLRD1
KPNA5
LAMA5
LBP
LGMN
LILRB1
LNPEP
LRR1
LTBR
MAGT1
MAP2K6
MAPK10
MAPK9
MCEMP1
MGRN1
MLEC
MMP9
MS4A3
MUC15
MUC5AC
MYC
MYO9B
NCF4
NCR3LG1
NEU1
NFKB2
NLRC3
NME2
NPEPPS
NUP205
NUP54
OAS2
ORAI2
OSTF1
PAG1
PDCD1LG2
PEDS1-UBE2V1
PGLYRP3
PIGR
PIK3R2
PJA1
PLAUR
PLPP4
POLR2H
POLR3F
PPBP
PPP2R1B
PPP3R1
PRKACG
PRKN
PSAP
PSMA7
PSMB5
PSMC4
PSMD14
PSMD9
PTEN
PTPN13
PTPN5
PTPRZ1
RAB10
RAB3D
RAC1
RALA
RAPGEF1
RBCK1
RELB
RILP
RNASE7
RNF125
RNF19A
RNF4
RPS27A
S100A12
SAA1
SEC22B
SEC61A2
SERPINA3
SFTPA1
SH3KBP1
SIGLEC11
SIGLEC9
SLA2
SLC44A2
SNAP23
SOCS6
SPSB2
STAT2
STING1
STXBP2
TAB2
TAX1BP1
THEM4
TIRAP
TLR6
TMEM30A
TNFRSF13B
TNFRSF4
TNFSF13B
TOLLIP
TRAF6
TREML2
TRIM2
TRIM32
TRIM41
TRIM62
TRPC1
TUBA3C
TUBB2A
TXK
UBA3
UBE2A
UBE2E2
UBE2K
UBE2R2
UBE3B
UFL1
VAMP2
VAV2
VNN1
WASL
XRCC5
ZBTB16
ABI1
ACTG1
ADAM17
AGL
AKT3
AMPD3
ANAPC7
AP1M1
AP2M1
ARF1
ARPC1A
ART1
ASB15
ASB6
ATG14
ATP6V0A2
ATP6V1A
ATP6V1F
AZU1
BCL2L1
BLK
BPIFB1
BST2
BTN3A1
C1QA
C4A
C6
CAB39
CAMK2D
CAPZA1
CASP2
CBLL2
CCL3L3
CCR5
CD180
CD207
CD300A
CD34
CD44
CD68
CD8A
CDC23
CDKN1B
CFB
CFI
CHUK
CLEC2D
CLEC7A
CNTFR
COLEC12
CPNE1
CREBBP
CRP
CSF3R
CTNNB1
CTSH
CUL2
CXCL8
CYLD
DCTN3
DEFA1B
DEFB104A
DEFB108B
DEFB121
DEFB130A
DEFB4B
DIAPH1
DOCK1
DTX3L
DYNC1I2
ECSIT
EGR1
EIF4G1
ELOC
ERAP2
FASLG
FBXL22
FBXO15
FBXO32
FBXW10
FBXW9
FCGR3A
FGG
FLT3LG
FRK
FYN
GBP1
GDI2
GLIPR1
GPR75-ASB3
GSN
H3C10
H3C4
HCST
HERC3
HK3
HLA-DPB1
HLA-DRB4
HNRNPA2B1
HSP90AB1
HTN1
ICAM5
IFI6
IFITM3
IFNA21
IFNB1
IGF2R
IL11
IL13RA2
IL17RB
IL1A
IL1RL2
IL22
IL27
IL32
IL3RA
IL7
INPPL1
IRAK4
IRF8
ITGA4
ITGB7
JAK3
KBTBD8
KIF18A
KIF3A
KIR2DL1
KIR3DL1
KLHL13
KLHL42
KLRF1
KPNA7
LAMP1
LCK
LIF
LILRB2
LNX1
LRRC14
LTF
MALT1
MAP2K7
MAPK11
MAPKAP1
MCL1
MGST1
MLST8
MNDA
MSN
MUC16
MUC5B
MYD88
N4BP1
NCK1
NCSTN
NF2
NFKBIA
NLRC4
NOD1
NRAS
NUP210
NUP58
OAS3
ORM1
OTUD5
PAK1
PDCD4
PELI1
PGLYRP4
PIK3AP1
PIK3R3
PJA2
PLCG1
PLPP5
POLR2K
POLR3G
PPIA
PPP2R5A
PRCP
PRKCB
PRL
PSEN1
PSMA8
PSMB6
PSMC5
PSMD2
PSME1
PTGES2
PTPN14
PTPN6
PTX3
RAB14
RAB44
RAC2
RANBP2
RAPGEF3
RBSN
RETN
RIPK1
RNASE8
RNF126
RNF19B
RNF41
RPS6KA1
S100A7
SAMHD1
SEC23A
SEC61B
SERPINB1
SFTPA2
SH3RF1
SIGLEC12
SIKE1
SLAMF6
SLCO4C1
SNAP25
SOD1
SPSB4
STAT3
STK10
SUGT1
TAB3
TBC1D10C
THOC5
TKFC
TLR7
TMEM63A
TNFRSF13C
[truncated: 1,676 more rows]

## Sheet: pancancer
List 1 of Pancancer immune metagenes
Symbol	Cell type	Immunity
ADAM28	Activated B cell	Adaptive
CD180	Activated B cell	Adaptive
CD79B	Activated B cell	Adaptive
BLK	Activated B cell	Adaptive
CD19	Activated B cell	Adaptive
MS4A1	Activated B cell	Adaptive
TNFRSF17	Activated B cell	Adaptive
IGHM	Activated B cell	Adaptive
GNG7	Activated B cell	Adaptive
MICAL3	Activated B cell	Adaptive
SPIB	Activated B cell	Adaptive
HLA-DOB	Activated B cell	Adaptive
IGKC	Activated B cell	Adaptive
PNOC	Activated B cell	Adaptive
FCRL2	Activated B cell	Adaptive
BACH2	Activated B cell	Adaptive
CR2	Activated B cell	Adaptive
TCL1A	Activated B cell	Adaptive
AKNA	Activated B cell	Adaptive
ARHGAP25	Activated B cell	Adaptive
CCL21	Activated B cell	Adaptive
CD27	Activated B cell	Adaptive
CD38	Activated B cell	Adaptive
CLEC17A	Activated B cell	Adaptive
CLEC9A	Activated B cell	Adaptive
CLECL1	Activated B cell	Adaptive
AIM2	Activated CD4 T cell	Adaptive
BIRC3	Activated CD4 T cell	Adaptive
BRIP1	Activated CD4 T cell	Adaptive
CCL20	Activated CD4 T cell	Adaptive
CCL4	Activated CD4 T cell	Adaptive
CCL5	Activated CD4 T cell	Adaptive
CCNB1	Activated CD4 T cell	Adaptive
CCR7	Activated CD4 T cell	Adaptive
DUSP2	Activated CD4 T cell	Adaptive
ESCO2	Activated CD4 T cell	Adaptive
ETS1	Activated CD4 T cell	Adaptive
EXO1	Activated CD4 T cell	Adaptive
EXOC6	Activated CD4 T cell	Adaptive
IARS	Activated CD4 T cell	Adaptive
ITK	Activated CD4 T cell	Adaptive
KIF11	Activated CD4 T cell	Adaptive
KNTC1	Activated CD4 T cell	Adaptive
NUF2	Activated CD4 T cell	Adaptive
PRC1	Activated CD4 T cell	Adaptive
PSAT1	Activated CD4 T cell	Adaptive
RGS1	Activated CD4 T cell	Adaptive
RTKN2	Activated CD4 T cell	Adaptive
SAMSN1	Activated CD4 T cell	Adaptive
SELL	Activated CD4 T cell	Adaptive
TRAT1	Activated CD4 T cell	Adaptive
ADRM1	Activated CD8 T cell	Adaptive
AHSA1	Activated CD8 T cell	Adaptive
C1GALT1C1	Activated CD8 T cell	Adaptive
CCT6B	Activated CD8 T cell	Adaptive
CD37	Activated CD8 T cell	Adaptive
CD3D	Activated CD8 T cell	Adaptive
CD3E	Activated CD8 T cell	Adaptive
CD3G	Activated CD8 T cell	Adaptive
CD69	Activated CD8 T cell	Adaptive
CD8A	Activated CD8 T cell	Adaptive
CETN3	Activated CD8 T cell	Adaptive
CSE1L	Activated CD8 T cell	Adaptive
GEMIN6	Activated CD8 T cell	Adaptive
GNLY	Activated CD8 T cell	Adaptive
GPT2	Activated CD8 T cell	Adaptive
GZMA	Activated CD8 T cell	Adaptive
GZMH	Activated CD8 T cell	Adaptive
GZMK	Activated CD8 T cell	Adaptive
IL2RB	Activated CD8 T cell	Adaptive
LCK	Activated CD8 T cell	Adaptive
MPZL1	Activated CD8 T cell	Adaptive
NKG7	Activated CD8 T cell	Adaptive
PIK3IP1	Activated CD8 T cell	Adaptive
PTRH2	Activated CD8 T cell	Adaptive
TIMM13	Activated CD8 T cell	Adaptive
ZAP70	Activated CD8 T cell	Adaptive
ABHD3	Central memory CD4 T cell	Adaptive
AHNAK	Central memory CD4 T cell	Adaptive
ANXA2P2	Central memory CD4 T cell	Adaptive
AQP3	Central memory CD4 T cell	Adaptive
ATHL1	Central memory CD4 T cell	Adaptive
BMI1	Central memory CD4 T cell	Adaptive
BZW2	Central memory CD4 T cell	Adaptive
CD63	Central memory CD4 T cell	Adaptive
COL4A1	Central memory CD4 T cell	Adaptive
CYLD	Central memory CD4 T cell	Adaptive
ELMO2	Central memory CD4 T cell	Adaptive
FYN	Central memory CD4 T cell	Adaptive
GLIPR1	Central memory CD4 T cell	Adaptive
GSS	Central memory CD4 T cell	Adaptive
IFITM2	Central memory CD4 T cell	Adaptive
ITGB1	Central memory CD4 T cell	Adaptive
ITGB2	Central memory CD4 T cell	Adaptive
KLF5	Central memory CD4 T cell	Adaptive
LSP1	Central memory CD4 T cell	Adaptive
NDUFB9	Central memory CD4 T cell	Adaptive
PKM2	Central memory CD4 T cell	Adaptive
SFXN3	Central memory CD4 T cell	Adaptive
SIRPG	Central memory CD4 T cell	Adaptive
SMAD4	Central memory CD4 T cell	Adaptive
STX4	Central memory CD4 T cell	Adaptive
TRADD	Central memory CD4 T cell	Adaptive
VIM	Central memory CD4 T cell	Adaptive
XRCC6	Central memory CD4 T cell	Adaptive
ACTN4	Central memory CD8 T cell	Adaptive
ADAM12	Central memory CD8 T cell	Adaptive
ADCY9	Central memory CD8 T cell	Adaptive
F13A1	Central memory CD8 T cell	Adaptive
FCER1G	Central memory CD8 T cell	Adaptive
FCGR3B	Central memory CD8 T cell	Adaptive
FGF7	Central memory CD8 T cell	Adaptive
FKBP4	Central memory CD8 T cell	Adaptive
GLUD1	Central memory CD8 T cell	Adaptive
GM2A	Central memory CD8 T cell	Adaptive
GUSB	Central memory CD8 T cell	Adaptive
IL1RN	Central memory CD8 T cell	Adaptive
NOL11	Central memory CD8 T cell	Adaptive
NTRK1	Central memory CD8 T cell	Adaptive
RARA	Central memory CD8 T cell	Adaptive
RNF128	Central memory CD8 T cell	Adaptive
SIGLEC1	Central memory CD8 T cell	Adaptive
TNFRSF11A	Central memory CD8 T cell	Adaptive
TOX4	Central memory CD8 T cell	Adaptive
UBA52	Central memory CD8 T cell	Adaptive
ULBP1	Central memory CD8 T cell	Adaptive
ATM	Effector memeory CD4 T cell	Adaptive
CASP3	Effector memeory CD4 T cell	Adaptive
CASQ1	Effector memeory CD4 T cell	Adaptive
CD300E	Effector memeory CD4 T cell	Adaptive
DARS	Effector memeory CD4 T cell	Adaptive
DOCK9	Effector memeory CD4 T cell	Adaptive
EXOSC9	Effector memeory CD4 T cell	Adaptive
EZH2	Effector memeory CD4 T cell	Adaptive
GDE1	Effector memeory CD4 T cell	Adaptive
IL34	Effector memeory CD4 T cell	Adaptive
NCOA4	Effector memeory CD4 T cell	Adaptive
NEFL	Effector memeory CD4 T cell	Adaptive
PDGFRL	Effector memeory CD4 T cell	Adaptive
PTGS1	Effector memeory CD4 T cell	Adaptive
REPS1	Effector memeory CD4 T cell	Adaptive
SCG2	Effector memeory CD4 T cell	Adaptive
SDPR	Effector memeory CD4 T cell	Adaptive
SIGLEC14	Effector memeory CD4 T cell	Adaptive
SIGLEC6	Effector memeory CD4 T cell	Adaptive
TAL1	Effector memeory CD4 T cell	Adaptive
TFEC	Effector memeory CD4 T cell	Adaptive
TIPIN	Effector memeory CD4 T cell	Adaptive
TPK1	Effector memeory CD4 T cell	Adaptive
UQCRB	Effector memeory CD4 T cell	Adaptive
USP9Y	Effector memeory CD4 T cell	Adaptive
WIPF1	Effector memeory CD4 T cell	Adaptive
ZCRB1	Effector memeory CD4 T cell	Adaptive
ACAP1	Effector memeory CD8 T cell	Adaptive
APOL3	Effector memeory CD8 T cell	Adaptive
ARHGAP10	Effector memeory CD8 T cell	Adaptive
ATP10D	Effector memeory CD8 T cell	Adaptive
C3AR1	Effector memeory CD8 T cell	Adaptive
CCR5	Effector memeory CD8 T cell	Adaptive
CD160	Effector memeory CD8 T cell	Adaptive
CD55	Effector memeory CD8 T cell	Adaptive
CFLAR	Effector memeory CD8 T cell	Adaptive
CMKLR1	Effector memeory CD8 T cell	Adaptive
DAPP1	Effector memeory CD8 T cell	Adaptive
FCRL6	Effector memeory CD8 T cell	Adaptive
FLT3LG	Effector memeory CD8 T cell	Adaptive
GZMM	Effector memeory CD8 T cell	Adaptive
HAPLN3	Effector memeory CD8 T cell	Adaptive
HLA-DMB	Effector memeory CD8 T cell	Adaptive
HLA-DPA1	Effector memeory CD8 T cell	Adaptive
HLA-DPB1	Effector memeory CD8 T cell	Adaptive
IFI16	Effector memeory CD8 T cell	Adaptive
LIME1	Effector memeory CD8 T cell	Adaptive
LTK	Effector memeory CD8 T cell	Adaptive
NFKBIA	Effector memeory CD8 T cell	Adaptive
SETD7	Effector memeory CD8 T cell	Adaptive
SIK1	Effector memeory CD8 T cell	Adaptive
TRIB2	Effector memeory CD8 T cell	Adaptive
ACP5	Gamma delta T cell	Adaptive
AQP9	Gamma delta T cell	Adaptive
BTN3A2	Gamma delta T cell	Adaptive
C1orf54	Gamma delta T cell	Adaptive
CARD8	Gamma delta T cell	Adaptive
CCL18	Gamma delta T cell	Adaptive
CD209	Gamma delta T cell	Adaptive
CD33	Gamma delta T cell	Adaptive
CD36	Gamma delta T cell	Adaptive
CDK5	Gamma delta T cell	Adaptive
IL10RB	Gamma delta T cell	Adaptive
KLRF1	Gamma delta T cell	Adaptive
LGALS1	Gamma delta T cell	Adaptive
MAPK7	Gamma delta T cell	Adaptive
KLHL7	Gamma delta T cell	Adaptive
KRT80	Gamma delta T cell	Adaptive
LAMC1	Gamma delta T cell	Adaptive
LCORL	Gamma delta T cell	Adaptive
LMNB1	Gamma delta T cell	Adaptive
MEIS3P1	Gamma delta T cell	Adaptive
MPL	Gamma delta T cell	Adaptive
FABP1	Gamma delta T cell	Adaptive
FABP5	Gamma delta T cell	Adaptive
FADD	Gamma delta T cell	Adaptive
MFAP3L	Gamma delta T cell	Adaptive
MINPP1	Gamma delta T cell	Adaptive
RPS24	Gamma delta T cell	Adaptive
RPS7	Gamma delta T cell	Adaptive
RPS9	Gamma delta T cell	Adaptive
ABP1	Gamma delta T cell	Adaptive
CCL13	Gamma delta T cell	Adaptive
CD22	Immature B cell	Adaptive
CYBB	Immature B cell	Adaptive
FAM129C	Immature B cell	Adaptive
FCRL1	Immature B cell	Adaptive
FCRL3	Immature B cell	Adaptive
FCRL5	Immature B cell	Adaptive
FCRLA	Immature B cell	Adaptive
HDAC9	Immature B cell	Adaptive
HLA-DQA1	Immature B cell	Adaptive
HVCN1	Immature B cell	Adaptive
KIAA0226	Immature B cell	Adaptive
NCF1	Immature B cell	Adaptive
NCF1B	Immature B cell	Adaptive
P2RY10	Immature B cell	Adaptive
SP100	Immature B cell	Adaptive
TXNIP	Immature B cell	Adaptive
STAP1	Immature B cell	Adaptive
TAGAP	Immature B cell	Adaptive
ZCCHC2	Immature B cell	Adaptive
AICDA	Memory B cell	Adaptive
CCNA2	Memory B cell	Adaptive
CDKN3	Memory B cell	Adaptive
CLCN5	Memory B cell	Adaptive
ENPP1	Memory B cell	Adaptive
FCER1A	Memory B cell	Adaptive
FCRL4	Memory B cell	Adaptive
MYC	Memory B cell	Adaptive
RUNX2	Memory B cell	Adaptive
SORL1	Memory B cell	Adaptive
SOX5	Memory B cell	Adaptive
STAT5A	Memory B cell	Adaptive
STAT5B	Memory B cell	Adaptive
TLR9	Memory B cell	Adaptive
CCL3L1	Regulatory T cell	Adaptive
CD72	Regulatory T cell	Adaptive
CLEC5A	Regulatory T cell	Adaptive
FOXP3	Regulatory T cell	Adaptive
ITGA4	Regulatory T cell	Adaptive
L1CAM	Regulatory T cell	Adaptive
LIPA	Regulatory T cell	Adaptive
LRP1	Regulatory T cell	Adaptive
LRRC42	Regulatory T cell	Adaptive
MARCO	Regulatory T cell	Adaptive
MMP12	Regulatory T cell	Adaptive
MNDA	Regulatory T cell	Adaptive
MRC1	Regulatory T cell	Adaptive
MS4A6A	Regulatory T cell	Adaptive
PELO	Regulatory T cell	Adaptive
PLEK	Regulatory T cell	Adaptive
PRSS23	Regulatory T cell	Adaptive
PTGIR	Regulatory T cell	Adaptive
ST8SIA4	Regulatory T cell	Adaptive
STAB1	Regulatory T cell	Adaptive
B3GAT1	T follicular helper cell	Adaptive
CDK5R1	T follicular helper cell	Adaptive
PDCD1	T follicular helper cell	Adaptive
BCL6	T follicular helper cell	Adaptive
CD200	T follicular helper cell	Adaptive
CD83	T follicular helper cell	Adaptive
CD84	T follicular helper cell	Adaptive
FGF2	T follicular helper cell	Adaptive
GPR18	T follicular helper cell	Adaptive
CEBPA	T follicular helper cell	Adaptive
CECR1	T follicular helper cell	Adaptive
CLEC10A	T follicular helper cell	Adaptive
CLEC4A	T follicular helper cell	Adaptive
CSF1R	T follicular helper cell	Adaptive
CTSS	T follicular helper cell	Adaptive
DMN	T follicular helper cell	Adaptive
DPP4	T follicular helper cell	Adaptive
LRRC32	T follicular helper cell	Adaptive
MC5R	T follicular helper cell	Adaptive
MICA	T follicular helper cell	Adaptive
NCAM1	T follicular helper cell	Adaptive
NCR2	T follicular helper cell	Adaptive
NRP1	T follicular helper cell	Adaptive
PDCD1LG2	T follicular helper cell	Adaptive
PDCD6	T follicular helper cell	Adaptive
PRDX1	T follicular helper cell	Adaptive
RAE1	T follicular helper cell	Adaptive
RAET1E	T follicular helper cell	Adaptive
SIGLEC7	T follicular helper cell	Adaptive
SIGLEC9	T follicular helper cell	Adaptive
TYRO3	T follicular helper cell	Adaptive
CHST12	T follicular helper cell	Adaptive
CLIC3	T follicular helper cell	Adaptive
IVNS1ABP	T follicular helper cell	Adaptive
KIR2DL2	T follicular helper cell	Adaptive
LGMN	T follicular helper cell	Adaptive
CD70	Type 1 T helper cell	Adaptive
TBX21	Type 1 T helper cell	Adaptive
ADAM8	Type 1 T helper cell	Adaptive
AHCYL2	Type 1 T helper cell	Adaptive
ALCAM	Type 1 T helper cell	Adaptive
B3GALNT1	Type 1 T helper cell	Adaptive
BBS12	Type 1 T helper cell	Adaptive
BST1	Type 1 T helper cell	Adaptive
CD151	Type 1 T helper cell	Adaptive
CD47	Type 1 T helper cell	Adaptive
CD48	Type 1 T helper cell	Adaptive
CD52	Type 1 T helper cell	Adaptive
CD53	Type 1 T helper cell	Adaptive
CD59	Type 1 T helper cell	Adaptive
CD6	Type 1 T helper cell	Adaptive
CD68	Type 1 T helper cell	Adaptive
CD7	Type 1 T helper cell	Adaptive
CD96	Type 1 T helper cell	Adaptive
CFHR3	Type 1 T helper cell	Adaptive
CHRM3	Type 1 T helper cell	Adaptive
CLEC7A	Type 1 T helper cell	Adaptive
COL23A1	Type 1 T helper cell	Adaptive
COL4A4	Type 1 T helper cell	Adaptive
COL5A3	Type 1 T helper cell	Adaptive
DAB1	Type 1 T helper cell	Adaptive
DLEU7	Type 1 T helper cell	Adaptive
DOC2B	Type 1 T helper cell	Adaptive
EMP1	Type 1 T helper cell	Adaptive
F12	Type 1 T helper cell	Adaptive
FURIN	Type 1 T helper cell	Adaptive
GAB3	Type 1 T helper cell	Adaptive
GATM	Type 1 T helper cell	Adaptive
GFPT2	Type 1 T helper cell	Adaptive
GPR25	Type 1 T helper cell	Adaptive
GREM2	Type 1 T helper cell	Adaptive
HAVCR1	Type 1 T helper cell	Adaptive
HSD11B1	Type 1 T helper cell	Adaptive
HUNK	Type 1 T helper cell	Adaptive
IGF2	Type 1 T helper cell	Adaptive
RCSD1	Type 1 T helper cell	Adaptive
RYR1	Type 1 T helper cell	Adaptive
SAV1	Type 1 T helper cell	Adaptive
SELE	Type 1 T helper cell	Adaptive
SELP	Type 1 T helper cell	Adaptive
SH3KBP1	Type 1 T helper cell	Adaptive
SIT1	Type 1 T helper cell	Adaptive
SLC35B3	Type 1 T helper cell	Adaptive
SIGLEC10	Type 1 T helper cell	Adaptive
SKAP1	Type 1 T helper cell	Adaptive
THUMPD2	Type 1 T helper cell	Adaptive
TIGIT	Type 1 T helper cell	Adaptive
ZEB2	Type 1 T helper cell	Adaptive
ENC1	Type 1 T helper cell	Adaptive
FAM134B	Type 1 T helper cell	Adaptive
FBXO30	Type 1 T helper cell	Adaptive
FCGR2C	Type 1 T helper cell	Adaptive
STAC	Type 1 T helper cell	Adaptive
LTC4S	Type 1 T helper cell	Adaptive
MAN1B1	Type 1 T helper cell	Adaptive
MDH1	Type 1 T helper cell	Adaptive
MMD	Type 1 T helper cell	Adaptive
RGS16	Type 1 T helper cell	Adaptive
IL12A	Type 1 T helper cell	Adaptive
P2RX5	Type 1 T helper cell	Adaptive
CD97	Type 1 T helper cell	Adaptive
ITGB4	Type 1 T helper cell	Adaptive
ICAM3	Type 1 T helper cell	Adaptive
METRNL	Type 1 T helper cell	Adaptive
TNFRSF1A	Type 1 T helper cell	Adaptive
IRF1	Type 1 T helper cell	Adaptive
HTR2B	Type 1 T helper cell	Adaptive
CALD1	Type 1 T helper cell	Adaptive
MOCOS	Type 1 T helper cell	Adaptive
TRAF3IP2	Type 1 T helper cell	Adaptive
TLR8	Type 1 T helper cell	Adaptive
TRAF1	Type 1 T helper cell	Adaptive
DUSP14	Type 1 T helper cell	Adaptive
IL17A	Type 17 T helper cell	Adaptive
IL17RA	Type 17 T helper cell	Adaptive
C2CD4A	Type 17 T helper cell	Adaptive
C2CD4B	Type 17 T helper cell	Adaptive
CA2	Type 17 T helper cell	Adaptive
CCDC65	Type 17 T helper cell	Adaptive
CEACAM3	Type 17 T helper cell	Adaptive
IL17C	Type 17 T helper cell	Adaptive
IL17F	Type 17 T helper cell	Adaptive
IL17RC	Type 17 T helper cell	Adaptive
IL17RE	Type 17 T helper cell	Adaptive
IL23A	Type 17 T helper cell	Adaptive
ILDR1	Type 17 T helper cell	Adaptive
LONRF3	Type 17 T helper cell	Adaptive
SH2D6	Type 17 T helper cell	Adaptive
TNIP2	Type 17 T helper cell	Adaptive
ABCA1	Type 17 T helper cell	Adaptive
ABCB1	Type 17 T helper cell	Adaptive
ADAMTS12	Type 17 T helper cell	Adaptive
ANK1	Type 17 T helper cell	Adaptive
ANKRD22	Type 17 T helper cell	Adaptive
B3GALT2	Type 17 T helper cell	Adaptive
CAMTA1	Type 17 T helper cell	Adaptive
CCR9	Type 17 T helper cell	Adaptive
CD40	Type 17 T helper cell	Adaptive
GPR44	Type 17 T helper cell	Adaptive
IFT80	Type 17 T helper cell	Adaptive
ASB2	Type 2 T helper cell	Adaptive
CSRP2	Type 2 T helper cell	Adaptive
DAPK1	Type 2 T helper cell	Adaptive
DLC1	Type 2 T helper cell	Adaptive
DNAJC12	Type 2 T helper cell	Adaptive
DUSP6	Type 2 T helper cell	Adaptive
GNAI1	Type 2 T helper cell	Adaptive
LAMP3	Type 2 T helper cell	Adaptive
NRP2	Type 2 T helper cell	Adaptive
OSBPL1A	Type 2 T helper cell	Adaptive
PDE4B	Type 2 T helper cell	Adaptive
PHLDA1	Type 2 T helper cell	Adaptive
PLA2G4A	Type 2 T helper cell	Adaptive
RAB27B	Type 2 T helper cell	Adaptive
RBMS3	Type 2 T helper cell	Adaptive
RNF125	Type 2 T helper cell	Adaptive
TMPRSS3	Type 2 T helper cell	Adaptive
GATA3	Type 2 T helper cell	Adaptive
BIRC5	Type 2 T helper cell	Adaptive
CDC25C	Type 2 T helper cell	Adaptive
CDC7	Type 2 T helper cell	Adaptive
CENPF	Type 2 T helper cell	Adaptive
CXCR6	Type 2 T helper cell	Adaptive
DHFR	Type 2 T helper cell	Adaptive
EVI5	Type 2 T helper cell	Adaptive
GSTA4	Type 2 T helper cell	Adaptive
HELLS	Type 2 T helper cell	Adaptive
IL26	Type 2 T helper cell	Adaptive
LAIR2	Type 2 T helper cell	Adaptive
ABCD1	Activated dendritic cell	Innate
C1QC	Activated dendritic cell	Innate
CAPG	Activated dendritic cell	Innate
CCL3L3	Activated dendritic cell	Innate
CD207	Activated dendritic cell	Innate
CD302	Activated dendritic cell	Innate
ATP5B	Activated dendritic cell	Innate
ATP5L	Activated dendritic cell	Innate
ATP6V1A	Activated dendritic cell	Innate
BCL2L1	Activated dendritic cell	Innate
C1QB	Activated dendritic cell	Innate
SNURF	Activated dendritic cell	Innate
SPCS3	Activated dendritic cell	Innate
CCNA1	Activated dendritic cell	Innate
CEACAM8	Activated dendritic cell	Innate
NOS2	Activated dendritic cell	Innate
SRA1	Activated dendritic cell	Innate
TNFRSF6B	Activated dendritic cell	Innate
TREM1	Activated dendritic cell	Innate
TREML1	Activated dendritic cell	Innate
RHOA	Activated dendritic cell	Innate
SLC25A37	Activated dendritic cell	Innate
TNFSF14	Activated dendritic cell	Innate
TREML4	Activated dendritic cell	Innate
VNN2	Activated dendritic cell	Innate
XPO6	Activated dendritic cell	Innate
CLEC4C	Activated dendritic cell	Innate
TNFAIP2	Activated dendritic cell	Innate
UBD	Activated dendritic cell	Innate
ACTR3	Activated dendritic cell	Innate
RAB1A	Activated dendritic cell	Innate
SLA	Activated dendritic cell	Innate
HLA-DQA2	Activated dendritic cell	Innate
SIGLEC5	Activated dendritic cell	Innate
SLAMF9	Activated dendritic cell	Innate
ABAT	CD56bright natural killer cell	Innate
C11orf75	CD56bright natural killer cell	Innate
C5orf15	CD56bright natural killer cell	Innate
CDHR1	CD56bright natural killer cell	Innate
DCAF12	CD56bright natural killer cell	Innate
DYNLL1	CD56bright natural killer cell	Innate
GPR137B	CD56bright natural killer cell	Innate
HCP5	CD56bright natural killer cell	Innate
HDGFRP2	CD56bright natural killer cell	Innate
KRT86	CD56bright natural killer cell	Innate
MLST8	CD56bright natural killer cell	Innate
ELMOD3	CD56bright natural killer cell	Innate
ENTPD5	CD56bright natural killer cell	Innate
FAM119A	CD56bright natural killer cell	Innate
FAM179A	CD56bright natural killer cell	Innate
CLIC2	CD56bright natural killer cell	Innate
COX7A2L	CD56bright natural killer cell	Innate
CREB3L4	CD56bright natural killer cell	Innate
CSF1	CD56bright natural killer cell	Innate
CSNK2A2	CD56bright natural killer cell	Innate
CSTA	CD56bright natural killer cell	Innate
CSTB	CD56bright natural killer cell	Innate
CTPS	CD56bright natural killer cell	Innate
CTSD	CD56bright natural killer cell	Innate
FST	CD56bright natural killer cell	Innate
GATA2	CD56bright natural killer cell	Innate
GMPR	CD56bright natural killer cell	Innate
HDC	CD56bright natural killer cell	Innate
HEY1	CD56bright natural killer cell	Innate
HOXA1	CD56bright natural killer cell	Innate
HS2ST1	CD56bright natural killer cell	Innate
HS3ST1	CD56bright natural killer cell	Innate
BCL11B	CD56bright natural killer cell	Innate
CDH3	CD56bright natural killer cell	Innate
MYL6B	CD56bright natural killer cell	Innate
NAA16	CD56bright natural killer cell	Innate
ClQA	CD56bright natural killer cell	Innate
ClQB	CD56bright natural killer cell	Innate
CYP27B1	CD56bright natural killer cell	Innate
EIF3M	CD56bright natural killer cell	Innate
CYP27A1	CD56dim natural killer cell	Innate
DDX55	CD56dim natural killer cell	Innate
DYRK2	CD56dim natural killer cell	Innate
RPL37A	CD56dim natural killer cell	Innate
NOTCH3	CD56dim natural killer cell	Innate
AKR7A3	CD56dim natural killer cell	Innate
GPRC5C	CD56dim natural killer cell	Innate
GRIN1	CD56dim natural killer cell	Innate
HLA-E	CD56dim natural killer cell	Innate
PORCN	CD56dim natural killer cell	Innate
PSMC4	CD56dim natural killer cell	Innate
UPP1	CD56dim natural killer cell	Innate
IL21R	CD56dim natural killer cell	Innate
KIR2DS1	CD56dim natural killer cell	Innate
KIR2DS2	CD56dim natural killer cell	Innate
KIR2DS5	CD56dim natural killer cell	Innate
GIPR	Eosinophil	Innate
KRT18P50	Eosinophil	Innate
LRMP	Eosinophil	Innate
FOSB	Eosinophil	Innate
RRP12	Eosinophil	Innate
GPR183	Eosinophil	Innate
NR4A3	Eosinophil	Innate
ST3GAL6	Eosinophil	Innate
DEPDC5	Eosinophil	Innate
PDE6C	Eosinophil	Innate
PKD2L2	Eosinophil	Innate
GPR65	Eosinophil	Innate
IL5RA	Eosinophil	Innate
P2RY14	Eosinophil	Innate
DACH1	Eosinophil	Innate
DAPK2	Eosinophil	Innate
EMR3	Eosinophil	Innate
ACADM	Immature dendritic cell	Innate
AHCYL1	Immature dendritic cell	Innate
ALDH1A2	Immature dendritic cell	Innate
ALDH3A2	Immature dendritic cell	Innate
ALDH9A1	Immature dendritic cell	Innate
ALOX15	Immature dendritic cell	Innate
AMT	Immature dendritic cell	Innate
ARL1	Immature dendritic cell	Innate
ATIC	Immature dendritic cell	Innate
ATP5A1	Immature dendritic cell	Innate
CAPZA1	Immature dendritic cell	Innate
LILRA5	Immature dendritic cell	Innate
RDX	Immature dendritic cell	Innate
RRAGD	Immature dendritic cell	Innate
TACSTD2	Immature dendritic cell	Innate
INPP5F	Immature dendritic cell	Innate
RAB38	Immature dendritic cell	Innate
PLAU	Immature dendritic cell	Innate
CSF3R	Immature dendritic cell	Innate
SLC18A2	Immature dendritic cell	Innate
AMPD2	Immature dendritic cell	Innate
CLTB	Immature dendritic cell	Innate
C1orf162	Immature dendritic cell	Innate
AIF1	Macrophage	Innate
CCL1	Macrophage	Innate
CCL14	Macrophage	Innate
CCL23	Macrophage	Innate
CCL26	Macrophage	Innate
CD300LB	Macrophage	Innate
CNR1	Macrophage	Innate
CNR2	Macrophage	Innate
EIF1	Macrophage	Innate
EIF4A1	Macrophage	Innate
FPR1	Macrophage	Innate
FPR2	Macrophage	Innate
FRAT2	Macrophage	Innate
GPR27	Macrophage	Innate
GPR77	Macrophage	Innate
RNASE2	Macrophage	Innate
MS4A2	Macrophage	Innate
BASP1	Macrophage	Innate
IGSF6	Macrophage	Innate
HK3	Macrophage	Innate
VNN1	Macrophage	Innate
FES	Macrophage	Innate
NPL	Macrophage	Innate
FZD2	Macrophage	Innate
FAM198B	Macrophage	Innate
HNMT	Macrophage	Innate
SLC15A3	Macrophage	Innate
CD4	Macrophage	Innate
TXNDC3	Macrophage	Innate
FRMD4A	Macrophage	Innate
CRYBB1	Macrophage	Innate
HRH1	Macrophage	Innate
WNT5B	Macrophage	Innate
ADAMTS3	Mast cell	Innate
CPA3	Mast cell	Innate
CMA1	Mast cell	Innate
CTSG	Mast cell	Innate
ARHGAP15	Mast cell	Innate
CPM	Mast cell	Innate
FCN1	Mast cell	Innate
FTL	Mast cell	Innate
HSPA6	Mast cell	Innate
ITGA9	Mast cell	Innate
RNASE3	Mast cell	Innate
S100A4	Mast cell	Innate
SIGLEC8	Mast cell	Innate
SLC6A4	Mast cell	Innate
PTGS2	Mast cell	Innate
EGR3	Mast cell	Innate
PILRA	Mast cell	Innate
CCR2	MDSC	Innate
CD14	MDSC	Innate
CD2	MDSC	Innate
CD86	MDSC	Innate
CXCR4	MDSC	Innate
FCGR2A	MDSC	Innate
FCGR2B	MDSC	Innate
FCGR3A	MDSC	Innate
FERMT3	MDSC	Innate
GPSM3	MDSC	Innate
IL18BP	MDSC	Innate
IL4R	MDSC	Innate
ITGAL	MDSC	Innate
ITGAM	MDSC	Innate
PARVG	MDSC	Innate
PSAP	MDSC	Innate
PTGER2	MDSC	Innate
PTGES2	MDSC	Innate
S100A8	MDSC	Innate
S100A9	MDSC	Innate
ASGR2	Monocyte	Innate
CFP	Monocyte	Innate
ASGR1	Monocyte	Innate
CD1D	Monocyte	Innate
UPK3A	Monocyte	Innate
ACTG1	Monocyte	Innate
ANXA5	Monocyte	Innate
ATP6V1B2	Monocyte	Innate
CFL1	Monocyte	Innate
DAZAP2	Monocyte	Innate
CTBS	Monocyte	Innate
EMR4P	Monocyte	Innate
HIVEP2	Monocyte	Innate
MARCKSL1	Monocyte	Innate
MBP	Monocyte	Innate
MMP15	Monocyte	Innate
PNPLA6	Monocyte	Innate
TMBIM6	Monocyte	Innate
PQBP1	Monocyte	Innate
TEX264	Monocyte	Innate
IKZF1	Monocyte	Innate
AKT3	Natural killer cell	Innate
AXL	Natural killer cell	Innate
BST2	Natural killer cell	Innate
CDH2	Natural killer cell	Innate
CRTAM	Natural killer cell	Innate
CSF2RA	Natural killer cell	Innate
CTSZ	Natural killer cell	Innate
CXCL1	Natural killer cell	Innate
CYTH1	Natural killer cell	Innate
DAXX	Natural killer cell	Innate
DGKH	Natural killer cell	Innate
DLL4	Natural killer cell	Innate
DPYD	Natural killer cell	Innate
ERBB3	Natural killer cell	Innate
F11R	Natural killer cell	Innate
FAM27A	Natural killer cell	Innate
FAM49A	Natural killer cell	Innate
FASLG	Natural killer cell	Innate
FCGR1A	Natural killer cell	Innate
FN1	Natural killer cell	Innate
FSTL1	Natural killer cell	Innate
FUCA1	Natural killer cell	Innate
GBP3	Natural killer cell	Innate
GLS2	Natural killer cell	Innate
GRB2	Natural killer cell	Innate
LST1	Natural killer cell	Innate
BCL2	Natural killer cell	Innate
CDC5L	Natural killer cell	Innate
FGF18	Natural killer cell	Innate
FUT5	Natural killer cell	Innate
FZR1	Natural killer cell	Innate
GAGE2	Natural killer cell	Innate
IGFBP5	Natural killer cell	Innate
KANK2	Natural killer cell	Innate
LDB3	Natural killer cell	Innate
BTN2A2	Natural killer T cell	Innate
CD101	Natural killer T cell	Innate
CD109	Natural killer T cell	Innate
CNPY3	Natural killer T cell	Innate
CNPY4	Natural killer T cell	Innate
CREB1	Natural killer T cell	Innate
CRTC2	Natural killer T cell	Innate
CRTC3	Natural killer T cell	Innate
CSF2	Natural killer T cell	Innate
KLRC1	Natural killer T cell	Innate
FUT4	Natural killer T cell	Innate
ICAM2	Natural killer T cell	Innate
IL32	Natural killer T cell	Innate
LAMP2	Natural killer T cell	Innate
LILRB5	Natural killer T cell	Innate
KLRG1	Natural killer T cell	Innate
HSPA4	Natural killer T cell	Innate
HSPB6	Natural killer T cell	Innate
ISM2	Natural killer T cell	Innate
ITIH2	Natural killer T cell	Innate
KDM4C	Natural killer T cell	Innate
KIR2DS4	Natural killer T cell	Innate
KIRREL3	Natural killer T cell	Innate
SDCBP	Natural killer T cell	Innate
NFATC2IP	Natural killer T cell	Innate
MICB	Natural killer T cell	Innate
KIR2DL1	Natural killer T cell	Innate
KIR2DL3	Natural killer T cell	Innate
KIR3DL1	Natural killer T cell	Innate
KIR3DL2	Natural killer T cell	Innate
NCR1	Natural killer T cell	Innate
FOSL1	Natural killer T cell	Innate
TSLP	Natural killer T cell	Innate
SLC7A7	Natural killer T cell	Innate
SPP1	Natural killer T cell	Innate
TREM2	Natural killer T cell	Innate
UBASH3A	Natural killer T cell	Innate
YBX2	Natural killer T cell	Innate
CCDC88A	Natural killer T cell	Innate
CLEC1A	Natural killer T cell	Innate
THBD	Natural killer T cell	Innate
PDPN	Natural killer T cell	Innate
VCAM1	Natural killer T cell	Innate
EMR1	Natural killer T cell	Innate
CREB5	Neutrophil	Innate
CDA	Neutrophil	Innate
CHST15	Neutrophil	Innate
S100A12	Neutrophil	Innate
APOBEC3A	Neutrophil	Innate
CASP5	Neutrophil	Innate
MMP25	Neutrophil	Innate
HAL	Neutrophil	Innate
C1orf183	Neutrophil	Innate
FFAR2	Neutrophil	Innate
MAK	Neutrophil	Innate
CXCR1	Neutrophil	Innate
STEAP4	Neutrophil	Innate
MGAM	Neutrophil	Innate
BTNL8	Neutrophil	Innate
CXCR2	Neutrophil	Innate
TNFRSF10C	Neutrophil	Innate
VNN3	Neutrophil	Innate
CBX6	Plasmacytoid dendritic cell	Innate
DAB2	Plasmacytoid dendritic cell	Innate
DDX17	Plasmacytoid dendritic cell	Innate
HIGD1A	Plasmacytoid dendritic cell	Innate
IDH3A	Plasmacytoid dendritic cell	Innate
IL3RA	Plasmacytoid dendritic cell	Innate
MAGED1	Plasmacytoid dendritic cell	Innate
NUCB2	Plasmacytoid dendritic cell	Innate
OFD1	Plasmacytoid dendritic cell	Innate
OGT	Plasmacytoid dendritic cell	Innate
PDIA4	Plasmacytoid dendritic cell	Innate
SERTAD2	Plasmacytoid dendritic cell	Innate
SIRPA	Plasmacytoid dendritic cell	Innate
TMED2	Plasmacytoid dendritic cell	Innate
ENG	Plasmacytoid dendritic cell	Innate
FCAR	Plasmacytoid dendritic cell	Innate
IGF1	Plasmacytoid dendritic cell	Innate
ITGA2B	Plasmacytoid dendritic cell	Innate
GABARAP	Plasmacytoid dendritic cell	Innate
GPX1	Plasmacytoid dendritic cell	Innate
KRT23	Plasmacytoid dendritic cell	Innate
PROK2	Plasmacytoid dendritic cell	Innate
RALB	Plasmacytoid dendritic cell	Innate
RETNLB	Plasmacytoid dendritic cell	Innate
RNF141	Plasmacytoid dendritic cell	Innate
SEC14L1	Plasmacytoid dendritic cell	Innate
SEPX1	Plasmacytoid dendritic cell	Innate
EMP3	Plasmacytoid dendritic cell	Innate
CD300LF	Plasmacytoid dendritic cell	Innate
ABTB1	Plasmacytoid dendritic cell	Innate
KLHL21	Plasmacytoid dendritic cell	Innate
PHRF1	Plasmacytoid dendritic cell	Innate

## Sheet: ImmPort Portal-immune
List 2 of ImmPort Portal-immune metagenes
Symbol		ID
AZGP1		563										#N/A
B2M		567										#N/A
CALR		811										#N/A
CANX		821										#N/A
CD1A		909										#N/A
CD1B		910										#N/A
CD1C		911										#N/A
CD1D		912										#N/A
CD1E		913										#N/A
CD4		920										#N/A
CD8A		925										#N/A
CD8B		926										#N/A
CD74		972										#N/A
CREB1		1385										#N/A
CTSB		1508										#N/A
CTSE		1510										#N/A
CTSL		1514										#N/A
CTSS		1520										#N/A
FCER1G		2207										#N/A
FCGRT		2217										#N/A
PDIA3		2923										#N/A
HFE		3077										#N/A
HLA-A		3105										#N/A
HLA-B		3106										#N/A
HLA-C		3107										#N/A
HLA-DMA		3108										#N/A
HLA-DMB		3109										#N/A
HLA-DOA		3111										#N/A
HLA-DOB		3112										#N/A
HLA-DPA1		3113										#N/A
HLA-DPB1		3115										#N/A
HLA-DQA1		3117										#N/A
HLA-DQA2		3118										#N/A
HLA-DQB1		3119										#N/A
HLA-DRA		3122										#N/A
HLA-DRB1		3123										#N/A
HLA-DRB3		3125										#N/A
HLA-DRB4		3126										#N/A
HLA-DRB5		3127										#N/A
HLA-E		3133										#N/A
HLA-F		3134										#N/A
HLA-G		3135										#N/A
HLA-H		3136										#N/A
MR1		3140										#N/A
HSPA1A		3303										#N/A
HSPA1B		3304										#N/A
HSPA1L		3305										#N/A
HSPA2		3306										#N/A
HSPA4		3308										#N/A
HSPA5		3309										#N/A
HSPA6		3310										#N/A
HSPA8		3312										#N/A
HSP90AA1		3320										#N/A
HSP90AB1		3326										#N/A
ICAM1		3383										#N/A
IFNA1		3439										#N/A
IFNA2		3440										#N/A
IFNA4		3441										#N/A
IFNA5		3442										#N/A
IFNA6		3443										#N/A
IFNA7		3444										#N/A
IFNA8		3445										#N/A
IFNA10		3446										#N/A
IFNA13		3447										#N/A
IFNA14		3448										#N/A
IFNA16		3449										#N/A
IFNA17		3451										#N/A
IFNA21		3452										#N/A
IFNG		3458										#N/A
KIR2DL1		3802										#N/A
KIR2DL2		3803										#N/A
KIR2DL3		3804										#N/A
KIR2DL4		3805										#N/A
KIR2DS1		3806										#N/A
KIR2DS3		3808										#N/A
KIR2DS4		3809										#N/A
KIR2DS5		3810										#N/A
KIR3DL1		3811										#N/A
KIR3DL2		3812										#N/A
KLRC1		3821										#N/A
KLRC2		3822										#N/A
KLRC3		3823										#N/A
KLRD1		3824										#N/A
LTA		4049										#N/A
CIITA		4261										#N/A
MICA		100507436										#N/A
MICB		4277										#N/A
NFYA		4800										#N/A
NFYB		4801										#N/A
NFYC		4802										#N/A
LGMN		5641										#N/A
PSMB8		5696										#N/A
PSMC1		5700										#N/A
PSMC2		5701										#N/A
PSMC3		5702										#N/A
PSMC4		5704										#N/A
PSMC5		5705										#N/A
PSMC6		5706										#N/A
PSMD1		5707										#N/A
PSMD2		5708										#N/A
PSMD3		5709										#N/A
PSMD4		5710										#N/A
PSMD5		5711										#N/A
PSMD7		5713										#N/A
PSMD8		5714										#N/A
PSMD10		5716										#N/A
PSMD11		5717										#N/A
PSMD13		5719										#N/A
PSME1		5720										#N/A
PSME1		5720										#N/A
PSME2		5721										#N/A
PSME2		5721										#N/A
RELB		5971										#N/A
RFX5		5993										#N/A
RFXAP		5994										#N/A
SLC10A2		6555										#N/A
TAP1		6890										#N/A
TAP2		6891										#N/A
TAPBP		6892										#N/A
THBS1		7057										#N/A
SEM1		7979										#N/A
KLRC4		8302										#N/A
AP3B1		8546										#N/A
RFXANK		8625										#N/A
PSMD6		9861										#N/A
PSME3		10197										#N/A
PSMD14		10213										#N/A
CLEC4M		10332										#N/A
IFI30		10437										#N/A
PROCR		10544										#N/A
ADRM1		11047										#N/A
ECPAS		23392										#N/A
TRPC4AP		26133										#N/A
CD209		30835										#N/A
UBXN1		51035										#N/A
ERAP1		51752										#N/A
TAPBPL		55080										#N/A
KIR2DL5A		57292										#N/A
ERAP2		64167										#N/A
ULBP3		79465										#N/A
ULBP2		80328										#N/A
ULBP1		80329										#N/A
KIR3DL3		115653										#N/A
RAET1E		135250										#N/A
RAET1L		154064										#N/A
UBR1		197131										#N/A
RAET1G		353091										#N/A
PDIA2		64714										#N/A
HAMP		57817										#N/A
PI3		5266										#N/A
CAMP		820										#N/A
DEFB4A		1673										#N/A
PPBP		5473										#N/A
REG3G		130120										#N/A
CXCL14		9547										#N/A
CXCL16		58191										#N/A
SLPI		6590										#N/A
CXCL8		3576										#N/A
CXCL10		3627										#N/A
CXCL9		4283										#N/A
CXCL5		6374										#N/A
CXCL11		6373										#N/A
CXCL6		6372										#N/A
CXCL1		2919										#N/A
CXCL12		6387										#N/A
CXCL13		10563										#N/A
CXCL2		2920										#N/A
PF4		5196										#N/A
XCL1		6375										#N/A
CXCL3		2921										#N/A
DEFB103B		55894										#N/A
CCL13		6357										#N/A
CCL1		6346										#N/A
DEFB1		1672										#N/A
CCL8		6355										#N/A
ELANE		1991										#N/A
DEFB103A		414325										#N/A
DEFA3		1668										#N/A
DEFA1		1667										#N/A
TMSB10		9168										#N/A
DEFA6		1671										#N/A
DEFA5		1670										#N/A
DEFA4		1669										#N/A
LCN2		3934										#N/A
LCN1		3933										#N/A
COLEC10		10584										#N/A
BPI		671										#N/A
S100A9		6280										#N/A
S100A8		6279										#N/A
DCD		117159										#N/A
LCN6		158062										#N/A
S100A12		6283										#N/A
HTN3		3347										#N/A
LCN8		138307										#N/A
DEFA1B		728358										#N/A
CCR10		2826										#N/A
CELA1		1990										#N/A
DEFB106A		245909										#N/A
PENK		5179										#N/A
BPIFC		254240										#N/A
MMP12		4321										#N/A
BPIFB6		128859										#N/A
LEAP2		116842										#N/A
SFTPD		6441										#N/A
LCN9		392399										#N/A
BPIFB2		80341										#N/A
PTGDS		5730										#N/A
TMSB4X		7114										#N/A
PGLYRP1		8993										#N/A
ZC3HAV1		56829										#N/A
TMSB15A		11013										#N/A
S100B		6285										#N/A
S100A13		6284										#N/A
S100A6		6277										#N/A
DEFB119		245932										#N/A
DEFB107A		245910										#N/A
DEFB105A		245908										#N/A
SERPIND1		3053										#N/A
DEFB129		140881										#N/A
DEFB127		140850										#N/A
S100P		6286										#N/A
S100A7		6278										#N/A
DEFB104A		140596										#N/A
DEFB126		81623										#N/A
DEFB106B		503841										#N/A
DEFB104B		503618										#N/A
DEFB107B		503614										#N/A
PGLYRP3		114771										#N/A
PGLYRP2		114770										#N/A
S100A10		6281										#N/A
S100A2		6273										#N/A
DEFB125		245938										#N/A
DEFB123		245936										#N/A
DEFB105B		504180										#N/A
DEFB132		400830										#N/A
BPIFB3		359710										#N/A
LCN12		286256										#N/A
PGLYRP4		57115										#N/A
S100A11		6282										#N/A
S100A5		6276										#N/A
S100A3		6274										#N/A
S100A1		6271										#N/A
DEFB128		245939										#N/A
DEFB108B		245911										#N/A
HTN1		3346										#N/A
LMBR1L		55716										#N/A
S100A7A		338324										#N/A
DEFB118		117285										#N/A
COLEC12		81035										#N/A
TMSB4Y		9087										#N/A
DEFB131A		644414										#N/A
DEFB134		613211										#N/A
DEFB130A		245940										#N/A
DEFB124		245937										#N/A
DEFB121		245934										#N/A
DEFB116		245930										#N/A
DEFB115		245929										#N/A
DEFB114		245928										#N/A
DEFB113		245927										#N/A
DEFB112		245915										#N/A
DEFB110		245913										#N/A
TMSB15B		286527										#N/A
DEFB133		403339										#N/A
S100Z		170591										#N/A
MAVS		57506										#N/A
TMSB4XP8		7117										#N/A
S100A14		57402										#N/A
LCN10		414332										#N/A
S100A16		140576										#N/A
DEFB136		613210										#N/A
DEFB135		613209										#N/A
DEFB117		245931										#N/A
DEFB110		245913										#N/A
ZC3HAV1L		92092										#N/A
S100A7L2		645922										#N/A
MBL3P		50639										#N/A
DEFB4B		100289462										#N/A
BPIFB4		149954										#N/A
IFNAR1		3454										#N/A
AZU1		566										#N/A
DEFB131B		100129216										#N/A
DEFA1A3		613253										#N/A
LCN1P1		286310										#N/A
S100G		795										#N/A
DEFA7P		724067										#N/A
DEFB130B		100133267										#N/A
DEFB108F		100133128										#N/A
DEFB131C		100128174										#N/A
TCHHL1		126637										#N/A
TINAGL1		64129										#N/A
IFNGR1		3459										#N/A
SLC22A17		51310										#N/A
WFIKKN1		117166										#N/A
WFDC2		10406										#N/A
IL6		3569										#N/A
UMODL1		89766										#N/A
TGFB1		7040										#N/A
PF4V1		5197										#N/A
MMP9		4318										#N/A
ANOS1		3730										#N/A
TLR4		7099										#N/A
IFNG		3458										#N/A
SPAG11B		10407										#N/A
A2M		2										#N/A
CTSL		1514										#N/A
NFKB1		4790										#N/A
APOBEC3G		60489										#N/A
FABP6		2172										#N/A
NOD2		64127										#N/A
MBL2		4153										#N/A
SFTPA1		653509										#N/A
RBP1		5947										#N/A
TLR2		7097										#N/A
SLC40A1		30061										#N/A
PLAU		5328										#N/A
IL1B		3553										#N/A
PAEP		5047										#N/A
HJV		148738										#N/A
MUC5AC		4586										#N/A
CTSS		1520										#N/A
OBP2A		29991										#N/A
PLTP		5360										#N/A
MX1		4599										#N/A
DDX58		23586										#N/A
IFNL1		282618										#N/A
IRF3		3661										#N/A
SFTPA2		729238										#N/A
LPA		4018										#N/A
LBP		3929										#N/A
RBP4		5950										#N/A
SFTPA1		653509										#N/A
NOX4		50507										#N/A
LTF		4057										#N/A
IFNB1		3456										#N/A
RBP5		83758										#N/A
FABP7		2173										#N/A
FABP5		2171										#N/A
FABP3		2170										#N/A
FABP2		2169										#N/A
FABP4		2167										#N/A
R3HDML		140902										#N/A
BPIFA3		128861										#N/A
BPIFB1		92747										#N/A
OASL		8638										#N/A
CRABP2		1382										#N/A
CRABP1		1381										#N/A
RBP7		116362										#N/A
DUOX1		53905										#N/A
OBP2B		29989										#N/A
RBP2		5948										#N/A
LCN15		389812										#N/A
CETP		1071										#N/A
FABP12		646486										#N/A
FABP9		646480										#N/A
BPIFA1		51297										#N/A
LCNL1		401562										#N/A
C8G		733										#N/A
SPAG11A		653423										#N/A
PI15		51050										#N/A
NOX1		27035										#N/A
PMP2		5375										#N/A
APOD		347										#N/A
ORM2		5005										#N/A
ORM1		5004										#N/A
TNF		7124										#N/A
CTSG		1511										#N/A
PRTN3		5657										#N/A
MAPK1		5594										#N/A
PML		5371										#N/A
AEN		64782										#N/A
CYBB		1536										#N/A
BPIFA2		140683										#N/A
ISG20		3669										#N/A
BCL3		602										#N/A
ISG20L2		81875										#N/A
NOX5		79400										#N/A
NOX3		50508										#N/A
DUOX2		50506										#N/A
TLR3		7098										#N/A
TFRC		7037										#N/A
IFIH1		64135										#N/A
LRP1		4035										#N/A
TRIM5		85363										#N/A
IDO1		3620										#N/A
GDF15		9518										#N/A
NEDD4		4734										#N/A
ADIPOQ		9370										#N/A
STAT3		6774										#N/A
STAT1		6772										#N/A
IFNL2		282616										#N/A
SOCS3		9021										#N/A
SEMG1		6406										#N/A
TNFSF10		8743										#N/A
CCL20		6364										#N/A
SOCS1		8651										#N/A
RNASEL		6041										#N/A
IRF1		3659										#N/A
IL15		3600										#N/A
APOBEC3F		200316										#N/A
PLAAT4		5920										#N/A
CHIT1		1118										#N/A
IFNA1		3439										#N/A
CD40		958										#N/A
TLR7		51284										#N/A
PPIA		5478										#N/A
HFE		3077										#N/A
ZYX		7791										#N/A
NLRX1		79671										#N/A
PGC		5225										#N/A
VEGFA		7422										#N/A
IKBKE		9641										#N/A
ISG15		9636										#N/A
DHX58		79132										#N/A
TNFAIP3		7128										#N/A
TFR2		7036										#N/A
FCN2		2220										#N/A
MUC4		4585										#N/A
F2R		2149										#N/A
ELN		2006										#N/A
IL27		246778										#N/A
MAPT		4137										#N/A
LYZ		4069										#N/A
CCL5		6352										#N/A
LEP		3952										#N/A
CYLD		1540										#N/A
KLKB1		3818										#N/A
CST4		1472										#N/A
CSRP1		1465										#N/A
MAPK14		1432										#N/A
JUN		3725										#N/A
ITGAV		3685										#N/A
IRF5		3663										#N/A
CCR6		1235										#N/A
IL12B		3593										#N/A
TLR8		51311										#N/A
GNLY		10578										#N/A
CD81		975										#N/A
EIF2AK2		5610										#N/A
APOM		55937										#N/A
CACYBP		27101										#N/A
NOD1		10392										#N/A
MAPK8		5599										#N/A
MAPK3		5595										#N/A
BST2		684										#N/A
BPHL		670										#N/A
PLA2G2A		5320										#N/A
GRN		2896										#N/A
NEWENTRY		192343										#N/A
PDGFRA		5156										#N/A
GNAI1		2770										#N/A
WNT5A		7474										#N/A
FURIN		5045										#N/A
ADAR		103										#N/A
TYK2		7297										#N/A
NOS2		4843										#N/A
TRAF3		7187										#N/A
TPT1		7178										#N/A
TPM2		7169										#N/A
NEO1		4756										#N/A
AHNAK		79026										#N/A
TLR1		7096										#N/A
TK2		7084										#N/A
PRDX2		7001										#N/A
MX2		4600										#N/A
FGF2		2247										#N/A
FGA		2243										#N/A
TCF7L2		6934										#N/A
F2RL1		2150										#N/A
TKFC		26007										#N/A
MSR1		4481										#N/A
NFKBIZ		64332										#N/A
LMBR1		64327										#N/A
EPPIN		57119										#N/A
SRC		6714										#N/A
MPO		4353										#N/A
ELAVL1		1994										#N/A
ROBO3		64221										#N/A
SP1		6667										#N/A
SOD1		6647										#N/A
PDF		64146										#N/A
DLL4		54567										#N/A
ECD		11319										#N/A
SLC11A1		6556										#N/A
DMBT1		1755										#N/A
STING1		340061										#N/A
SKIV2L		6499										#N/A
SEMG2		6407										#N/A
LTA		4049										#N/A
DES		1674										#N/A
DCK		1633										#N/A
DAXX		1616										#N/A
TNFRSF10A		8797										#N/A
TNFRSF10B		8795										#N/A
EED		8726										#N/A
CCL4		6351										#N/A
LIMS1		3987										#N/A
LALBA		3906										#N/A
APOBEC3H		164668										#N/A
TMPRSS6		164656										#N/A
SPINK5		11005										#N/A
MARCO		8685										#N/A
BECN1		8678										#N/A
TNFSF11		8600										#N/A
KNG1		3827										#N/A
CSK		1445										#N/A
KLRK1		22914										#N/A
KCNH2		3757										#N/A
JUND		3727										#N/A
JAK1		3716										#N/A
CREB1		1385										#N/A
CLDN4		1364										#N/A
CCL28		56477										#N/A
RNASE3		6037										#N/A
RN7SL1		6029										#N/A
IRF7		3665										#N/A
IREB2		3658										#N/A
ILK		3611										#N/A
IL18		3606										#N/A
IL17A		3605										#N/A
LTB4R		1241										#N/A
APOBEC3A		200315										#N/A
MASP2		10747										#N/A
TRIM27		5987										#N/A
RELA		5970										#N/A
IL7R		3575										#N/A
IL1A		3552										#N/A
PTX3		5806										#N/A
IFNAR2		3455										#N/A
IFN1@		3438										#N/A
SYTL1		84958										#N/A
APOBEC3C		27350										#N/A
DDX17		10521										#N/A
PTGS2		5743										#N/A
HTR1A		3350										#N/A
SEPTIN7		989										#N/A
CD40LG		959										#N/A
CD14		929										#N/A
CD8A		925										#N/A
CD4		920										#N/A
MASP1		5648										#N/A
PROC		5624										#N/A
MAP2K2		5605										#N/A
MAP2K1		5604										#N/A
HRG		3273										#N/A
NDRG1		10397										#N/A
IRF9		10379										#N/A
TRIM22		10346										#N/A
LANCL1		10314										#N/A
PPP4C		5531										#N/A
HMOX1		3162										#N/A
HMGB1		3146										#N/A
HLA-B		3106										#N/A
RNASE7		84659										#N/A
ABCC4		10257										#N/A
HGF		3082										#N/A
HDAC1		3065										#N/A
IFNLR1		163702										#N/A
PLSCR1		5359										#N/A
B2M		567										#N/A
BACH2		60468										#N/A
TANK		10010										#N/A
PIK3CG		5294										#N/A
ARRB1		408										#N/A
RSAD2		91543										#N/A
STAB2		55576										#N/A
TBK1		29110										#N/A
PDYN		5173										#N/A
PDGFRB		5159										#N/A
PDCD1		5133										#N/A
PCSK2		5126										#N/A
PCSK1		5122										#N/A
ARG2		384										#N/A
AQP9		366										#N/A
FASLG		356										#N/A
APOH		350										#N/A
BIRC5		332										#N/A
ANXA6		309										#N/A
IL22		50616										#N/A
VTN		7448										#N/A
VIM		7431										#N/A
VCAM1		7412										#N/A
PRDX1		5052										#N/A
GFAP		2670										#N/A
GBP2		2634										#N/A
ALB		213										#N/A
SLC29A3		55315										#N/A
OAS1		4938										#N/A
AGER		177										#N/A
UNC93B1		81622										#N/A
TNFSF4		7292										#N/A
NOS1		4842										#N/A
ACTG1		71										#N/A
ACTA1		58										#N/A
ACO1		48										#N/A
SERPINA3		12										#N/A
CXCR1		3577										#N/A
CCL15		6359										#N/A
CCL14		6358										#N/A
CCL4		6351										#N/A
CCL16		6360										#N/A
CCL19		6363										#N/A
CCL13		6357										#N/A
CCL18		6362										#N/A
CCL17		6361										#N/A
CCL26		10344										#N/A
CCL22		6367										#N/A
CCR3		1232										#N/A
CCL28		56477										#N/A
CCL4L1		388372										#N/A
ACKR2		1238										#N/A
CCR7		1236										#N/A
CCL27		10850										#N/A
CCR8		1237										#N/A
ACKR4		51554										#N/A
CCR10		2826										#N/A
CCL2		6347										#N/A
CCL21		6366										#N/A
CCL7		6354										#N/A
CCL5		6352										#N/A
CCL3		6348										#N/A
CCL20		6364										#N/A
CCL11		6356										#N/A
CCR5		1234										#N/A
CCL23		6368										#N/A
CCL25		6370										#N/A
CCL1		6346										#N/A
CCL3L3		414062										#N/A
CCL4L2		9560										#N/A
CXCL12		6387										#N/A
XCL1		6375										#N/A
CCL8		6355										#N/A
CCL3L1		6349										#N/A
CCR1		1230										#N/A
CCL24		6369										#N/A
XCL2		6846										#N/A
CXCL1		2919										#N/A
CXCL10		3627										#N/A
CXCR4		7852										#N/A
CXCL2		2920										#N/A
CXCR6		10663										#N/A
CCR4		1233										#N/A
CXCL11		6373										#N/A
TAFA5		25817										#N/A
TAFA3		284467										#N/A
TAFA4		151647										#N/A
TAFA1		407738										#N/A
TAFA2		338811										#N/A
CCL15-CCL14		348249										#N/A
IL6		3569										#N/A
TNF		7124										#N/A
IL1B		3553										#N/A
IL18		3606										#N/A
PTK2B		2185										#N/A
VEGFA		7422										#N/A
IL4		3565										#N/A
CDH1		999										#N/A
CD40		958										#N/A
DEFB103B		55894										#N/A
F2RL1		2150										#N/A
MMP9		4318										#N/A
LTBP1		4052										#N/A
DEFB4A		1673										#N/A
TNFSF10		8743										#N/A
IL13		3596										#N/A
IL10		3586										#N/A
IL2		3558										#N/A
PPARG		5468										#N/A
FGR		2268										#N/A
MIF		4282										#N/A
CRP		1401										#N/A
JAK2		3717										#N/A
IL1A		3552										#N/A
PTK2		5747										#N/A
PTGDR		5729										#N/A
CD86		942										#N/A
HCK		3055										#N/A
ARRB1		408										#N/A
GNAI1		2770										#N/A
VDR		7421										#N/A
OLR1		4973										#N/A
GRK2		156										#N/A
TXK		7294										#N/A
RNASE2		6036										#N/A
CD79A		973										#N/A
CD79B		974										#N/A
LYN		4067										#N/A
SYK		6850										#N/A
BTK		695										#N/A
BLNK		29760										#N/A
VAV3		10451										#N/A
VAV1		7409										#N/A
VAV2		7410										#N/A
RAC1		5879										#N/A
RAC2		5880										#N/A
RAC3		5881										#N/A
PPP3CA		5530										#N/A
PPP3CB		5532										#N/A
PPP3CC		5533										#N/A
CHP1		11261										#N/A
PPP3R1		5534										#N/A
PPP3R2		5535										#N/A
CHP2		63928										#N/A
NFAT5		10725										#N/A
NFATC1		4772										#N/A
NFATC2		4773										#N/A
NFATC3		4775										#N/A
NFATC4		4776										#N/A
HRAS		3265										#N/A
KRAS		3845										#N/A
NRAS		4893										#N/A
FOS		2353										#N/A
JUN		3725										#N/A
CARD11		84433										#N/A
BCL10		8915										#N/A
MALT1		10892										#N/A
CHUK		1147										#N/A
IKBKB		3551										#N/A
IKBKG		8517										#N/A
NFKB1		4790										#N/A
RELA		5970										#N/A
NFKBIA		4792										#N/A
NFKBIB		4793										#N/A
NFKBIE		4794										#N/A
CD81		975										#N/A
CD19		930										#N/A
CR2		1380										#N/A
PIK3R5		23533										#N/A
PIK3R1		5295										#N/A
PIK3R2		5296										#N/A
PIK3R3		8503										#N/A
PIK3CA		5290										#N/A
PIK3CB		5291										#N/A
PIK3CD		5293										#N/A
PIK3CG		5294										#N/A
AKT3		10000										#N/A
AKT1		207										#N/A
AKT2		208										#N/A
GSK3B		2932										#N/A
INPP5D		3635										#N/A
CD22		933										#N/A
CD72		971										#N/A
PTPN6		5777										#N/A
LILRB3		11025										#N/A
FCGR2B		2213										#N/A
RASGRP3		25780										#N/A
PLCG2		5336										#N/A
PRKCB		5579										#N/A
IFITM1		8519										#N/A
IGH		3492										#N/A
IGHA1		3493										#N/A
IGHA2		3494										#N/A
IGHD		3495										#N/A
IGHD1-1		28510										#N/A
IGHD1-14		28508										#N/A
IGHD1-20		28507										#N/A
IGHD1-26		28506										#N/A
IGHD1-7		28509										#N/A
IGHD2-15		28503										#N/A
IGHD2-2		28505										#N/A
IGHD2-21		28502										#N/A
IGHD2-8		28504										#N/A
IGHD3-10		28499										#N/A
IGHD3-16		28498										#N/A
IGHD3-22		28497										#N/A
IGHD3-3		28501										#N/A
IGHD3-9		28500										#N/A
IGHD4-11		28495										#N/A
IGHD4-17		28494										#N/A
IGHD4-23		28493										#N/A
IGHD4-4		28496										#N/A
IGHD5-12		28491										#N/A
IGHD5-18		28490										#N/A
IGHD5-24		28489										#N/A
IGHD5-5		28492										#N/A
IGHD6-13		28487										#N/A
IGHD6-19		28486										#N/A
IGHD6-25		28485										#N/A
IGHD6-6		28488										#N/A
IGHD7-27		28484										#N/A
IGHE		3497										#N/A
IGHG1		3500										#N/A
IGHG2		3501										#N/A
IGHG3		3502
IGHG4		3503
IGHJ1		28483
IGHJ2		28481
IGHJ3		28479
IGHJ4		28477
IGHJ5		28476
IGHJ6		28475
IGHM		3507
IGH		3492
IGHV1-18		28468
IGHV1-2		28474
IGHV1-24		28467
IGHV1-3		28473
IGHV1-45		28466
IGHV1-46		28465
IGHV1-58		28464
IGHV1-69		28461
IGHV1-8		28472
IGHV1-38-4		28460
IGHV1-69-2		28458
IGHV2-26		28455
IGHV2-5		28457
IGHV2-70		28454
IGHV3-11		28450
IGHV3-13		28449
IGHV3-15		28448
IGHV3-16		28447
IGHV3-20		28445
IGHV3-21		28444
IGHV3-23		28442
IGHV3-30		28439
IGHV3-30-3		57290
IGHV3-30-5		89770
IGHV3-33		28434
IGHV3-35		28432
IGHV3-38		28429
IGHV3-43		28426
IGHV3-48		28424
IGHV3-49		28423
IGHV3-53		28420
IGHV3-64		28414
IGHV3-66		28412
IGHV3-7		28452
IGHV3-72		28410
IGHV3-73		28409
IGHV3-74		28408
IGHV3-9		28451
IGHV3-38-3		28404
IGHV3-69-1		28402
IGHV4-28		28400
IGHV4-30-1		28399
IGHV4-30-2		28398
IGHV4-30-4		28397
IGHV4-31		28396
IGHV4-34		28395
IGHV4-39		28394
IGHV4-4		28401
IGHV4-59		28392
IGHV4-61		28391
IGHV4-38-2		28389
IGHV5-51		28388
IGHV5-10-1		28386
IGHV6-1		28385
IGHV7-4-1		57289
IGHV7-81		28378
IGK		50802
IGKC		3514
IGKDEL		3515
IGKJ		7842
IGKJ1		28950
IGKJ2		28949
IGKJ3		28948
IGKJ4		28947
IGKJ5		28946
IGKV@		3519
IGKV1-12		28940
IGKV1-13		28939
IGKV1-16		28938
IGKV1-17		28937
IGKV1-27		28935
IGKV1-33		28933
IGKV1-37		28931
IGKV1-39		28930
IGKV1-5		28299
IGKV1-6		28943
IGKV1-8		28942
IGKV1-9		28941
IGKV1D-12		28903
IGKV1D-13		28902
IGKV1D-16		28901
IGKV1D-17		28900
IGKV1D-33		28896
IGKV1D-37		28894
IGKV1D-39		28893
IGKV1D-42		28892
IGKV1D-43		28891
IGKV1D-8		28904
IGKV2-24		28923
IGKV2-28		28921
IGKV2-30		28919
IGKV2-40		28916
IGKV2D-24		28885
IGKV2D-28		28883
IGKV2D-29		28882
IGKV2D-30		28881
IGKV2D-40		28878
IGKV3-11		28914
IGKV3-15		28913
IGKV3-20		28912
IGKV3-7		28915
IGKV3D-11		28876
IGKV3D-15		28875
IGKV3D-20		28874
IGKV3D-7		28877
IGKV4-1		28908
IGKV5-2		28907
IGKV6-21		28906
IGKV6D-21		28870
IGKV6D-41		28869
IGL		3535
IGLC1		3537
IGLC2		3538
IGLC3		3539
IGLC6		3542
IGLC7		28834
IGLJ		8217
IGLJ1		28833
IGLJ2		28832
IGLJ3		28831
IGLJ4		28830
IGLJ5		28829
IGLJ6		28828
IGLJ7		28827
IGLV@		3546
IGLV1-36		28826
IGLV1-40		28825
IGLV1-44		28823
IGLV1-47		28822
IGLV1-50		28821
IGLV1-51		28820
IGLV10-54		28772
IGLV11-55		28770
IGLV2-11		28816
IGLV2-14		28815
IGLV2-18		28814
IGLV2-23		28813
IGLV2-33		28811
IGLV2-8		28817
IGLV3-1		28809
IGLV3-10		28803
IGLV3-12		28802
IGLV3-16		28799
IGLV3-19		28797
IGLV3-21		28796
IGLV3-22		28795
IGLV3-25		28793
IGLV3-27		28791
IGLV3-32		28787
IGLV3-9		28804
IGLV4-3		28786
IGLV4-60		28785
IGLV4-69		28784
IGLV5-37		28783
IGLV5-39		28782
IGLV5-45		28781
IGLV5-48		28780
IGLV5-52		28779
IGLV6-57		28778
IGLV7-43		28776
IGLV7-46		28775
IGLV8-61		28774
IGLV9-49		28773
C3		718
C5		727
CAMP		820
CCL1		6346
CCL11		6356
CCL13		6357
CCL14		6358
CCL15-CCL14		348249
CCL15		6359
CCL16		6360
CCL17		6361
CCL18		6362
CCL19		6363
CCL2		6347
CCL20		6364
CCL21		6366
CCL22		6367
CCL23		6368
CCL24		6369
CCL25		6370
CCL26		10344
CCL27		10850
CCL28		56477
CCL3		6348
CCL3L1		6349
CCL3P1		390788
CCL3L3		414062
CCL4		6351
CCL4L2		9560
CCL4L1		388372
CCL5		6352
CCL7		6354
CCL8		6355
CKLF		51192
CMA1		1215
CTSG		1511
CX3CL1		6376
CXCL1		2919
CXCL10		3627
CXCL11		6373
CXCL12		6387
CXCL13		10563
CXCL14		9547
CXCL16		58191
CXCL17		284340
CXCL2		2920
CXCL3		2921
CXCL5		6374
CXCL6		6372
CXCL9		4283
CCN1		3491
DEFA1		1667
DEFA3		1668
DEFA5		1670
DEFB1		1672
DEFB103B		55894
DEFB104A		140596
DEFB4A		1673
EDN1		1906
EDN2		1907
EDN3		1908
FGF10		2255
FGF2		2247
HTN3		3347
CXCL8		3576
LECT2		3950
PF4		5196
PF4V1		5197
PLAU		5328
PPBP		5473
PPBPP1		728045
PROK2		60675
RNASE2		6036
SAA1		6288
SAA2		6289
SBDS		51119
SEMA3A		10371
SEMA3B		7869
SEMA3C		10512
SEMA3D		223117
SEMA3E		9723
SEMA3F		6405
SEMA3G		56920
SEMA4A		64218
SEMA4B		10509
SEMA4C		54910
SEMA4D		10507
SEMA4F		10505
SEMA4G		57715
SEMA5A		9037
SEMA5B		54437
SEMA6A		57556
SEMA6B		10501
SEMA6C		10500
SEMA6D		80031
SEMA7A		8482
SLIT1		6585
SLIT2		9353
TNC		3371
TYMP		1890
XCL1		6375
XCL2		6846
C5AR1		728
ACKR2		1238
CCR1		1230
CCR10		2826
CCR3		1232
CCR4		1233
CCR5		1234
CCR6		1235
CCR7		1236
CCR8		1237
CCR9		10803
ACKR4		51554
CCRL2		9034
CMKLR1		1240
CX3CR1		1524
CXCR3		2833
CXCR4		7852
CXCR5		643
CXCR6		10663
ACKR3		57007
CYSLTR1		10800
CYSLTR2		57105
ACKR1		2532
EDNRA		1909
EDNRB		1910
FPR1		2357
FPR2		2358
FPR2		2358
GPR17		2840
GPR32		2854
GPR33		2856
PTGDR2		11251
C5AR2		27202
CXCR1		3577
CXCR2		3579
LTB4R		1241
LTB4R2		56413
PLAUR		5329
PLXNA1		5361
PLXNA2		5362
PLXNA3		55558
PLXNA4		91584
PLXNB1		5364
PLXNB2		23654
PLXNB3		5365
PLXNC1		10154
PLXND1		23129
PTAFR		5724
ROBO1		6091
ROBO2		6092
ROBO3		64221
RXFP3		51289
XCR1		2829
ADIPOQ		9370
ADM		133
ADM2		79924
AGRP		181
AGT		183
AMBN		258
AMELX		265
AMH		268
ANGPTL5		253935
ANGPTL7		10218
APLN		8862
AREG		374
MANF		7873
CDNF		441549
ARTN		9048
AVP		551
AZU1		566
BDNF		627
BMP1		649
BMP10		27302
BMP15		9210
BMP2		650
BMP3		651
BMP4		652
BMP5		653
BMP6		654
BMP7		655
BMP8A		353500
BMP8B		656
BTC		685
MYDGF		56005
C3		718
C5		727
CALCA		796
CALCB		797
CAMP		820
CAT		847
CCK		885
CCL1		6346
CCL11		6356
CCL13		6357
CCL14		6358
CCL15-CCL14		348249
CCL15		6359
CCL16		6360
CCL17		6361
CCL18		6362
CCL19		6363
CCL2		6347
CCL20		6364
CCL21		6366
CCL22		6367
CCL23		6368
CCL24		6369
CCL25		6370
CCL26		10344
CCL27		10850
CCL28		56477
CCL3		6348
CCL3L1		6349
CCL3P1		390788
CCL3L3		414062
CCL4		6351
CCL4L2		9560
CCL4L1		388372
CCL5		6352
CCL7		6354
CCL8		6355
CD320		51293
CD40LG		959
CD70		970
ADA2		51816
CER1		9350
CGA		1081
CGB3		1082
CGB1		114335
CGB2		114336
CGB5		93659
CGB7		94027
CGB8		94115
CHGA		1113
CHGB		1114
CKLF		51192
CLCF1		23529
CLEC11A		6320
CMA1		1215
CMTM1		113540
CMTM2		146225
CMTM3		123920
CMTM4		146223
CMTM5		116173
CMTM6		54918
CMTM7		112616
CMTM8		152189
CNTF		1270
CORT		1325
CRH		1392
CSF1		1435
CSF2		1437
CSF3		1440
CSH1		1442
CSH2		1443
CSHL1		1444
CSPG5		10675
CTF1		1489
CCN2		1490
CTSG		1511
CX3CL1		6376
CXCL1		2919
CXCL10		3627
CXCL11		6373
CXCL12		6387
CXCL13		10563
CXCL14		9547
CXCL16		58191
CXCL17		284340
CXCL2		2920
CXCL3		2921
CXCL5		6374
CXCL6		6372
CXCL9		4283
CCN1		3491
DEFA1		1667
DEFA3		1668
DEFA5		1670
DEFB1		1672
DEFB103B		55894
DEFB104A		140596
DEFB4A		1673
DKK1		22943
EBI3		10148
EDN1		1906
EDN2		1907
EDN3		1908
EGF		1950
EPGN		255324
EPO		2056
EREG		2069
ESM1		11082
FAM3B		54097
FAM3C		10447
FAM3D		131177
FASLG		356
FGF1		2246
FGF10		2255
FGF11		2256
FGF12		2257
FGF13		2258
FGF14		2259
FGF16		8823
FGF17		8822
FGF18		8817
FGF19		9965
FGF2		2247
FGF20		26281
FGF21		26291
FGF22		27006
FGF23		8074
FGF3		2248
FGF4		2249
FGF5		2250
FGF6		2251
FGF7		2252
FGF8		2253
FGF9		2254
VEGFD		2277
FIGNL2		401720
FLT3LG		2323
FSHB		2488
GAL		51083
GALP		85569
GAST		2520
GCG		2641
GDF1		2657
GDF10		2662
GDF11		10220
GDF15		9518
GDF2		2658
GDF3		9573
GDF5		8200
GDF6		392255
GDF7		151449
GDF9		2661
GDNF		2668
GH1		2688
GH2		2689
GHRH		2691
GHRL		51738
GIP		2695
GKN1		56287
GMFB		2764
GMFG		9535
GNRH1		2796
GNRH2		2797
GPHA2		170589
GPHB5		122876
GPI		2821
GREM1		26585
GREM2		64388
GRN		2896
GRP		2922
GUCA2A		2980
HAMP		57817
HBEGF		1839
HDGF		3068
HDGFL3		50810
HGF		3082
HTN3		3347
IAPP		3375
IFNA1		3439
IFNA10		3446
IFNA13		3447
IFNA14		3448
IFNA16		3449
IFNA17		3451
IFNA2		3440
IFNA21		3452
IFNA4		3441
IFNA5		3442
IFNA6		3443
IFNA7		3444
IFNA8		3445
IFNB1		3456
IFNE		338376
IFNG		3458
IFNK		56832
IFNW1		3467
IGF1		3479
IGF2		3481
IL10		3586
IL11		3589
IL12A		3592
IL12B		3593
IL13		3596
IL15		3600
IL16		3603
IL17A		3605
IL17B		27190
IL17C		27189
IL17D		53342
IL17F		112744
IL18		3606
IL19		29949
IL1A		3552
IL1B		3553
IL1F10		84639
IL36RN		26525
IL36A		27179
IL37		27178
IL36B		27177
IL36G		56300
IL1RN		3557
IL2		3558
IL20		50604
IL21		59067
IL22		50616
IL23A		51561
IL24		11009
IL25		64806
IL26		55801
IL27		246778
IFNL2		282616
IFNL3		282617
IFNL1		282618
IL3		3562
IL31		386653
IL32		9235
IL33		90865
IL34		146433
IL4		3565
IL5		3567
IL6		3569
IL6ST		3572
IL7		3574
CXCL8		3576
IL9		3578
INHA		3623
INHBA		3624
INHBB		3625
INHBC		3626
INHBE		83729
INS		3630
INS-IGF2		723961
INSL3		3640
INSL4		3641
INSL5		10022
INSL6		11172
JAG1		182
JAG2		3714
FGF7P6		387628
FGF7P3		654466
KITLG		4254
KL		9365
LACRT		90070
LECT2		3950
LEFTY1		10637
LEFTY2		7044
LEP		3952
LHB		3972
LIF		3976
LRSAM1		90678
LTA		4049
LTB		4050
LTBP1		4052
LTBP2		4053
LTBP3		4054
LTBP4		8425
MDK		4192
MIA		8190
MIF		4282
MLN		4295
MSTN		2660
NAMPT		10135
NDP		4693
NENF		29937
NGF		4803
NMB		4828
NODAL		4838
CCN3		4856
NPFF		8620
NPPA		4878
NPPB		4879
NPPC		4880
NPY		4852
NRG1		3084
NRG2		9542
NRG3		10718
NRG4		145957
NRTN		4902
NTF3		4908
NTF4		4909
NTS		4922
NUDT6		11162
OGN		4969
OSGIN1		29948
OSM		5008
OSTN		344901
OXT		5020
ENDOU		8909
PDGFA		5154
PDGFB		5155
PDGFC		56034
PDGFD		80310
PDGFRA		5156
PDGFRB		5159
PDGFRL		5157
PDYN		5173
PENK		5179
PF4		5196
PF4V1		5197
PGF		5228
PLAU		5328
PMCH		5367
PNOC		5368
POMC		5443
PPBP		5473
PPBPP1		728045
PPBPP2		10895
PPY		5539
PRL		5617
PRLH		51052
PROK1		84432
PROK2		60675
PSPN		5623
PTH		5741
PTH2		113091
PTHLH		5744
PTN		5764
PYY		5697
QRFP		347148
RABEP1		9135
RABEP2		79874
REG1A		5967
RETN		56729
RETNLB		84666
RLN1		6013
RLN2		6019
RLN3		117579
RNASE2		6036
S100A6		6277
SAA1		6288
SAA2		6289
SBDS		51119
SCG2		7857
SCGB3A1		92304
SCT		6343
AIMP1		9255
SECTM1		6398
SEMA3A		10371
SEMA3B		7869
SEMA3C		10512
SEMA3D		223117
SEMA3E		9723
SEMA3F		6405
SEMA3G		56920
SEMA4A		64218
SEMA4B		10509
SEMA4C		54910
SEMA4D		10507
SEMA4F		10505
SEMA4G		57715
SEMA5A		9037
SEMA5B		54437
SEMA6A		57556
SEMA6B		10501
SEMA6C		10500
SEMA6D		80031
SEMA7A		8482
SLIT1		6585
SLIT2		9353
SLURP1		57152
SPP1		6696
SST		6750
STC1		6781
STC2		8614
TAC1		6863
TDGF1		6997
TDGF1P3		6998
TG		7038
TGFA		7039
TGFB1		7040
TGFB2		7042
TGFB3		7043
THPO		7066
TNC		3371
TNF		7124
TNFRSF11B		4982
TNFSF10		8743
TNFSF11		8600
TNFSF12		8742
TNFSF13		8741
TNFSF13B		10673
TNFSF14		8740
TNFSF15		9966
TNFSF18		8995
TNFSF4		7292
TNFSF8		944
TNFSF9		8744
TOR2A		27433
TRH		7200
TSHB		7252
TSLP		85480
TXLNA		200081
TYMP		1890
UCN		7349
UCN2		90226
UCN3		114131
UTS2		10911
UTS2B		257313
VEGFA		7422
VEGFB		7423
VEGFC		7424
VGF		7425
VIP		7432
XCL1		6375
XCL2		6846
ACVR1B		91
ACVR1C		130399
ACVR2A		92
ACVR2B		93
ACVRL1		94
ADCYAP1R1		117
ADIPOR1		51094
ADIPOR2		79602
ADRB1		153
ADRB2		154
AGTR1		185
AGTR2		186
AMHR2		269
ANGPT1		284
ANGPT4		51378
ANGPTL1		9068
ANGPTL2		23452
ANGPTL3		27329
ANGPTL4		51129
ANGPTL6		83854
APLNR		187
AR		367
AVPR1A		552
AVPR1B		553
AVPR2		554
BMPR1A		657
BMPR1B		658
BMPR2		659
BRD8		10902
C3AR1		719
C5AR1		728
CALCR		799
CALCRL		10203
ACKR2		1238
CCR1		1230
CCR10		2826
CCR3		1232
CCR4		1233
CCR5		1234
CCR6		1235
CCR7		1236
CCR8		1237
CCR9		10803
ACKR4		51554
CCRL2		9034
CD40		958
CMKLR1		1240
CNTFR		1271
CRHR1		1394
CRHR2		1395
CRIM1		51232
CRLF1		9244
CRLF2		64109
CRLF3		51379
CSF1R		1436
CSF2RA		1438
CSF2RB		1439
CSF3R		1441
CX3CR1		1524
CXCR3		2833
CXCR4		7852
CXCR5		643
CXCR6		10663
ACKR3		57007
CYSLTR1		10800
CYSLTR2		57105
ACKR1		2532
EDNRA		1909
EDNRB		1910
EGFR		1956
ENG		2022
EPOR		2057
ESR1		2099
ESR2		2100
ESRRA		2101
ESRRB		2103
ESRRG		2104
FGFR1		2260
FGFR2		2263
FGFR3		2261
FGFR4		2264
FGFRL1		53834
FLT1		2321
FLT3		2322
FLT4		2324
FPR1		2357
FPR2		2358
FPR2		2358
FSHR		2492
GALR2		8811
GALR3		8484
GCGR		2642
GHR		2690
GHRHR		2692
GHSR		2693
GIPR		2696
GLP1R		2740
GLP2R		9340
GNRHR		2798
GPER1		2852
GPR17		2840
GPR32		2854
GPR33		2856
PTGDR2		11251
C5AR2		27202
HNF4A		3172
HNF4G		3174
HTR3A		3359
HTR3B		9177
HTR3C		170572
HTR3D		200909
HTR3E		285242
IFNAR1		3454
IFNAR2		3455
IFNGR1		3459
IFNGR2		3460
IGF1R		3480
IGF2R		3482
IL10RA		3587
IL10RB		3588
IL11RA		3590
IL12RB1		3594
IL12RB2		3595
IL13RA1		3597
IL13RA2		3598
IL15RA		3601
IL2RB		3560
IL17RA		23765
IL17RB		55540
IL17RC		84818
IL17RD		54756
IL17RE		132014
IL18R1		8809
IL18RAP		8807
IL1R1		3554
IL1R2		7850
IL1RAP		3556
IL1RL1		9173
IL1RL2		8808
IL20RA		53832
IL20RB		53833
IL21R		50615
IL22RA1		58985
IL22RA2		116379
IL23R		149233
IL27RA		9466
IFNLR1		163702
IL2RA		3559
IL2RB		3560
IL2RG		3561
IL31RA		133396
IL3RA		3563
IL4R		3566
IL5RA		3568
IL6R		3570
IL7R		3575
CXCR1		3577
CXCR2		3579
IL9R		3581
INSR		3643
KDR		3791
LEPR		3953
LGR4		55366
LGR5		8549
LGR6		59352
LHCGR		3973
LIFR		3977
LTB4R		1241
LTB4R2		56413
LTBR		4055
MC1R		4157
MC2R		4158
MC3R		4159
MC4R		4160
MCHR1		2847
MCHR2		84539
MET		4233
MLNR		2862
MPL		4352
MTNR1A		4543
MTNR1B		4544
NGFR		4804
NMBR		4829
NPR1		4881
NPR3		4883
NR0B1		190
NR0B2		8431
NR1D1		9572
NR1D2		9975
NR1H2		7376
NR1H3		10062
NR1H4		9971
NR1I2		8856
NR1I3		9970
NR2C1		7181
NR2C2		7182
NR2E1		7101
NR2E3		10002
NR2F1		7025
NR2F2		7026
NR2F6		2063
NR3C1		2908
NR3C2		4306
NR4A1		3164
NR4A2		4929
NR4A3		8013
NR5A1		2516
NR5A2		2494
NR6A1		2649
NRP1		8829
NRP2		8828
OGFR		11054
OPRD1		4985
OPRK1		4986
OPRL1		4987
OPRM1		4988
OSMR		9180
OXTR		5021
PGR		5241
PGRMC2		10424
PLAUR		5329
PLXNA1		5361
PLXNA2		5362
PLXNA3		55558
PLXNA4		91584
PLXNB1		5364
PLXNB2		23654
PLXNB3		5365
PLXNC1		10154
PLXND1		23129
PPARA		5465
PPARD		5467
PPARG		5468
PRLHR		2834
PRLR		5618
PTAFR		5724
PTGDR		5729
PTGDS		5730
PTGER1		5731
PTGER2		5732
PTGER3		5733
PTGER4		5734
PTGFR		5737
PTH1R		5745
PTH2R		5746
RARA		5914
RARB		5915
RARG		5916
ROBO1		6091
ROBO2		6092
ROBO3		64221
RORA		6095
RORB		6096
RORC		6097
RXFP1		59350
RXFP2		122042
RXFP3		51289
RXRA		6256
RXRB		6257
RXRG		6258
S1PR1		1901
S1PR2		9294
SCTR		6344
SDC1		6382
SDC2		6383
SDC3		9672
SDC4		6385
SORT1		6272
SSTR1		6751
SSTR2		6752
SSTR5		6755
ST2		6761
TACR1		6869
TEK		7010
TGFBR1		7046
TGFBR2		7048
TGFBR3		7049
THRA		7067
THRB		7068
TIE1		7075
TNFRSF10A		8797
TNFRSF10B		8795
TNFRSF10C		8794
TNFRSF10D		8793
TNFRSF11A		8792
TNFRSF12A		51330
TNFRSF13B		23495
TNFRSF13C		115650
TNFRSF14		8764
TNFRSF17		608
TNFRSF18		8784
TNFRSF19		55504
TNFRSF1A		7132
TNFRSF1B		7133
TNFRSF21		27242
TNFRSF25		8718
TNFRSF4		7293
TNFRSF6B		8771
TNFRSF8		943
TNFRSF9		3604
TRHR		7201
TSHR		7253
TUBB3		10381
VDR		7421
VIPR1		7433
VIPR2		7434
XCR1		2829
IFNA10		3446
IFNA13		3447
IFNA14		3448
IFNA16		3449
IFNA17		3451
IFNA2		3440
IFNA21		3452
IFNA4		3441
IFNA5		3442
IFNA6		3443
IFNA7		3444
IFNA8		3445
IFNB1		3456
IFNE		338376
IFNG		3458
IFNK		56832
IFNW1		3467
IFNAR2		3455
IFNGR1		3459
IFNGR2		3460
IL11		3589
IL12A		3592
IL12B		3593
IL13		3596
IL15		3600
IL16		3603
IL17A		3605
IL17B		27190
IL17C		27189
IL17D		53342
IL17F		112744
IL18		3606
IL19		29949
IL1A		3552
IL1B		3553
IL1F10		84639
IL36RN		26525
IL36A		27179
IL37		27178
IL36B		27177
IL36G		56300
IL1RN		3557
IL2		3558
IL20		50604
IL21		59067
IL22		50616
IL23A		51561
IL24		11009
IL25		64806
IL26		55801
IL27		246778
IFNL2		282616
IFNL3		282617
IFNL1		282618
IL3		3562
IL31		386653
IL32		9235
IL33		90865
IL34		146433
IL4		3565
IL5		3567
IL6		3569
IL6ST		3572
IL7		3574
CXCL8		3576
IL9		3578
TXLNA		200081
IL10RA		3587
IL10RB		3588
IL11RA		3590
IL12RB1		3594
IL12RB2		3595
IL13RA1		3597
IL13RA2		3598
IL15RA		3601
IL2RB		3560
IL17RA		23765
IL17RB		55540
IL17RC		84818
IL17RD		54756
IL17RE		132014
IL18R1		8809
IL18RAP		8807
IL1R1		3554
IL1R2		7850
IL1RAP		3556
IL1RL1		9173
IL1RL2		8808
IL20RA		53832
IL20RB		53833
IL21R		50615
IL22RA1		58985
IL22RA2		116379
IL23R		149233
IL27RA		9466
IFNLR1		163702
IL2RA		3559
IL2RB		3560
IL2RG		3561
IL31RA		133396
IL3RA		3563
IL4R		3566
IL5RA		3568
IL6R		3570
IL7R		3575
CXCR1		3577
CXCR2		3579
IL9R		3581
ST2		6761
HLA-A		3105
HLA-B		3106
HLA-C		3107
HLA-E		3133
HLA-G		3135
KIR3DL1		3811
KIR3DL2		3812
KIR2DL1		3802
KIR2DL2		3803
KIR2DL3		3804
KIR2DL4		3805
KIR2DL5A		57292
KLRC1		3821
KLRC2		3822
KLRC3		3823
KLRD1		3824
[truncated: 485 more rows]

## Sheet:  Immune System
List 3 of Immune System in pathcards of genecard
Symbol
A1BG
ABL2
ACTR1B
ADGRE3
AHSG
ALDOA
ANAPC11
ANXA1
AP1S2
APEH
ARHGAP9
ARPC3
ASB10
ASB18
ASB9
ATOX1
ATP6V0C
ATP6V1C1
ATP6V1G3
BAIAP2
BECN1
BOLA2
BPIFB6
BTK
BTNL2
C1R
C4BPA
C8A
CALM3
CAND1
CAPZB
CASP8
CCL2
CCL5
CCT8
CD1B
CD226
CD300LB
CD3E
CD53
CD79A
CD96
CDC34
CEACAM6
CFHR1
CGAS
CKAP4
CLEC4D
CLU
COL1A2
COPB1
CR1
CRISPLD2
CSF1R
CSNK2B
CTSC
CTSO
CUL7
CYB5R3
DBNL
DCTN6
DEFA5
DEFB105B
DEFB114
DEFB125
DEFB132
DET1
DNAJC5
DPP7
DUSP4
DYNLL1
EDAR
EIF4A2
ELANE
EP300
F13A1
FBXL14
FBXL5
FBXO21
FBXO41
FBXW2
FCER1G
FCN2
FKBP1A
FOS
FTH1
GAB2
GBP4
GH2
GMFG
GRB10
GSTP1
H3C13
H3C8
HECTD2
HERC6
HLA-C
HLA-DQB1
HLA-F
HP
HSPA1B
HVCN1
IDH1
IFIT2
IFNA13
IFNA6
IFNGR2
IKBKE
IL12B
IL16
IL18
IL1R1
IL20
IL23A
IL2RB
IL36A
IL5
IL9R
IQGAP2
IRF3
IRS2
ITGAV
ITPR1
JUNB
KCTD6
KIF23
KIF4A
KIR2DL4
KLC1
KLHL21
KLRB1
KPNA1
KRT1
LAMTOR2
LCP2
LILRA2
LILRB5
LONRF1
LRSAM1
LY96
MAOA
MAP3K3
MAPK14
MASP1
MEFV
MICB
MMP2
MRC1
MTOR
MUC20
MUCL1
MYLIP
NBEAL2
NCKIPSD
NDUFC2
NFATC1
NHLRC3
NLRP3
NOS2
NUP153
NUP37
NUP88
OLR1
OSBPL1A
P4HB
PANX1
PDPK1
PFKL
PGRMC1
PIK3CB
PILRB
PLA2G2A
PLD2
POLR1C
POLR3B
POLR3K
PPM1B
PPP2R5D
PRG2
PRKCQ
PRR5
PSMA3
PSMB11
PSMB9
PSMD10
PSMD5
PSME4
PTK2B
PTPN20
PTPRB
PYGB
RAB27A
RAB5C
RAET1E
RAP1GAP
RASGRP2
REG3A
RHOG
RLIM
RNF111
RNF138
RNF217
ROCK1
RPS6KA5
S100A9
SCAMP1
SEC24C
SELL
SERPINB2
SH2B3
SIAH2
SIGLEC5
SIRPB1
SLC15A4
SMAD7
SOCS1
SOS2
SQSTM1
STAT5B
STUB1
SVIP
TAP1
TCN1
TICAM2
TLR2
TMBIM1
TNFAIP6
TNFRSF18
TNFSF11
TNFSF4
TPP2
TRAT1
TRIM10
TRIM26
TRIM37
TRIM5
TRIM71
TTR
TUBA8
TUBB4B
TXNIP
UBA7
UBE2D2
UBE2G2
UBE2N
UBE2V2
UBOX5
UNC93B1
VAPA
VCP
WAS
WSB1
YWHAB
AAAS
ACAA1
ACTR2
ADGRE5
AIM2
ALDOC
ANAPC13
ANXA2
AP1S3
APOB
ARIH1
ARPC4
ASB11
ASB2
ATAD3B
ATP11A
ATP6V0D1
ATP6V1C2
ATP6V1H
BATF
BIN2
BOLA2B
BRI3
BTLA
BTNL8
C1S
C4BPB
C8B
CALML5
CANT1
CARD11
CASP9
CCL20
CCND1
CD101
CD1C
CD247
CD300LD
CD3G
CD55
CD79B
CD99
CDC42
CEACAM8
CFHR2
CHGA
CLCF1
CLEC4E
CMTM6
COL2A1
COTL1
CR2
CRK
CSF2
CST3
CTSD
CTSS
CXADR
CYBA
DCAF1
DDOST
DEFA6
DEFB106A
DEFB115
DEFB126
DEFB134
DGAT1
DNASE1L1
DSC1
DUSP6
DYNLL2
EDARADD
EIF4A3
ELK1
EPPIN
F2
FBXL15
FBXL7
FBXO22
FBXO44
FBXW4
FCER2
FCN3
FLG2
FOXO1
FTL
GAB3
GBP5
GHDC
GNLY
GRB2
GUSB
H3C14
HACE1
HECTD3
HEXB
HLA-DMB
HLA-DQB2
HLA-G
HPSE
HSPA5
ICAM1
IFI16
IFIT3
IFNA14
IFNA7
IFNL1
IKBKG
IL12RB1
IL17A
IL18BP
IL1R2
IL20RA
IL23R
IL2RG
IL36B
IL5RA
ILF2
IRAG2
IRF4
ISG15
ITGAX
ITPR2
JUP
KCTD7
KIF26A
KIF4B
KIR2DS1
KLC2
KLHL22
KLRC1
KPNA2
LAG3
LAMTOR3
LEAP2
LILRA3
LIMK1
LPCAT1
LTA
LYN
MAP2K1
MAP3K7
MAPK3
MASP2
METTL7A
MID1
MMP25
MRC2
MUC1
MUC21
MVP
MYO10
NCAM1
NCR1
NECTIN2
NFATC2
NIT2
NLRP4
NOS3
NUP155
NUP42
NUP93
OPRD1
OSCAR
PA2G4
PCBP2
PDXK
PGAM1
PI3
PIK3CD
PIM1
PLA2G6
PLD3
POLR1D
POLR3C
POM121
PPP2CA
PPP2R5E
PRG3
PRKCSH
PRSS2
PSMA4
PSMB2
PSMC1
PSMD11
PSMD6
PSMF1
PTPN1
PTPN22
PTPRC
PYGL
RAB31
RAB6A
RAF1
RAP1GAP2
RASGRP3
REG3G
RHOU
RNASE2
RNF114
RNF14
RNF220
RORA
RSAD2
S100B
SDC1
SEC24D
SEM1
SERPINB3
SH2D1A
SIGIRR
SIGLEC6
SKP1
SLC27A2
SMARCA4
SOCS2
SOX2
SRC
STAT6
STX1A
SYK
TAP2
TCP1
TIFA
TLR3
TMC6
TNFRSF11A
TNFRSF1A
TNFSF12
TNFSF8
TPR
TREM1
TRIM11
TRIM29
TRIM38
TRIM50
TRIM8
TUBA1A
TUBAL3
TUBB6
TYK2
UBAC1
UBE2D3
UBE2H
UBE2O
UBE2W
UBR1
UNKL
VASP
VEGFA
WASF1
WWP1
YWHAZ
ABI2
ACTR10
ADAM8
AGPAT2
ALAD
ANAPC1
ANO6
AP1M2
AP2S1
ARG1
ARPC1B
ASAH1
ASB16
ASB7
ATG5
ATP6V0A4
ATP6V1B1
ATP6V1G1
B2M
BCL2L11
BLMH
BPIFB2
BTBD1
BTN3A2
C1QB
C4B
C6orf120
CALM1
CAMK2G
CAPZA2
CASP3
CCL11
CCL4
CCR6
CD19
CD209
CD300C
CD36
CD46
CD70
CD8B
CDC26
CEACAM1
CFD
CFL1
CIITA
CLEC4A
CLTA
COL17A1
COMMD3
CPNE3
CREG1
CRTAM
CSH1
CTSA
CTSK
CUL3
CXCR1
CYSTM1
DCTN4
DEFA3
DEFB104B
DEFB110
DEFB123
DEFB130B
DEGS1
DNAJC13
DOCK2
DTX4
DYNC1LI1
EDA
EIF2AK2
EIF4G2
ENAH
ERP44
FBXL12
FBXL3
FBXO17
FBXO4
FBXW11
FCAR
FCGR3B
FGL2
FN1
FRMPD3
FZR1
GBP2
GGH
GLMN
GPR84
GSTA2
H3C11
H3C6
HEBP2
HERC4
HLA-A
HLA-DQA1
HLA-DRB5
HNRNPDL
HSP90B1
HTN3
ICOS
IFIH1
IFNA1
IFNA4
IFNG
IKBIP
IL11RA
IL15
IL17RC
IL1B
IL1RN
IL22RA1
IL27RA
IL33
IL4
IL7R
IP6K2
IRF1
IRF9
ITGAL
ITK
JAML
KCMF1
KIF20A
KIF3B
KIR2DL2
KIR3DL2
KLHL2
KLHL5
KLRG1
KPNB1
LAMP2
LCN2
LIFR
LILRB3
LOC102725035
LRRC41
LTN1
MAN2B1
MAP3K1
MAPK12
MAPKAPK2
MEF2A
MIB2
MME
MOSPD2
MT2A
MUC17
MUC6
MYH2
NANOG
NCKAP1
NDC1
NFAM1
NFKBIB
NLRC5
NOD2
NUP107
NUP214
NUP62
OASL
ORM2
P2RX1
PAK2
PDE12
PELI2
PGM1
PIK3C3
PIK3R4
PKM
PLCG2
PML
POLR2L
POLR3GL
PPIE
PPP2R5B
PRDX4
PRKCD
PRLR
PSMA1
PSMB1
PSMB7
PSMC6
PSMD3
PSME2
PTGS2
PTPN18
PTPN7
PVR
RAB18
RAB4B
RACGAP1
RAP1A
RAPGEF4
RBX1
RHOA
RIPK2
RNASEL
RNF130
RNF213
RNF6
RPS6KA2
S100A7A
SAR1B
SEC24A
SEC61G
SERPINB10
SFTPD
SHC1
SIGLEC14
SIPA1
SLAMF7
SLPI
SNAP29
SOD2
SPTAN1
STAT4
STK11IP
SUMO1
TALDO1
TBK1
THOP1
TLR1
TLR8
TNF
TNFRSF14
TNFRSF8
TNFSF15
TOMM70
TRAIP
TREX1
TRIM22
TRIM35
TRIM46
TRIM68
TSLP
TUBA3E
TUBB3
TXN
UBA52
UBE2C
UBE2F
UBE2L6
UBE2U
UBE3D
ULBP3
VAMP7
VCAM1
VRK3
WIPF2
YES1
ZNRF1
ABL1
ACTR1A
ADAR
AHCYL1
ALDH3B1
ANAPC10
ANPEP
AP1S1
APAF1
ARHGAP45
ARPC2
ASB1
ASB17
ASB8
ATG7
ATP6V0B
ATP6V1B2
ATP6V1G2
B4GALT1
BCL6
BLNK
BPIFB4
BTBD6
BTN3A3
C1QC
C4B_2
C7
CALM2
CAMP
CAPZA3
CASP4
CCL19
CCL4L1
CCT2
CD1A
CD22
CD300E
CD3D
CD47
CD74
CD93
CDC27
CEACAM3
CFH
CFP
CISH
CLEC4C
CLTC
COL1A1
COMMD9
CPPED1
CRISP3
CSF1
CSK
CTSB
CTSL
CUL5
CXCR2
DAPP1
DCTN5
DEFA4
DEFB105A
DEFB113
DEFB124
DEFB131A
DERA
DNAJC3
DOK3
DUSP3
DYNC1LI2
EDA2R
EIF4A1
EIF4G3
ENPP4
EVL
FBXL13
FBXL4
FBXO2
FBXO40
FBXW12
FCER1A
FCN1
FGR
FOLR3
FSCN1
GAA
GBP3
GH1
GM2A
GRAP2
GSTO1
H3C12
H3C7
HECTD1
HERC5
HLA-B
HLA-DQA2
HLA-E
HNRNPF
HSPA1A
HUWE1
ICOSLG
IFIT1
IFNA10
IFNA5
IFNGR1
IKBKB
IL12A
IL15RA
IL17RE
IL1F10
IL2
IL22RA2
IL2RA
IL34
IL4R
IL9
IQGAP1
IRF2
IRS1
ITGAM
ITLN1
JUN
KCNAB2
KIF22
KIF3C
KIR2DL3
KIR3DS1
KLHL20
KLHL9
KLRK1
KRAS
LAMTOR1
LCP1
LILRA1
LILRB4
LOC107987462
LRRFIP1
LY86
MANBA
MAP3K14
MAPK13
MAPKAPK3
MEF2C
MICA
MMP1
MPO
MTAP
MUC19
MUC7
MYH9
NAPRT
NCKAP1L
NDN
NFASC
NFKBIE
NLRP1
NOS1
NUP133
NUP35
NUP85
OLFM4
ORMDL3
P2RX7
PAK3
PDIA3
PELI3
PGM2
PIK3CA
PILRA
PKP1
PLD1
PNP
POLR3A
POLR3H
PPL
PPP2R5C
PRDX6
PRKCE
PROS1
PSMA2
PSMB10
PSMB8
PSMD1
PSMD4
PSME3
PTK2
PTPN2
PTPN9
PYCARD
RAB24
RAB5B
RAE1
RAP1B
RASGRP1
RCHY1
RHOF
RIPK3
RNASET2
RNF135
RNF216
RNF7
RPS6KA3
S100A8
SARM1
SEC24B
SEH1L
SERPINB12
SH2B1
SIAH1
SIGLEC15
SIRPA
SLC11A1
SMAD3
SNRPA1
SOS1
SPTBN2
STAT5A
STOM
SURF4
TANK
TCIRG1
TICAM1
TLR10
TLR9
TNFAIP3
TNFRSF17
TNFRSF9
TNFSF18
TP53
TRAPPC1
TRIB3
TRIM25
TRIM36
TRIM48
TRIM69
TSPAN14
TUBA4A
TUBB4A
TXNDC5
UBA6
UBE2D1
UBE2G1
UBE2M
UBE2V1
UBE4A
UNC13D
VAMP8
VCL
VTN
WIPF3
YPEL5
ZNRF2
AAMP
ACLY
ACTR3
ADGRG3
AIP
ALOX15
ANAPC2
AOC1
AP2A1
APP
ARIH2
ARPC5
ASB12
ASB3
ATF1
ATP11B
ATP6V0D2
ATP6V1D
ATP7A
BCAP31
BIRC2
BPI
BRK1
BTN1A1
BTNL9
C2
C5
C8G
CALR
CANX
CARD9
CAT
CCL22
CCNF
CD14
CD1D
CD27
CD300LF
CD4
CD58
CD80
CDA
CDH1
CEBPD
CFHR3
CHI3L1
CLEC10A
CLEC4G
CNN2
COL3A1
CPB2
CRACR2A
CRKL
CSF2RA
CSTB
CTSE
CTSV
CXCL1
CYBB
DCD
DDX3X
DEFB1
DEFB106B
DEFB116
DEFB127
DEFB135
DHX36
DNM1
DSG1
DUSP7
DYNLT1
EEA1
EIF4E
ELMO1
EPPIN-WFDC6
FABP5
FBXL16
FBXL8
FBXO27
FBXO6
FBXW5
FCGR1A
FGA
FLNA
FOXO3
FUCA1
GALNS
GBP6
GHR
GNS
GRN
GYG1
H3C15
HAVCR2
HECW2
HGF
HLA-DOA
HLA-DRA
HMGB1
HRAS
HSPA6
ICAM2
IFI27
IFIT5
IFNA16
IFNA8
IFNL2
IL10
IL12RB2
IL17C
IL18R1
IL1RAP
IL20RB
IL24
IL3
IL36G
IL6
IMPDH1
IRAK1
IRF5
ISG20
ITGB1
ITPR3
KBTBD13
KEAP1
KIF2A
KIF5A
KIR2DS2
KLC3
KLHL25
KLRC2
KPNA3
LAIR1
LAT
LGALS3
LILRA4
LMNB1
LPO
LTA4H
LYZ
MAP2K3
MAP3K8
MAPK7
MAVS
MEX3C
MIF
MMP3
MRE11
MUC12
MUC3A
MX1
MYO1C
NCF1
NCR2
NEDD4
NFATC3
NKIRAS1
NLRX1
NPC2
NUP160
NUP43
NUP98
OPRM1
OSM
PADI2
PDAP1
PDZD11
PGLYRP1
PIANP
PIK3CG
PIN1
PLAC8
PLD4
POLR2E
POLR3D
POMC
PPP2CB
PPP3CA
PRKACA
PRKDC
PRSS3
PSMA5
PSMB3
PSMC2
PSMD12
PSMD7
PSTPIP1
PTPN11
PTPN23
PTPRJ
QPCT
RAB37
RAB7A
RAG1
RAP2B
RASGRP4
REL
RICTOR
RNASE3
RNF115
RNF144B
RNF25
RORC
S100A1
S100P
SDCBP
SEC31A
SEMG1
SERPINB6
SH2D1B
SIGLEC1
SIGLEC7
SKP2
SLC2A3
SMURF1
SOCS3
SP100
SRP14
STBD1
STX3
SYNGR1
TAPBP
TEC
TIMP1
TLR4
TMED7-TICAM2
TNFRSF11B
TNFRSF1B
TNFSF12-TNFSF13
TNFSF9
TRAF2
TREM2
TRIM14
TRIM3
TRIM39
TRIM56
TRIM9
TUBA1B
TUBB
TUBB8
TYROBP
UBB
UBE2D4
UBE2J1
UBE2Q1
UBE2Z
UBR2
USP14
VAT1
VHL
WASF2
XAF1
ZAP70
ABCA13
ACP3
ADA2
AGA
AKT1
ALOX5
ANAPC4
AP1B1
AP2A2
APRT
ARL8A
ARSA
ASB13
ASB4
ATF2
ATP6AP2
ATP6V0E1
ATP6V1E1
ATP8A1
BCL10
BIRC3
BPIFA1
BRWD1
BTN2A1
BTRC
C3
C5AR1
C9
CAMK2A
CAP1
CASP1
CBL
CCL3
CCR1
CD160
CD200
CD274
CD300LG
CD40
CD59
CD81
CDC16
CDK13
CENPE
CFHR4
CHIT1
CLEC12A
CLEC5A
CNPY3
COLEC10
CPN1
CRCP
CRLF1
CSF2RB
CTF1
CTSF
CTSZ
CXCL10
CYFIP1
DCTN1
DDX41
DEFB103A
DEFB107A
DEFB118
DEFB128
DEFB136
DHX58
DNM2
DSN1
DYNC1H1
DZIP3
EEF1A1
EIF4E2
ELMO2
EPX
FADD
FBXL19
FBXO10
FBXO30
FBXO7
FBXW7
FCGR2A
FGB
FLNB
FPR1
FUCA2
GAN
GBP7
GLA
GOLGA7
GSDMD
GZMM
H3C2
HBB
HERC1
HGSNAT
HLA-DOB
HLA-DRB1
HMOX1
HRNR
HSPA8
ICAM3
IFI30
IFITM1
IFNA17
IFNAR1
IFNL3
IL10RA
IL13
IL17F
IL18RAP
IL1RAPL1
IL21
IL25
IL31
IL36RN
IL6R
IMPDH2
IRAK2
IRF6
IST1
ITGB2
JAK1
KBTBD6
KIF11
KIF2B
KIF5B
KIR2DS4
KLC4
KLHL3
KLRC4-KLRK1
KPNA4
LAIR2
LAT2
LGALS9
LILRA5
LMO7
LRG1
LTB
MADCAM1
MAP2K4
MAPK1
MAPK8
MBL2
MGAM
MKRN1
MMP8
MS4A2
MUC13
MUC4
MX2
MYO5A
NCF2
NCR3
NEDD4L
NFKB1
NKIRAS2
NME1-NME2
NPDC1
NUP188
NUP50
OAS1
ORAI1
OSMR
PAFAH1B2
PDCD1
PECAM1
PGLYRP2
PIAS1
PIK3R1
PITPNA
PLAU
PLEKHO2
POLR2F
POLR3E
POU2F1
PPP2R1A
PPP3CB
PRKACB
PRKG1
PRTN3
PSMA6
PSMB4
PSMC3
PSMD13
PSMD8
PTAFR
PTPN12
PTPN4
PTPRN2
QSOX1
RAB3A
RAB9B
RAG2
RAP2C
RBBP6
RELA
RIGI
RNASE6
RNF123
RNF182
RNF34
RPLP0
S100A11
S1PR1
SEC13
SEC61A1
SERPINA1
SERPING1
SH3GL2
SIGLEC10
SIGLEC8
SLA
SLC2A5
SMURF2
SOCS5
SPSB1
STAT1
STIM1
STX4
TAB1
TARM1
TGFB1
TIMP2
TLR5
TMEM179B
TNFRSF12A
TNFRSF25
TNFSF13
TNIP2
TRAF3
TREML1
TRIM17
TRIM31
TRIM4
TRIM6
TRIP12
TUBA1C
TUBB1
TWIST1
UBA1
UBC
UBE2E1
UBE2J2
UBE2Q2
UBE3A
UBR4
USP18
VAV1
VIM
WASF3
XDH
ZBP1
ABCE1
ACTB
ADAM10
AGER
AKT2
ALPK1
ANAPC5
AP1G1
AP2B1
AREL1
ARMC8
ARSB
ASB14
ASB5
ATG12
ATP6V0A1
ATP6V0E2
ATP6V1E2
ATP8B4
BCL2
BIRC5
BPIFA2
BST1
BTN2A2
C1orf35
C3AR1
C5AR2
CA1
CAMK2B
CAPN1
CASP10
CBLB
CCL3L1
CCR2
CD177
CD200R1
CD28
CD33
CD40LG
CD63
CD86
CDC20
CDKN1A
CEP290
CFHR5
CHRNB4
CLEC2B
CLEC6A
CNTF
COLEC11
CPN2
CREB1
CRLF2
CSF3
CTLA4
CTSG
CUL1
CXCL2
CYFIP2
DCTN2
DEFA1
DEFB103B
DEFB107B
DEFB119
DEFB129
DEFB4A
DHX9
DNM3
DSP
DYNC1I1
EBI3
EEF2
EIF4E3
ELOB
ERAP1
FAF2
FBXL20
FBXO11
FBXO31
FBXO9
FBXW8
FCGR2B
FGF2
FLT3
FPR2
FYB1
GATA3
GCA
GLB1
GPI
GSDME
H3C1
H3C3
HCK
HERC2
HIF1A
HLA-DPA1
HLA-DRB3
HMOX2
HSP90AA1
HSPA9
ICAM4
IFI35
IFITM2
IFNA2
IFNAR2
IFNLR1
IL10RB
IL13RA1
IL17RA
IL19
IL1RL1
IL21R
IL26
IL31RA
IL37
IL6ST
INPP5D
IRAK3
IRF7
ITCH
ITGB5
JAK2
KBTBD7
KIF15
KIF2C
KIFAP3
KIR2DS5
KLHL11
KLHL41
KLRD1
KPNA5
LAMA5
LBP
LGMN
LILRB1
LNPEP
LRR1
LTBR
MAGT1
MAP2K6
MAPK10
MAPK9
MCEMP1
MGRN1
MLEC
MMP9
MS4A3
MUC15
MUC5AC
MYC
MYO9B
NCF4
NCR3LG1
NEU1
NFKB2
NLRC3
NME2
NPEPPS
NUP205
NUP54
OAS2
ORAI2
OSTF1
PAG1
PDCD1LG2
PEDS1-UBE2V1
PGLYRP3
PIGR
PIK3R2
PJA1
PLAUR
PLPP4
POLR2H
POLR3F
PPBP
PPP2R1B
PPP3R1
PRKACG
PRKN
PSAP
PSMA7
PSMB5
PSMC4
PSMD14
PSMD9
PTEN
PTPN13
PTPN5
PTPRZ1
RAB10
RAB3D
RAC1
RALA
RAPGEF1
RBCK1
RELB
RILP
RNASE7
RNF125
RNF19A
RNF4
RPS27A
S100A12
SAA1
SEC22B
SEC61A2
SERPINA3
SFTPA1
SH3KBP1
SIGLEC11
SIGLEC9
SLA2
SLC44A2
SNAP23
SOCS6
SPSB2
STAT2
STING1
STXBP2
TAB2
TAX1BP1
THEM4
TIRAP
TLR6
TMEM30A
TNFRSF13B
TNFRSF4
TNFSF13B
TOLLIP
TRAF6
TREML2
TRIM2
TRIM32
TRIM41
TRIM62
TRPC1
TUBA3C
TUBB2A
TXK
UBA3
UBE2A
UBE2E2
UBE2K
UBE2R2
UBE3B
UFL1
VAMP2
VAV2
VNN1
WASL
XRCC5
ZBTB16
ABI1
ACTG1
ADAM17
AGL
AKT3
AMPD3
ANAPC7
AP1M1
AP2M1
ARF1
ARPC1A
ART1
ASB15
ASB6
ATG14
ATP6V0A2
ATP6V1A
ATP6V1F
AZU1
BCL2L1
BLK
BPIFB1
BST2
BTN3A1
C1QA
C4A
C6
CAB39
CAMK2D
CAPZA1
CASP2
CBLL2
CCL3L3
CCR5
CD180
CD207
CD300A
CD34
CD44
CD68
CD8A
CDC23
CDKN1B
CFB
CFI
CHUK
CLEC2D
CLEC7A
CNTFR
COLEC12
CPNE1
CREBBP
CRP
CSF3R
CTNNB1
CTSH
CUL2
CXCL8
CYLD
DCTN3
DEFA1B
DEFB104A
DEFB108B
DEFB121
DEFB130A
DEFB4B
DIAPH1
DOCK1
DTX3L
DYNC1I2
ECSIT
EGR1
EIF4G1
ELOC
ERAP2
FASLG
FBXL22
FBXO15
FBXO32
FBXW10
FBXW9
FCGR3A
FGG
FLT3LG
FRK
FYN
GBP1
GDI2
GLIPR1
GPR75-ASB3
GSN
H3C10
H3C4
HCST
HERC3
HK3
HLA-DPB1
HLA-DRB4
HNRNPA2B1
HSP90AB1
HTN1
ICAM5
IFI6
IFITM3
IFNA21
IFNB1
IGF2R
IL11
IL13RA2
IL17RB
IL1A
IL1RL2
IL22
IL27
IL32
IL3RA
IL7
INPPL1
IRAK4
IRF8
ITGA4
ITGB7
JAK3
KBTBD8
KIF18A
KIF3A
KIR2DL1
KIR3DL1
KLHL13
KLHL42
KLRF1
KPNA7
LAMP1
LCK
LIF
LILRB2
LNX1
LRRC14
LTF
MALT1
MAP2K7
MAPK11
MAPKAP1
MCL1
MGST1
MLST8
MNDA
MSN
MUC16
MUC5B
MYD88
N4BP1
NCK1
NCSTN
NF2
NFKBIA
NLRC4
NOD1
NRAS
NUP210
NUP58
OAS3
ORM1
OTUD5
PAK1
PDCD4
PELI1
PGLYRP4
PIK3AP1
PIK3R3
PJA2
PLCG1
PLPP5
POLR2K
POLR3G
PPIA
PPP2R5A
PRCP
PRKCB
PRL
PSEN1
PSMA8
PSMB6
PSMC5
PSMD2
PSME1
PTGES2
PTPN14
PTPN6
PTX3
RAB14
RAB44
RAC2
RANBP2
RAPGEF3
RBSN
RETN
RIPK1
RNASE8
RNF126
RNF19B
RNF41
RPS6KA1
S100A7
SAMHD1
SEC23A
SEC61B
SERPINB1
SFTPA2
SH3RF1
SIGLEC12
SIKE1
SLAMF6
SLCO4C1
SNAP25
SOD1
SPSB4
STAT3
STK10
SUGT1
TAB3
TBC1D10C
THOC5
TKFC
TLR7
TMEM63A
TNFRSF13C
[truncated: 26 more rows]
